# Supplementary material for: Graft incompatibility between pepper and tomato elicits an immune response and triggers localized cell death
Source: Hortic Res. 2024 Sep 11;11(12):uhae255. doi: 10.1093/hr/uhae255 (PMC11630344; doi:10.1093/hr/uhae255)
Supplement: Web_Material_uhae255 [file web_material_uhae255.zip]

Archive with 4 entries (4 files):
- Thomas_et_al_Hort_Res_2024_Supplemental_Tables_part2.xlsx
- Thomas_et_al_Hort_Res_2024_Supplemental_Tables_part3.xlsx
- Thomas_et_al_Hort_Res_2024_Supplemental_Tables_v2.xlsx
- Thomas_et_al_Hort_Res_2024_Supporting_Information_revised.docx
