# Supplementary material for: Graft incompatibility between pepper and tomato elicits an immune response and triggers localized cell death
Source: Hortic Res. 2024 Sep 11;11(12):uhae255. doi: 10.1093/hr/uhae255 (PMC11630344; doi:10.1093/hr/uhae255)
Supplement: Web_Material_uhae255 [file web_material_uhae255.zip › Thomas_et_al_Hort_Res_2024_Supplemental_Tables_part2.xlsx]

## Sheet: Table S6
Table S6: Solanum lycopersicum (tomato) raw read counts
gene_id	Ungraft_T_7_1	Ungraft_T_7_2	Ungraft_T_7_3	Ungraft_T_7_5	TT_scion_7_1	TT_scion_7_2	TT_scion_7_3	TT_scion_7_5	TT_stock_7_2	TT_stock_7_3	TT_stock_7_5	TP_scion_7_1	TP_scion_7_2	TP_scion_7_3	TP_scion_7_4	TP_scion_7_5	PT_stock_7_1	PT_stock_7_2	PT_stock_7_3	PT_stock_7_5	Ungraft_T_14_1	Ungraft_T_14_2	Ungraft_T_14_3	Ungraft_T_14_4	Ungraft_T_14_5	TT_scion_14_1	TT_scion_14_2	TT_scion_14_3	TT_scion_14_5	TT_stock_14_1	TT_stock_14_2	TT_stock_14_3	TT_stock_14_4	TT_stock_14_5	TP_scion_14_1	TP_scion_14_2	TP_scion_14_3	TP_scion_14_4	PT_stock_14_1	PT_stock_14_2	PT_stock_14_3	Ungraft_T_21_1	Ungraft_T_21_2	Ungraft_T_21_4	Ungraft_T_21_5	TT_scion_21_2	TT_scion_21_3	TT_scion_21_4	TT_scion_21_5
Solyc00g500021	0	5	0	0	0	0	0	6	0	7	0	0	4	0	5	0	40	0	0	0	9	7	14	0	7	8	11	0	0	0	10	18	0	0	2	0	0	0	0	0	0	0	0	0	0	38	4	9	10
Solyc00g500025	0	0	0	0	0	0	0	0	0	0	0	0	0	0	0	0	6	0	2	0	0	0	0	0	0	0	0	0	0	0	0	0	0	0	0	0	0	0	0	0	0	0	0	0	0	5	0	0	1
Solyc00g500026	0	0	0	0	0	0	0	0	0	0	0	0	0	0	0	0	0	0	0	0	0	0	0	0	0	0	0	0	0	0	0	0	0	0	0	0	0	0	0	0	0	0	0	0	0	0	0	0	0
Solyc00g500028	0	2	0	0	0	3	5	3	3	3	0	0	5	0	0	0	17	0	0	0	4	3	0	0	0	0	5	0	0	0	0	6	4	0	5	4	3	3	0	0	0	3	0	0	1	7	0	0	0
Solyc00g500038	0	0	0	0	0	0	0	0	0	0	0	0	0	0	0	0	0	0	0	0	0	0	0	0	0	0	0	0	0	0	0	0	0	0	0	0	0	0	0	0	0	0	0	0	0	0	0	0	0
Solyc00g500045	0	0	0	0	0	0	0	0	0	0	0	0	0	0	0	0	0	0	0	0	0	0	0	0	0	0	0	0	0	0	0	0	0	0	0	0	0	0	0	0	0	0	0	0	0	0	0	0	0
Solyc00g500064	0	0	0	0	0	0	0	0	0	0	0	0	0	0	0	0	0	0	0	0	0	0	0	0	0	0	0	0	0	0	0	0	0	0	0	0	0	0	0	0	0	0	0	0	0	0	0	0	0
Solyc00g500068	0	5	0	0	0	0	0	6	0	7	0	0	4	0	5	0	40	0	0	0	9	7	14	0	7	8	11	0	0	0	10	18	0	0	2	0	0	0	0	0	0	0	0	0	0	38	4	9	10
Solyc00g500069	0	15	0	0	0	0	0	0	0	29	0	13	0	0	17	0	35	0	0	0	32	38	43	0	0	0	0	0	0	0	35	0	0	0	32	26	0	0	0	0	0	16	0	0	0	0	31	0	30
Solyc00g500072	0	0	0	0	0	0	0	0	0	0	0	0	0	0	0	0	7	0	0	0	0	0	0	0	0	0	0	0	0	0	1	0	0	0	0	0	0	0	0	0	0	0	0	0	0	5	0	0	1
Solyc00g500082	0	0	0	0	0	0	0	0	0	0	0	0	0	0	0	0	0	0	0	0	0	0	0	0	0	0	0	0	0	0	0	0	0	0	0	0	0	0	0	0	0	0	0	0	0	0	0	0	0
Solyc00g500089	0	0	0	0	0	0	0	0	0	0	0	0	0	0	0	0	0	0	0	0	0	0	0	0	0	0	0	0	0	0	0	0	0	0	0	0	0	0	0	0	0	0	0	0	0	0	0	0	0
Solyc00g160160	0	0	0	0	0	0	0	0	0	0	0	0	0	0	0	0	0	0	0	0	0	0	0	0	0	0	0	0	0	0	0	0	0	0	0	0	0	0	0	0	0	0	0	0	0	0	0	0	0
Solyc00g160630	0	0	0	0	0	0	0	0	0	0	0	0	0	0	0	0	0	0	0	0	0	0	0	0	0	0	0	0	0	0	0	0	0	0	0	0	0	0	0	0	0	0	0	0	0	0	0	0	0
Solyc00g500091	0	0	0	0	0	0	0	0	0	0	0	0	0	0	0	0	0	0	0	0	0	0	0	0	0	0	0	0	0	0	0	0	0	0	0	0	0	0	0	0	0	0	0	0	0	0	0	0	0
Solyc00g160310	0	0	0	0	0	0	0	0	0	0	0	0	0	0	0	0	0	0	0	0	0	0	0	0	0	0	0	0	0	0	0	0	0	0	0	0	0	0	0	0	0	0	0	0	0	0	0	0	0
Solyc00g160300	0	0	0	0	0	0	0	0	0	0	0	0	0	0	0	0	0	0	0	0	0	0	0	0	0	0	0	0	0	0	0	0	0	0	0	0	0	0	0	0	0	0	0	0	0	0	0	0	0
Solyc00g011670	0	0	0	0	0	0	0	0	0	0	0	0	0	0	0	0	0	0	0	0	0	0	0	0	0	0	0	0	0	0	0	0	0	0	0	0	0	0	0	0	0	0	0	0	0	0	0	0	0
Solyc00g011660	0	0	0	0	0	0	0	0	0	0	0	0	0	0	0	0	0	0	0	0	0	0	0	0	0	0	0	0	0	0	0	0	0	0	0	0	0	2	0	0	0	0	0	0	0	0	0	0	0
Solyc00g500092	0	0	0	0	0	0	0	0	0	0	0	0	0	0	0	0	0	0	0	0	0	0	0	0	0	0	0	0	0	0	0	0	0	0	0	0	0	3	0	0	0	0	0	0	0	0	0	0	0
Solyc00g500093	0	0	0	0	0	0	0	0	0	0	0	0	0	0	0	0	0	0	0	0	0	0	0	0	0	0	0	0	0	0	0	0	0	0	0	0	0	0	0	0	0	0	0	0	0	0	0	0	0
Solyc00g160640	0	0	0	0	0	0	0	0	0	0	0	0	0	0	0	0	0	0	0	0	0	0	0	0	0	0	0	0	0	0	0	0	0	0	0	0	0	0	0	0	0	0	0	0	0	0	0	0	0
Solyc00g500095	0	0	0	0	0	0	0	1	0	0	0	0	0	0	0	0	0	0	0	0	0	0	0	0	0	0	0	0	0	0	0	0	0	0	0	0	0	3	0	0	0	0	0	0	0	2	0	4	0
Solyc00g500096	0	0	0	0	0	0	0	0	0	0	0	0	0	0	0	0	0	0	0	0	0	0	0	0	0	0	0	0	0	0	0	0	0	0	0	0	0	0	0	0	0	0	0	0	0	0	0	0	0
Solyc00g011560	0	0	0	0	0	0	0	0	0	0	0	0	0	0	0	0	0	0	0	0	0	0	0	0	0	0	0	0	0	0	0	0	0	0	0	0	0	0	0	0	0	0	0	0	0	0	0	0	0
Solyc00g500097	0	0	0	0	0	0	0	0	0	0	0	0	0	0	0	0	0	0	0	0	0	0	0	0	0	0	0	0	0	0	0	0	0	0	0	0	0	0	0	0	0	0	0	0	0	0	0	0	0
Solyc00g153980	0	1	1	1	1	1	1	1	1	0	2	1	1	2	1	1	1	1	0	1	1	2	1	1	1	2	2	2	2	1	1	1	2	2	1	2	1	2	0	0	0	1	1	2	1	1	2	1	1
Solyc00g309530	0	0	0	0	0	0	0	0	0	0	0	0	0	0	0	0	0	0	0	0	0	0	0	0	0	0	0	0	0	0	0	0	0	0	0	0	0	0	0	0	0	0	0	0	0	0	0	0	0
Solyc00g164580	0	0	0	0	0	0	0	0	0	0	0	0	0	0	0	0	0	0	0	0	0	0	0	0	0	0	0	0	0	0	0	0	0	0	0	0	0	0	0	0	0	0	0	0	0	0	0	0	0
Solyc00g210860	0	0	0	0	1	0	0	0	0	0	1	0	0	1	0	0	0	0	0	0	1	0	0	1	0	0	0	0	0	0	0	0	0	0	0	0	0	0	0	0	0	0	0	0	0	0	0	0	0
Solyc00g025400	0	0	0	0	0	0	5	6	4	0	3	0	6	7	2	0	0	4	0	0	3	4	0	0	0	5	0	0	0	0	5	2	0	0	5	0	6	0	0	0	0	0	0	3	3	0	0	0	0
Solyc00g022070	0	0	0	0	0	0	0	0	1	0	0	0	0	0	0	0	0	0	0	0	0	0	0	0	0	0	0	0	0	0	0	0	0	0	0	0	0	0	0	0	0	0	0	0	0	0	0	0	0
Solyc00g022080	0	0	0	0	0	0	0	0	1	1	0	0	0	0	0	0	0	1	0	0	0	1	1	0	0	0	0	0	0	0	0	0	0	0	0	0	0	0	0	0	0	0	0	1	0	0	0	1	0
Solyc00g022090	0	0	0	0	0	0	1	0	0	0	0	0	0	1	0	0	0	1	0	0	1	1	0	0	0	1	0	1	0	0	0	0	0	0	1	0	0	1	0	0	0	0	0	1	0	1	0	1	0
Solyc00g500107	0	0	0	0	0	0	1	3	1	2	2	0	0	0	0	0	0	1	0	0	0	1	0	0	0	0	0	0	0	0	0	0	0	0	1	0	0	2	0	0	0	0	0	0	0	5	2	0	0
Solyc00g500108	0	0	0	0	0	0	0	0	0	0	0	0	0	0	0	0	0	0	0	0	0	0	0	0	0	0	0	0	0	0	0	0	0	0	0	0	0	0	0	0	0	0	0	0	0	0	0	0	0
Solyc00g500109	0	0	0	0	0	0	0	0	0	0	0	0	0	0	0	0	0	0	0	0	0	0	0	0	0	0	0	0	0	0	0	0	0	0	0	0	0	0	0	0	0	0	0	0	0	0	0	0	0
Solyc00g500110	0	0	0	0	0	0	0	0	0	0	0	0	0	0	0	0	0	0	0	0	0	0	0	0	0	0	0	0	0	0	0	0	0	0	0	0	0	0	0	0	0	0	0	0	0	0	0	0	0
Solyc00g500112	0	0	0	0	0	0	0	0	0	0	0	0	0	0	0	3	5	0	0	0	0	0	0	0	0	0	0	0	0	2	0	0	0	0	0	0	0	0	0	0	0	0	0	0	0	3	0	0	0
Solyc00g142170	0	0	0	0	0	3	0	1	3	0	3	3	5	0	0	5	0	0	0	9	2	2	0	2	0	4	0	4	0	4	0	0	3	0	0	0	6	9	0	0	0	0	0	0	0	0	2	0	0
Solyc00g500120	0	0	0	0	0	0	0	0	0	0	0	0	0	0	0	0	0	0	0	0	0	0	0	0	0	0	0	0	0	0	0	0	0	0	0	0	0	0	0	0	0	0	0	0	0	0	0	0	0
Solyc00g500121	0	0	0	0	0	0	0	0	0	0	0	0	0	0	0	0	0	0	0	0	0	0	0	0	0	0	0	0	0	0	0	0	0	0	0	0	0	0	0	0	0	0	0	0	0	0	0	0	0
Solyc00g015600	0	0	0	0	0	0	0	1	0	0	0	0	0	0	0	0	0	0	0	0	0	1	0	0	0	0	1	0	0	0	0	0	0	0	0	0	1	1	0	0	0	0	0	0	0	1	0	0	0
Solyc00g500122	0	0	0	0	0	0	0	0	0	0	0	0	0	0	0	0	0	0	0	0	0	0	0	0	0	0	0	0	0	0	0	0	0	0	0	0	0	0	0	0	0	0	0	0	0	0	0	0	0
Solyc00g160650	0	0	0	0	0	0	0	0	0	0	0	0	0	0	0	0	0	0	0	0	0	0	0	0	0	0	0	0	0	0	0	0	0	0	0	0	0	0	0	0	0	0	0	0	0	0	0	0	0
Solyc00g160660	0	0	0	0	0	0	0	0	0	0	0	0	0	0	0	0	0	0	0	0	0	0	0	0	0	0	0	0	0	0	0	0	0	0	0	0	0	0	0	0	0	0	0	0	0	0	0	0	0
Solyc00g160320	0	0	0	0	0	0	0	0	0	0	0	0	0	0	0	0	0	0	0	0	0	0	0	0	0	0	0	0	0	0	0	0	0	0	0	0	0	0	0	0	0	0	0	0	0	0	0	0	0
Solyc00g160010	0	0	0	0	0	0	0	0	0	0	0	0	0	0	0	0	0	0	0	0	0	0	0	0	0	0	0	0	0	0	0	0	0	0	0	0	0	0	0	0	0	0	0	0	0	0	0	0	0
Solyc00g160330	0	0	0	0	0	0	0	0	0	0	0	0	0	0	0	0	0	0	0	0	0	0	0	0	0	0	0	0	0	0	0	0	0	0	0	0	0	0	0	0	0	0	0	0	0	0	0	0	0
Solyc00g007330	0	0	0	0	0	0	0	0	0	0	0	0	0	0	0	0	0	0	0	0	0	0	0	0	0	0	0	0	0	0	0	0	0	0	0	0	0	0	0	0	0	0	0	0	0	0	0	0	0
Solyc00g007340	0	0	0	0	0	0	0	0	0	0	0	0	0	0	0	0	0	0	0	0	0	0	0	0	0	0	0	0	0	0	0	0	0	0	0	0	0	0	0	0	0	0	0	0	0	0	0	0	0
Solyc00g007350	0	0	0	0	0	0	0	0	0	0	0	0	0	0	0	0	0	0	0	0	0	0	0	0	0	0	0	0	0	0	0	0	0	0	0	0	0	0	0	0	0	0	0	0	0	0	0	0	0
Solyc00g160670	0	0	0	0	0	0	0	0	0	1	0	0	0	0	0	1	0	0	0	0	0	0	0	0	0	0	0	1	0	0	0	0	0	0	0	0	0	0	0	0	0	0	0	0	0	0	0	0	0
Solyc00g500127	0	0	0	0	0	0	0	0	0	0	0	0	0	0	0	0	0	0	0	0	0	0	0	0	0	0	0	0	0	0	0	0	0	0	0	0	0	0	0	0	0	0	0	0	0	0	0	0	0
Solyc00g500142	0	0	0	1	0	0	0	0	1	1	0	0	2	0	2	1	3	0	0	0	0	0	0	0	0	1	0	0	2	1	2	2	0	0	1	0	0	0	0	0	0	0	0	0	0	0	0	0	0
Solyc00g500145	0	0	0	0	15	0	0	0	0	0	0	0	50	0	0	0	0	0	0	0	0	0	0	0	0	0	0	0	0	0	0	0	0	0	0	0	0	0	0	0	0	0	0	0	0	0	21	0	0
Solyc00g500148	0	0	0	0	0	0	0	0	0	0	0	0	0	0	0	0	0	0	0	0	0	0	0	0	0	2	0	0	0	0	1	0	0	0	0	0	2	0	0	0	0	0	1	0	0	0	0	0	0
Solyc00g500150	0	0	0	0	0	0	0	0	0	0	0	0	0	0	0	0	0	0	0	0	0	0	0	0	0	0	0	0	0	0	0	0	0	0	0	0	0	0	0	0	0	0	0	0	0	0	0	0	0
Solyc00g500151	0	0	0	0	0	0	0	0	0	0	0	0	0	0	0	0	0	0	0	0	0	0	0	0	0	0	0	0	0	0	0	0	0	0	0	0	0	0	0	0	0	0	0	0	0	0	0	0	0
Solyc00g500154	0	0	0	0	0	2	0	1	4	2	2	1	1	0	3	3	5	2	2	4	2	1	1	0	0	0	2	2	2	2	1	1	1	1	0	1	0	1	0	0	0	0	1	1	0	4	1	0	0
Solyc00g500159	0	0	0	0	0	0	0	0	0	0	0	0	0	0	0	0	0	0	0	0	0	0	0	0	0	0	0	0	0	0	0	0	0	0	0	0	0	0	0	0	0	0	0	0	0	0	0	0	0
Solyc00g500161	0	0	0	0	0	0	0	0	0	0	0	0	0	0	0	0	0	0	0	0	0	0	0	0	0	0	0	0	0	0	0	0	0	0	0	0	0	0	0	0	0	0	0	0	0	0	0	0	0
Solyc00g500162	0	0	0	0	0	0	0	0	0	0	0	0	0	0	0	0	0	0	0	0	0	0	0	0	0	0	0	0	0	0	0	0	0	0	0	0	0	0	0	0	0	0	0	0	0	0	0	0	0
Solyc00g500163	0	0	0	0	0	0	0	0	0	0	0	0	0	0	0	0	0	0	0	0	0	0	0	0	0	0	0	0	0	0	0	0	0	0	0	0	0	0	0	0	0	0	0	0	0	0	0	0	0
Solyc00g160360	0	0	0	0	0	0	0	0	0	0	0	0	0	0	0	0	0	0	0	0	0	0	0	0	0	0	0	0	0	0	0	0	0	0	0	0	0	0	0	0	0	0	0	0	0	0	0	0	0
Solyc00g500164	0	0	0	0	0	0	0	0	0	0	0	0	0	0	0	0	0	0	0	0	0	0	0	0	0	0	0	0	0	0	0	0	0	0	0	0	0	0	0	0	0	0	0	0	0	0	0	0	0
Solyc00g500165	0	0	0	0	0	0	0	0	0	0	0	0	0	0	0	0	0	0	0	0	0	0	0	0	0	0	0	0	0	0	0	0	0	0	0	0	0	0	0	0	0	0	0	0	0	0	0	0	0
Solyc00g112190	0	0	0	0	0	0	0	0	0	0	0	0	5	1	0	1	0	0	0	1	0	1	0	0	0	0	0	0	0	0	0	0	0	0	1	0	0	0	0	0	0	0	0	1	0	1	0	0	1
Solyc00g500166	0	0	0	0	0	0	0	0	0	0	0	0	0	0	0	0	0	0	0	0	0	0	0	0	0	0	0	0	0	0	0	0	0	0	0	0	0	0	0	0	0	0	0	0	0	0	0	0	0
Solyc00g069880	0	0	0	0	0	0	0	0	0	0	0	0	0	3	0	0	0	1	0	0	0	0	0	0	0	0	0	0	0	0	0	0	0	0	0	0	0	0	0	0	0	0	0	0	0	0	0	0	0
Solyc00g013100	0	0	0	0	0	0	0	0	0	0	0	0	0	1	0	0	0	0	0	0	1	0	1	0	0	0	0	0	0	0	0	0	1	0	0	1	0	0	0	0	0	0	0	0	1	0	0	0	0
Solyc00g013110	0	0	0	0	0	0	0	0	0	1	0	0	0	0	0	0	0	0	0	1	1	0	0	0	0	0	0	0	0	0	1	0	0	0	0	0	0	1	0	0	0	0	0	0	1	1	0	0	1
Solyc00g126010	0	1	1	1	1	2	1	1	1	1	1	1	2	1	2	1	2	1	1	1	1	1	1	1	1	1	2	2	2	2	1	1	1	1	3	1	2	2	0	0	0	1	1	2	1	2	2	2	2
Solyc00g160180	0	0	0	0	0	0	0	0	0	0	0	0	2	0	0	3	0	0	0	0	0	0	0	0	0	1	0	0	0	0	0	0	0	0	0	0	1	3	0	0	0	0	0	0	0	0	0	2	0
Solyc00g500174	0	0	0	0	0	0	0	0	0	0	0	0	0	0	0	0	0	0	0	0	0	0	0	0	0	0	0	0	0	0	0	0	0	0	0	0	0	0	0	0	0	0	0	0	0	0	0	0	0
Solyc00g500176	0	0	0	0	0	0	0	0	0	0	0	0	0	0	0	0	0	0	0	0	0	0	0	0	0	0	0	0	0	0	0	0	0	0	0	0	0	0	0	0	0	0	0	0	0	0	0	0	0
Solyc00g500177	0	0	0	0	0	0	0	0	0	0	0	0	0	0	0	0	0	0	0	0	0	0	0	0	0	0	0	0	0	0	0	0	0	0	0	0	0	0	0	0	0	0	0	0	0	0	0	0	0
Solyc00g500178	0	0	0	0	0	0	0	0	0	0	0	0	0	0	0	0	0	0	0	0	0	0	0	0	0	0	0	0	0	0	0	0	0	0	0	0	0	0	0	0	0	0	0	0	0	0	0	0	0
Solyc00g500179	0	0	0	0	0	0	0	0	0	0	0	0	0	0	0	0	0	0	0	0	0	0	0	0	0	0	0	0	0	0	0	0	0	0	0	0	0	0	0	0	0	0	0	0	0	0	0	0	0
Solyc00g500180	0	0	0	0	0	0	0	0	0	0	0	0	0	0	0	0	0	0	0	0	0	0	0	0	0	0	0	0	0	0	0	0	0	0	0	0	0	0	0	0	0	0	0	0	0	0	0	0	0
Solyc00g160410	0	0	0	0	10	8	3	0	0	7	4	4	16	0	4	6	27	22	23	0	10	0	0	0	0	0	8	0	0	7	0	0	15	0	16	27	0	13	0	0	0	9	14	0	0	19	10	0	21
Solyc00g023590	0	0	0	0	0	0	0	0	0	0	0	0	0	0	0	0	0	0	0	0	0	0	0	0	0	0	0	0	0	0	0	0	0	0	0	0	0	0	0	0	0	0	0	0	0	0	0	0	0
Solyc00g014860	0	0	0	0	0	0	0	0	0	0	0	0	0	0	0	0	0	0	0	0	0	0	0	0	0	0	0	0	0	0	0	0	0	0	0	0	0	0	0	0	0	0	0	0	0	0	0	0	0
Solyc00g500183	0	0	0	0	0	0	0	9	0	0	0	0	0	0	7	11	17	0	0	0	0	0	0	0	0	0	7	0	0	0	0	10	0	0	6	17	0	0	0	0	0	0	0	0	0	13	0	8	7
Solyc00g500184	0	3	0	0	0	0	3	4	4	6	0	0	0	0	8	11	7	11	0	0	0	0	1	5	0	6	0	6	0	10	2	0	1	0	3	0	4	2	0	0	0	2	4	8	3	15	0	0	6
Solyc00g500185	0	0	0	0	0	0	0	5	5	0	0	0	0	8	3	0	8	0	0	0	3	4	0	3	0	6	0	3	0	0	0	4	0	0	4	0	3	2	0	0	0	4	3	7	3	13	2	5	0
Solyc00g014810	0	0	0	0	0	0	0	0	0	0	0	0	0	0	0	0	0	0	0	0	0	0	0	0	0	0	0	0	0	0	0	0	0	0	0	0	0	0	0	0	0	0	0	0	0	0	0	0	0
Solyc00g014790	0	2	0	0	0	0	0	0	0	0	0	0	6	0	0	6	0	5	0	0	0	2	0	0	0	0	0	0	0	0	0	0	0	0	0	0	0	0	0	0	0	0	0	0	0	0	0	0	2
Solyc00g094550	0	0	0	0	0	0	0	0	0	0	1	0	0	0	0	1	0	0	0	1	0	0	2	0	0	0	0	0	0	2	1	0	0	0	0	2	0	1	0	0	0	0	0	0	0	0	0	0	0
Solyc00g023700	0	0	0	0	0	0	0	0	0	0	0	0	0	0	0	0	0	0	0	0	0	0	0	0	0	0	0	0	0	0	0	0	0	0	0	0	0	0	0	0	0	0	0	0	0	0	0	0	0
Solyc00g049220	0	4	2	4	4	8	8	5	4	6	7	8	8	5	4	9	4	10	1	7	6	5	4	8	6	13	11	7	10	9	7	8	3	5	16	13	9	4	1	0	0	3	13	12	6	15	12	17	20
Solyc00g160390	0	0	0	0	0	0	0	0	0	0	0	0	0	0	0	0	0	0	0	0	0	0	0	0	0	0	0	0	0	0	0	0	0	0	0	2	0	0	0	0	0	1	0	0	0	0	3	1	0
Solyc00g021660	0	0	0	0	0	0	0	0	0	0	0	0	0	0	0	0	0	0	0	0	0	0	0	0	0	0	0	0	0	0	0	0	0	0	0	0	0	0	0	0	0	0	0	0	0	0	0	0	0
Solyc00g500194	0	0	0	0	0	0	0	0	0	1	0	0	0	0	0	1	0	0	0	0	0	0	0	0	0	0	0	1	0	0	0	0	0	0	0	0	0	0	0	0	0	0	0	0	0	0	0	0	0
Solyc00g500197	0	0	0	0	0	0	0	0	0	0	0	0	0	0	0	0	0	0	0	0	0	0	0	0	0	0	0	0	0	0	0	0	0	0	0	0	0	0	0	0	0	0	0	0	0	0	0	0	0
Solyc00g500213	0	0	0	0	0	0	0	0	0	0	0	0	0	0	0	0	0	0	0	0	0	0	0	0	0	0	0	0	0	0	0	0	0	0	0	0	0	0	0	0	0	0	0	0	0	0	0	0	0
Solyc00g500214	0	0	0	0	0	0	0	0	0	0	0	0	0	0	0	0	0	0	0	0	0	0	0	0	0	0	0	0	0	0	0	0	0	0	0	0	0	0	0	0	0	0	0	0	0	0	0	0	0
Solyc00g322630	0	0	0	0	0	0	0	0	0	0	0	0	0	0	0	0	0	0	0	0	0	0	0	0	0	0	0	0	0	0	0	0	0	0	0	0	0	0	0	0	0	0	0	0	0	0	0	0	0
Solyc00g500215	0	0	0	0	0	0	0	0	0	0	0	0	0	0	0	0	0	0	0	0	0	0	0	0	0	0	0	0	0	0	0	0	0	0	0	0	0	0	0	0	0	0	0	0	0	0	0	0	0
Solyc00g500216	0	0	0	0	0	0	0	0	1	0	0	0	0	0	0	2	1	0	0	0	0	0	0	0	0	0	1	0	1	0	0	0	0	1	0	0	0	2	0	0	0	0	0	1	0	1	2	0	2
Solyc00g500218	0	0	0	0	0	0	0	0	0	0	0	0	0	0	0	0	0	0	0	0	0	0	0	0	0	0	0	0	0	0	0	0	0	0	0	0	0	0	0	0	0	0	0	0	0	0	0	0	0
Solyc00g266110	0	0	0	0	0	0	0	0	0	0	0	0	0	0	0	0	0	0	0	0	0	0	0	0	0	0	0	0	0	0	0	0	0	0	0	0	0	0	0	0	0	0	0	0	0	0	0	0	0
Solyc00g500219	0	0	0	0	0	0	0	0	0	0	0	0	0	0	0	0	0	0	0	0	0	0	0	0	0	0	0	0	0	0	0	0	0	0	0	0	0	2	0	0	0	0	0	0	0	0	0	0	0
Solyc00g500220	0	0	0	0	0	0	0	0	0	0	0	0	0	0	0	0	0	0	0	0	0	0	0	0	0	0	0	0	0	0	0	0	0	0	0	0	0	0	0	0	0	0	0	0	0	0	0	0	0
Solyc00g500222	0	0	0	0	0	0	0	0	0	0	0	0	0	0	0	0	0	0	0	0	0	0	0	0	0	0	0	0	0	0	0	0	0	0	0	0	0	2	0	0	0	0	0	0	0	0	0	0	0
Solyc03g042528	0	0	0	0	0	0	0	0	0	0	0	0	0	0	0	0	0	0	0	0	0	0	0	0	0	0	0	0	0	0	0	0	0	0	0	0	0	0	0	0	0	0	0	0	0	0	0	0	0
Solyc03g042550	0	0	0	0	0	0	0	0	0	0	0	0	0	0	0	0	0	0	0	0	0	0	0	0	0	0	0	0	0	0	0	0	0	0	0	0	0	0	0	0	0	0	0	0	0	0	0	0	0
Solyc00g160680	0	0	0	0	0	0	0	0	0	0	0	0	0	0	0	0	0	0	0	0	0	0	0	0	0	0	0	0	0	0	0	0	0	0	0	0	0	0	0	0	0	0	0	0	0	0	0	0	0
Solyc00g160450	0	0	0	0	0	0	0	0	0	0	0	0	0	0	0	0	0	0	0	0	0	0	0	0	0	0	0	0	0	0	0	0	0	0	0	0	0	0	0	0	0	0	0	0	0	0	0	0	0
Solyc00g160430	0	0	0	0	0	0	0	0	0	0	0	0	0	0	0	0	0	0	0	0	0	0	0	0	0	0	0	0	0	0	0	0	0	0	0	0	0	0	0	0	0	0	0	0	0	0	0	0	0
Solyc00g198360	0	0	0	0	0	0	0	0	0	0	0	0	0	0	0	0	0	0	0	0	0	0	0	0	0	0	0	0	0	0	0	0	0	0	0	0	0	0	0	0	0	0	0	0	0	0	0	0	0
Solyc00g160440	0	0	0	0	0	0	0	0	0	0	0	0	0	0	0	0	0	0	0	0	0	0	0	0	0	0	0	0	0	0	0	0	0	0	0	0	0	0	0	0	0	0	0	0	0	0	0	0	0
Solyc00g036520	0	1	0	0	0	0	0	0	0	0	0	1	0	0	1	1	0	0	0	1	0	1	1	0	0	0	0	0	0	0	0	0	0	0	0	0	0	0	0	0	0	0	0	0	0	0	0	0	1
Solyc00g052540	0	0	0	0	0	0	0	0	0	0	1	0	0	0	0	0	0	0	0	0	0	0	0	0	0	0	0	0	0	0	0	0	0	0	0	0	0	0	0	0	0	0	0	0	0	0	0	0	0
Solyc00g047180	0	0	0	1	0	0	0	0	0	0	0	1	0	0	0	0	0	0	0	0	1	1	1	0	1	0	0	0	0	0	0	0	0	0	1	1	0	1	0	0	0	0	0	1	0	0	0	0	0
Solyc00g047190	0	0	0	0	0	1	0	0	0	0	0	0	1	0	1	0	0	0	0	0	0	0	0	0	0	0	0	0	0	0	0	0	0	0	0	0	0	0	0	0	0	0	0	0	0	0	1	0	0
Solyc00g500019	2	2	2	0	0	0	3	4	3	0	0	1	0	0	3	1	12	5	0	5	3	2	2	2	0	3	4	7	5	2	2	2	3	2	0	0	0	0	0	0	0	0	0	0	0	4	5	0	4
Solyc00g500020	114	123	114	92	77	94	122	110	191	164	157	63	168	82	63	134	178	224	83	204	199	237	233	198	123	153	247	168	181	215	192	224	153	158	128	76	70	100	0	1	0	37	86	100	61	150	134	103	113
Solyc00g500022	134	148	90	98	187	160	56	185	418	364	347	132	189	129	151	288	668	613	309	710	284	208	294	188	118	224	278	327	281	266	210	493	277	201	184	128	152	290	1	0	0	89	159	187	73	480	218	204	252
Solyc00g180440	3	7	3	3	9	7	4	10	17	11	14	4	5	6	7	12	24	19	6	25	10	13	18	8	4	10	13	16	15	8	10	16	9	5	9	9	7	8	0	0	0	2	7	15	3	26	10	11	18
Solyc00g500023	29	23	13	17	28	33	22	39	45	47	36	36	39	20	41	55	95	77	36	89	37	54	45	32	25	48	56	49	46	44	41	70	33	40	40	38	49	63	0	0	0	23	36	42	19	107	40	46	60
Solyc00g500024	72	66	43	39	28	37	23	48	125	146	81	27	93	23	41	80	361	221	61	238	138	121	178	72	58	93	140	141	153	109	131	187	114	69	64	41	44	80	0	0	0	48	74	110	28	229	77	87	109
Solyc00g500029	1	0	0	0	0	0	0	0	3	0	1	0	2	1	0	1	5	0	0	3	3	1	2	0	0	0	0	0	0	0	0	0	0	0	1	0	0	0	0	0	0	0	0	1	0	1	2	1	2
Solyc00g500030	22	14	17	14	16	20	7	16	29	25	23	19	36	16	13	41	26	51	12	55	31	41	42	37	12	25	49	42	45	34	29	57	23	27	39	29	31	34	1	0	0	12	26	28	11	42	27	26	46
Solyc00g500031	17	22	17	12	24	23	23	26	45	0	29	17	35	19	18	40	40	0	22	46	33	32	36	34	17	22	46	35	34	44	44	55	31	30	36	20	24	40	0	0	0	13	18	27	9	35	0	20	24
Solyc00g500032	23	27	10	13	24	19	14	33	56	31	36	14	33	20	33	40	105	71	50	157	43	24	52	29	12	50	66	67	49	40	35	68	35	39	35	23	37	37	0	0	0	16	28	52	13	144	43	40	89
Solyc00g500033	5	4	0	3	0	5	0	7	9	7	6	4	4	4	4	7	4	8	0	9	5	4	4	3	3	4	4	4	4	5	4	7	5	0	3	0	0	4	0	0	0	0	2	3	0	3	3	2	3
Solyc00g500034	106	102	53	69	103	111	56	153	248	187	207	87	140	73	151	221	251	279	155	451	160	130	178	92	46	151	244	236	207	208	154	273	153	127	142	94	132	178	0	0	0	48	119	150	32	295	117	109	181
Solyc00g500035	66	45	28	40	54	66	11	74	160	172	100	49	138	53	48	90	105	203	126	319	144	69	125	32	24	77	105	151	145	105	136	192	178	93	113	98	137	189	1	1	1	50	76	118	15	121	85	79	108
Solyc00g500036	1	1	1	1	2	2	1	2	4	3	2	1	1	1	2	3	4	3	4	5	2	2	1	1	1	2	2	2	2	2	2	2	2	1	1	1	1	1	0	0	0	1	2	2	1	3	1	1	2
Solyc00g500037	27	21	17	14	24	33	26	41	43	37	33	31	32	28	48	57	72	59	38	49	31	29	29	23	16	30	43	49	32	37	31	46	31	24	29	28	34	43	0	0	0	13	15	16	9	41	19	14	19
Solyc00g500039	406	378	502	498	295	351	286	272	796	580	555	214	270	273	173	462	973	819	440	1448	721	176	383	242	337	537	495	374	549	403	705	1129	792	709	210	151	464	675	0	2	0	155	211	467	87	707	326	260	356
Solyc00g500040	21	3	0	0	5	6	2	8	11	10	7	21	9	3	4	10	6	18	20	65	9	6	11	0	0	6	13	16	9	10	9	12	9	7	25	7	9	13	0	0	0	18	7	9	2	10	6	0	6
Solyc00g160280	8	14	5	7	12	9	7	11	22	23	9	7	18	9	13	16	92	31	9	51	24	26	27	18	11	19	29	28	22	27	15	32	22	14	14	13	10	12	0	0	0	8	11	20	9	61	21	18	23
Solyc00g500041	3	3	2	2	0	3	2	4	5	4	5	5	5	4	5	7	22	11	0	16	4	4	7	4	3	4	4	5	6	4	4	5	4	3	3	4	0	8	0	0	0	2	2	3	2	16	3	3	3
Solyc00g500042	87	60	22	37	85	95	24	150	201	170	107	105	179	76	157	191	148	275	151	284	123	100	97	44	25	80	129	195	127	142	123	147	122	81	150	113	124	172	1	1	1	69	64	93	25	121	70	53	83
Solyc00g500043	14	7	4	5	11	13	5	19	33	26	21	13	24	10	19	35	25	45	19	56	18	14	23	7	3	15	28	32	24	25	20	30	19	14	21	17	19	29	0	0	0	11	14	19	3	109	13	11	15
Solyc00g500044	332	312	419	415	238	291	212	224	611	454	425	147	225	222	133	368	805	680	365	1203	569	124	304	178	245	423	356	303	437	314	562	955	659	584	161	114	399	587	0	2	0	125	166	375	62	552	224	192	259
Solyc00g500046	27	20	17	14	24	32	26	40	40	37	32	30	32	28	48	56	71	59	36	48	30	29	29	22	16	31	41	49	32	37	32	46	30	24	30	28	34	43	0	0	0	13	15	16	9	40	19	14	19
Solyc00g500047	69	46	29	41	58	69	13	77	169	176	105	51	140	56	52	97	111	208	131	328	148	72	127	34	26	81	109	154	148	108	140	197	181	95	115	99	138	191	1	1	1	51	79	120	15	126	89	81	112
Solyc00g277510	85	126	67	53	64	48	73	92	188	114	114	39	74	41	71	113	1395	424	151	484	177	226	424	271	154	302	368	225	319	260	146	352	127	136	92	41	28	65	2	1	1	57	198	354	108	1149	316	363	506
Solyc00g500048	139	147	79	114	218	227	77	218	366	305	359	114	202	148	153	246	311	406	164	509	229	138	226	118	86	188	289	304	260	205	204	438	212	169	219	103	179	274	0	0	0	58	132	145	33	310	123	148	193
Solyc00g500049	4	6	0	4	6	5	0	12	16	11	11	4	3	2	10	12	106	21	10	25	12	14	16	13	0	9	18	14	10	13	8	19	6	5	9	5	4	5	0	0	0	4	12	8	0	28	6	13	11
Solyc00g500050	44	25	7	18	20	24	2	35	90	99	58	19	46	14	17	32	70	122	69	181	82	47	91	14	11	35	58	98	65	62	61	101	61	34	62	30	28	41	1	1	1	17	32	29	5	46	31	28	33
Solyc00g500051	3	5	4	3	3	0	0	5	6	6	3	3	0	3	5	9	17	9	2	11	4	0	7	0	3	7	8	6	6	6	7	9	5	5	5	4	4	7	0	0	0	0	0	6	0	12	8	7	9
Solyc00g500052	25	26	15	18	20	32	20	34	42	33	36	22	57	26	34	61	54	54	23	87	34	39	37	36	14	35	66	55	48	45	40	61	32	32	48	42	39	54	0	0	0	20	32	40	10	60	35	35	52
Solyc00g500053	2	1	1	1	1	2	2	1	2	3	3	1	3	3	3	2	1	2	1	4	2	2	2	2	2	1	2	2	3	5	2	1	2	1	3	1	3	2	0	0	0	1	1	1	1	1	2	1	2
Solyc00g500054	52	62	38	28	28	22	37	52	70	44	39	15	19	16	57	55	577	142	62	134	57	55	84	57	61	65	62	58	57	72	55	103	36	29	18	9	10	20	0	0	0	19	25	46	27	201	34	37	56
Solyc00g500055	313	253	233	232	157	163	148	204	0	387	318	81	143	79	88	169	0	530	260	688	526	0	436	374	260	378	481	429	426	419	435	673	335	359	0	0	106	161	0	0	0	97	0	258	125	461	366	276	323
Solyc00g500056	73	45	28	41	43	34	8	34	87	131	72	15	74	28	12	26	137	144	44	335	116	97	152	59	23	109	152	134	193	90	120	189	131	89	88	42	50	89	1	1	1	52	132	189	32	195	109	201	244
Solyc00g500057	4	8	2	0	0	4	3	5	8	3	5	4	0	0	3	8	36	15	0	7	9	7	9	7	6	6	8	6	8	11	10	14	5	4	5	3	2	4	0	0	0	4	7	4	6	50	5	4	10
Solyc00g500058	138	138	95	104	162	153	88	145	307	285	207	146	228	92	121	165	242	320	225	387	240	217	231	127	116	160	181	238	197	229	171	314	203	125	177	136	110	173	1	0	0	116	162	196	75	191	188	134	171
Solyc00g500059	2	0	0	1	0	1	0	3	4	3	4	1	0	0	0	0	0	4	0	8	3	0	6	0	0	0	3	3	4	3	0	6	0	0	2	0	3	3	0	0	0	0	0	0	0	6	0	2	0
Solyc00g500061	2	1	2	1	0	1	0	0	1	1	2	0	2	0	2	1	6	3	0	1	1	2	2	1	1	1	1	3	2	2	3	3	2	1	1	0	0	2	0	0	0	1	1	1	0	3	1	0	1
Solyc00g500062	222	257	255	204	174	195	186	195	367	324	282	118	168	146	118	167	276	376	183	310	336	308	298	246	230	214	242	197	213	221	250	312	216	203	165	95	135	127	1	0	0	73	105	147	83	153	177	114	150
Solyc00g500063	6073	6105	4036	4873	6543	4850	2207	5196	12704	12278	9938	3609	5658	3359	2478	4500	11827	15461	12259	19847	12360	9566	12109	7565	5671	8701	8775	9763	10185	8365	8341	14174	9965	7335	5909	3198	4062	5903	19	15	19	3292	6517	8026	3966	8884	7652	8483	9642
Solyc00g500065	17	21	12	10	6	12	12	23	33	28	18	10	17	6	31	36	162	63	31	35	23	37	26	24	17	19	43	41	28	26	23	43	18	27	18	11	9	18	0	0	0	14	19	26	11	74	18	22	25
Solyc00g500066	2	2	2	0	0	0	2	4	3	0	0	1	0	0	5	2	17	5	0	5	3	2	2	3	0	3	4	7	6	2	2	2	3	2	0	0	0	0	0	0	0	0	0	0	0	4	5	0	4
Solyc00g500067	107	113	105	85	73	89	114	102	179	151	149	59	163	76	58	123	170	212	79	198	187	219	213	183	114	143	224	160	170	199	181	209	141	149	120	73	64	94	0	1	0	35	81	92	55	142	120	99	107
Solyc00g500070	11	0	5	7	0	14	0	20	19	19	16	16	15	9	12	21	44	33	0	38	11	21	15	9	9	21	18	21	16	15	0	33	12	17	14	16	26	27	0	0	0	6	16	17	9	50	18	17	30
Solyc00g500071	70	66	43	39	28	37	23	48	123	145	81	27	93	23	41	79	356	221	61	238	137	120	178	71	57	92	137	140	153	109	131	186	113	69	64	41	44	80	0	0	0	48	73	110	28	228	77	88	109
Solyc00g500073	31	0	31	22	0	13	19	29	48	52	36	0	31	0	26	29	152	69	20	90	58	83	88	75	0	68	87	61	79	74	59	99	38	37	30	17	14	24	0	0	0	14	36	54	13	124	64	47	65
Solyc00g500074	1	0	0	0	0	0	0	0	3	0	1	0	2	1	0	1	5	0	0	3	3	1	2	0	0	0	2	0	0	0	0	0	0	0	1	0	0	0	0	0	0	0	0	1	0	1	2	1	2
Solyc00g500075	22	14	17	14	17	21	8	16	30	27	23	20	36	16	13	41	27	51	13	57	32	42	42	38	12	26	51	42	45	35	29	58	24	27	40	30	31	34	1	0	0	12	26	28	11	43	28	27	46
Solyc00g500076	17	22	17	12	25	23	24	26	47	0	29	17	35	20	19	40	42	0	22	46	33	32	37	34	17	23	48	35	35	46	44	57	31	32	36	21	26	40	0	0	0	13	18	27	9	35	0	20	26
Solyc00g500077	23	27	11	14	24	20	14	33	57	32	36	16	33	20	34	41	105	72	50	157	43	24	52	29	12	50	67	67	50	41	35	69	35	40	35	23	37	37	0	0	0	16	28	52	13	144	43	40	89
Solyc00g500078	9	7	0	7	0	12	0	0	22	16	15	8	10	9	11	16	14	18	0	35	14	8	11	7	0	10	14	11	11	13	12	20	12	0	8	0	0	10	0	0	0	0	0	10	0	14	8	5	7
Solyc00g500079	67	45	29	41	55	67	11	75	163	173	102	50	139	54	49	91	106	205	127	322	145	69	126	32	25	79	105	152	145	107	137	193	178	93	114	98	137	190	1	1	1	50	77	118	15	123	86	79	108
Solyc00g500080	1	1	1	1	3	2	1	2	4	3	3	1	2	1	3	4	5	3	4	6	3	2	1	2	1	2	3	3	3	2	2	2	2	1	1	1	1	1	0	0	0	1	2	2	1	5	2	1	3
Solyc00g500081	27	21	17	14	25	32	27	41	40	38	33	31	32	29	49	58	71	59	37	50	31	29	29	23	16	31	41	50	32	37	31	46	30	24	31	28	34	43	0	0	0	13	15	17	10	41	20	14	19
Solyc00g500083	362	341	454	450	262	316	246	246	683	509	483	176	244	243	149	410	869	739	395	1299	633	146	339	205	285	473	412	334	486	354	623	1026	712	638	181	130	427	625	0	2	0	137	185	416	73	616	269	222	300
Solyc00g500084	6	3	3	2	5	6	2	9	12	11	8	4	10	5	4	11	9	20	6	28	10	7	12	2	3	7	14	16	10	11	10	12	8	7	11	7	10	14	0	1	0	7	7	10	2	10	7	5	7
Solyc00g500085	12	12	7	6	10	12	5	13	19	13	13	4	10	11	18	17	65	46	24	36	12	16	17	10	7	11	8	17	14	15	10	20	10	7	7	6	10	11	0	0	0	3	6	8	2	32	6	6	10
Solyc00g160290	7	14	4	7	12	9	7	11	22	23	9	7	18	9	13	16	94	31	9	51	24	26	27	18	11	19	29	28	22	28	15	32	22	14	14	13	10	12	0	0	0	9	11	20	9	61	21	18	23
Solyc00g500086	3	3	2	2	0	3	2	4	5	4	4	5	5	3	5	6	21	11	0	15	4	4	7	4	3	3	4	5	5	4	4	5	4	3	3	4	0	8	0	0	0	2	2	3	2	15	3	3	3
Solyc00g500087	19	15	8	13	17	18	13	22	43	33	19	17	19	9	22	31	65	48	24	70	23	26	34	24	10	23	46	33	34	31	25	43	24	27	21	11	16	23	0	0	0	8	15	21	9	29	22	21	27
Solyc00g500088	124	84	32	53	113	130	32	201	279	239	147	136	239	102	211	272	214	415	202	414	188	140	152	60	34	113	193	281	193	214	181	224	178	116	214	172	189	246	1	1	1	102	95	139	31	181	102	77	119
Solyc00g500098	2	2	1	2	7	2	4	5	6	2	4	2	5	3	4	7	13	5	3	5	3	2	3	4	3	4	4	7	3	2	4	5	2	3	4	3	5	6	0	0	0	5	3	4	1	15	3	4	4
Solyc00g500099	20	17	14	16	18	21	21	28	31	33	35	19	25	22	23	37	41	44	25	51	41	35	31	21	17	38	47	35	41	36	35	51	26	35	30	36	38	50	0	0	0	13	29	47	20	74	38	38	56
Solyc00g500101	2	2	1	1	2	1	1	3	1	2	2	1	2	3	4	6	7	5	2	5	2	2	2	3	1	2	2	3	2	3	2	3	2	1	2	2	2	3	0	0	0	1	2	2	1	11	2	2	2
Solyc00g500102	39	29	32	28	31	42	35	47	54	51	56	33	48	48	34	83	54	67	28	80	64	56	70	60	30	84	117	84	101	88	82	109	72	67	64	63	85	121	1	0	0	36	69	83	21	115	80	65	106
Solyc00g022100	13	10	8	10	13	9	13	20	22	19	15	14	19	14	35	44	122	42	17	29	21	17	17	13	18	23	19	21	19	17	15	39	15	12	23	13	14	32	0	0	0	10	23	25	14	130	19	17	25
Solyc00g500103	10	20	9	15	16	19	15	26	34	30	30	19	39	23	26	48	107	44	22	63	29	29	35	21	24	38	42	35	47	28	34	48	33	31	40	26	39	57	0	0	0	17	40	58	14	162	39	49	72
Solyc00g500104	2	1	1	2	1	1	1	1	2	1	1	1	2	2	1	1	3	2	1	2	3	3	2	3	2	1	2	2	2	1	2	3	2	1	2	2	2	3	0	0	0	4	3	3	3	3	2	3	4
Solyc00g500106	7	5	0	4	6	6	4	8	14	14	10	8	12	7	12	14	25	18	8	34	13	5	9	4	4	10	14	15	14	8	8	20	13	9	7	6	15	22	0	0	0	10	9	19	4	35	11	15	22
Solyc00g281110	1	1	0	0	0	0	0	0	0	0	0	0	1	0	1	0	0	0	0	0	0	1	0	0	0	0	0	0	0	0	0	0	0	0	0	0	1	0	0	0	0	0	0	0	0	0	0	0	0
Solyc00g500111	4	0	1	0	3	0	0	0	4	4	2	3	3	0	4	10	0	0	0	3	4	5	10	5	2	0	0	0	0	0	6	17	5	4	4	0	8	10	0	0	0	4	4	3	0	10	7	4	7
Solyc00g142160	1	1	0	0	1	1	1	1	1	1	1	1	1	1	1	1	0	1	0	1	1	1	0	0	1	1	1	1	0	1	1	1	1	1	1	1	1	1	0	0	0	1	1	1	1	1	1	1	1
Solyc00g500113	2	4	0	0	4	3	3	0	5	7	5	4	4	2	4	7	12	5	0	5	3	3	4	2	3	5	5	7	0	6	2	5	5	3	0	4	4	6	0	0	0	2	4	6	3	14	5	7	7
Solyc00g500114	1	0	0	1	0	0	0	0	0	0	0	0	0	1	0	0	0	0	0	0	0	0	0	0	0	0	0	0	0	0	0	0	0	0	0	0	0	0	0	0	0	0	1	0	1	0	1	1	0
Solyc00g500116	20	17	13	15	18	21	21	28	31	32	34	19	24	21	22	38	38	44	24	48	41	35	31	20	17	37	47	35	41	36	35	51	25	35	29	34	38	49	0	0	0	13	29	45	19	70	39	37	54
Solyc00g500118	2	2	1	1	2	1	1	3	1	2	2	1	2	3	4	6	7	5	2	5	2	2	2	3	1	2	2	3	2	3	2	3	2	1	2	2	2	3	0	0	0	1	2	2	1	11	2	2	2
Solyc00g500119	39	29	32	28	31	42	35	47	54	51	56	33	48	48	34	83	54	67	28	80	64	57	70	60	30	84	117	84	101	88	82	109	72	67	64	63	85	121	1	0	0	36	69	83	21	115	80	65	106
Solyc00g160020	6	2	1	2	5	5	1	8	10	10	6	5	9	3	4	10	5	17	7	25	9	5	11	2	1	6	13	15	9	10	9	11	8	6	11	6	9	13	0	1	0	7	7	9	1	9	6	5	6
Solyc00g160340	5	3	2	2	0	2	3	3	7	5	5	3	3	3	9	8	17	8	4	13	4	3	5	4	2	4	6	10	7	6	4	9	5	3	5	2	4	10	0	0	0	4	4	5	1	16	4	4	4
Solyc00g160350	7	14	4	7	12	9	7	11	22	23	9	7	18	9	13	16	92	31	9	51	24	26	27	18	11	19	29	28	22	27	15	32	22	14	14	13	10	12	0	0	0	8	11	20	9	61	21	18	23
Solyc00g500123	3	3	2	2	0	3	2	4	5	4	4	5	5	3	5	6	21	11	0	15	4	4	7	4	3	3	4	5	5	4	4	5	4	3	3	4	0	8	0	0	0	2	2	3	2	15	3	3	3
Solyc00g500124	19	15	8	11	17	17	13	22	42	33	18	17	19	9	22	30	62	48	24	71	22	26	34	23	10	22	46	33	34	31	24	43	24	27	21	12	16	22	0	0	0	8	15	21	9	29	21	20	27
Solyc00g500125	89	61	24	39	77	94	25	141	188	164	100	92	183	78	140	182	138	290	129	277	133	100	107	45	25	82	131	204	142	156	130	159	128	86	162	131	142	175	0	1	1	79	68	98	24	126	70	55	85
Solyc00g500126	14	7	4	5	11	13	5	19	32	26	21	13	24	10	19	35	25	44	19	56	18	14	23	6	3	15	27	32	23	25	20	30	19	14	21	16	18	28	0	0	0	11	14	19	3	25	13	11	15
Solyc00g500128	27	20	17	14	24	32	26	40	40	37	32	31	32	28	48	57	70	60	36	50	30	29	29	22	16	30	41	49	32	37	31	46	30	24	29	27	34	43	0	0	0	13	15	16	9	40	19	14	19
Solyc00g500129	46	33	21	27	38	44	11	49	109	115	68	31	92	35	34	65	71	134	81	220	98	46	85	24	18	57	76	100	103	75	93	135	120	66	77	65	92	129	0	0	0	35	50	77	11	89	58	52	74
Solyc00g500130	85	126	67	53	64	48	73	92	188	114	114	39	74	41	71	113	1397	425	151	484	178	226	423	272	154	302	368	226	319	260	146	353	128	136	92	41	28	65	2	1	1	57	198	354	108	1149	317	363	506
Solyc00g500131	139	147	79	114	218	227	77	218	366	304	359	114	202	148	153	246	311	407	162	510	229	138	226	118	86	188	289	304	260	205	204	438	212	169	219	103	179	274	0	0	0	58	132	145	33	310	124	149	194
Solyc00g500132	4	6	0	4	6	5	0	12	16	11	11	4	3	2	10	12	94	21	10	24	12	14	16	13	0	9	18	14	10	13	8	19	6	5	9	5	4	5	0	0	0	4	12	8	0	28	6	13	11
Solyc00g500133	44	25	7	17	20	24	2	35	90	99	58	19	46	14	17	32	70	122	69	181	82	47	91	14	11	35	58	98	65	62	61	101	61	34	62	30	28	41	1	1	1	17	32	29	5	46	31	28	33
Solyc00g500134	3	5	4	3	3	0	0	5	6	6	3	3	0	3	5	9	17	9	2	11	4	0	7	0	3	7	8	6	6	6	7	9	5	5	5	4	4	7	0	0	0	0	0	6	3	12	8	7	9
Solyc00g500135	25	26	15	18	20	32	20	34	42	33	36	22	57	26	34	61	54	54	23	87	34	39	37	36	14	35	66	55	48	45	40	61	32	32	48	42	39	54	0	0	0	20	32	40	10	60	35	35	52
Solyc00g160170	17	8	14	13	7	14	9	15	17	18	21	8	14	15	20	41	31	36	9	33	22	29	26	24	7	15	26	26	26	34	34	46	23	29	25	11	30	57	0	0	0	8	12	18	5	23	23	13	18
Solyc00g500136	48	60	36	27	28	21	35	50	66	43	37	15	18	14	53	52	543	138	60	130	55	51	81	51	60	62	60	56	56	68	51	100	34	26	17	9	9	19	0	0	0	19	24	45	24	190	33	36	54
Solyc00g500137	314	253	233	232	157	163	148	204	0	387	318	81	143	80	88	168	0	529	260	688	525	0	436	374	260	378	481	429	426	419	435	673	335	359	0	0	106	161	0	0	0	97	0	258	126	461	367	276	323
Solyc00g500138	73	45	28	41	43	34	8	34	87	131	72	15	74	28	12	26	137	144	44	335	116	97	152	59	23	109	152	134	193	90	120	189	131	89	88	42	51	90	1	1	1	52	132	189	32	195	109	201	244
Solyc00g500139	2	6	2	0	0	0	2	3	7	3	4	2	0	0	2	6	26	7	0	6	5	2	3	4	4	4	2	5	3	4	8	7	4	0	3	3	2	3	0	0	0	3	3	2	4	30	4	2	4
Solyc00g500140	117	48	22	64	41	48	11	70	258	323	84	35	154	34	48	64	169	399	188	537	246	87	260	40	25	65	110	214	173	145	168	241	231	89	153	90	101	176	1	2	0	67	86	163	13	124	99	93	111
Solyc00g500141	4	0	0	3	3	0	0	0	12	15	7	0	10	0	5	5	18	13	6	15	10	0	13	3	0	0	8	12	11	9	9	13	11	6	8	0	5	10	0	0	0	3	6	4	0	0	5	6	5
Solyc00g500144	2	0	0	1	0	1	0	3	4	3	3	1	2	0	0	0	0	3	0	6	2	0	5	0	0	0	2	2	3	3	0	5	0	0	2	0	2	3	0	0	0	0	0	0	0	5	0	2	0
Solyc00g500147	2	2	1	1	1	2	6	2	2	3	3	2	2	2	3	5	3	2	2	4	3	0	2	1	1	2	2	2	2	2	3	0	2	2	2	2	0	3	0	0	0	1	1	1	1	2	0	1	1
Solyc00g500149	1	0	0	0	0	0	2	1	1	1	2	1	1	0	1	2	3	1	0	0	0	0	1	0	0	0	1	1	1	1	0	1	1	1	0	1	1	1	0	0	0	0	0	0	1	1	1	1	1
Solyc00g500152	21	17	11	12	23	25	6	32	58	58	39	21	38	17	21	36	45	73	52	109	45	27	39	11	11	26	31	46	39	34	42	56	47	28	30	27	36	42	1	1	1	14	24	34	6	45	31	25	32
Solyc00g500153	1	1	0	1	1	1	0	2	3	2	1	0	2	0	3	2	2	3	1	5	1	1	2	1	0	1	1	1	1	0	2	3	1	1	2	0	2	2	0	0	0	1	1	1	0	2	0	1	1
Solyc00g500155	3	1	1	1	2	3	1	4	9	7	1	2	7	3	4	5	9	11	7	14	7	4	5	1	2	4	7	11	5	7	7	10	4	2	7	3	4	10	0	0	0	3	3	4	0	11	6	4	3
Solyc00g500156	5	5	2	3	5	9	4	6	8	9	8	4	11	5	2	12	10	11	7	17	10	6	9	8	4	8	11	8	10	8	11	14	7	8	10	6	14	10	0	0	0	4	6	8	3	10	6	7	14
Solyc00g500157	127	117	0	83	103	116	79	141	190	192	142	114	146	98	111	158	125	238	155	206	212	177	152	92	99	129	149	168	136	163	160	168	149	110	120	112	134	144	0	0	0	89	105	115	52	124	112	78	106
Solyc00g500158	1	1	1	1	2	2	5	4	1	2	2	3	3	1	3	4	3	2	3	1	3	1	2	2	1	3	2	2	3	3	2	4	3	2	2	3	3	3	0	0	0	3	1	1	1	2	1	3	2
Solyc00g160030	3	3	3	0	0	2	3	4	3	4	5	3	6	2	7	10	20	8	6	7	4	7	6	7	3	5	8	4	6	6	4	7	4	5	7	4	3	9	0	0	0	5	6	8	4	20	7	8	12
Solyc00g500167	2	0	1	0	0	0	3	2	3	4	4	2	2	1	2	6	5	5	0	0	2	3	3	2	2	0	3	4	5	2	2	2	0	4	0	3	0	2	0	0	0	0	2	5	1	5	3	3	3
Solyc00g230080	2	3	1	2	2	1	2	2	3	2	3	1	2	2	5	4	31	5	2	2	2	2	2	1	3	1	2	1	2	2	4	2	1	1	1	1	2	1	0	0	0	1	1	2	1	4	1	1	2
Solyc00g316530	2	2	1	2	2	2	1	2	3	2	2	1	2	3	2	2	1	1	2	1	3	4	3	2	3	2	2	1	1	1	2	2	2	1	2	6	3	5	0	0	0	2	2	2	4	4	2	4	3
Solyc00g500168	3	6	8	4	3	4	4	4	5	6	8	6	7	5	6	9	7	9	4	13	9	14	9	14	7	13	15	10	15	13	10	13	10	7	9	8	9	10	0	0	0	7	16	22	8	15	15	18	18
Solyc00g126000	1	1	1	1	4	1	0	2	1	2	1	1	2	1	1	2	1	2	2	2	2	1	2	1	0	2	2	4	3	2	3	2	1	1	3	1	3	6	0	0	0	2	3	3	1	3	2	1	3
Solyc00g125990	3	2	1	2	1	3	4	2	6	1	1	1	2	2	12	9	36	6	5	6	4	5	4	2	2	3	3	5	2	4	5	6	1	2	1	2	2	3	0	0	0	3	3	6	3	38	2	3	7
Solyc00g125980	2	1	2	1	1	1	1	2	2	1	0	0	0	1	2	3	1	3	2	2	2	2	1	2	1	1	1	1	1	1	1	1	1	2	1	2	2	3	0	0	0	1	1	2	2	2	1	2	1
Solyc00g244300	64	60	31	58	76	85	33	89	108	113	98	92	162	162	67	120	83	138	67	171	131	71	83	47	50	97	87	131	104	84	101	176	136	87	112	120	177	216	1	2	0	79	95	128	36	111	81	113	145
Solyc00g244290	4	5	3	3	2	3	4	3	5	2	6	4	7	11	3	3	9	2	1	1	7	10	5	5	4	5	5	8	5	7	4	7	6	6	18	9	11	14	0	1	0	8	9	8	7	10	6	9	14
Solyc00g244280	1	0	0	0	1	1	0	1	1	1	0	0	1	0	0	0	0	1	0	1	1	1	1	1	0	0	1	2	1	1	1	0	1	0	1	0	1	1	0	0	0	1	1	1	0	1	1	1	1
Solyc00g160370	85	79	44	74	70	91	78	84	103	98	106	89	131	136	58	115	48	93	47	111	121	111	125	85	76	107	114	103	106	96	121	146	93	93	149	129	142	204	0	0	0	79	103	100	76	118	81	128	162
Solyc00g500169	4	3	2	5	8	5	4	7	7	4	6	4	7	6	6	9	17	8	6	7	6	5	5	7	4	8	5	10	6	3	7	9	4	6	7	8	9	14	0	1	0	7	6	9	3	26	6	9	10
Solyc00g500170	176	165	198	152	251	240	211	238	190	257	213	166	500	383	143	279	204	376	0	305	0	372	268	398	211	447	504	380	668	315	309	529	408	410	416	462	590	821	0	0	0	284	373	485	249	363	398	485	555
Solyc00g160380	10	12	0	13	16	17	0	16	23	17	22	19	21	25	10	23	11	26	10	30	21	17	17	12	9	21	19	20	20	15	17	29	20	18	23	24	20	22	0	0	0	12	16	18	9	14	17	12	20
Solyc00g013170	1	2	1	2	2	1	1	2	2	2	3	3	3	1	2	2	2	3	0	3	2	2	1	1	3	2	2	1	2	1	3	2	2	1	2	1	1	2	1	0	0	2	1	2	1	3	2	1	1
Solyc00g013180	31	18	0	15	0	41	3	36	80	121	0	53	302	0	28	62	83	140	91	256	100	54	88	12	8	87	254	123	371	83	78	148	143	0	112	126	165	457	0	0	0	83	97	172	10	104	108	110	131
Solyc00g500171	1	2	0	1	1	1	1	1	1	1	1	1	2	2	3	1	2	1	0	2	1	1	1	1	1	2	1	2	1	1	1	2	1	1	1	1	2	3	0	0	0	0	2	3	1	7	1	1	1
Solyc00g500172	1	1	0	0	1	0	0	1	1	1	1	1	2	1	2	3	8	1	4	2	2	1	2	1	1	3	2	1	2	1	1	2	2	1	1	1	1	1	0	0	0	0	2	2	1	9	1	1	2
Solyc00g320430	1	0	1	1	0	0	1	1	2	0	0	1	1	1	1	1	0	1	0	1	1	1	1	0	1	0	0	1	1	1	1	1	1	0	2	1	1	1	0	0	0	1	1	1	1	4	1	2	1
Solyc00g500173	3	3	1	3	6	3	8	6	3	5	5	4	5	7	5	9	25	11	0	11	5	4	5	5	4	8	10	8	6	7	7	8	5	7	5	4	4	7	0	0	0	3	5	10	4	31	9	7	12
Solyc00g019730	2	2	2	3	3	2	5	5	9	19	7	4	13	2	6	6	22	15	2	17	11	4	13	4	1	9	10	16	17	6	11	15	20	5	16	22	21	58	0	0	0	6	8	31	3	25	17	10	9
Solyc00g500181	3	0	1	2	1	2	2	1	2	3	1	0	1	3	2	2	5	3	0	2	3	4	2	3	0	2	2	3	2	2	3	5	3	2	2	2	3	4	0	0	0	8	4	6	4	6	4	5	7
Solyc00g118690	1	1	1	1	1	1	0	1	1	2	2	1	1	2	3	3	4	3	0	1	1	1	2	2	2	1	4	2	2	0	0	1	1	1	1	3	3	3	0	0	0	3	1	3	1	7	1	1	3
Solyc00g160400	20	19	12	16	19	24	13	20	27	38	27	21	28	17	16	40	31	45	15	40	50	33	25	20	12	34	29	39	40	34	30	45	35	37	38	44	43	50	0	0	0	26	26	46	15	35	33	28	49
Solyc00g023580	8	1	2	2	1	1	1	0	1	3	7	3	6	2	3	5	5	5	2	5	3	4	2	2	2	2	2	2	5	2	4	3	2	2	10	4	3	10	0	0	0	3	7	0	2	1	0	5	4
Solyc00g023570	2	1	0	0	0	0	0	0	4	0	0	0	0	2	0	0	0	0	0	0	0	0	0	0	0	1	0	1	1	2	0	0	0	0	0	1	0	1	0	0	0	1	0	0	0	0	0	1	1
Solyc00g014850	1	0	0	0	0	0	0	1	0	0	0	0	0	0	0	3	2	3	0	0	2	1	1	0	0	0	1	3	0	2	0	0	0	2	0	1	2	0	0	0	0	2	0	0	0	7	2	1	2
Solyc00g014800	3	2	2	0	0	0	0	5	2	4	1	2	3	7	2	0	0	4	0	1	3	3	3	4	2	1	2	6	3	6	2	2	4	6	7	13	3	7	0	0	0	5	6	1	3	3	0	3	4
Solyc00g094540	22	22	11	19	31	24	13	34	26	51	47	29	38	21	28	64	59	73	18	42	48	26	41	33	17	45	35	71	51	38	37	94	42	40	34	34	59	88	0	0	0	41	44	68	31	116	47	48	74
Solyc00g094530	1	2	0	1	1	1	2	2	0	1	2	2	1	2	3	5	6	3	8	5	2	3	2	0	4	0	2	2	1	0	1	3	2	0	2	1	0	5	0	0	0	1	1	5	2	7	3	0	3
Solyc00g094520	2	1	0	2	0	2	0	1	2	1	3	4	6	4	4	2	5	2	0	1	2	3	1	2	3	2	2	0	5	1	0	2	0	1	3	11	2	3	0	0	0	2	0	1	3	6	1	1	4
Solyc00g023710	1	1	1	1	0	1	0	1	0	1	0	1	1	1	1	1	1	1	0	1	1	0	1	0	1	1	0	1	1	1	1	0	1	0	1	1	2	1	0	0	0	1	1	1	1	1	0	1	0
Solyc00g049210	3	2	2	4	4	2	4	3	6	7	8	6	6	4	9	9	13	11	3	7	4	4	5	2	3	5	7	4	6	7	6	7	5	4	5	4	3	7	0	0	0	4	6	5	3	17	4	12	11
Solyc00g500186	200	172	155	135	240	238	183	295	385	355	308	213	328	266	233	410	429	573	339	685	425	261	304	231	192	374	439	415	413	331	318	525	355	316	268	270	369	459	1	1	1	180	216	289	108	464	235	216	320
Solyc00g500187	31	21	4	17	40	41	4	43	85	124	55	57	304	0	30	67	87	145	94	271	105	58	91	14	11	89	257	126	373	86	81	153	147	72	115	130	165	456	0	0	0	85	97	177	10	109	111	112	135
Solyc00g500188	1	2	0	1	1	1	1	1	1	1	1	1	2	2	3	1	2	1	0	2	1	1	1	1	1	2	1	2	1	1	1	2	1	1	1	1	2	3	0	0	0	0	2	3	1	7	1	1	1
Solyc00g500189	1	1	0	0	1	0	0	1	1	1	1	1	2	1	2	3	8	1	4	2	1	1	2	1	1	3	2	1	2	1	1	2	2	1	1	1	1	1	0	0	0	0	2	2	1	9	1	1	2
Solyc00g500190	1	1	1	1	1	1	1	2	2	0	2	1	1	1	1	0	5	0	0	0	2	1	0	1	0	0	0	2	1	0	0	0	2	0	1	1	2	0	0	0	0	1	1	0	1	2	1	1	0
Solyc00g500191	123	83	31	53	112	133	31	200	274	237	146	140	239	101	216	276	210	412	202	410	184	138	152	61	33	113	196	282	195	211	177	220	181	115	212	169	188	243	1	1	1	104	98	138	30	179	98	76	117
Solyc00g500192	19	15	8	11	17	19	13	22	43	33	18	17	19	9	23	30	66	49	24	71	22	26	34	23	10	22	46	33	34	31	25	43	24	27	21	12	16	22	0	0	0	8	15	21	9	29	22	20	27
Solyc00g500193	3	3	2	2	0	3	2	4	6	4	4	5	5	3	5	6	24	11	0	16	5	4	7	4	3	3	4	4	5	4	4	5	4	3	3	4	0	8	0	0	0	2	2	3	2	16	3	3	3
Solyc00g160420	7	14	5	7	12	9	8	11	23	23	9	7	18	9	13	15	92	31	9	50	24	26	27	18	11	18	29	28	22	27	15	32	22	14	14	13	10	12	0	0	0	8	11	20	9	61	21	18	23
Solyc00g500195	3	0	0	0	0	2	0	4	4	3	2	2	2	1	3	2	14	5	4	11	3	0	3	0	0	1	2	2	2	3	0	5	2	2	1	1	1	2	0	0	0	0	1	1	0	5	1	0	2
Solyc00g500196	11	12	6	5	7	8	10	15	26	15	12	8	14	6	18	29	116	34	18	36	21	9	18	6	13	14	21	24	18	17	17	32	13	12	12	8	12	16	0	0	0	12	12	23	7	108	10	9	16
Solyc00g500198	27	21	17	14	24	32	26	41	40	37	32	31	32	28	48	56	71	59	37	48	30	29	29	23	20	31	41	49	33	37	31	46	30	24	30	28	34	43	0	0	0	13	15	16	9	41	19	14	19
Solyc00g500199	46	33	21	27	37	44	11	49	109	115	68	31	92	35	34	65	71	134	81	220	98	46	85	24	18	57	76	99	103	75	92	135	120	66	77	65	92	129	0	0	0	35	50	77	11	89	58	52	74
Solyc00g500200	86	126	68	54	65	48	76	92	191	115	114	40	74	41	75	114	1433	427	154	487	183	229	428	274	157	304	370	227	321	263	150	355	128	137	92	41	28	65	2	1	1	57	198	356	109	1164	317	364	508
Solyc00g500201	140	148	80	114	219	229	78	220	370	308	363	114	205	149	157	249	317	408	166	513	230	140	229	120	86	189	292	305	260	208	207	441	213	170	220	104	179	275	0	0	0	59	132	145	35	311	123	149	195
Solyc00g500202	4	6	0	4	6	5	0	12	16	11	11	4	3	2	10	12	94	21	10	24	12	14	16	13	0	9	18	14	10	13	8	19	6	5	9	5	4	5	0	0	0	4	12	8	0	28	6	13	11
Solyc00g500203	44	25	7	17	20	24	2	35	90	99	58	19	46	14	17	32	71	122	69	181	82	48	91	14	11	35	58	99	65	62	61	101	61	34	62	30	28	41	1	1	1	17	32	29	5	46	31	28	33
Solyc00g500204	3	5	4	3	3	0	0	5	6	6	3	3	0	3	5	10	18	10	2	11	4	0	8	0	4	7	8	6	6	6	7	9	5	5	5	4	4	7	0	0	0	0	0	6	3	13	8	7	9
Solyc00g500205	25	26	15	18	20	32	21	35	43	33	37	22	57	26	34	62	55	54	23	87	34	39	38	36	14	35	66	55	49	45	40	61	33	34	49	43	39	55	0	0	0	20	32	40	11	60	35	35	52
Solyc00g160190	18	9	15	13	8	14	9	16	18	18	21	9	14	15	20	42	32	37	10	34	23	30	26	25	7	16	27	27	26	34	35	46	23	29	25	11	30	58	0	0	0	8	13	18	5	24	23	14	19
Solyc00g500206	48	60	36	27	28	21	35	50	66	43	37	15	18	14	53	52	544	138	60	131	55	51	81	51	60	62	60	56	56	68	51	100	34	26	17	9	9	19	0	0	0	19	24	45	24	190	33	36	54
Solyc00g500207	329	265	250	243	174	176	170	218	0	409	349	99	149	83	92	176	0	548	267	717	553	0	448	389	281	397	509	443	444	436	457	696	346	374	0	0	109	170	0	0	0	102	0	270	128	469	381	281	328
Solyc00g500208	73	45	28	41	43	34	8	34	89	131	72	15	74	28	13	27	144	144	44	336	117	98	152	60	23	111	154	134	195	90	120	191	132	89	88	42	50	89	1	1	1	52	132	190	32	199	109	201	244
Solyc00g500209	4	8	3	0	0	4	3	6	8	4	5	4	0	0	3	8	40	15	0	7	9	7	10	7	6	6	9	7	8	12	11	14	6	4	5	3	2	4	0	0	0	4	8	4	6	51	5	4	10
Solyc00g500210	139	138	95	104	164	153	89	146	309	286	209	147	228	92	122	165	243	321	226	388	241	217	232	127	117	161	182	239	197	229	172	315	204	125	178	136	110	173	1	0	0	116	162	196	76	191	189	134	171
Solyc00g500211	2	0	0	1	0	1	0	3	4	3	4	1	0	0	0	0	0	4	0	8	4	0	6	0	0	0	3	3	4	3	0	6	0	0	2	0	3	3	0	0	0	0	0	0	0	6	0	2	0
Solyc00g254910	1	0	0	0	0	0	0	0	1	1	0	0	1	0	0	0	2	1	1	1	1	0	1	0	0	0	1	1	1	1	1	1	1	1	1	1	1	1	0	0	0	1	1	1	0	1	1	1	1
Solyc00g052530	1	0	0	0	0	0	0	0	0	0	0	1	0	2	0	0	0	0	0	0	0	1	1	1	0	0	2	0	1	0	2	0	0	0	0	0	0	0	0	0	0	0	1	2	0	0	2	2	4
Solyc00g500224	24	25	33	16	31	36	30	42	46	55	53	40	45	36	45	75	85	67	49	58	50	50	42	48	28	50	65	52	49	45	51	77	46	52	38	48	37	70	0	0	0	28	32	51	24	81	46	44	62
Solyc00g047200	1	1	1	1	2	1	1	1	1	2	1	1	1	1	2	2	2	2	2	1	1	1	2	1	0	1	1	2	1	2	1	2	2	1	1	3	2	3	0	0	0	2	2	1	1	4	2	2	1
Solyc00g160040	0	0	0	0	0	0	0	0	0	0	0	0	0	1	0	0	0	0	0	0	0	0	0	0	0	0	1	0	0	0	0	0	0	0	0	0	0	0	0	0	0	0	0	0	0	0	0	0	0
Solyc00g500229	0	0	0	0	0	0	0	0	0	0	0	0	0	0	0	0	0	0	0	0	0	0	0	0	0	0	0	0	0	0	0	0	0	0	0	0	0	0	0	0	0	0	0	0	0	0	0	0	0
Solyc00g500230	0	0	0	0	0	0	0	0	0	0	0	0	0	0	0	0	0	0	0	0	0	0	0	0	0	0	0	0	0	0	0	0	0	0	0	0	0	0	0	0	0	0	0	0	0	0	0	0	0
Solyc00g160050	0	0	0	0	0	0	0	0	0	0	0	0	0	0	0	0	0	0	0	0	0	0	0	0	0	0	0	0	0	0	0	0	0	0	0	0	0	0	0	0	0	0	0	0	0	0	0	0	0
Solyc00g160200	0	0	0	0	0	0	0	0	0	0	0	0	0	0	0	0	0	0	0	0	0	0	0	0	0	0	0	0	0	0	0	0	0	0	0	0	0	0	0	0	0	0	0	0	0	0	0	0	0
Solyc00g500232	0	0	0	0	0	0	0	0	0	0	0	0	0	0	0	0	0	0	0	0	0	0	0	0	0	0	0	0	0	0	0	0	0	0	0	0	0	0	0	0	0	0	0	0	0	0	0	0	0
Solyc00g160470	0	0	0	0	0	0	0	0	0	0	0	0	0	0	0	0	0	0	0	0	0	0	0	0	0	0	0	0	0	0	0	0	0	0	0	0	0	0	0	0	0	0	0	0	0	0	0	0	0
Solyc00g500233	0	0	0	0	0	0	0	0	0	0	0	0	0	0	0	0	0	0	0	0	0	0	0	0	0	0	0	0	0	0	0	0	0	0	0	0	0	0	0	0	0	0	0	0	0	0	0	0	0
Solyc00g500235	0	0	0	0	0	0	0	0	0	0	0	0	0	0	0	0	0	0	0	0	0	0	0	0	0	0	0	0	0	0	0	0	0	0	0	0	0	0	0	0	0	0	0	0	0	0	0	0	0
Solyc00g500236	0	0	0	0	0	0	0	0	0	0	0	0	0	0	0	0	0	0	0	0	0	0	0	0	0	0	0	0	0	0	0	0	0	0	0	0	0	0	0	0	0	0	0	0	0	0	0	0	0
Solyc00g500237	0	0	0	4	0	5	0	0	5	6	0	6	7	0	0	9	8	0	0	0	9	15	0	0	0	13	0	0	16	0	10	14	0	0	0	0	9	0	0	0	0	0	0	0	0	15	15	19	0
Solyc00g230070	0	1	0	0	0	0	0	0	0	0	1	0	0	0	1	0	1	0	0	1	0	0	0	1	0	1	1	0	0	1	0	0	0	1	0	0	0	0	0	0	0	0	0	0	0	1	0	0	0
Solyc00g025300	0	0	0	0	0	0	0	0	0	0	0	0	1	0	1	0	1	0	0	1	0	0	0	0	0	0	0	0	0	0	0	0	0	0	0	0	0	0	0	0	0	0	0	0	0	0	0	0	0
Solyc00g500238	0	0	0	0	0	0	0	0	0	0	0	0	0	0	5	0	0	0	0	0	0	0	6	0	0	7	8	0	6	0	0	0	0	0	0	11	0	0	0	0	0	0	7	6	6	14	8	11	13
Solyc00g019980	0	0	0	4	0	0	5	0	0	0	0	0	3	9	5	15	0	0	0	11	8	0	12	0	7	14	0	0	0	0	8	15	0	0	8	0	0	17	0	0	0	0	0	0	0	0	10	0	0
Solyc00g500239	0	0	0	0	0	0	0	0	0	0	0	0	1	0	0	1	0	0	0	0	0	0	0	0	0	0	0	0	0	0	0	0	1	0	0	0	1	0	0	0	0	0	0	0	0	0	0	0	0
Solyc00g500246	0	0	0	0	0	0	0	0	0	0	0	0	0	0	0	0	0	0	0	0	0	0	0	0	0	0	0	0	0	0	0	0	0	0	0	0	0	0	0	0	0	0	0	0	0	0	0	0	0
Solyc00g500225	5	0	0	3	8	0	6	6	10	8	20	5	14	11	4	14	10	14	0	22	8	5	4	0	5	14	9	10	13	4	7	16	14	8	8	7	14	19	0	0	0	4	10	17	0	16	13	15	16
Solyc00g500226	11	8	0	8	7	11	6	13	18	17	11	0	15	14	10	16	15	0	0	29	19	8	9	9	0	15	15	17	18	13	19	25	17	17	13	15	21	24	0	0	0	7	8	15	5	20	11	12	13
Solyc00g500227	3	0	1	2	1	2	0	1	2	2	1	0	1	3	2	2	5	3	0	2	3	4	2	3	0	2	2	3	2	2	3	5	3	2	2	2	3	4	0	0	0	7	4	5	4	5	3	5	6
Solyc00g500228	84	91	79	93	109	113	79	125	155	157	135	103	156	145	116	215	329	208	130	234	183	116	140	106	114	178	189	173	205	142	167	298	190	158	181	127	227	320	1	0	0	101	203	244	87	474	187	182	266
Solyc00g160460	1	0	0	0	0	0	0	0	0	0	0	0	0	0	0	0	0	0	0	0	2	0	0	0	0	0	4	3	0	0	0	0	2	1	2	2	2	0	0	0	0	0	4	2	0	0	2	2	0
Solyc00g025290	93	84	62	67	83	79	94	71	161	107	134	57	112	77	79	161	170	177	79	270	130	143	141	105	86	188	193	130	197	138	149	232	149	142	138	127	159	244	0	0	2	69	178	243	89	290	199	185	251
Solyc00g020040	5	6	2	2	3	1	4	10	10	7	6	10	8	12	21	11	24	8	7	2	11	9	6	5	8	6	13	10	5	7	6	3	10	5	4	6	3	7	0	2	0	3	6	7	4	46	6	1	5
Solyc00g020030	7	8	7	5	15	11	20	13	16	16	21	12	22	28	17	28	15	19	1	19	27	24	18	14	4	23	14	14	12	15	16	29	16	9	27	17	24	34	0	0	0	12	17	11	9	14	11	19	20
Solyc00g020020	6	0	0	0	0	0	0	0	0	0	5	0	0	8	0	0	0	0	0	0	0	0	0	0	0	0	0	0	0	0	0	0	0	0	3	0	0	7	0	0	0	0	3	0	0	0	0	0	0
Solyc00g020010	1	1	0	1	0	1	1	4	7	4	2	2	2	3	1	6	0	4	1	1	2	2	3	2	0	1	1	3	1	5	1	3	3	0	2	5	4	6	0	0	0	0	1	1	3	7	1	3	2
Solyc00g020000	19	15	6	8	22	22	2	20	26	27	25	23	34	44	13	31	11	32	32	65	33	27	30	14	8	19	24	31	26	33	35	37	31	24	51	52	47	55	0	0	0	40	34	25	22	14	21	24	39
Solyc00g019990	1	2	2	5	3	2	4	4	7	5	6	6	13	9	5	6	2	12	1	5	5	7	9	3	5	4	5	7	8	5	4	11	4	2	6	9	10	13	0	0	0	4	3	4	4	5	5	4	7
Solyc00g019970	17	16	6	9	11	23	35	52	19	23	35	22	29	17	55	58	191	53	23	37	25	31	29	16	28	35	56	30	25	32	39	48	25	21	27	32	23	39	0	0	0	16	29	47	23	167	29	35	54
Solyc00g019950	6	4	1	0	3	2	2	7	3	5	4	3	4	3	17	14	28	5	4	8	4	2	9	2	5	4	4	8	6	9	6	4	3	10	2	4	5	8	0	0	0	9	3	6	3	51	2	4	12
Solyc00g160060	2	2	1	3	3	2	5	5	9	19	7	4	13	2	6	6	21	15	2	17	11	4	13	4	1	9	10	16	17	6	11	15	19	5	16	22	21	58	0	0	0	6	8	31	3	25	17	10	10
Solyc00g500240	1	1	0	1	2	0	1	1	2	2	2	2	2	2	4	3	5	3	3	0	1	2	3	1	0	3	1	2	1	2	1	3	2	1	2	4	3	3	0	0	0	2	2	2	1	8	3	3	2
Solyc00g500241	24	25	33	15	31	36	30	42	46	55	53	40	45	37	45	75	86	67	48	58	50	51	42	49	28	51	64	52	50	45	52	77	46	52	38	48	37	71	0	0	0	27	32	51	24	82	47	44	63
Solyc00g036530	1	0	0	0	0	0	0	0	0	0	0	0	1	0	0	0	0	0	0	0	0	0	0	0	0	0	1	0	0	0	0	0	0	0	0	0	0	0	0	0	0	0	0	0	0	0	0	0	0
Solyc00g500242	6	3	2	3	2	4	1	4	11	9	5	5	4	3	6	17	16	18	10	24	9	7	10	4	3	6	12	12	16	10	14	16	5	9	7	8	10	17	0	0	0	5	9	14	3	22	12	9	10
Solyc00g500244	2	2	1	1	2	1	1	3	1	2	2	1	2	3	4	5	7	5	2	5	2	2	2	3	1	2	2	3	2	3	2	3	2	1	2	2	2	3	0	0	0	1	2	2	1	11	2	2	2
Solyc00g500245	111	97	71	100	203	182	94	171	238	260	264	164	289	197	115	271	202	231	145	378	230	148	172	110	97	212	230	234	264	181	197	359	255	207	225	207	351	444	1	1	0	136	200	294	81	316	227	203	305
Solyc00g500249	3	6	3	6	9	9	13	8	10	12	14	14	13	8	12	19	16	20	0	14	11	8	8	11	8	19	20	12	17	17	13	15	7	9	23	18	13	10	0	0	0	7	20	18	9	31	18	30	32
Solyc00g500250	417	380	339	345	462	505	447	562	707	663	606	499	568	551	426	845	677	850	619	1009	820	515	554	491	474	696	778	746	734	644	680	1061	733	667	536	487	768	1003	2	1	3	335	510	686	276	805	636	501	668
Solyc00g500251	31	20	4	17	40	41	3	40	83	122	54	56	304	0	29	65	85	143	91	263	102	56	89	14	11	89	256	124	373	86	81	148	145	72	114	128	165	455	0	0	0	85	97	175	10	106	109	111	132
Solyc00g500252	1	2	0	1	1	1	1	1	1	1	1	1	2	2	3	1	2	1	0	2	1	1	1	1	1	2	1	2	1	1	1	2	1	1	1	1	2	3	0	0	0	0	2	3	1	7	1	1	1
Solyc00g500253	1	1	0	0	1	0	0	1	1	1	1	1	2	1	2	3	8	1	4	2	1	1	2	1	1	3	2	1	2	1	1	2	2	1	1	1	1	1	0	0	0	0	2	2	1	9	1	1	2
Solyc00g160500	0	0	0	0	0	0	0	0	0	0	0	0	0	0	0	0	0	0	0	0	0	0	0	0	0	0	0	0	0	0	0	0	0	0	0	2	0	0	0	0	0	1	0	0	0	0	3	1	0
Solyc00g500254	0	0	0	0	0	2	0	0	0	0	0	2	0	0	0	0	5	0	0	0	0	0	0	0	0	0	0	0	0	3	3	4	0	0	0	0	0	0	0	0	0	0	0	0	0	0	0	3	0
Solyc00g181240	0	0	0	0	0	0	0	0	0	1	1	0	0	0	1	1	3	0	0	0	0	0	0	0	0	0	0	1	0	0	0	0	0	1	0	4	0	1	0	0	0	3	0	1	0	0	0	0	0
Solyc00g181250	0	0	0	0	0	0	0	0	0	0	0	0	0	5	0	0	0	0	0	0	0	0	0	0	0	0	0	0	0	0	0	0	0	0	0	0	3	0	0	0	0	0	0	0	0	0	0	0	0
Solyc00g500255	0	1	0	0	1	0	1	0	0	0	0	1	1	0	1	2	2	0	0	0	1	0	0	0	0	0	0	1	1	2	0	0	0	1	0	0	0	2	0	0	0	0	0	0	0	0	0	0	0
Solyc00g021640	129	85	50	64	114	153	55	171	247	241	132	148	271	169	226	289	321	296	116	354	232	183	205	85	60	124	200	218	199	196	193	292	192	117	272	281	280	392	3	0	0	142	116	171	43	227	140	127	184
Solyc00g021630	3	8	2	4	3	3	1	7	5	7	4	1	5	6	16	14	59	10	1	14	2	6	8	3	5	5	5	5	6	8	6	12	8	3	5	8	6	3	0	0	0	9	6	5	5	43	3	4	11
Solyc00g500256	10	0	4	0	6	0	5	7	12	8	8	10	6	10	7	20	30	19	0	9	12	8	15	9	5	0	0	10	14	18	10	26	10	9	11	13	13	19	0	0	0	6	0	9	5	22	9	8	12
Solyc11g056270	5	4	1	3	1	5	5	8	9	7	7	6	5	5	10	11	38	16	9	9	6	9	9	5	4	8	7	10	10	11	4	8	6	6	5	5	9	10	0	0	1	3	5	5	4	25	10	7	13
Solyc11g056320	4	3	0	2	0	3	4	4	5	6	0	4	6	3	0	7	0	6	4	13	6	3	5	3	3	0	8	7	6	4	4	10	0	0	4	0	0	10	0	0	0	0	0	10	2	17	6	8	11
Solyc00g160510	10	8	0	8	7	11	6	14	18	17	10	0	15	13	9	16	14	17	0	29	19	7	9	9	0	15	15	17	18	15	18	25	17	17	13	14	21	24	0	0	0	6	8	14	4	20	11	12	13
Solyc00g160520	0	0	0	0	0	0	0	0	0	0	0	0	0	0	0	0	0	0	0	0	0	0	0	0	0	0	0	0	0	0	0	0	0	0	0	0	0	0	0	0	0	0	0	0	0	0	0	0	0
Solyc00g500258	0	0	0	0	0	0	0	0	0	0	0	0	0	0	0	0	0	0	0	0	0	0	0	0	0	0	0	0	0	0	0	0	0	0	0	0	0	0	0	0	0	0	0	0	0	0	0	0	0
Solyc00g160700	0	0	0	0	0	0	0	0	0	0	0	0	0	0	0	0	0	0	0	0	0	0	0	0	0	0	0	0	0	0	0	0	0	0	0	0	0	0	0	0	0	0	0	0	0	0	0	0	0
Solyc00g160220	0	0	0	0	0	0	0	0	0	0	0	0	0	0	0	0	0	0	0	0	0	0	0	0	0	0	0	0	0	0	0	0	0	0	0	0	0	0	0	0	0	0	0	0	0	0	0	0	0
Solyc00g500259	0	0	0	0	0	0	0	0	0	0	0	0	4	0	0	0	0	0	0	0	0	1	0	0	0	0	0	0	0	0	0	0	0	0	1	0	0	0	0	0	0	0	0	0	0	0	0	0	0
Solyc00g160070	0	0	0	0	0	0	0	0	0	0	0	0	0	1	0	0	0	0	0	0	0	0	0	0	0	0	1	0	0	0	0	0	0	0	0	0	0	0	0	0	0	0	0	0	0	0	0	0	0
Solyc00g160530	0	1	0	0	0	0	0	0	0	0	0	0	0	0	0	0	3	0	0	6	0	1	0	0	0	3	0	2	0	0	1	3	0	0	0	0	0	0	0	0	0	1	0	3	0	5	0	3	0
Solyc00g160710	0	0	0	0	0	0	0	0	0	0	0	0	0	0	0	0	0	0	0	0	0	0	0	0	0	0	0	0	0	0	0	0	0	0	0	0	0	0	0	0	0	0	0	0	0	0	0	0	0
Solyc00g500264	0	0	0	0	0	0	0	0	0	0	0	0	0	0	0	0	0	0	0	0	0	0	0	0	0	0	0	0	0	0	0	0	0	0	0	0	0	0	0	0	0	0	0	0	0	0	0	0	0
Solyc00g500265	0	0	0	0	0	0	0	0	0	0	0	0	0	0	0	0	0	0	0	0	0	0	0	0	0	0	0	0	0	0	0	0	0	0	0	0	0	0	0	0	0	0	0	0	0	0	0	0	0
Solyc00g500266	0	0	0	0	0	0	0	0	0	0	0	0	0	0	0	0	0	0	0	0	0	0	0	0	0	0	0	0	0	0	0	0	0	0	0	0	0	0	0	0	0	0	0	0	0	0	0	0	0
Solyc00g500267	0	0	0	0	0	0	0	0	0	0	0	0	0	0	0	0	0	0	0	0	0	0	0	0	0	0	0	0	0	0	0	0	0	0	0	0	0	0	0	0	0	0	0	0	0	0	0	0	0
Solyc00g500269	0	0	0	0	0	0	0	0	0	0	0	0	0	0	0	0	0	0	0	0	0	0	0	0	0	0	0	0	0	0	0	0	0	0	0	0	0	0	0	0	0	0	0	0	0	0	0	0	0
Solyc00g500270	0	0	0	0	0	0	0	0	0	0	0	0	0	0	0	0	0	0	0	0	0	0	0	0	0	0	0	0	0	0	0	0	0	0	0	0	0	0	0	0	0	0	0	0	0	0	0	0	0
Solyc00g500282	0	0	0	0	0	0	0	0	0	0	0	0	0	0	0	0	0	0	0	0	0	0	0	0	0	0	0	0	0	0	0	0	0	0	0	0	0	0	0	0	0	0	0	0	0	0	0	0	0
Solyc00g160080	0	0	0	0	0	0	0	0	0	0	0	0	0	0	0	0	0	0	0	0	0	0	0	0	0	0	0	0	0	0	0	0	0	0	0	0	0	0	0	0	0	0	0	0	0	0	0	0	0
Solyc00g160230	0	0	0	0	0	0	0	0	0	0	0	0	0	0	0	0	0	0	0	0	0	0	0	0	0	0	0	0	0	0	0	0	0	0	0	0	0	0	0	0	0	0	0	0	0	0	0	0	0
Solyc00g160720	0	0	0	0	0	0	0	0	0	0	0	0	0	0	0	0	0	0	0	0	0	0	0	0	0	0	0	0	0	0	0	0	0	0	0	0	0	0	0	0	0	0	0	0	0	0	0	0	0
Solyc00g160090	0	0	0	0	0	0	0	0	0	0	0	0	0	0	0	0	0	0	0	0	0	0	0	0	0	0	0	0	0	0	0	0	0	0	0	0	0	0	0	0	0	0	0	0	0	0	0	0	0
Solyc00g160540	0	0	0	0	0	0	0	0	0	0	0	0	0	0	0	0	0	0	0	0	0	0	0	0	0	0	0	0	0	0	0	0	0	0	0	0	0	0	0	0	0	0	0	0	0	0	0	0	0
Solyc00g500284	0	0	0	0	0	0	0	0	0	0	0	0	0	0	0	0	0	0	0	0	0	0	0	0	0	0	0	0	0	0	0	0	0	0	0	0	0	0	0	0	0	0	0	0	0	0	0	0	0
Solyc00g500285	0	0	0	0	0	0	0	0	0	0	0	0	0	0	0	0	0	0	0	0	0	0	0	0	0	0	0	0	0	0	0	0	0	0	0	0	0	0	0	0	0	0	0	0	0	0	0	0	0
Solyc00g500287	0	0	0	0	0	0	0	0	0	0	0	0	0	0	0	0	0	0	0	0	0	0	0	0	0	0	0	0	0	0	0	0	0	0	0	0	0	0	0	0	0	0	0	0	0	0	0	0	0
Solyc00g500288	0	0	0	0	0	0	0	0	0	0	0	0	0	0	0	0	0	0	0	0	0	0	0	0	0	0	0	0	0	0	0	0	0	0	0	0	0	0	0	0	0	0	0	0	0	0	0	0	0
Solyc00g500289	0	0	0	0	0	0	0	0	0	0	0	0	0	0	0	0	0	0	0	0	0	0	0	0	0	0	0	0	0	0	0	0	0	0	0	0	0	0	0	0	0	0	0	0	0	0	0	0	0
Solyc00g500300	0	0	0	0	0	0	0	0	0	0	0	0	0	0	0	0	0	0	0	0	0	0	0	0	0	0	0	0	0	0	0	0	0	0	0	0	0	0	0	0	0	0	0	0	0	0	0	0	0
Solyc00g500304	0	0	0	0	0	0	0	0	0	0	0	0	1	0	0	1	0	0	0	0	0	0	0	0	0	0	0	0	0	0	0	0	1	0	0	0	1	0	0	0	0	0	0	0	0	0	0	0	0
Solyc00g500305	0	0	0	0	0	0	0	0	0	0	0	0	0	0	0	0	0	0	0	0	0	0	0	0	0	0	0	0	0	0	0	0	0	0	0	0	0	0	0	0	0	0	0	0	0	0	0	0	0
Solyc00g500306	0	0	0	0	0	0	0	0	0	0	0	0	0	0	0	0	0	0	0	0	0	0	0	0	0	0	0	0	0	0	0	0	0	0	0	0	0	0	0	0	0	0	0	0	0	0	0	0	0
Solyc00g500307	0	0	0	0	0	0	0	0	0	0	0	0	0	0	0	0	0	0	0	0	0	0	0	0	0	0	0	0	0	0	0	0	0	0	0	0	0	0	0	0	0	0	0	0	0	0	0	0	0
Solyc00g500308	0	0	0	0	0	0	0	0	0	0	0	0	0	0	0	0	0	0	0	0	0	0	0	0	0	0	0	0	0	0	0	0	0	0	0	0	0	0	0	0	0	0	0	0	0	0	0	0	0
Solyc00g160100	0	0	0	0	0	0	0	0	0	0	0	0	0	1	0	0	0	0	0	0	0	1	0	0	0	0	1	0	0	0	1	0	1	0	0	0	0	0	0	0	0	0	0	0	0	0	0	0	0
Solyc00g500261	0	3	0	0	7	0	0	0	8	6	19	6	14	10	6	13	11	13	0	14	8	5	3	0	0	12	8	8	13	3	6	17	11	7	9	8	12	15	0	0	0	4	0	16	6	17	12	0	15
Solyc06g030645	0	0	0	0	0	0	0	0	0	0	0	0	0	0	0	0	0	0	0	0	0	0	0	0	0	0	0	0	0	0	0	0	0	0	0	0	0	0	0	0	0	0	0	0	0	0	0	0	0
Solyc00g160550	0	0	0	0	0	0	0	0	0	0	0	0	0	0	0	0	0	0	0	0	0	0	0	0	0	0	0	0	0	0	0	0	0	0	0	0	0	0	0	0	0	0	0	0	0	0	0	0	0
Solyc00g012540	0	0	0	0	0	0	0	0	0	0	0	0	0	0	0	0	0	0	0	0	0	0	0	0	0	0	0	0	0	0	0	0	0	0	0	0	0	0	0	0	0	0	0	0	0	0	0	0	0
Solyc00g500321	0	0	1	0	0	2	0	0	15	15	4	1	6	0	3	0	0	0	6	22	9	3	9	2	0	3	0	14	9	5	7	11	7	2	5	4	0	7	0	0	0	0	0	0	0	10	4	2	4
Solyc00g500326	0	0	0	0	0	0	0	0	0	0	0	0	0	0	0	0	0	0	0	0	0	0	0	0	0	0	0	0	0	0	0	0	0	0	0	0	0	0	0	0	0	0	0	0	0	0	0	0	0
Solyc00g500334	0	0	1	0	0	2	0	0	15	15	4	1	6	0	3	0	0	0	6	22	9	3	9	2	0	3	0	14	9	5	7	11	7	2	5	4	0	7	0	0	0	0	0	0	0	10	4	2	4
Solyc00g500338	0	0	0	0	0	0	0	0	0	0	0	0	0	0	0	0	0	0	0	0	0	0	0	0	0	0	0	0	0	0	0	0	0	0	0	0	0	0	0	0	0	0	0	0	0	0	0	0	0
Solyc00g160730	0	0	0	0	0	0	0	0	0	0	0	0	0	0	0	0	0	0	0	0	0	0	0	0	0	0	0	0	0	0	0	0	0	0	0	0	0	0	0	0	0	0	0	0	0	0	0	0	0
Solyc00g500340	0	0	0	0	0	0	0	0	0	0	0	0	0	0	4	0	0	0	0	0	0	0	6	0	0	7	8	0	6	0	0	0	0	0	0	11	0	0	0	0	0	0	7	6	6	13	8	10	13
Solyc00g500341	0	0	0	0	0	0	0	0	2	2	0	0	1	0	0	0	0	0	0	0	2	0	1	0	0	2	2	1	0	0	1	2	0	0	0	1	2	0	0	0	0	0	0	0	0	3	0	2	2
Solyc00g500347	0	0	0	0	0	0	0	0	0	0	0	0	0	0	0	0	0	0	0	0	0	0	0	0	0	0	0	0	0	0	0	0	0	0	0	0	0	0	0	0	0	0	0	0	0	0	0	0	0
Solyc00g160120	0	0	0	0	0	0	0	0	0	0	0	0	0	0	0	0	0	0	0	0	0	0	0	0	0	0	0	0	0	0	0	0	0	0	0	0	0	0	0	0	0	0	0	0	0	0	0	0	0
Solyc00g032030	0	0	0	0	0	0	0	0	2	3	0	2	0	0	0	0	0	0	0	0	1	0	0	0	0	0	3	0	3	0	0	2	4	3	2	3	0	0	0	0	0	7	4	0	0	5	4	4	6
Solyc00g500353	0	0	0	0	0	0	0	4	0	0	0	0	0	6	0	2	0	5	0	0	0	0	3	0	0	0	0	0	1	0	0	0	1	0	0	0	0	2	0	0	0	0	0	1	0	2	0	4	0
Solyc00g076250	0	0	0	0	0	0	0	0	0	0	0	0	0	0	0	0	0	0	0	0	0	0	0	0	0	0	0	0	0	0	0	0	0	0	0	0	0	0	0	0	0	0	0	0	0	0	0	0	0
Solyc00g160740	0	0	0	0	0	0	0	0	0	0	0	0	0	0	0	0	0	0	0	0	0	0	0	0	0	0	0	0	0	0	0	0	0	0	0	0	0	0	0	0	0	0	0	0	0	0	0	0	0
Solyc00g160580	0	0	0	0	0	0	0	0	0	0	0	0	0	0	0	0	0	0	0	0	0	0	0	0	0	0	0	0	0	0	0	0	0	0	0	0	0	0	0	0	0	0	0	0	0	0	0	0	0
Solyc00g160750	0	0	0	0	0	0	0	0	0	0	0	0	0	0	0	0	0	0	0	0	0	0	0	0	0	0	0	0	0	0	0	0	0	0	0	0	0	0	0	0	0	0	0	0	0	0	0	0	0
Solyc00g500355	0	0	0	0	0	0	0	0	0	0	0	0	0	0	0	0	0	0	0	0	0	0	0	0	0	0	0	0	0	0	0	0	0	0	0	0	0	0	0	0	0	0	0	0	0	0	0	0	0
Solyc00g500356	0	0	0	0	0	0	0	0	0	0	0	0	0	0	0	0	0	0	0	0	0	0	0	0	0	0	0	0	0	0	0	0	0	0	0	0	0	0	0	0	0	0	0	0	0	0	0	0	0
Solyc11g056510	0	0	0	0	0	0	0	0	0	0	0	0	0	1	0	0	0	0	0	0	0	0	0	0	0	0	0	0	0	0	0	0	0	0	0	0	0	0	0	0	0	0	0	0	0	0	0	0	0
Solyc00g500363	0	0	0	0	0	0	1	0	1	1	0	0	0	0	2	1	0	0	0	0	0	0	0	2	0	0	0	0	0	0	0	0	1	0	0	2	0	0	0	0	0	0	0	0	1	0	0	1	2
Solyc00g160590	0	0	0	0	0	0	0	0	0	0	0	0	0	0	0	0	0	0	0	0	0	0	0	0	0	0	0	0	0	0	0	0	0	0	0	0	0	0	0	0	0	0	0	0	0	0	0	0	0
Solyc00g308530	0	0	0	0	0	0	0	0	0	0	0	0	0	0	0	0	0	0	0	0	0	0	0	0	0	0	0	0	0	0	0	0	0	0	0	0	0	0	0	0	0	0	0	0	0	0	0	0	0
Solyc00g160610	0	0	0	0	0	0	0	0	0	0	0	0	0	0	0	0	0	0	0	0	0	0	0	0	0	0	0	0	0	0	0	0	0	0	0	0	0	0	0	0	0	0	0	0	0	0	0	0	0
Solyc00g284510	0	0	0	0	0	0	0	0	0	0	0	0	0	0	0	0	0	0	0	0	0	0	0	0	0	0	0	0	0	0	0	0	0	0	0	0	0	0	0	0	0	0	0	0	0	0	0	0	0
Solyc00g500260	38	33	21	22	48	45	19	52	58	64	55	55	75	61	51	68	76	92	66	79	67	48	55	33	29	57	51	64	65	56	55	93	62	45	64	73	78	99	0	0	0	50	48	56	23	83	47	51	71
Solyc00g500262	11	8	0	8	7	11	6	14	18	17	11	0	15	14	10	16	15	0	0	29	19	8	9	9	0	15	15	17	18	14	19	27	17	17	13	15	21	24	0	0	0	7	8	15	5	20	12	12	13
Solyc00g500263	3	1	2	2	1	2	1	1	2	2	2	1	2	4	1	2	4	4	1	3	4	4	2	3	2	2	2	3	2	2	3	5	2	2	3	3	3	4	0	1	0	7	4	5	4	6	3	4	6
Solyc00g500271	2	2	1	2	7	2	4	5	6	2	4	2	5	3	4	7	13	5	3	5	3	2	3	4	3	4	4	7	3	2	4	5	2	3	4	3	5	6	0	0	0	5	3	4	1	15	3	4	4
Solyc00g500272	20	17	14	16	18	21	21	28	31	33	35	19	25	22	23	37	41	44	25	50	41	35	31	21	17	38	47	35	41	36	35	51	26	35	30	36	38	50	0	0	0	13	29	47	20	74	38	38	56
Solyc00g500275	2	2	1	1	2	1	1	3	1	2	2	1	2	3	4	6	7	5	2	5	2	2	2	3	1	2	2	3	2	3	2	3	2	1	2	2	2	3	0	0	0	1	2	2	1	11	2	2	2
Solyc00g500276	44	32	35	31	34	45	42	54	63	57	59	36	51	49	38	91	62	70	28	86	69	62	74	66	34	89	127	90	110	98	88	114	81	75	68	68	87	133	1	0	0	37	73	85	24	122	85	69	109
Solyc00g500277	6	3	2	3	2	5	1	4	11	9	5	6	4	3	7	17	16	18	10	24	9	7	10	4	3	7	12	13	16	11	14	17	6	10	7	9	10	17	0	0	0	5	9	15	3	23	13	9	10
Solyc00g052430	22	24	30	13	31	34	28	40	43	50	51	38	42	33	42	73	80	65	48	56	45	46	37	41	24	46	60	50	46	41	47	72	44	49	35	43	33	68	0	0	0	25	31	47	22	76	43	37	59
Solyc00g500278	14	7	4	5	11	13	79	19	225	26	21	13	24	10	19	35	26	44	19	56	19	15	23	7	3	51	27	33	23	25	20	31	20	14	21	16	18	28	0	0	0	11	14	19	3	25	13	11	15
Solyc00g500279	6	5	0	0	0	6	0	0	13	11	0	5	10	0	11	12	8	21	8	19	12	7	9	0	2	4	9	14	11	13	9	10	9	5	12	11	13	11	0	0	0	6	5	7	0	8	4	0	5
Solyc00g500280	7	7	5	7	4	5	11	8	8	8	7	0	9	0	3	8	14	12	0	11	6	19	22	19	5	14	29	16	21	16	11	18	10	15	14	7	6	9	0	0	0	4	0	13	7	13	14	15	19
Solyc00g500286	1	0	0	0	0	0	0	0	1	1	0	0	1	0	0	0	2	1	1	1	1	0	1	0	0	0	1	1	1	1	1	1	1	1	1	1	1	1	0	0	0	1	1	1	0	1	1	1	1
Solyc00g500290	54	54	27	31	43	58	42	70	82	66	66	47	98	54	71	116	129	118	51	149	77	85	81	71	30	73	115	112	82	88	75	115	64	61	87	76	75	93	0	1	0	40	57	65	23	128	66	69	100
Solyc00g500291	3	5	4	3	3	0	0	5	7	7	3	3	0	3	5	10	18	10	2	11	5	0	7	0	4	7	8	6	7	6	7	9	5	5	5	4	4	8	0	0	0	0	0	6	3	13	8	7	9
Solyc00g500292	45	25	8	18	20	24	2	35	91	100	58	19	46	14	18	32	72	123	69	182	82	47	91	14	11	35	60	98	66	64	61	101	61	34	62	30	28	42	1	1	1	18	32	29	5	47	31	28	33
Solyc00g500293	4	7	0	4	7	5	0	12	18	12	12	4	3	2	10	13	97	26	10	29	13	16	18	14	6	11	20	17	12	14	10	20	7	5	11	6	5	6	0	0	0	4	12	10	0	31	7	16	13
Solyc00g500294	342	235	89	169	322	338	59	444	854	743	426	238	459	221	347	386	367	661	462	765	555	303	448	118	107	217	355	564	377	358	379	611	422	229	451	314	347	485	0	2	0	183	206	222	58	279	177	201	219
Solyc00g500295	87	102	62	77	155	163	66	144	237	183	263	74	110	102	106	170	243	263	95	342	136	85	132	87	63	132	197	186	168	129	129	296	127	113	127	55	104	171	0	0	0	31	85	89	22	237	80	95	132
Solyc00g500296	84	125	66	52	64	48	74	91	187	112	114	38	74	41	71	112	1396	423	151	484	176	226	422	271	154	302	368	224	319	260	146	351	127	136	92	40	28	65	2	1	1	56	198	354	107	1149	317	363	506
Solyc00g500297	67	45	28	40	54	66	11	75	162	173	101	49	139	54	49	91	105	205	126	321	145	69	126	33	25	78	105	152	145	106	136	193	178	93	114	98	137	189	1	1	1	50	76	118	15	121	86	79	108
Solyc00g500298	1	1	1	1	2	2	1	2	4	3	2	1	1	1	2	3	4	3	4	5	2	2	1	1	1	2	2	2	2	2	2	2	2	1	1	1	1	1	0	0	0	1	2	2	1	3	1	1	2
Solyc00g500299	1	0	1	0	0	0	2	0	2	0	0	2	0	3	2	0	3	3	0	2	0	0	0	0	1	2	2	2	0	0	2	1	0	0	0	0	0	0	0	0	0	1	0	0	1	2	1	0	1
Solyc00g500301	344	327	435	431	248	302	227	231	636	477	444	157	233	231	141	385	842	706	377	1245	593	132	320	192	262	447	377	312	458	333	589	987	682	608	170	119	410	604	0	2	0	131	173	390	64	575	237	203	273
Solyc00g500302	8	8	3	6	9	13	14	17	18	18	11	9	18	13	21	31	70	20	8	34	20	12	11	14	12	26	22	29	23	19	20	28	10	18	11	9	11	17	1	0	0	14	12	25	11	92	25	22	29
Solyc00g500303	2	2	2	3	3	2	5	5	10	19	7	4	13	2	6	6	22	16	2	18	12	4	13	4	1	9	10	17	17	6	11	15	20	5	16	22	21	58	0	0	0	6	8	31	3	25	17	10	9
Solyc00g171810	18	13	6	12	26	24	16	19	44	29	30	29	31	20	30	59	73	44	25	37	31	25	24	17	11	26	41	37	43	35	32	51	27	14	30	29	27	45	0	0	0	18	24	28	7	77	27	24	27
Solyc00g500310	2	2	1	0	1	1	1	3	1	2	2	1	2	3	2	3	6	3	2	2	1	1	1	2	1	1	1	3	2	2	1	3	1	1	1	2	2	2	0	0	0	1	1	2	1	8	1	2	2
Solyc00g500311	4	2	0	0	0	3	0	4	8	5	4	4	4	0	5	13	9	11	0	15	7	5	7	0	0	6	7	0	7	6	8	12	4	6	4	5	7	11	0	0	0	4	3	10	2	15	8	6	5
Solyc00g500312	34	30	19	22	44	42	15	48	52	63	49	50	63	56	39	58	64	81	60	73	59	43	49	31	27	47	47	59	59	47	48	84	57	41	58	67	72	90	0	0	0	45	44	49	20	66	44	47	62
Solyc00g160560	2	1	0	0	3	0	0	1	1	1	2	2	2	0	0	3	0	0	0	0	0	1	0	0	0	0	3	0	1	0	1	3	2	0	0	0	2	3	0	0	0	0	2	3	0	5	3	3	3
Solyc00g500313	1	2	1	1	1	3	1	2	2	2	2	2	3	2	3	2	2	1	1	3	3	2	2	2	1	3	5	4	3	3	2	2	1	2	5	2	3	3	0	0	0	2	3	4	1	4	4	4	4
Solyc00g500314	3	0	0	2	0	3	0	3	6	0	1	2	4	0	13	11	37	0	7	7	5	5	5	3	2	4	4	8	0	5	8	8	3	3	0	3	0	10	0	0	0	0	5	7	3	41	3	3	8
Solyc00g500315	5	0	4	0	0	0	0	0	0	0	0	0	0	5	0	8	0	3	0	0	5	5	5	0	7	0	6	0	0	0	0	8	0	0	0	0	0	6	0	0	0	0	0	0	0	14	0	5	0
Solyc00g500316	5	5	0	4	0	4	5	3	6	3	6	0	7	13	3	3	9	3	0	0	7	11	6	5	4	6	6	9	6	8	5	7	7	6	18	10	12	14	0	0	0	8	9	9	7	11	8	10	14
Solyc00g160570	85	79	44	74	71	91	78	84	103	98	106	89	131	136	58	115	48	94	47	111	121	111	125	85	76	107	114	103	106	96	121	146	93	93	149	129	142	204	0	0	0	79	103	100	77	118	81	128	162
Solyc00g500317	2	2	1	2	7	2	4	5	6	2	4	2	5	3	4	7	13	5	3	5	3	2	3	4	3	4	4	7	3	2	4	5	2	3	4	3	5	6	0	0	0	5	3	4	1	15	3	4	4
Solyc00g500318	20	17	14	16	18	21	21	28	31	33	35	19	25	22	23	37	41	44	25	50	41	35	31	21	17	38	48	35	41	36	35	51	26	35	30	36	38	50	0	0	0	13	29	47	20	74	38	38	56
Solyc00g500319	17	19	10	12	16	23	15	26	31	23	28	15	48	18	23	47	36	43	19	68	21	31	28	30	9	28	53	43	39	35	31	44	25	27	41	32	29	43	0	0	0	14	29	33	8	53	30	31	46
Solyc00g500320	3	5	4	3	3	0	0	5	6	6	3	3	0	3	5	9	17	9	2	11	5	0	7	0	3	7	8	6	6	6	6	9	5	5	5	4	4	7	0	0	0	0	0	6	3	12	8	7	9
Solyc00g500322	42	32	17	21	33	38	7	47	120	104	85	16	32	19	25	51	150	184	68	257	82	44	81	20	16	46	74	104	78	66	68	132	70	40	38	23	29	47	1	0	0	18	26	39	6	101	35	39	42
Solyc00g500323	96	66	28	46	63	65	14	86	229	198	148	47	93	34	50	85	173	257	157	401	168	112	171	40	33	77	115	187	124	127	128	194	117	73	112	55	56	75	1	1	1	33	70	56	12	97	64	58	65
Solyc00g500324	54	33	14	20	42	53	12	80	125	111	58	51	95	39	85	116	87	192	85	186	87	52	69	21	12	44	81	120	86	93	76	101	81	45	86	74	87	96	1	1	0	48	39	59	10	82	40	32	44
Solyc00g500325	332	312	420	416	238	291	213	223	611	455	426	148	226	222	133	368	806	681	365	1204	570	124	304	178	245	423	355	303	437	315	562	955	661	584	161	114	399	588	0	2	0	125	166	376	62	554	224	193	259
Solyc00g500327	27	20	17	14	24	32	26	40	40	37	32	30	32	28	48	56	70	59	36	48	30	29	29	22	16	30	42	49	32	37	31	46	30	24	30	27	34	43	0	0	0	13	15	16	9	40	19	14	19
Solyc00g500328	13	11	6	7	9	11	5	11	25	29	15	8	22	9	10	18	18	34	15	51	25	15	24	8	6	18	22	27	31	21	24	40	31	19	20	17	23	34	0	0	0	9	14	22	3	30	19	14	20
Solyc00g500329	85	126	67	53	64	48	74	92	189	114	114	39	74	41	71	113	1396	424	151	484	177	226	423	271	155	302	369	225	319	260	146	352	127	136	92	41	29	65	2	1	1	57	198	354	108	1149	316	363	506
Solyc00g500330	139	147	79	114	218	228	77	218	366	304	360	114	202	148	154	246	312	407	162	511	229	138	226	118	86	188	289	304	260	205	204	438	212	169	219	103	179	274	0	0	0	58	132	145	33	310	124	149	194
Solyc00g500331	4	6	0	4	6	5	0	12	16	11	11	4	3	2	10	12	94	21	10	24	12	14	16	13	0	9	18	14	10	13	8	19	6	5	9	5	4	5	0	0	0	4	12	8	0	28	6	13	11
Solyc00g500332	96	66	29	46	63	65	14	86	223	198	147	47	93	34	49	85	173	257	157	400	168	112	171	40	33	77	114	187	124	127	128	193	117	73	112	55	56	75	1	1	1	33	70	56	12	97	64	58	65
Solyc00g500333	40	30	16	20	30	36	6	43	110	95	79	15	30	18	23	49	137	168	62	232	76	42	75	19	15	44	68	98	73	64	64	121	63	39	34	22	27	46	1	0	0	17	25	36	6	91	34	36	39
Solyc00g500335	2	2	3	1	2	2	0	3	4	2	2	2	2	1	2	4	11	5	1	5	2	2	3	2	0	2	3	3	3	3	3	5	2	2	3	2	2	4	0	0	0	3	2	2	0	5	3	2	3
Solyc00g160110	2	3	2	2	2	1	2	3	3	4	2	2	3	3	4	7	8	5	2	7	2	4	5	4	2	6	5	4	4	4	5	5	4	3	3	2	3	4	0	0	0	1	3	5	2	9	5	6	6
Solyc00g500339	29	19	29	24	26	38	31	34	40	33	31	33	46	50	34	59	42	52	20	37	38	35	38	34	30	30	46	27	39	40	36	56	32	37	50	34	47	67	0	0	0	14	22	20	21	72	29	18	33
Solyc00g500342	4	2	0	3	0	0	0	0	3	5	3	2	5	5	6	4	11	5	0	0	3	4	4	2	2	0	2	4	4	4	0	4	4	4	4	4	4	8	0	0	0	4	3	0	2	17	2	4	4
Solyc00g500343	95	84	62	67	84	79	95	71	164	109	137	58	113	76	79	162	168	180	80	270	130	144	141	106	86	189	197	130	198	139	148	232	148	145	138	128	159	246	0	0	2	69	179	243	89	290	200	186	252
Solyc00g500344	2	0	0	0	0	0	0	3	0	0	4	0	0	3	0	0	0	6	0	0	0	0	0	0	0	0	0	0	4	2	2	0	0	0	0	0	0	0	0	0	0	0	0	0	0	0	2	0	0
Solyc00g500345	204	97	42	77	139	158	57	267	417	459	214	197	341	163	301	387	602	520	397	580	427	212	310	89	83	222	381	596	454	372	357	580	404	200	364	416	443	647	0	0	0	322	269	425	89	796	363	300	379
Solyc00g500346	4	6	8	4	3	4	4	4	5	7	8	7	7	6	6	10	7	9	4	14	9	15	10	14	7	13	16	10	15	14	11	14	10	7	9	8	9	10	0	0	0	8	16	23	9	16	15	20	19
Solyc00g500348	3	7	3	6	9	11	17	8	10	13	15	14	13	8	13	20	16	21	0	14	11	10	8	11	8	20	21	14	17	17	14	15	7	10	24	18	13	10	0	0	0	7	20	18	9	33	19	31	33
Solyc00g500349	202	172	155	137	241	240	184	291	386	356	309	216	327	267	235	411	431	578	339	688	428	262	304	232	196	374	439	417	415	331	319	524	355	318	269	271	370	460	1	1	1	181	214	289	108	468	237	217	321
Solyc00g500350	3	0	1	2	1	2	0	1	2	2	1	0	1	3	2	2	5	3	0	2	3	4	2	3	0	2	2	3	2	2	3	5	3	2	2	2	3	4	0	0	0	7	4	5	4	5	3	5	6
Solyc00g500351	50	38	34	38	76	52	64	53	95	91	78	62	75	56	67	109	162	89	0	147	86	64	70	70	48	101	91	96	103	82	64	129	74	70	90	69	69	111	0	0	0	38	75	122	42	227	93	117	154
Solyc00g500357	3	6	8	4	4	5	4	4	5	7	8	6	8	5	6	9	7	9	4	13	9	16	10	14	7	13	16	10	15	13	11	14	10	7	9	8	9	10	0	0	0	8	16	23	9	16	15	18	19
Solyc00g500358	641	423	272	282	587	599	254	992	1147	1146	706	625	829	559	886	1239	1758	1496	1255	1644	1254	1042	969	478	419	879	1174	1730	1329	1237	1100	1787	1143	863	1031	1145	1289	1662	3	2	2	902	944	1278	458	2239	1283	974	1262
Solyc00g500359	2	2	1	1	2	1	1	3	1	2	2	1	2	3	4	5	7	5	2	5	2	2	2	3	1	2	2	3	2	3	2	3	2	1	2	2	2	3	0	0	0	1	2	2	1	11	2	2	2
Solyc00g500360	41	34	34	30	32	46	49	50	59	55	60	35	51	49	36	92	57	69	28	82	72	69	76	69	35	92	130	91	108	98	87	116	75	77	72	67	88	131	1	0	0	36	75	87	21	123	86	71	108
Solyc00g500361	32	25	24	25	37	38	47	45	53	56	75	35	43	36	32	66	60	80	36	88	70	59	50	36	37	86	83	69	86	55	71	98	49	61	45	57	64	81	0	0	0	20	47	88	32	113	70	70	93
Solyc00g500362	9	10	7	5	15	12	11	11	20	14	15	14	16	14	25	24	27	20	7	13	17	11	16	12	10	19	18	16	17	15	15	20	12	14	14	12	10	25	0	0	0	8	11	12	6	32	14	12	24
Solyc00g500364	1	1	0	1	2	0	1	1	2	2	2	2	2	2	4	3	5	4	3	0	1	2	3	1	0	3	1	3	1	2	1	3	3	1	2	4	3	4	0	0	0	2	2	2	1	8	3	3	2
Solyc00g160240	37	26	30	26	29	38	34	43	48	46	52	30	44	45	29	77	42	59	24	72	60	52	61	56	29	78	109	77	92	78	75	100	65	60	61	58	78	107	1	0	0	33	63	75	19	94	72	61	99
Solyc00g160130	20	13	6	13	26	25	17	21	43	31	32	29	36	21	32	62	74	46	25	41	33	27	26	17	12	27	39	39	48	35	36	56	28	14	33	32	28	49	0	0	0	21	24	30	7	81	29	25	28
Solyc00g500373	0	0	0	0	0	0	0	0	0	0	0	0	0	0	0	0	0	0	0	0	0	0	0	0	0	0	0	0	0	0	0	0	0	0	0	0	0	0	0	0	0	0	0	0	0	0	0	0	0
Solyc01g005000	10	21	0	6	0	7	15	0	0	19	30	21	23	18	22	38	0	8	0	0	10	18	10	0	0	0	0	0	10	0	10	12	0	12	8	28	61	30	0	0	0	0	0	9	8	0	0	0	0
Solyc01g005050	0	0	0	0	0	0	0	0	0	0	0	0	0	0	0	0	0	0	0	0	0	0	0	0	0	0	0	0	0	0	0	0	0	0	0	0	0	0	0	0	0	0	0	0	0	0	0	0	0
Solyc01g005010	76	61	36	47	51	43	0	50	42	56	32	61	70	43	31	50	0	32	32	23	44	75	14	16	0	20	74	79	66	39	49	53	79	50	88	108	61	93	0	0	0	36	21	26	41	11	16	46	32
Solyc01g005020	44	37	25	17	80	46	23	55	50	85	44	58	64	44	56	80	56	55	75	61	51	49	42	45	24	32	50	68	61	36	45	76	68	51	47	92	75	91	0	0	0	27	28	34	35	61	37	40	40
Solyc01g005030	54	66	46	45	73	61	0	82	63	91	56	72	107	81	37	58	48	75	50	72	101	132	75	99	58	109	111	101	124	91	139	122	155	108	115	159	103	164	0	0	0	96	110	102	72	61	97	103	108
Solyc01g005040	8	0	0	0	0	4	0	13	5	0	4	8	5	13	15	8	0	11	0	12	0	0	8	0	0	0	5	5	0	0	6	5	9	0	4	0	5	0	0	0	0	0	9	10	0	5	0	0	3
Solyc01g005060	72	57	37	53	33	27	19	11	59	41	27	37	41	50	28	40	15	17	12	32	81	78	58	52	44	25	13	28	20	19	28	57	34	17	51	17	34	42	0	0	0	18	25	18	22	16	12	13	18
Solyc01g005070	11	9	8	15	1	3	1	2	12	2	4	0	3	2	0	1	0	0	0	0	8	1	7	3	2	1	0	1	1	0	1	2	4	1	0	0	0	0	0	0	0	0	0	1	0	0	0	0	0
Solyc01g005080	52	44	40	32	54	38	28	50	51	84	32	32	53	47	40	49	47	61	54	68	88	91	55	51	37	71	88	102	86	69	83	107	98	84	62	100	44	83	0	0	0	46	40	52	50	78	56	70	70
Solyc01g005100	16	12	0	0	15	0	0	7	15	12	6	5	7	0	10	0	4	14	0	13	18	10	0	5	0	0	7	18	0	10	0	9	13	7	8	21	12	19	0	0	0	11	10	7	0	5	8	6	3
Solyc01g005110	12	5	9	10	10	17	6	16	14	17	18	20	20	24	11	15	19	28	0	22	20	14	25	0	11	21	15	42	20	11	15	30	27	18	24	36	26	24	0	0	0	15	17	17	11	21	11	15	17
Solyc01g005120	80	89	70	74	118	118	71	196	159	153	100	147	229	133	151	163	46	75	39	55	113	103	73	48	29	33	62	104	57	66	93	91	142	50	187	254	117	185	0	0	0	29	33	20	31	24	5	39	23
Solyc01g005150	0	0	0	3	0	0	0	0	5	2	0	0	4	0	0	3	0	0	0	0	0	0	0	0	0	0	0	0	0	5	0	0	0	0	0	2	0	0	0	0	0	0	0	0	0	0	0	0	0
Solyc01g005170	0	0	0	0	0	0	0	0	0	0	0	0	0	0	0	0	0	0	0	0	0	0	0	0	0	0	0	0	0	0	0	0	0	0	0	0	0	0	0	0	0	0	0	0	0	0	0	0	0
Solyc01g005180	0	1	0	0	0	0	0	0	0	0	0	0	0	0	0	0	0	0	0	0	0	1	0	0	0	0	0	0	0	0	0	0	1	1	0	0	0	0	0	0	0	0	0	0	0	0	0	1	0
Solyc01g005220	0	0	0	0	25	40	14	104	33	38	35	51	33	101	67	50	67	227	112	217	20	6	10	0	0	36	58	76	32	26	50	33	47	44	21	28	33	37	0	0	0	0	55	18	6	63	49	61	57
Solyc01g005230	0	0	0	0	0	0	0	5	0	0	8	0	0	0	3	0	13	13	8	21	0	2	0	0	0	2	0	0	0	0	4	0	0	0	0	0	0	0	0	0	0	0	0	0	0	4	0	0	0
Solyc01g005240	0	0	0	0	0	0	0	0	0	0	0	0	0	0	0	0	0	0	0	0	0	0	0	0	0	0	0	0	0	0	0	0	0	0	0	0	0	0	0	0	0	0	0	0	0	0	0	0	0
Solyc01g005253	0	0	0	0	0	0	0	0	0	0	0	0	8	0	0	0	0	0	0	0	0	7	0	0	0	0	0	0	0	0	0	0	8	0	7	0	0	0	0	0	0	0	4	0	0	0	0	0	0
Solyc01g005310	0	0	0	0	0	0	0	0	0	0	0	0	0	0	0	0	0	0	0	0	0	0	0	0	0	0	0	0	0	0	0	0	0	0	0	0	0	0	0	0	0	0	0	0	0	2	0	0	0
Solyc01g005350	0	0	0	0	0	0	0	0	0	0	0	0	0	0	0	0	0	0	0	0	0	0	0	0	0	0	0	0	0	0	0	0	0	0	0	0	0	0	0	0	0	0	0	0	0	0	0	0	0
Solyc01g005385	0	0	0	0	0	0	0	0	0	0	0	0	0	0	0	0	0	0	0	0	0	0	0	0	0	0	0	0	0	0	0	0	0	0	0	0	0	0	0	0	0	0	0	0	0	0	0	0	0
Solyc01g005380	0	0	0	0	0	2	0	0	0	8	0	7	5	0	0	0	0	2	0	0	6	0	4	5	0	0	3	0	0	4	5	0	0	6	6	8	0	6	0	0	0	7	4	2	0	5	4	0	0
Solyc01g005390	0	7	4	0	29	18	0	0	23	41	16	10	15	20	15	0	10	43	0	24	14	9	16	16	3	26	34	50	37	21	14	29	34	32	23	27	13	21	0	0	0	16	7	10	0	143	43	37	46
Solyc01g005420	0	0	0	0	0	0	0	0	0	0	0	0	0	0	0	0	0	0	1	0	0	0	0	0	0	0	0	1	0	0	0	0	0	0	1	1	0	0	0	0	0	0	2	0	0	0	0	0	0
Solyc01g005450	0	13	0	0	15	0	0	13	9	17	8	0	6	6	0	0	0	0	0	0	16	24	19	13	6	22	14	13	22	17	0	18	10	8	11	4	0	5	0	0	0	0	12	0	0	0	0	10	0
Solyc01g005500	0	0	0	0	38	0	0	54	0	10	43	0	10	183	29	0	0	160	79	344	0	4	0	0	0	0	10	5	0	0	0	0	0	0	4	10	5	0	0	0	0	0	62	0	0	0	6	0	7
Solyc01g005510	0	0	0	0	0	0	1	0	0	0	0	0	0	0	0	0	0	0	0	0	0	1	0	0	0	0	0	0	0	0	0	0	0	0	0	0	0	0	0	0	0	0	0	0	0	0	0	0	0
Solyc01g005530	0	0	0	0	0	0	0	0	0	0	0	2	0	0	0	0	0	0	0	0	0	2	0	0	0	0	0	0	0	0	0	0	0	0	0	0	0	0	0	0	0	0	0	0	0	0	0	0	0
Solyc01g160070	0	0	0	0	0	0	0	0	0	0	0	0	0	0	0	0	0	0	0	0	0	0	0	0	0	0	0	0	0	0	0	0	0	0	0	0	0	0	0	0	0	0	0	0	0	0	0	0	0
Solyc01g005610	0	0	0	0	0	0	0	0	0	0	0	0	0	0	0	0	0	0	0	0	0	0	0	0	0	0	0	0	0	0	0	0	0	0	0	0	0	0	0	0	0	0	0	0	0	0	0	0	0
Solyc01g005630	0	0	0	0	0	0	0	0	0	0	0	0	0	0	0	0	0	0	0	0	0	0	0	0	0	0	0	0	0	0	0	0	0	0	0	0	2	0	0	0	0	0	0	0	0	0	0	0	0
Solyc01g005650	0	0	0	0	0	0	0	0	0	0	0	0	0	0	0	0	0	1	0	0	0	0	1	0	0	0	1	0	0	0	1	0	0	0	0	0	0	0	0	0	0	0	0	0	0	0	0	0	0
Solyc01g005660	0	0	0	0	0	0	0	0	0	0	0	0	0	0	0	0	0	0	0	0	0	0	0	0	0	0	0	0	0	0	0	0	0	0	0	0	0	0	0	0	0	0	0	0	0	0	0	0	0
Solyc01g005710	0	0	0	0	0	0	0	0	0	0	0	0	0	0	0	0	0	0	0	0	0	0	0	0	0	0	0	0	0	0	0	0	0	0	0	0	0	0	0	0	0	0	0	0	0	0	0	0	0
Solyc01g005730	0	0	0	0	0	0	0	0	0	0	0	0	0	3	3	0	0	0	0	0	0	0	0	0	0	0	0	0	0	0	0	0	0	0	0	0	0	0	0	0	0	0	0	0	0	0	0	0	0
Solyc01g005750	0	0	0	0	0	0	0	0	0	0	0	0	0	0	0	0	0	0	0	0	0	0	0	0	0	0	0	0	0	0	0	0	0	0	0	0	0	0	0	0	0	0	0	0	0	0	0	0	0
Solyc01g005770	0	0	0	0	0	0	0	0	0	0	0	0	0	0	0	0	0	0	0	0	0	0	0	0	0	0	0	0	0	0	0	0	0	0	0	0	0	0	0	0	0	0	0	0	0	0	0	0	0
Solyc01g150100	0	0	0	0	0	0	0	0	0	0	0	0	0	0	0	0	0	0	0	0	0	0	0	0	0	0	0	0	0	0	0	0	0	0	0	0	0	0	0	0	0	0	0	0	0	0	0	0	0
Solyc01g005780	0	0	0	0	0	0	2	0	1	3	0	0	3	2	0	4	0	0	0	0	1	1	0	0	0	2	2	1	1	0	1	3	2	1	1	2	0	0	0	0	0	0	1	2	0	3	2	1	0
Solyc01g005783	0	0	0	0	0	0	0	0	0	2	0	0	0	0	0	0	0	0	0	0	0	0	0	0	0	6	0	4	0	1	0	0	0	0	0	0	0	14	0	0	0	0	0	0	0	0	0	0	0
Solyc01g005787	0	0	0	0	0	0	0	0	0	0	0	0	0	0	0	0	0	0	0	0	0	0	0	0	0	0	0	0	0	0	0	0	0	0	0	0	0	0	0	0	0	0	0	0	0	0	0	0	0
Solyc01g005790	0	0	0	0	0	0	0	4	0	0	0	0	0	0	0	0	0	0	0	0	0	0	0	0	0	0	0	0	0	0	0	0	0	0	0	0	0	0	0	0	0	0	0	0	0	1	0	0	0
Solyc01g005800	0	2	2	0	3	5	0	7	8	0	0	0	0	7	4	0	0	0	0	5	6	0	0	0	0	3	3	4	3	6	0	3	0	3	0	4	13	0	0	0	0	0	0	0	0	0	0	4	0
Solyc01g005860	0	0	0	0	0	0	0	134	0	0	482	0	0	0	0	0	0	0	0	0	0	0	0	0	0	0	0	0	0	0	0	7	0	0	0	164	210	0	0	0	0	0	0	12	0	0	5	5	0
Solyc01g005870	0	0	0	0	0	0	0	0	0	0	0	0	0	0	0	0	0	0	0	0	0	0	0	0	0	0	0	0	0	0	0	0	0	0	0	3	0	0	0	0	0	0	0	0	0	0	0	0	0
Solyc01g005880	0	0	0	0	0	0	0	1	0	0	12	0	0	0	0	0	0	0	0	0	0	0	0	0	0	0	0	0	0	0	0	0	0	0	0	0	0	0	0	0	0	0	0	0	0	0	0	0	0
Solyc01g005890	0	0	0	0	0	0	0	0	0	0	0	0	0	0	0	0	0	0	0	0	0	0	0	0	0	0	0	0	0	0	0	0	0	0	0	0	0	0	0	0	0	0	0	0	0	0	0	0	0
Solyc01g005900	0	0	0	0	3	0	0	0	0	0	0	0	0	0	0	0	0	0	0	0	5	0	3	0	0	0	0	0	0	0	0	0	2	0	0	0	0	0	0	0	0	0	0	0	0	0	0	0	5
Solyc01g005910	0	13	0	0	13	0	0	18	28	29	12	26	31	14	23	36	0	0	35	37	30	20	19	8	0	12	20	23	19	17	0	26	19	0	0	35	21	33	0	0	0	22	11	11	0	0	0	0	13
Solyc01g005940	0	0	0	0	0	0	0	0	0	0	0	0	0	0	0	0	0	0	0	0	0	0	0	0	0	0	0	0	0	0	2	0	0	0	0	0	0	0	0	0	0	0	0	0	0	0	0	0	0
Solyc01g005980	0	10	0	0	23	18	0	20	40	24	11	37	52	33	44	37	6	14	12	15	7	7	0	0	0	6	13	15	14	11	19	28	19	7	33	31	29	32	0	0	0	8	6	0	0	6	0	2	0
Solyc01g006080	0	0	0	0	0	0	0	0	0	0	0	0	0	0	0	0	0	0	0	0	0	0	0	0	0	0	0	0	0	0	0	0	0	0	0	0	0	0	0	0	0	0	0	0	0	0	0	0	0
Solyc01g006100	0	0	0	0	13	22	0	15	22	21	17	0	28	24	0	22	0	0	0	2	0	0	0	0	0	0	12	0	0	0	0	0	0	0	20	0	0	21	0	0	0	0	0	0	0	0	0	0	0
Solyc01g006180	0	0	0	0	0	0	0	9	2	0	0	6	0	0	7	0	0	5	0	0	6	4	3	0	0	0	0	0	0	0	0	8	6	0	0	0	0	10	0	0	0	5	0	0	0	2	4	0	4
Solyc01g006210	0	4	0	0	2	2	0	0	8	7	0	0	8	7	4	3	0	3	0	0	0	4	4	0	0	0	0	3	0	0	6	0	0	0	5	9	4	3	0	0	0	0	0	0	0	0	0	0	0
Solyc01g006250	0	0	0	0	0	0	0	2	0	0	0	0	5	0	0	0	0	0	0	0	0	0	0	0	0	0	0	0	0	0	0	0	0	0	0	0	0	0	0	0	0	0	2	0	0	0	0	0	0
Solyc01g006270	0	0	0	0	0	0	0	0	0	0	0	0	0	0	0	0	0	0	0	0	0	0	0	0	0	0	0	0	0	0	0	0	0	0	0	0	0	0	0	0	0	0	0	0	0	0	0	0	0
Solyc01g006310	0	0	0	0	0	0	0	0	0	0	0	0	0	0	0	0	0	0	0	0	0	0	0	0	0	0	0	0	0	0	0	0	0	0	0	0	0	0	0	0	0	0	0	0	0	0	0	0	0
Solyc01g006330	0	0	0	0	0	0	0	9	0	16	0	0	0	0	0	0	0	0	0	8	10	0	0	0	0	0	9	9	0	8	0	0	0	8	0	0	0	0	0	0	0	0	0	0	0	0	0	0	0
Solyc01g006340	0	0	0	0	0	0	0	0	0	0	0	0	0	0	0	0	0	0	0	0	0	0	0	0	0	0	1	0	0	0	0	0	0	0	0	0	0	0	0	0	0	0	0	0	0	0	0	0	0
Solyc01g006360	0	0	0	0	0	0	0	0	0	0	0	0	0	0	0	0	6	0	0	0	0	0	0	0	0	0	0	0	0	0	0	0	0	0	0	0	0	0	0	0	0	0	0	0	0	0	0	0	0
Solyc01g006380	0	0	0	0	0	0	0	0	0	1	0	0	0	0	1	0	3	1	0	0	0	0	0	0	0	0	0	0	0	0	0	0	0	1	0	2	1	3	0	0	0	0	0	0	0	1	0	0	0
Solyc01g006390	0	0	0	0	0	0	0	10	0	0	0	366	348	62	145	505	0	0	0	0	0	0	0	0	0	0	0	0	0	0	0	0	0	0	125	291	36	134	0	0	0	0	0	0	0	0	0	0	0
Solyc01g006410	0	0	0	0	0	0	0	0	0	0	0	0	0	0	0	0	0	0	0	0	0	0	0	0	0	0	0	0	0	0	0	0	0	0	0	0	0	0	0	0	0	0	0	0	0	0	0	0	0
Solyc01g006420	0	0	0	0	0	0	0	0	0	0	0	0	0	0	0	0	0	0	0	0	0	0	0	0	0	0	0	0	0	0	0	0	0	0	0	0	0	0	0	0	0	0	0	0	0	0	0	0	0
Solyc01g006440	0	0	0	0	0	0	0	0	0	0	0	0	0	0	0	0	0	0	0	0	0	0	0	0	0	0	0	0	0	0	0	0	0	0	0	0	0	0	0	0	0	0	0	0	0	0	0	0	0
Solyc01g006460	0	0	0	0	0	0	0	0	0	0	0	0	0	0	0	0	0	0	0	0	0	0	0	0	0	0	0	0	0	0	0	0	0	0	0	0	0	0	0	0	0	0	0	0	0	0	0	0	0
Solyc01g006500	0	0	0	0	0	0	0	0	0	0	0	0	8	0	0	0	0	0	6	0	0	0	15	0	8	0	0	23	0	0	13	24	0	32	0	0	0	19	0	0	0	0	10	0	0	41	26	0	30
Solyc01g006530	0	0	0	0	0	0	0	0	0	0	0	0	0	0	0	1	0	1	0	0	0	0	0	0	0	0	1	1	0	0	1	0	0	0	0	2	0	0	0	0	0	0	0	0	0	1	0	0	0
Solyc01g006540	0	0	35	0	10	0	0	0	0	32	0	0	0	0	0	0	0	0	0	0	40	19	19	0	0	0	0	17	21	10	0	0	0	8	0	0	7	0	0	0	0	10	0	7	0	0	8	6	12
Solyc01g006550	0	0	0	0	0	0	0	0	0	0	0	0	0	21	0	0	0	0	0	0	0	0	0	0	0	0	0	0	0	0	3	0	0	0	0	0	0	0	0	0	0	0	9	0	0	0	0	0	0
Solyc01g006555	0	0	0	0	0	0	0	0	0	0	0	0	0	0	0	0	0	0	0	0	0	0	0	0	0	0	0	0	0	0	0	0	0	0	0	0	0	0	0	0	0	0	0	0	0	0	0	0	0
Solyc01g006580	0	6	0	7	0	0	0	0	26	13	16	13	14	0	0	0	0	0	0	0	0	5	0	4	0	0	0	0	0	0	0	6	0	0	0	4	7	9	0	0	0	0	0	0	0	0	0	0	0
Solyc01g006585	0	0	0	0	0	0	0	0	0	0	0	0	0	0	0	0	0	0	0	0	0	0	0	0	0	0	0	0	0	0	0	0	0	0	0	0	0	0	0	0	0	0	0	0	0	0	0	0	0
Solyc01g006590	0	0	0	0	0	0	0	0	0	0	0	0	0	0	0	0	0	0	0	0	0	0	0	0	0	0	0	0	0	0	0	0	0	0	0	0	0	0	0	0	0	0	0	0	0	0	0	0	0
Solyc01g006600	0	0	0	0	0	0	0	0	0	0	0	0	0	0	0	0	0	0	0	0	0	0	0	0	0	0	0	0	0	0	0	0	0	0	0	0	0	0	0	0	0	0	0	0	0	0	0	0	0
Solyc01g006610	0	0	0	0	0	0	0	0	7	1	0	0	2	0	0	0	0	0	0	0	0	0	0	0	3	0	0	0	0	0	0	0	0	0	0	0	2	0	0	0	0	0	0	0	0	0	0	0	0
Solyc01g006640	0	0	0	0	0	0	0	0	0	0	0	0	0	0	0	0	0	0	0	0	0	0	0	0	0	0	0	0	0	0	0	0	0	0	0	0	0	0	0	0	0	0	0	0	0	0	0	0	0
Solyc01g006660	0	0	0	0	8	0	0	11	0	0	11	4	0	0	0	0	0	0	0	0	0	0	0	0	0	0	0	0	0	0	0	0	0	0	0	3	0	0	0	0	0	0	0	0	0	0	0	0	0
Solyc01g006710	0	0	0	0	0	0	0	0	0	0	0	6	6	9	0	12	8	9	0	0	0	8	0	0	0	0	8	19	11	10	15	7	10	0	7	10	14	24	0	0	0	0	6	6	0	22	0	0	14
Solyc01g006740	0	0	0	0	0	0	0	0	6	17	0	0	32	0	0	0	18	12	0	10	26	19	18	0	0	0	14	15	16	0	0	28	31	0	26	26	0	37	0	0	0	19	25	22	0	0	0	0	16
Solyc01g006750	0	0	0	0	0	0	0	0	0	0	0	0	0	0	0	0	0	0	0	0	0	0	0	0	0	0	0	0	0	0	0	0	0	0	0	0	0	0	0	0	0	0	0	0	0	0	0	0	0
Solyc01g006760	0	0	0	0	0	0	0	0	0	0	0	0	0	0	0	0	0	0	0	0	0	0	0	0	0	0	0	0	0	0	0	0	0	0	0	0	0	0	0	0	0	0	0	0	0	0	0	0	0
Solyc01g006770	0	0	0	0	0	0	0	0	0	0	0	0	0	0	0	0	0	0	0	0	0	0	0	0	0	0	0	0	0	0	0	0	0	0	0	0	0	0	0	0	0	0	0	0	0	0	0	0	0
Solyc01g006810	0	0	0	0	0	0	0	0	0	0	0	0	0	0	0	0	0	0	0	0	0	0	0	0	0	0	0	0	0	0	0	0	0	0	4	0	0	0	0	0	0	0	0	0	0	0	0	0	0
Solyc01g006840	0	0	0	0	0	0	0	0	0	0	4	0	0	0	0	0	0	0	0	0	0	0	0	0	0	0	0	0	0	0	0	0	0	0	0	0	0	0	0	0	0	0	0	0	0	0	0	0	0
Solyc01g006845	0	0	0	0	0	0	0	0	0	0	0	0	0	0	0	0	0	0	0	0	0	0	0	0	0	0	0	0	0	0	0	0	0	0	0	0	0	0	0	0	0	0	0	0	0	0	0	0	0
Solyc01g006910	0	0	0	0	0	0	0	2	0	0	0	0	0	0	0	0	0	0	0	0	0	0	0	0	0	0	0	0	0	0	1	0	0	0	0	0	0	0	0	0	0	0	0	0	0	0	0	0	0
Solyc01g006920	0	0	0	0	0	0	0	0	0	0	0	0	0	0	0	0	8	0	0	0	0	0	2	0	0	0	2	0	0	0	0	0	0	0	0	0	0	3	0	0	0	0	0	0	0	0	0	0	0
Solyc01g006993	0	0	0	0	0	0	0	0	0	0	0	0	0	0	0	0	0	0	0	0	0	0	0	0	0	0	0	0	0	0	0	0	0	0	0	0	0	0	0	0	0	0	0	0	0	0	0	0	0
Solyc01g006997	0	0	0	0	0	0	0	0	0	0	0	0	0	0	0	0	0	0	0	0	0	0	0	0	0	0	0	0	0	0	0	0	0	0	0	0	0	0	0	0	0	0	0	0	0	0	0	0	0
Solyc01g007010	0	0	0	0	2	0	0	13	2	3	1	0	1	1	3	0	0	17	9	30	4	0	6	0	0	1	2	3	1	3	4	2	2	0	1	0	2	0	0	0	0	2	13	4	0	1	1	2	4
Solyc01g007050	0	0	0	0	0	0	0	0	0	0	0	0	0	0	0	2	0	0	0	0	0	0	0	0	0	3	0	0	0	0	0	0	4	0	0	0	0	0	0	0	0	0	0	0	0	2	0	0	6
Solyc01g007080	0	0	0	0	0	0	2	0	0	0	0	0	0	0	0	0	0	0	0	0	0	0	0	0	0	0	0	0	0	0	0	0	0	0	0	0	0	0	0	0	0	0	0	0	0	0	0	0	0
Solyc01g007090	0	0	0	0	0	0	0	0	0	0	0	0	0	0	0	0	0	0	0	0	2	0	0	0	0	0	0	0	0	0	0	0	0	0	0	0	0	0	0	0	0	0	0	0	0	0	0	0	0
Solyc01g007140	0	0	0	0	9	0	0	20	0	17	10	17	0	0	17	42	0	18	0	0	0	11	12	0	0	0	0	0	0	0	0	0	0	7	0	25	25	33	0	0	0	19	9	0	0	0	0	0	0
Solyc01g007200	0	0	0	0	0	0	0	0	0	0	0	0	0	0	0	0	0	0	0	0	0	0	0	0	0	0	0	0	0	0	0	0	0	0	0	0	4	0	0	0	0	0	0	0	0	0	0	0	0
Solyc01g007210	0	0	0	0	0	0	0	0	0	0	0	0	0	0	0	0	0	0	0	0	0	0	0	0	0	0	0	0	0	0	0	0	0	0	0	0	0	0	0	0	0	0	0	0	0	0	0	0	0
Solyc01g007240	0	0	0	0	0	0	0	0	0	0	0	0	0	0	0	0	1	1	0	0	0	0	0	0	0	0	0	0	0	0	0	0	0	0	0	0	0	0	0	0	0	0	0	0	0	0	0	0	0
Solyc01g007250	0	0	0	2	0	0	4	9	11	16	0	0	12	9	9	9	0	10	0	14	0	13	10	0	0	0	7	9	0	0	0	14	10	4	9	19	11	11	0	0	0	16	11	11	0	10	6	6	0
Solyc01g007800	0	0	0	0	0	1	0	1	1	0	1	0	0	0	0	1	1	1	0	1	1	1	0	0	0	1	1	0	0	1	0	1	1	0	0	0	0	0	0	0	0	0	0	1	1	1	1	0	1
Solyc01g007830	0	0	0	0	0	0	0	0	0	0	0	0	0	0	0	0	0	0	0	0	0	0	0	0	0	0	0	0	0	0	0	0	0	0	0	0	0	0	0	0	0	0	0	0	0	0	0	0	0
Solyc01g007850	0	0	0	0	1	0	0	0	0	6	1	0	2	0	0	0	0	1	0	1	1	0	0	1	0	0	1	2	0	1	2	0	0	1	1	0	1	0	0	0	0	1	1	4	0	0	0	2	1
Solyc01g007890	0	0	0	0	0	0	0	2	2	6	0	0	0	0	0	0	0	0	0	0	0	0	0	0	0	0	0	0	0	0	0	2	3	0	0	9	0	6	0	0	0	3	0	5	0	0	0	0	4
Solyc01g150101	0	0	0	0	0	0	9	0	0	13	12	0	0	0	0	0	10	0	12	0	0	0	0	0	0	0	0	0	0	0	5	0	0	0	20	23	29	52	0	0	0	14	0	0	20	0	0	0	4
Solyc01g007940	0	0	0	0	0	0	0	0	0	0	0	0	0	0	0	0	0	0	0	0	0	0	0	0	0	0	0	0	0	0	0	0	0	0	0	0	0	0	0	0	0	0	0	0	0	0	0	0	0
Solyc01g007950	0	0	0	0	0	0	0	0	0	0	0	0	0	0	0	0	0	0	0	0	0	0	0	0	0	0	0	0	0	0	0	0	0	0	0	0	0	0	0	0	0	0	0	0	0	0	0	0	0
Solyc01g007960	0	0	0	0	0	0	0	0	0	0	0	0	0	7	0	0	0	21	0	0	0	0	0	0	0	0	0	0	0	0	9	0	0	0	8	0	0	0	0	0	0	0	0	0	0	0	0	0	0
Solyc01g007970	0	0	0	0	0	0	0	0	0	0	0	0	0	0	0	0	0	0	0	0	0	0	0	0	0	0	0	0	0	0	0	0	0	0	0	4	0	0	0	0	0	0	0	0	0	0	0	0	0
Solyc01g007980	0	0	0	0	0	0	0	0	4	7	0	2	0	4	14	19	0	0	0	0	0	0	6	0	0	5	10	7	0	10	10	0	4	0	9	8	6	24	0	0	0	0	6	9	0	8	6	6	14
Solyc01g008010	0	0	0	0	0	0	0	0	0	0	0	0	0	0	0	0	0	0	0	0	0	0	0	0	0	0	0	0	0	0	0	0	0	0	0	0	0	0	0	0	0	0	0	0	0	0	0	0	0
Solyc01g008040	0	0	0	0	0	5	0	0	0	0	0	0	0	0	0	3	0	0	0	0	0	3	0	0	0	0	0	4	0	0	0	0	0	0	0	0	0	0	0	0	0	0	0	0	0	0	0	3	0
Solyc01g008090	0	43	15	45	0	68	0	76	123	168	94	116	226	72	75	98	0	147	53	117	159	109	193	0	0	114	153	159	127	117	121	159	139	92	272	277	183	300	0	0	0	162	138	180	0	101	100	161	201
Solyc01g008150	0	0	1	1	2	1	2	0	0	4	1	2	0	1	1	0	0	0	0	4	1	4	2	1	0	1	0	1	0	1	2	4	0	0	0	1	5	0	0	0	0	0	0	0	1	0	0	0	1
Solyc01g008190	0	0	0	0	0	0	6	0	0	0	0	0	0	0	0	0	0	0	0	0	0	0	0	0	0	0	0	0	0	0	3	2	0	0	0	0	0	0	0	0	0	0	0	0	0	4	0	0	3
Solyc01g008220	0	0	0	0	0	0	0	0	0	0	0	0	0	0	0	0	0	0	0	0	0	0	0	0	0	0	0	0	0	0	0	0	0	0	0	0	0	0	0	0	0	0	0	0	0	0	0	0	0
Solyc01g008240	0	0	0	0	0	0	0	0	0	0	0	0	0	0	0	0	0	0	0	0	0	0	0	0	0	0	0	0	0	0	0	0	0	0	0	0	0	0	0	0	0	0	0	0	0	0	0	0	0
Solyc01g008300	0	0	0	0	0	0	0	0	0	0	0	0	0	0	0	0	0	0	0	0	0	0	0	0	0	0	0	0	0	0	0	0	0	0	0	0	2	0	0	0	0	0	0	0	0	0	0	0	0
Solyc01g161350	0	0	0	0	0	0	0	0	0	0	0	0	0	0	0	0	0	0	0	0	0	0	0	0	0	0	0	0	0	0	0	0	0	0	0	0	0	0	0	0	0	0	0	0	0	0	0	0	0
Solyc01g008400	0	0	0	0	0	0	0	0	0	0	0	0	0	0	0	0	0	0	0	0	0	0	0	0	0	0	0	0	0	0	0	0	0	0	0	0	0	0	0	0	0	0	0	0	0	0	0	0	0
Solyc01g008390	0	0	0	0	0	0	0	0	1	0	0	1	2	0	0	0	0	0	5	0	1	1	0	0	0	0	0	0	2	1	0	0	0	0	4	3	3	0	0	0	0	0	1	1	2	0	0	0	1
Solyc01g008410	0	0	0	0	0	0	0	0	0	0	0	0	7	0	0	0	0	0	0	0	0	0	0	0	0	0	0	0	0	0	0	0	0	0	15	8	0	0	0	0	0	0	0	0	0	0	0	0	0
Solyc01g008420	0	0	0	0	0	0	0	0	0	0	0	0	0	0	0	0	0	0	0	0	0	0	0	0	0	0	0	0	0	0	0	0	0	0	0	0	0	0	0	0	0	0	0	0	0	0	0	0	0
Solyc01g008425	0	0	0	0	0	0	0	0	0	0	0	0	0	0	0	0	0	0	0	0	0	0	0	0	0	0	0	0	0	0	0	0	0	0	0	0	0	0	0	0	0	0	0	0	0	0	0	0	0
Solyc01g008450	0	0	0	1	0	0	0	1	0	3	1	0	0	0	0	0	0	0	0	3	0	0	0	0	0	0	0	0	0	0	0	0	0	0	0	0	0	0	0	0	0	0	0	0	0	0	0	0	1
Solyc01g008460	0	0	26	25	0	30	23	45	38	24	0	49	64	94	71	56	9	68	27	0	49	53	30	33	39	35	34	34	33	28	24	47	34	24	65	115	76	73	0	0	0	40	26	15	29	22	0	36	34
Solyc01g150103	0	0	0	0	0	0	0	0	0	0	0	0	0	0	0	0	0	0	0	0	0	0	0	0	0	0	0	0	0	0	0	0	0	0	0	0	0	0	0	0	0	0	0	0	0	0	0	0	0
Solyc01g150104	0	0	0	0	0	0	0	0	0	0	0	0	0	0	0	0	0	0	0	0	0	0	0	0	0	0	0	0	0	0	0	0	0	0	0	0	0	0	0	0	0	0	0	0	0	0	0	0	0
Solyc01g008473	0	0	0	0	0	0	0	0	0	0	0	0	0	0	0	0	0	0	0	0	0	0	0	0	0	0	0	0	0	0	0	0	0	0	0	0	0	0	0	0	0	0	0	0	0	0	0	0	0
Solyc01g150105	0	0	0	0	0	0	0	0	0	0	0	0	0	0	0	0	0	0	0	0	0	0	0	0	0	0	0	0	0	0	0	0	0	0	0	0	0	0	0	0	0	0	0	0	0	0	0	0	0
Solyc01g008475	0	0	0	0	0	0	0	0	0	0	0	0	0	0	0	0	0	0	0	0	0	0	0	0	0	0	0	0	0	0	0	0	0	0	0	0	0	0	0	0	0	0	0	0	0	0	0	0	0
Solyc01g150106	0	0	0	0	0	0	0	0	0	0	0	0	0	0	0	0	0	0	0	0	0	0	0	0	0	0	0	0	0	0	0	0	0	0	0	0	0	0	0	0	0	0	0	0	0	0	0	0	0
Solyc01g008477	0	0	0	0	0	0	0	0	0	0	0	0	0	0	0	0	0	0	0	0	0	0	0	0	0	0	0	0	0	0	0	0	0	0	0	0	0	0	0	0	0	0	0	0	0	0	0	0	0
Solyc01g150107	0	0	0	0	0	0	0	0	0	0	0	0	0	0	0	0	0	0	0	0	0	0	0	0	0	0	0	0	0	0	0	0	0	0	0	0	0	0	0	0	0	0	0	0	0	0	0	0	0
Solyc01g008479	0	0	0	0	0	0	0	0	0	0	0	0	0	0	0	0	0	0	0	0	0	0	0	0	0	0	0	0	0	0	0	0	0	0	0	0	0	0	0	0	0	0	0	0	0	0	0	0	0
Solyc01g008500	0	0	0	0	13	0	0	3	5	5	5	0	7	40	19	0	0	6	0	0	0	0	0	0	0	0	0	0	0	0	0	0	0	0	18	9	9	7	0	0	0	0	0	0	0	0	0	0	0
Solyc01g008520	0	0	0	0	0	0	0	0	0	0	0	0	0	0	0	0	0	0	0	0	0	0	0	0	0	0	0	0	0	0	0	0	0	0	0	0	0	0	0	0	0	0	0	0	0	0	0	0	0
Solyc01g008540	0	0	0	0	0	0	0	0	0	0	0	0	0	0	0	0	0	0	0	0	0	0	0	0	0	0	0	0	0	0	0	0	0	0	0	0	0	0	0	0	0	0	0	0	0	0	0	0	0
Solyc01g008570	0	0	0	0	0	0	0	0	0	0	0	0	0	0	0	0	0	0	0	0	0	0	0	0	0	0	0	0	0	0	0	0	0	0	0	0	0	0	0	0	0	0	0	0	0	0	0	0	0
Solyc01g008580	0	0	0	0	0	0	0	0	0	0	0	0	0	0	0	0	0	0	0	0	0	0	0	0	0	0	0	0	0	0	0	0	0	0	0	0	0	0	0	0	0	0	0	0	0	0	0	0	0
Solyc01g008590	0	0	0	0	0	0	0	0	0	0	0	0	0	0	0	0	0	0	0	0	0	0	0	0	0	0	0	0	0	0	0	0	0	0	0	0	0	0	0	0	0	0	0	0	0	0	0	0	0
Solyc01g008610	0	0	0	0	0	0	0	0	0	0	0	0	0	0	0	0	0	0	0	0	0	0	0	0	0	0	0	0	0	0	0	0	0	0	0	0	0	0	0	0	0	0	0	0	0	0	0	0	0
Solyc01g008620	0	0	0	0	0	4	0	0	6	5	7	5	11	133	67	0	0	0	0	0	0	0	0	0	0	0	7	7	0	2	8	0	5	0	49	20	50	0	0	0	0	0	13	0	0	5	0	4	0
Solyc01g008640	0	0	0	0	0	0	0	18	8	5	18	8	8	0	7	7	0	17	21	13	0	0	0	0	0	9	0	17	0	0	9	13	9	6	0	10	5	0	0	0	0	0	0	0	0	0	3	5	0
Solyc01g008650	0	0	0	0	0	0	0	0	0	0	1	0	0	0	0	0	0	6	0	8	3	0	0	0	0	2	10	16	7	0	0	0	8	0	0	12	15	0	0	0	0	3	0	0	0	0	2	0	0
Solyc01g008660	0	0	0	0	0	0	0	0	0	0	0	0	0	0	0	0	0	0	0	0	0	0	0	0	0	0	0	0	0	0	0	0	0	0	0	0	0	0	0	0	0	0	0	0	0	0	0	0	0
Solyc01g008670	0	5	8	0	3	0	0	3	0	5	0	0	4	3	7	5	13	18	18	28	6	0	0	4	0	3	4	4	5	0	3	8	0	3	0	8	0	11	0	0	0	0	6	0	0	12	5	0	0
Solyc01g008690	0	0	0	0	0	0	0	0	0	0	0	0	0	0	0	0	0	0	0	0	0	0	0	0	0	0	0	0	0	0	0	0	0	0	0	0	0	0	0	0	0	0	0	0	0	0	0	0	0
Solyc01g008710	0	0	0	0	0	0	0	0	0	0	0	0	0	0	0	0	0	0	0	0	0	0	0	0	0	0	0	0	0	0	0	0	0	0	0	0	0	0	0	0	0	0	0	0	0	0	0	0	0
Solyc01g008720	0	0	0	0	0	0	0	0	0	0	0	0	0	0	0	0	0	0	0	0	0	0	0	0	0	0	0	0	0	0	0	0	0	0	0	0	0	0	0	0	0	0	0	0	0	0	0	0	0
Solyc01g008740	0	0	0	0	0	0	0	0	0	0	0	0	0	0	0	0	0	0	0	0	0	0	0	0	0	0	0	0	0	0	0	0	0	0	0	0	0	0	0	0	0	0	0	0	0	0	0	0	0
Solyc01g008830	0	0	0	0	5	0	0	0	6	0	0	0	6	0	0	0	10	9	7	0	4	0	6	0	0	0	3	0	5	0	0	7	5	0	0	0	0	6	0	0	0	0	0	5	0	0	0	0	0
Solyc01g008860	0	0	0	0	0	0	0	0	0	0	0	0	0	0	0	0	0	0	0	0	0	0	0	0	0	0	0	0	0	0	0	0	0	0	0	0	0	0	0	0	0	0	0	0	0	0	0	0	0
Solyc01g008870	0	0	0	0	0	0	0	0	0	0	0	0	0	0	0	0	0	0	0	0	0	0	0	0	0	0	0	0	0	0	0	0	0	0	0	0	0	0	0	0	0	0	0	0	0	0	0	0	0
Solyc01g008880	0	0	0	0	0	0	0	0	0	0	0	0	0	0	2	0	0	1	0	0	1	0	0	0	0	0	2	0	0	0	0	0	2	0	2	2	0	0	0	0	0	0	0	0	0	0	0	0	2
Solyc01g008900	0	0	0	2	0	4	0	0	0	0	0	0	0	0	0	0	0	0	0	0	0	0	0	0	0	0	0	0	0	0	0	0	7	0	0	0	0	0	0	0	0	2	0	0	0	0	0	0	4
Solyc01g009120	0	3	0	0	0	0	0	6	0	9	0	0	4	0	0	0	0	9	19	5	13	4	3	0	0	0	0	9	4	0	9	0	9	7	0	0	0	11	0	0	0	11	5	11	0	13	0	0	0
Solyc01g009140	0	0	0	0	0	0	0	0	0	0	0	0	0	0	0	0	0	0	0	0	0	0	0	0	0	0	0	0	0	0	0	0	0	0	0	0	0	0	0	0	0	0	0	0	0	0	0	0	0
Solyc01g009145	0	0	0	0	0	0	0	0	0	0	0	0	0	0	0	0	0	0	0	0	0	0	0	0	0	0	0	0	0	0	0	0	0	0	0	0	0	0	0	0	0	0	0	0	0	0	0	0	0
Solyc01g009180	0	0	0	0	0	35	0	50	41	58	31	48	63	41	54	46	27	63	66	73	37	41	31	0	0	22	34	42	20	32	33	0	39	21	56	89	53	98	0	0	0	0	0	27	0	44	18	16	27
Solyc01g009190	0	0	0	0	0	0	0	0	0	0	0	0	0	0	0	0	0	0	0	0	0	0	0	0	0	0	0	0	0	0	0	0	0	0	0	0	0	0	0	0	0	0	0	0	0	0	0	0	0
Solyc01g009210	0	0	0	0	0	0	0	0	0	0	0	0	0	0	0	0	0	0	0	0	0	0	0	0	0	0	0	0	0	0	0	0	0	0	0	0	0	0	0	0	0	0	0	0	0	0	0	0	0
Solyc01g009240	0	0	0	0	0	0	0	0	0	0	0	3	3	2	0	0	0	0	0	0	0	0	0	0	0	0	0	0	0	0	0	0	0	0	0	0	0	0	0	0	0	0	0	0	0	0	0	0	0
Solyc01g009260	0	0	0	0	0	0	0	0	0	0	0	0	1	0	1	0	0	0	0	0	0	0	0	0	0	0	0	0	0	0	0	4	0	1	0	2	0	3	0	0	0	0	0	2	0	0	0	0	2
Solyc01g009270	0	0	0	0	0	0	0	0	0	0	0	1	0	0	0	0	0	0	0	0	0	0	0	0	0	0	0	0	0	0	0	0	0	0	0	0	0	0	0	0	0	0	0	0	0	0	0	0	0
Solyc01g009280	0	0	0	0	0	0	0	0	12	0	0	0	0	5	0	0	0	0	0	0	0	0	9	0	0	0	8	13	15	0	0	0	12	0	17	19	0	0	0	0	0	4	0	26	0	29	19	15	0
Solyc01g005130	85	63	47	48	65	58	43	60	52	108	43	62	72	43	51	60	82	124	123	91	107	129	63	69	80	104	77	142	102	84	124	123	111	84	83	128	82	124	0	1	0	118	66	78	72	83	67	81	92
Solyc01g005140	9	0	0	0	6	12	0	24	0	10	0	7	18	0	5	11	209	177	263	112	13	17	7	0	5	34	46	82	52	26	63	39	57	37	27	62	58	71	0	0	0	94	106	108	34	339	268	126	130
Solyc01g005160	1	0	0	0	1	1	0	4	1	0	5	0	1	7	0	0	0	4	0	13	2	0	0	0	0	0	1	1	0	0	0	0	0	0	1	1	5	0	0	0	0	0	17	1	0	1	0	1	0
Solyc01g005210	71	132	91	65	167	102	96	205	153	348	107	64	98	58	78	79	273	259	245	167	345	354	297	282	200	278	360	517	405	305	411	464	479	273	156	177	154	149	0	0	0	324	194	279	140	425	369	332	395
Solyc01g005250	190	185	0	147	237	203	151	302	214	317	171	164	231	248	187	177	209	310	261	174	352	372	254	214	222	201	174	300	200	211	248	353	295	163	249	314	266	276	0	0	0	408	337	367	249	401	326	264	313
Solyc01g005257	12	6	5	4	12	10	0	15	21	10	7	15	16	20	14	21	7	17	17	8	20	5	15	3	5	10	7	6	6	0	13	16	12	6	12	17	24	41	0	0	0	10	11	11	4	15	0	7	10
Solyc01g005280	27	13	20	16	14	21	12	13	13	24	11	7	12	20	9	12	0	4	0	0	21	15	14	5	6	5	7	14	13	7	9	16	8	15	21	11	12	15	0	0	0	0	0	2	3	0	0	6	0
Solyc01g005290	14	14	6	10	9	12	0	15	31	14	11	13	31	0	18	29	0	0	0	0	24	28	18	7	12	5	15	28	22	14	29	39	21	31	26	34	26	59	0	0	0	5	3	0	0	0	0	0	0
Solyc01g005320	291	166	131	138	222	154	133	148	253	334	98	56	151	104	75	41	0	0	0	0	125	200	64	104	56	22	81	86	100	66	100	123	108	60	153	80	55	104	0	0	0	0	20	8	40	9	9	11	7
Solyc01g005330	323	308	243	279	329	353	189	352	375	498	285	253	443	313	196	292	87	172	101	222	448	450	369	325	207	324	365	435	401	323	359	566	497	336	501	419	375	555	0	0	0	340	233	244	176	224	204	320	329
Solyc01g005340	41	19	14	14	31	23	21	35	39	66	25	31	51	32	33	41	39	58	64	58	37	41	27	16	20	26	48	47	55	21	41	56	55	27	48	59	56	69	0	0	0	35	29	37	19	49	37	38	36
Solyc01g005370	32	6	9	17	20	22	14	12	17	28	19	11	47	35	9	24	16	28	21	40	40	33	83	32	26	52	38	32	57	51	37	34	54	28	34	41	33	59	0	0	1	48	44	79	20	77	95	55	73
Solyc01g005400	16	17	12	0	35	28	15	32	49	43	18	44	52	28	26	41	43	30	58	30	57	40	34	18	10	63	58	103	94	53	78	97	67	56	42	77	34	79	0	0	0	64	17	44	21	68	48	38	35
Solyc01g005410	5	0	0	0	5	12	0	19	44	41	9	6	24	5	0	17	29	75	24	86	33	10	14	7	0	12	12	35	18	22	23	18	28	11	9	15	15	24	0	0	0	0	0	22	0	21	15	0	6
Solyc01g005430	27	31	32	24	53	27	22	16	53	62	47	26	0	0	28	25	0	47	49	51	53	45	43	50	34	79	60	68	78	64	49	59	68	59	54	33	33	47	0	0	0	59	69	82	26	72	65	56	104
Solyc01g005440	46	32	0	27	70	22	0	52	67	94	19	26	44	19	22	32	0	26	0	22	106	69	85	0	82	86	52	91	73	78	71	71	110	28	49	20	18	34	0	0	0	86	51	46	0	101	35	37	30
Solyc01g005460	19	9	3	6	9	13	0	18	39	34	12	12	27	0	18	17	0	0	0	0	40	21	17	4	5	13	8	31	13	14	11	37	22	13	28	24	10	34	0	0	0	7	4	8	5	0	4	6	0
Solyc01g005470	40	0	0	0	138	0	0	163	66	196	145	0	21	0	38	0	0	626	385	1044	177	210	325	356	411	0	44	116	51	99	86	234	92	0	65	25	0	41	0	0	0	343	809	216	0	363	274	312	291
Solyc01g005480	4	16	11	8	14	15	5	16	17	23	7	13	18	13	0	25	9	7	9	0	22	0	13	13	13	0	10	25	10	14	8	19	19	10	13	22	21	12	0	0	0	12	13	9	0	12	7	0	13
Solyc01g005490	30	0	8	0	39	0	0	36	43	54	46	37	39	23	17	42	35	64	49	73	64	25	30	9	13	32	23	41	34	32	41	61	35	20	38	52	40	57	0	0	0	44	23	24	0	38	16	31	24
Solyc01g005520	54	88	65	65	64	54	22	38	76	78	63	32	76	36	29	54	74	151	112	233	50	49	46	44	21	34	42	53	60	37	60	82	56	72	45	36	36	58	0	0	0	16	22	40	27	31	34	36	56
Solyc01g005540	9	0	0	0	8	5	0	16	11	9	0	9	17	0	10	0	3	7	0	6	12	0	10	0	0	0	7	16	10	0	17	0	13	0	10	0	9	8	0	0	0	6	7	9	3	15	5	5	0
Solyc01g005550	157	134	66	89	177	122	47	198	318	330	137	249	313	93	243	290	174	167	129	110	270	243	159	86	61	125	207	272	223	145	184	317	238	144	242	376	154	371	0	0	0	91	76	79	57	127	82	107	124
Solyc01g005560	797	599	402	452	1014	1125	565	1366	1029	1218	1009	1154	1500	1759	1270	1386	930	2848	1368	1603	925	857	802	514	579	358	567	915	520	548	656	1003	740	418	1237	1559	1210	1576	2	0	0	315	355	260	344	328	249	317	338
Solyc01g005570	80	79	54	86	88	97	75	92	95	84	106	82	146	112	37	104	33	63	35	78	97	131	97	125	61	91	154	118	146	86	111	173	171	140	237	204	117	230	0	0	0	56	87	94	52	73	109	114	120
Solyc01g005580	96	81	90	89	90	114	75	85	103	123	134	94	135	134	54	90	39	92	46	74	102	126	85	139	86	118	136	126	139	85	121	157	101	145	162	169	164	219	0	0	0	72	85	73	45	38	72	74	81
Solyc01g005590	8	4	9	2	9	6	2	3	13	24	5	7	4	2	10	3	2	2	1	0	9	9	7	8	2	5	3	9	9	4	5	6	10	4	6	2	4	5	0	0	0	2	2	2	2	3	2	3	1
Solyc01g005600	102	79	53	54	91	63	54	114	123	136	76	114	105	132	87	132	121	156	132	147	140	139	114	71	82	104	98	168	131	107	155	170	171	108	149	186	145	207	0	0	0	140	100	136	87	142	147	72	131
Solyc01g005620	972	891	671	633	1088	1200	702	1323	1050	1260	950	815	1264	1276	817	819	708	1062	803	716	1203	1184	1017	752	787	612	734	1091	800	756	908	1229	1148	621	1176	1452	1356	1277	3	0	0	774	527	538	446	392	329	505	510
Solyc01g005640	38	24	14	21	20	21	0	39	41	65	33	51	71	31	48	74	52	55	73	42	69	66	59	29	28	46	48	84	80	46	66	85	82	52	77	107	78	112	0	0	0	61	46	50	35	58	44	58	36
Solyc01g005670	10	0	0	0	0	0	0	0	8	16	0	16	12	0	0	10	21	17	0	19	0	0	9	0	9	5	17	26	0	0	0	24	17	11	17	24	26	21	0	0	0	21	18	21	0	0	11	11	13
Solyc01g005680	22	38	11	21	35	17	10	39	59	79	31	11	31	13	21	33	68	87	57	85	50	38	66	35	78	20	18	90	24	31	41	184	38	27	17	17	12	54	0	0	0	6	36	27	7	35	19	7	9
Solyc01g005690	83	50	33	46	57	70	25	46	84	104	64	37	77	40	15	39	23	69	20	56	65	71	73	45	15	64	77	92	80	65	72	100	81	64	102	64	53	101	0	0	0	30	38	36	17	27	30	39	33
Solyc01g005760	4	0	0	0	0	0	0	0	0	0	0	0	0	0	0	0	0	0	0	0	0	3	0	7	2	0	4	0	0	0	0	0	0	3	0	0	0	0	0	0	0	0	0	0	0	0	0	5	0
Solyc01g005810	165	133	118	120	144	170	137	211	203	250	190	196	207	196	134	248	201	288	177	262	306	240	238	213	173	218	226	307	232	232	188	290	255	217	278	259	343	419	0	0	0	191	180	253	157	243	210	267	291
Solyc01g005820	321	249	197	204	386	383	221	461	341	452	312	445	430	513	357	460	249	423	319	284	467	430	344	329	308	325	253	436	324	316	318	455	360	285	544	536	411	645	0	0	0	565	338	321	377	335	272	267	343
Solyc01g005830	51	63	27	34	50	42	0	45	70	73	38	31	47	28	36	34	18	24	21	14	61	44	44	24	19	22	30	55	40	30	35	72	55	20	47	37	29	55	0	0	0	18	23	19	17	19	10	12	13
Solyc01g005840	30	30	0	21	60	36	0	60	51	88	52	46	56	33	39	50	31	61	31	43	86	77	61	53	44	78	82	86	94	65	66	119	99	97	76	58	57	66	0	0	0	44	89	80	37	84	130	88	95
Solyc01g005850	2	1	0	0	0	0	0	7	0	4	30	1	0	0	0	0	0	0	0	4	0	0	0	2	0	0	3	5	2	0	0	2	2	2	0	5	9	0	0	0	0	2	2	2	0	3	0	0	3
Solyc01g005920	4	3	6	5	15	10	8	27	14	36	17	14	22	27	17	21	14	63	23	39	14	13	9	7	4	13	18	14	15	14	18	27	12	18	21	32	25	24	0	0	0	10	13	14	4	11	13	14	14
Solyc01g005930	3	0	0	3	0	0	0	13	5	19	4	9	11	12	0	13	44	33	26	21	16	8	0	5	9	0	5	10	11	10	4	19	0	0	9	23	9	19	0	0	0	13	13	9	4	14	21	4	12
Solyc01g005950	64	63	0	33	99	98	32	90	71	87	75	102	96	87	63	61	93	86	79	0	97	62	60	38	51	54	52	76	62	52	61	89	81	46	89	97	80	91	0	0	0	61	42	43	47	52	44	50	49
Solyc01g005960	64	51	15	31	73	58	17	92	84	97	52	65	95	45	77	61	58	67	50	102	71	66	62	27	34	42	62	101	65	50	100	102	83	36	126	172	97	144	0	0	0	74	55	55	33	50	47	31	49
Solyc01g005970	24	23	0	16	26	12	14	40	21	58	11	12	25	28	24	22	44	33	17	35	59	69	37	33	31	39	35	75	53	32	39	58	53	37	33	51	46	52	0	0	0	47	33	49	35	37	28	27	38
Solyc01g005985	50	56	33	33	0	57	24	43	67	53	25	35	107	50	46	35	0	0	0	0	33	69	41	0	0	0	15	29	28	14	28	0	31	0	184	363	76	328	0	0	0	0	9	0	0	12	0	10	0
Solyc01g006000	4	0	0	0	0	6	0	4	0	12	0	0	19	0	0	0	0	0	12	0	0	0	0	0	0	0	14	14	0	5	0	4	11	14	25	25	12	17	0	0	0	24	8	16	0	0	10	8	9
Solyc01g006010	14	6	0	0	0	9	8	19	8	12	10	22	14	12	14	21	15	23	0	8	13	16	18	8	8	13	11	14	13	12	9	24	12	11	16	37	23	36	0	0	0	14	9	13	0	18	7	11	11
Solyc01g006040	47	28	0	27	41	56	0	60	52	65	40	53	68	0	38	55	62	61	60	73	64	58	41	42	0	51	61	105	58	59	60	77	82	56	85	87	63	105	0	0	0	0	65	50	39	78	64	58	62
Solyc01g006050	1	1	0	1	1	1	2	1	1	1	1	1	1	1	1	1	2	2	0	6	1	1	1	1	0	2	3	1	2	1	1	1	0	1	1	1	1	1	0	0	0	0	2	2	2	11	6	4	4
Solyc01g006055	107	49	35	55	95	82	56	143	99	102	136	134	277	195	143	144	17	16	7	5	36	107	24	32	19	18	67	65	78	31	108	62	103	75	389	336	192	457	0	1	0	48	54	17	158	17	17	51	29
Solyc01g006070	4	3	1	0	6	5	0	5	7	8	0	5	6	1	4	7	0	5	2	1	3	2	3	2	1	2	1	12	6	3	5	3	3	3	4	16	10	11	0	0	0	2	3	1	1	2	2	1	0
Solyc01g006090	11	2	0	12	6	8	6	7	16	8	10	9	26	8	8	11	4	16	12	11	15	11	17	4	7	6	5	8	9	7	10	16	16	10	19	16	24	41	0	0	0	8	10	7	3	4	6	6	6
Solyc01g006110	68	60	39	32	55	55	38	103	89	102	57	97	99	77	56	133	96	111	76	123	106	105	105	90	66	106	108	133	106	85	106	149	127	81	131	124	133	189	0	0	0	94	78	107	42	103	88	87	142
Solyc01g006120	396	342	268	380	556	460	294	523	404	633	448	488	683	687	366	541	267	490	311	441	696	582	618	569	422	762	589	779	782	566	624	801	896	636	671	751	852	1193	0	0	0	926	780	930	543	632	759	755	996
Solyc01g006140	20	18	13	15	24	24	6	18	40	33	0	22	22	15	15	18	27	72	67	64	46	36	34	20	13	21	22	52	34	28	46	39	49	20	29	36	34	18	0	0	0	25	21	38	15	26	25	14	25
Solyc01g006150	15	16	5	10	6	15	5	21	22	13	22	23	39	30	20	20	20	57	32	41	28	22	22	21	0	21	15	33	21	14	27	35	16	31	30	53	42	34	0	0	0	0	0	15	16	24	11	14	22
Solyc01g006160	2082	1764	1123	1360	1992	2571	1609	2679	2173	2103	1937	2503	2942	3480	2191	2172	830	2049	1265	1335	2147	1963	1697	1200	1313	977	1208	1514	1127	1253	1584	1908	1744	991	3456	3317	3210	2948	0	0	0	1847	1284	1146	1162	824	858	1036	1279
Solyc01g006170	37	13	9	20	34	41	11	30	36	36	42	37	50	51	31	43	20	53	27	44	38	30	35	12	24	23	19	27	30	23	24	38	22	14	64	37	77	89	0	0	0	19	13	23	15	8	13	13	27
Solyc01g006190	143	103	79	87	115	114	83	167	96	145	115	191	239	245	121	148	110	152	134	138	201	181	184	141	121	166	137	198	169	198	169	219	184	127	294	401	263	263	0	0	0	223	188	182	146	152	142	140	209
Solyc01g006200	16	20	14	13	26	18	9	14	18	37	11	24	26	24	19	23	19	27	21	28	40	32	44	22	27	19	24	37	23	19	30	41	33	16	37	59	27	64	0	0	0	55	43	27	31	32	27	17	27
Solyc01g006220	5	0	0	3	5	0	0	9	0	9	5	0	5	2	8	7	0	0	0	0	11	9	6	0	3	0	0	8	6	4	4	9	9	8	8	6	5	0	0	0	0	6	5	4	0	2	0	7	0
Solyc01g006230	28	28	0	22	55	39	0	53	51	102	43	57	64	48	50	63	51	129	86	115	73	57	47	42	34	48	60	88	76	51	63	70	69	48	74	122	83	94	0	0	0	82	54	61	31	72	61	35	74
Solyc01g006240	16	0	0	0	0	0	0	0	36	39	17	42	40	0	54	48	10	8	0	0	23	0	13	6	0	0	22	24	24	20	21	34	23	0	14	49	16	108	0	0	0	0	7	0	0	8	9	7	11
Solyc01g006260	5	0	0	6	7	4	0	7	6	5	2	4	4	5	4	7	0	0	0	0	6	5	3	0	4	0	7	9	9	0	4	11	3	5	6	12	11	6	0	0	0	5	4	3	0	6	7	7	5
Solyc01g006280	301	246	193	219	407	302	153	379	403	500	358	405	578	514	346	353	164	326	235	301	366	388	309	253	255	205	286	459	269	241	339	522	446	209	387	499	347	465	0	0	0	216	172	158	229	133	124	153	191
Solyc01g006300	953	373	150	306	623	454	72	579	1527	1049	1301	900	1759	993	797	840	451	2114	981	874	215	481	479	134	165	30	49	121	111	104	224	450	195	145	164	247	212	303	0	0	0	230	386	403	518	274	145	164	142
Solyc01g006320	2	0	0	2	0	2	0	3	1	5	2	3	6	21	11	7	3	0	6	0	0	1	1	1	0	0	1	2	1	0	3	1	2	2	12	6	7	11	0	0	0	1	2	1	2	1	0	3	0
Solyc01g006350	67	42	46	40	80	98	59	95	121	99	82	65	118	83	110	123	95	142	91	131	93	76	84	64	53	91	117	144	114	91	102	166	100	55	137	113	91	149	0	0	0	50	59	65	28	81	61	62	85
Solyc01g006370	78	40	46	48	79	0	0	91	89	135	73	91	126	57	114	159	99	0	0	38	149	104	118	89	0	69	150	168	132	146	139	189	144	96	118	120	100	188	0	0	0	105	102	137	33	150	106	84	122
Solyc01g006400	269	113	63	105	255	155	28	267	261	293	132	1369	1752	464	1356	1876	55	37	73	56	236	151	207	54	144	23	37	59	37	78	137	117	102	18	548	1211	278	999	0	0	0	46	30	22	21	45	17	22	55
Solyc01g006430	691	390	251	296	625	560	309	808	968	1212	472	885	1250	726	859	838	586	1036	807	907	906	858	766	253	442	392	574	961	697	643	721	825	894	448	983	1653	1277	1438	0	0	0	900	738	617	305	621	540	586	587
Solyc01g006480	23	0	0	10	0	12	0	0	27	21	0	0	26	0	0	27	14	0	14	26	27	0	22	11	8	11	0	29	19	14	25	27	22	0	28	21	23	36	0	0	0	16	16	0	0	20	11	16	15
Solyc01g006510	33	29	20	21	41	38	19	65	59	115	28	30	43	21	37	55	133	142	75	176	112	65	74	36	44	73	98	149	116	102	101	112	124	63	66	65	65	84	0	0	0	100	99	131	31	320	136	99	133
Solyc01g006520	6	0	0	0	4	6	0	0	0	7	4	6	10	24	14	9	30	33	0	39	0	4	0	0	0	0	11	11	10	0	0	11	3	4	24	17	16	20	0	0	0	3	6	5	0	4	0	7	0
Solyc01g006620	1	0	0	0	2	0	0	1	0	0	0	1	2	0	0	2	0	0	0	0	1	0	0	1	1	3	8	4	8	2	4	4	4	3	5	4	4	6	0	0	0	0	1	0	0	2	3	6	3
Solyc01g006630	26	16	16	14	13	17	15	28	23	32	30	26	45	34	17	19	14	26	10	22	32	29	27	21	10	22	22	44	27	21	26	33	33	15	53	35	34	36	0	0	0	17	5	11	7	12	9	0	10
Solyc01g006650	2	0	0	0	0	0	0	0	0	2	0	0	0	0	2	0	0	0	0	6	0	0	0	0	2	0	0	0	0	0	0	0	0	0	0	0	0	0	0	0	0	0	0	0	0	6	0	0	8
Solyc01g006670	2	2	0	0	6	4	2	3	7	9	6	4	7	9	4	7	5	5	0	22	3	7	6	6	6	17	23	13	13	12	12	21	7	24	16	13	16	26	0	0	0	5	10	10	5	23	7	8	21
Solyc01g006680	4	0	0	0	0	0	0	0	0	0	0	4	0	0	0	5	0	0	0	0	18	16	9	4	0	8	17	26	30	18	13	28	25	20	23	30	20	23	0	0	0	12	0	10	0	0	0	6	8
Solyc01g006700	127	146	77	101	143	166	114	144	142	161	128	149	165	189	102	146	62	93	36	108	142	170	133	177	104	128	144	144	178	112	156	195	145	126	200	158	179	201	0	0	0	87	130	89	85	96	97	135	154
Solyc01g006720	12	0	0	12	14	14	14	20	19	32	18	110	146	49	99	168	41	28	26	17	10	10	15	0	7	10	21	19	32	15	19	37	19	33	18	114	66	75	0	0	0	0	9	11	12	15	11	16	14
Solyc01g006780	1	1	3	2	0	0	0	2	4	4	1	2	3	1	1	3	3	1	0	2	2	0	1	1	0	0	1	1	2	1	1	1	1	2	0	2	0	1	0	1	0	0	0	1	0	0	2	0	0
Solyc01g006800	146	142	0	125	173	180	70	178	220	237	151	214	316	234	169	251	179	307	213	267	241	195	187	147	106	215	240	342	235	215	260	311	291	171	275	299	289	424	0	0	0	159	188	193	115	237	194	219	253
Solyc01g006820	3	3	3	3	0	1	1	5	1	0	0	0	2	2	2	7	0	1	0	0	0	0	4	0	0	0	0	2	0	2	1	6	1	0	4	0	2	0	0	0	0	0	0	3	0	3	1	1	3
Solyc01g006830	170	151	124	154	176	157	105	218	220	264	179	138	192	112	87	206	76	127	78	136	255	230	211	170	105	170	189	220	232	183	231	325	287	198	223	158	118	256	0	0	0	84	101	119	54	79	83	99	114
Solyc01g006850	2	2	1	1	0	2	0	1	1	0	0	2	0	2	0	7	1	3	0	1	3	0	2	0	3	0	3	4	2	1	3	0	0	2	0	2	5	5	0	0	0	0	0	0	1	4	5	0	1
Solyc01g006860	7	0	0	0	0	8	0	8	12	10	0	0	14	12	9	12	0	0	0	7	0	7	5	0	2	0	10	12	6	0	8	8	0	7	0	16	19	15	0	0	0	15	0	5	4	11	7	0	2
Solyc01g006870	72	48	56	44	60	60	0	82	41	92	67	115	123	111	73	121	37	130	55	85	120	144	95	119	71	95	138	180	150	97	120	186	128	121	162	238	161	219	0	0	0	85	126	116	107	92	87	130	131
Solyc01g006880	41	52	0	0	56	0	23	50	0	81	55	65	73	65	59	79	62	74	0	72	83	48	51	49	0	68	82	115	77	64	85	101	93	65	80	83	71	129	0	0	0	43	62	65	0	123	67	0	90
Solyc01g006890	32	0	14	14	18	61	24	62	44	40	19	49	102	58	58	79	16	43	30	30	26	27	16	16	10	39	28	32	25	29	29	35	39	15	49	74	82	65	0	0	0	19	6	9	9	0	6	16	12
Solyc01g006900	1122	913	622	717	1070	870	390	1125	1029	1156	763	2326	3838	2162	1170	1988	606	1089	882	850	1157	1370	935	729	646	685	881	1072	941	834	1071	1117	1156	730	1853	3549	2267	2403	5	0	0	1311	1191	984	1046	912	800	820	1165
Solyc01g006930	29	0	0	0	0	0	0	0	13	0	0	53	89	101	0	56	0	0	36	20	0	182	49	89	0	44	52	70	97	34	67	0	51	88	90	350	174	217	0	0	0	196	166	86	355	42	69	131	171
Solyc01g006940	29	20	0	0	14	22	0	32	52	47	22	29	36	18	31	25	15	33	0	27	26	30	15	0	0	0	21	34	23	18	18	38	36	0	33	25	26	36	0	0	0	0	10	13	0	14	8	12	17
Solyc01g006950	3	0	0	0	25	21	2	25	17	7	47	5	4	63	9	15	0	134	70	404	3	4	13	16	8	10	8	12	4	17	9	0	10	0	2	2	13	0	0	0	0	13	46	6	5	14	6	14	18
Solyc01g006960	34	28	20	28	55	44	24	33	40	34	37	38	53	25	39	52	16	51	28	45	55	39	45	27	18	39	48	54	42	39	51	62	50	30	52	58	36	55	0	0	0	29	25	37	27	38	34	40	43
Solyc01g006970	36	27	17	21	34	27	23	45	30	47	21	36	41	33	39	30	36	41	36	21	57	44	40	30	28	54	51	61	59	54	50	65	58	51	49	78	73	78	0	0	0	69	45	62	31	61	64	44	71
Solyc01g006980	151	129	102	79	160	156	133	155	162	178	150	148	186	167	131	180	56	92	45	93	191	140	113	134	114	92	102	143	95	96	99	173	129	59	167	176	158	189	0	0	0	98	64	60	103	62	90	65	79
Solyc01g006990	54	48	28	43	82	55	29	87	53	109	56	49	104	97	62	91	68	114	42	91	129	117	112	93	60	158	86	122	121	117	95	122	126	77	115	162	113	158	0	0	0	202	166	128	56	178	113	122	156
Solyc01g007030	3	0	0	0	6	1	1	20	4	5	11	1	1	1	5	2	2	14	15	26	26	0	24	3	4	4	5	4	2	22	9	1	1	0	1	2	1	0	0	0	0	10	27	9	1	10	5	5	6
Solyc01g007040	1	0	0	1	0	0	1	0	0	0	0	0	0	1	0	0	0	0	2	0	1	0	0	0	0	0	2	0	0	0	0	0	0	0	0	0	0	0	0	0	0	0	2	1	0	0	1	1	0
Solyc01g007060	30	13	16	14	25	19	28	40	29	29	32	53	52	42	33	38	0	33	29	22	51	46	19	41	27	27	36	50	39	31	45	60	33	34	45	42	42	60	0	0	0	54	36	40	27	53	34	25	30
Solyc01g007070	147	82	93	84	142	173	121	200	256	278	133	201	269	207	181	341	243	249	193	217	283	229	226	241	114	380	444	418	410	338	325	358	268	288	257	337	273	452	0	0	0	187	261	297	106	282	255	293	303
Solyc01g007100	30	24	22	20	51	28	28	57	62	73	43	25	48	32	27	31	42	73	41	61	64	52	48	42	30	58	57	71	57	44	62	67	57	40	27	36	18	33	0	0	0	26	25	30	26	50	53	32	48
Solyc01g007110	386	255	237	224	225	269	201	321	241	346	244	314	393	408	184	279	129	243	149	134	723	582	914	519	472	645	343	364	351	803	477	443	450	179	332	434	369	429	0	0	0	701	443	421	338	279	292	325	412
Solyc01g007120	84	53	39	35	63	56	27	81	49	73	49	69	93	91	59	101	77	72	82	50	94	80	79	56	43	54	58	95	73	80	67	85	86	46	116	147	118	125	0	0	0	75	61	65	61	75	46	53	60
Solyc01g007130	104	82	56	86	147	127	72	135	122	144	93	188	196	101	113	169	23	33	22	28	102	144	66	55	50	48	95	98	75	47	96	99	118	67	180	207	110	256	0	0	0	56	37	36	84	31	25	52	38
Solyc01g007150	63	47	23	22	54	64	28	59	63	101	42	73	90	68	64	80	49	98	42	76	96	53	55	24	28	37	70	86	60	39	52	77	65	22	81	102	84	107	0	0	0	49	22	39	40	67	24	24	49
Solyc01g007160	6	4	0	0	4	0	4	0	5	0	0	0	10	0	0	8	0	0	0	0	3	5	0	0	0	0	2	0	0	0	0	0	0	4	5	3	2	5	0	0	0	0	0	0	0	0	0	0	0
Solyc01g007170	4	4	0	0	0	7	8	12	0	10	0	11	18	12	17	16	0	0	0	0	6	0	5	0	0	6	13	7	0	8	12	19	0	5	7	19	29	25	0	0	0	3	0	0	0	0	0	0	0
Solyc01g007180	11	0	0	0	0	0	0	0	8	21	5	8	11	0	5	5	0	4	0	0	15	12	0	9	10	15	14	20	0	13	11	23	10	13	9	8	14	12	0	0	0	10	14	10	9	15	10	11	0
Solyc01g007220	3	1	0	0	4	7	0	4	8	18	6	5	12	7	9	4	5	10	15	20	6	1	5	1	2	4	9	14	10	7	16	8	14	2	9	10	7	18	0	0	0	11	8	14	3	12	10	11	9
Solyc01g007260	9	5	0	2	0	15	10	0	15	11	0	16	32	8	31	31	0	0	7	5	10	12	11	9	0	4	10	10	20	10	9	19	0	10	27	43	50	58	0	0	0	22	3	9	9	0	0	4	11
Solyc01g007267	7	0	6	3	7	8	4	0	11	6	0	0	10	3	7	10	2	11	0	20	6	8	3	0	4	9	11	9	14	3	9	15	14	13	6	6	7	16	0	0	0	8	6	8	2	8	7	8	8
Solyc01g007750	14	25	0	0	19	15	0	0	14	49	13	0	0	0	4	0	0	0	7	0	29	42	10	0	0	16	16	29	30	21	25	26	50	25	30	26	25	26	0	0	0	43	30	29	0	0	35	30	43
Solyc01g007760	32	25	17	27	35	35	26	53	35	59	29	27	33	42	38	41	31	36	23	45	48	26	23	18	23	17	28	36	22	31	30	37	32	15	34	31	22	36	0	0	0	22	20	0	10	27	16	17	25
Solyc01g007770	3	4	0	3	5	11	4	15	14	16	18	22	25	3	19	20	19	31	17	25	13	11	15	11	7	11	6	11	9	14	7	13	9	11	10	7	5	25	0	0	0	10	21	14	8	21	13	16	15
Solyc01g007780	4	0	0	4	0	4	0	10	5	8	0	5	0	5	0	5	0	16	0	14	0	8	0	0	0	0	5	15	10	7	3	0	5	0	12	21	6	18	0	0	0	11	0	3	0	0	4	7	0
Solyc01g007790	14	8	8	0	12	11	0	10	15	15	8	15	19	9	14	12	19	7	0	4	0	11	10	0	0	11	10	12	10	9	12	18	17	8	17	27	22	19	0	0	0	15	7	0	10	11	6	9	8
Solyc01g007810	1	0	0	1	0	0	1	4	0	1	0	1	0	0	0	0	0	0	0	0	0	1	0	0	0	0	0	0	3	0	1	0	1	0	2	0	1	0	0	0	0	1	0	1	1	0	1	0	1
Solyc01g007840	43	26	20	26	52	51	15	53	39	48	28	66	88	65	37	65	46	57	35	34	43	49	45	24	28	34	41	60	59	35	49	61	83	29	70	120	118	123	0	0	0	59	51	51	44	38	47	48	42
Solyc01g007860	1089	1114	855	798	1056	971	904	1249	1024	1474	965	1402	1591	1506	898	1137	595	961	608	681	1624	1932	1246	1457	1296	1314	1254	1494	1487	1290	1521	1670	1615	1284	1566	1744	1418	1604	0	0	0	1569	1395	1241	1665	865	1091	1046	1173
Solyc01g007870	5	6	1	3	7	3	2	3	12	4	6	1	0	0	0	4	0	0	0	0	2	3	5	2	0	5	1	1	5	0	0	6	0	4	0	0	1	3	0	0	0	0	0	1	0	0	0	0	0
Solyc01g007880	4	9	0	0	7	0	0	0	9	14	0	3	11	4	0	5	0	0	0	0	13	0	6	0	0	0	12	10	11	8	0	9	8	8	8	9	0	12	0	0	0	11	0	6	0	0	0	3	7
Solyc01g007910	68	29	19	19	61	60	18	74	103	96	54	64	99	75	119	76	56	110	86	80	88	45	62	20	15	22	32	88	35	45	42	70	39	17	100	114	80	126	0	0	0	53	33	32	13	58	28	21	29
Solyc01g007920	19	16	7	15	36	12	0	14	32	44	18	15	20	13	8	12	29	23	84	51	40	25	18	16	10	23	18	37	28	15	30	16	23	20	22	39	28	34	0	0	0	33	18	47	13	32	38	21	27
Solyc01g007930	16	0	18	0	35	27	0	0	26	54	24	36	40	32	24	39	23	32	37	21	52	55	45	47	0	53	61	56	70	38	38	65	63	55	51	70	57	45	0	0	0	115	66	64	0	106	69	46	74
Solyc01g007990	9	6	0	0	24	0	14	0	0	0	7	24	27	64	0	30	15	17	32	25	8	23	12	10	0	23	30	28	23	23	22	22	21	19	42	48	37	78	0	0	0	0	15	10	0	23	14	18	23
Solyc01g008000	923	856	782	663	959	789	511	1167	851	1287	616	775	1108	1142	656	872	1029	1406	1059	974	1468	1816	1270	1223	1002	1280	1233	1589	1365	1219	1282	1539	1596	1148	1372	2072	1519	1628	0	0	0	2221	1557	1578	1625	1341	1403	1400	1437
Solyc01g008020	52	53	28	33	55	0	20	70	64	99	49	72	134	69	54	53	38	67	52	46	101	103	95	24	22	56	68	146	96	56	100	117	151	70	158	141	99	136	0	0	0	0	63	54	34	36	46	54	55
Solyc01g008050	1	0	0	0	7	5	0	5	2	4	3	3	4	4	8	5	0	4	0	8	3	3	0	3	2	8	15	9	9	5	5	7	11	0	9	8	6	9	0	0	0	0	5	5	2	10	4	3	8
Solyc01g008060	63	69	37	30	86	73	32	116	86	81	66	80	110	76	88	71	77	94	81	57	108	91	63	42	52	62	90	139	83	71	80	124	104	47	111	161	97	138	0	0	0	119	92	63	48	72	57	58	75
Solyc01g008070	26	21	0	0	43	21	0	34	44	62	15	47	45	0	28	60	88	76	140	146	65	48	41	21	22	44	61	108	71	57	77	78	68	41	50	86	44	83	0	0	0	112	100	112	0	120	125	83	64
Solyc01g008080	878	783	521	693	936	1048	615	1286	1251	1751	841	929	1362	1201	806	974	946	1709	1276	1409	1632	1556	1346	770	810	1053	1109	1679	1287	1159	1474	1879	1630	981	1859	1971	1765	1720	0	0	5	2178	1414	1510	864	1167	994	1104	1193
Solyc01g008100	39	46	36	33	60	46	34	68	72	80	44	90	122	71	64	72	23	77	30	29	57	42	32	27	38	26	34	42	41	34	37	40	45	27	60	108	40	65	0	0	0	34	40	27	38	20	42	32	32
Solyc01g008110	1099	776	421	706	1107	788	413	825	1108	1164	856	3068	4365	2078	1309	2210	273	619	477	397	605	587	491	289	294	237	296	406	350	322	482	534	538	295	903	1411	813	1592	4	0	2	356	261	220	257	217	179	237	265
Solyc01g008120	127	113	106	97	165	151	136	179	156	179	145	130	174	119	113	198	132	190	122	189	204	236	191	147	118	196	256	303	228	211	191	268	211	165	240	212	188	296	0	0	0	149	166	191	104	241	202	194	268
Solyc01g008130	19	0	0	9	46	25	0	43	25	27	33	11	32	46	26	33	23	53	25	68	33	24	19	27	19	38	58	62	32	28	44	32	44	46	58	33	22	55	0	0	0	39	40	15	15	33	24	35	40
Solyc01g008140	85	69	66	39	185	153	112	262	147	256	170	109	104	129	109	105	116	239	226	176	99	124	72	68	49	84	161	174	138	88	129	176	163	115	169	181	112	211	0	0	0	139	118	85	107	97	103	115	127
Solyc01g008160	26	13	6	6	12	20	14	17	31	25	14	18	24	31	18	28	12	41	6	18	13	6	8	14	9	14	16	8	17	8	17	21	16	7	31	34	14	34	0	0	0	18	12	17	6	11	10	15	15
Solyc01g008170	40	57	36	37	49	44	39	76	38	49	38	49	76	63	49	55	50	61	62	45	59	74	61	57	39	58	63	86	80	41	64	65	60	67	97	98	81	114	0	0	0	86	97	85	87	83	87	81	119
Solyc01g008180	70	59	45	52	63	39	52	86	86	100	49	84	109	64	64	71	10	33	29	22	94	81	68	56	44	51	64	81	67	59	70	106	74	73	88	92	55	109	0	0	0	37	38	45	49	39	27	35	38
Solyc01g008200	5	0	2	0	4	7	0	0	12	16	13	0	0	11	8	0	23	12	27	9	14	11	7	0	3	12	4	18	9	9	15	18	19	0	16	12	9	18	0	0	0	12	8	7	0	18	8	11	12
Solyc01g008230	2	1	1	2	1	3	1	0	3	7	1	3	1	0	1	0	0	1	0	0	4	4	1	3	1	2	5	4	3	2	2	4	2	3	5	2	3	8	0	0	0	4	4	2	2	0	2	5	6
Solyc01g008250	82	79	63	56	60	56	34	68	0	67	45	56	87	113	37	39	66	94	0	78	0	73	60	60	0	43	44	87	48	41	63	71	77	31	88	82	71	91	0	0	0	58	46	72	66	40	60	64	74
Solyc01g008260	8	15	0	0	8	14	0	0	17	19	5	12	23	22	17	19	27	25	28	15	14	18	12	0	0	6	8	12	17	0	14	25	17	0	12	20	14	19	0	0	0	14	7	11	9	18	10	14	12
Solyc01g008270	11	0	0	0	0	0	0	0	12	14	0	0	0	0	14	0	0	0	0	0	0	0	0	7	0	0	13	0	6	0	0	21	0	0	0	0	0	15	0	0	0	7	0	0	0	4	0	0	8
Solyc01g008290	31	14	15	14	24	26	0	20	33	30	27	25	39	29	37	44	15	34	30	0	28	16	17	0	24	13	16	25	15	17	22	49	14	13	36	44	33	45	0	0	0	18	6	11	0	15	0	8	15
Solyc01g008320	26	18	0	0	0	25	24	38	19	39	34	51	54	45	32	46	0	44	75	48	51	36	35	0	32	41	44	56	46	44	37	58	66	40	48	58	58	70	0	0	0	63	56	64	61	105	72	62	65
Solyc01g008330	61	60	0	29	64	60	0	0	100	84	47	33	65	57	54	50	51	68	90	50	74	53	38	0	36	28	42	69	44	47	51	50	48	13	46	68	45	68	0	0	0	20	0	14	0	24	15	14	13
Solyc01g008340	32	26	0	22	27	33	10	40	19	23	16	31	34	41	36	27	19	19	11	0	35	20	17	9	12	0	17	23	12	16	13	27	10	10	24	35	33	44	0	0	0	9	10	5	9	7	0	7	0
Solyc01g008360	229	254	208	181	266	335	211	344	258	328	226	384	570	609	284	332	152	347	252	276	330	472	325	363	301	351	276	381	287	288	323	351	386	231	584	795	522	582	0	0	0	444	289	284	317	182	244	264	353
Solyc01g008370	263	259	177	210	383	355	288	468	348	408	327	542	508	461	344	502	343	372	301	220	452	474	299	288	294	379	350	517	421	340	414	496	498	289	464	600	514	540	3	0	0	647	400	403	363	295	312	306	358
Solyc01g008440	22	12	6	10	29	21	12	14	25	30	17	22	21	30	12	34	43	46	27	33	24	26	22	21	13	44	50	53	56	40	47	37	50	44	19	29	32	53	0	0	0	8	12	13	13	20	18	15	28
Solyc01g008470	23	10	4	7	18	16	0	19	22	21	15	19	26	24	26	24	11	21	36	20	21	12	10	4	4	6	7	18	14	10	13	21	15	7	14	23	11	48	0	0	0	9	0	11	6	9	8	9	9
Solyc01g008480	13	16	0	7	20	13	0	27	13	27	20	22	16	13	11	25	38	45	20	27	18	19	19	17	0	14	31	38	33	28	18	37	18	21	24	32	28	39	0	0	0	24	25	31	12	46	29	37	27
Solyc01g008490	22	18	14	17	31	31	0	38	32	52	31	40	60	46	34	36	0	22	45	18	35	51	16	27	31	21	42	35	36	25	50	39	37	32	43	73	39	68	0	0	0	43	42	34	40	32	46	36	44
Solyc01g008510	2	1	2	1	17	10	8	9	7	8	6	5	8	11	9	6	0	10	2	0	2	3	0	0	0	1	3	1	2	2	5	1	0	5	21	7	9	10	0	0	0	1	2	2	10	2	1	5	7
Solyc01g008530	41	40	0	0	25	32	0	43	42	61	31	35	50	40	32	36	45	68	41	46	69	70	65	44	22	53	57	82	74	49	55	72	76	49	74	80	0	70	0	0	0	78	56	61	47	62	44	57	57
Solyc01g008550	1250	1194	1013	973	1457	1491	1218	1556	1149	1484	1324	1862	2051	2985	1192	1549	750	1814	1190	1277	1671	2367	1499	1768	1466	1472	1545	1839	1665	1350	1502	1934	1949	1382	2580	2650	2178	2391	0	0	0	1512	1789	976	1660	889	1077	1366	1568
Solyc01g008560	17	0	15	0	69	47	20	95	42	40	96	28	49	55	45	65	40	130	57	138	41	15	53	0	16	45	38	43	30	42	28	38	44	16	22	36	26	49	0	0	0	30	39	19	16	26	11	42	33
Solyc01g008600	11	5	10	4	12	8	15	16	8	14	10	0	19	6	7	16	0	0	0	6	20	18	8	5	8	19	15	17	28	9	17	22	16	9	9	23	36	16	0	0	0	27	17	21	21	12	7	0	20
Solyc01g008730	29	19	0	31	57	37	18	55	35	57	20	45	58	50	35	39	35	68	39	43	46	47	26	27	23	45	48	59	46	53	50	68	65	50	65	94	62	73	0	0	0	69	67	41	39	53	40	41	43
Solyc01g008760	18	26	32	20	14	23	18	26	28	35	21	31	21	17	21	37	17	23	12	13	52	50	38	24	26	27	33	53	27	27	32	68	52	31	26	39	28	26	0	0	0	25	15	22	13	29	30	22	26
Solyc01g008770	159	140	78	117	163	141	69	167	138	197	110	127	167	184	119	122	50	61	64	58	185	208	130	0	121	111	140	207	149	138	131	202	191	112	201	233	162	211	0	0	0	126	118	85	0	88	85	98	105
Solyc01g008780	18	8	7	2	20	8	0	24	17	46	14	48	57	25	24	33	16	32	60	32	22	28	11	11	4	24	33	60	58	29	40	38	51	32	64	78	51	86	0	0	0	46	28	34	19	28	34	36	25
Solyc01g008790	13	43	11	24	58	30	16	6	81	109	24	93	108	70	52	53	14	32	0	4	71	39	20	0	23	0	19	49	42	31	68	60	90	33	58	54	23	107	0	0	0	0	0	24	0	0	11	10	23
Solyc01g008800	75	12	13	18	0	52	16	106	34	33	52	61	60	0	86	61	54	84	0	95	13	16	25	22	0	39	62	30	32	27	0	0	0	41	53	48	64	69	0	0	0	28	0	11	0	17	22	23	17
Solyc01g008810	50	49	34	27	68	70	41	97	64	101	50	49	65	67	40	47	49	66	87	34	111	96	52	55	80	72	75	121	132	68	84	93	124	53	80	104	102	106	0	0	0	113	113	88	58	83	88	71	75
Solyc01g008820	30	21	3	9	28	29	7	24	46	29	25	40	53	35	30	28	38	65	34	54	47	21	38	8	9	19	18	37	31	21	41	44	26	18	47	69	39	88	0	0	0	34	20	24	9	29	0	29	22
Solyc01g008840	28	22	0	24	29	33	0	42	45	55	24	37	55	48	42	68	68	71	63	70	45	37	33	0	14	47	49	64	29	51	34	59	49	35	60	70	57	85	0	0	0	50	35	44	0	67	31	40	47
Solyc01g008850	133	59	43	49	35	37	30	35	120	91	70	40	95	23	40	45	102	122	94	173	266	89	300	105	91	160	68	96	62	140	119	210	119	30	64	100	77	119	0	0	0	71	81	114	12	117	56	55	79
Solyc01g008890	6	0	0	0	7	17	0	20	13	19	0	0	18	0	8	17	14	21	0	29	13	0	15	15	0	0	25	24	29	19	13	26	25	18	33	24	13	38	0	0	0	0	0	16	0	26	21	27	33
Solyc01g008910	2	2	0	8	0	3	0	2	2	5	4	12	11	9	8	7	9	19	12	10	6	8	5	3	1	6	10	12	5	9	10	13	15	6	17	32	22	28	0	0	0	28	23	14	8	25	13	13	18
Solyc01g008930	9	21	5	0	10	10	16	15	12	17	0	21	18	13	10	11	0	5	0	0	16	14	0	0	0	6	14	0	8	0	9	0	12	4	10	29	13	11	0	0	0	15	8	11	16	0	5	0	12
Solyc01g008940	1	0	0	0	0	0	0	1	0	1	0	3	1	2	1	0	8	7	3	11	5	7	3	0	2	0	1	2	2	0	3	3	4	1	3	0	1	0	0	0	0	4	4	5	1	0	4	0	6
Solyc01g008960	615	608	485	439	576	526	596	798	585	845	374	837	1015	930	739	892	385	408	418	281	902	929	582	640	671	785	824	1051	894	813	936	996	969	660	1022	1444	890	969	0	0	0	1036	809	642	917	723	644	671	741
Solyc01g008970	454	341	259	357	538	642	382	668	653	933	587	542	928	637	284	700	376	654	453	843	1031	919	937	676	429	1315	1623	1709	1680	1199	1057	1563	1371	1113	1321	1250	1493	1787	0	0	0	969	1428	1667	404	967	1475	1316	1482
Solyc01g008980	8	0	0	0	0	10	0	0	7	16	0	6	0	0	9	21	0	29	16	0	14	0	8	0	0	0	0	0	13	11	0	21	17	17	8	27	16	24	0	0	0	9	18	22	0	0	17	16	0
Solyc01g008990	59	41	30	50	51	50	60	48	63	47	56	53	69	93	34	77	42	72	44	51	60	78	47	44	42	52	40	53	49	44	38	50	54	39	90	123	73	110	0	0	0	66	44	38	37	38	38	39	53
Solyc01g009000	101	73	66	67	101	76	48	140	97	102	88	108	176	114	85	123	116	170	143	116	154	217	121	118	129	118	118	210	137	125	183	223	229	121	182	274	216	188	1	0	0	278	207	201	173	172	193	157	219
Solyc01g009010	17	8	0	6	8	14	0	21	14	20	7	22	33	12	19	41	18	30	24	39	15	11	11	0	6	11	0	23	13	9	17	22	12	4	16	35	16	32	0	0	0	18	13	11	0	13	16	0	10
Solyc01g009020	688	619	415	400	829	592	262	720	579	984	457	903	1001	955	719	801	387	582	520	450	1122	961	793	593	544	630	548	769	721	635	654	846	764	601	944	1657	1143	1542	0	0	0	773	625	440	462	507	445	570	765
Solyc01g009030	34	31	17	19	27	37	14	38	44	38	27	29	39	37	47	54	28	33	15	26	43	29	36	18	16	22	18	32	17	23	21	31	23	27	43	47	37	44	0	0	0	26	17	13	11	21	11	9	14
Solyc01g009050	36	33	19	26	39	30	8	46	27	44	24	39	44	66	48	46	49	64	50	40	38	45	30	26	0	32	34	59	36	31	50	49	57	32	66	82	36	70	0	0	0	77	35	50	43	54	24	37	51
Solyc01g009060	68	62	50	43	68	74	73	106	76	83	59	73	79	84	68	82	42	59	54	42	81	92	70	74	68	51	58	83	59	75	55	85	83	66	91	97	60	117	0	0	0	65	55	42	48	43	55	51	55
Solyc01g009070	17	0	0	0	0	12	0	17	0	34	13	15	26	0	0	18	0	7	20	16	34	18	18	0	0	17	32	52	25	25	25	24	30	0	31	38	30	27	0	0	0	27	18	28	0	31	18	29	32
Solyc01g009080	5	0	0	0	0	0	0	0	0	7	0	0	0	0	0	0	0	0	0	0	0	0	0	0	3	0	0	3	0	4	0	0	0	0	0	0	0	0	0	0	0	0	0	0	0	2	0	0	0
Solyc01g009090	282	223	186	203	203	292	203	333	246	307	258	271	374	446	196	293	180	343	169	208	454	361	340	367	268	416	335	540	440	368	380	596	519	321	414	497	548	656	0	0	0	307	189	202	123	170	226	176	246
Solyc01g009100	728	471	224	372	559	627	165	765	557	654	438	577	1000	1068	689	649	196	618	284	405	584	585	636	301	273	239	322	577	262	378	428	529	440	218	1037	874	720	920	0	0	0	418	250	226	178	288	151	253	284
Solyc01g009160	4	0	0	1	2	3	2	9	8	12	4	2	6	3	4	3	7	27	7	31	39	4	21	2	4	6	5	4	9	21	5	3	8	2	8	3	7	7	0	0	0	23	32	13	2	26	6	21	19
Solyc01g009170	150	104	58	70	153	159	71	150	200	277	149	138	273	169	86	140	163	281	237	266	383	399	387	262	167	277	253	341	375	337	337	442	397	234	290	329	215	445	0	0	0	577	495	588	234	390	449	333	395
Solyc01g009220	15	0	15	18	21	18	7	25	19	43	18	73	107	60	71	105	0	0	0	0	26	36	20	23	8	9	25	28	25	33	31	24	27	26	56	120	42	165	0	0	0	10	10	0	12	9	9	9	20
Solyc01g009230	45	28	22	21	45	37	15	47	55	72	39	64	68	49	82	76	44	61	42	31	69	42	44	26	24	33	35	78	43	37	40	71	52	32	45	88	47	116	0	0	0	31	27	25	20	37	29	22	30
Solyc01g009245	3	0	0	0	0	0	0	0	0	0	0	0	0	0	0	0	0	0	0	0	0	0	7	0	0	0	0	0	0	0	0	0	0	0	0	0	0	0	0	0	0	0	0	0	0	0	0	0	0
Solyc01g009250	2	2	0	1	2	2	1	0	0	2	1	4	2	2	4	2	0	2	1	2	5	1	1	1	1	3	3	2	11	3	3	3	3	2	5	7	2	8	0	0	0	4	6	3	2	0	2	5	3
Solyc01g009290	22	14	0	16	25	19	16	42	20	35	12	33	53	32	43	26	33	51	46	55	33	19	33	13	19	25	25	46	30	20	20	30	40	17	35	63	43	47	0	0	0	40	30	21	0	24	21	25	41
Solyc01g009300	200	112	67	90	122	91	55	131	184	229	148	96	156	74	81	110	34	15	0	0	252	164	174	106	127	95	186	277	253	135	176	403	245	195	166	180	114	327	0	0	0	65	72	41	61	102	40	89	76
Solyc01g009330	0	0	0	0	0	0	0	0	0	0	0	0	0	0	0	0	0	0	0	0	0	0	0	0	0	0	1	0	0	0	0	1	0	0	0	1	1	2	0	0	0	0	0	0	0	0	0	0	0
Solyc01g009335	0	0	0	0	0	0	0	0	0	0	0	0	0	0	0	0	0	0	0	0	0	0	0	0	0	0	0	0	0	0	0	0	0	0	0	0	0	0	0	0	0	0	0	0	0	0	0	0	0
Solyc01g009340	0	3	0	0	0	0	3	0	0	0	0	0	12	3	0	8	0	4	0	0	5	0	0	0	0	0	0	0	0	3	4	7	0	9	0	0	0	8	0	0	0	0	0	4	0	3	0	0	11
Solyc01g009350	0	0	0	0	0	0	0	0	0	0	0	0	0	0	0	0	0	0	0	0	0	0	0	0	0	0	0	0	0	0	0	0	0	0	0	0	0	0	0	0	0	0	0	0	0	0	0	0	0
Solyc01g009360	0	0	0	0	0	0	0	0	0	0	0	0	0	0	0	0	0	0	0	0	0	0	0	0	0	0	0	0	0	1	0	0	0	0	0	0	0	0	0	0	0	0	0	0	0	0	0	0	0
Solyc01g009370	0	0	0	0	0	0	0	10	7	0	13	0	0	0	0	0	0	0	0	0	0	0	0	0	0	0	0	0	0	0	0	0	0	0	0	0	0	8	0	0	0	0	0	0	0	0	0	0	0
Solyc01g009390	0	0	0	15	0	31	0	36	28	28	0	46	49	0	28	0	24	32	0	29	36	36	14	0	0	26	22	29	24	23	26	36	32	0	38	101	52	76	0	0	0	32	21	18	0	27	23	0	0
Solyc01g009400	0	0	0	0	0	0	0	0	0	0	0	0	0	0	0	0	0	0	0	0	0	0	0	0	0	0	0	0	0	0	0	0	0	0	0	0	0	0	0	0	0	0	0	0	0	0	0	0	0
Solyc01g009410	0	0	0	0	0	0	0	0	0	0	0	0	0	0	0	0	0	0	0	0	0	0	0	0	0	0	0	0	0	0	0	0	0	0	0	0	0	0	0	0	0	0	0	0	0	0	0	0	0
Solyc01g009443	0	0	0	0	0	27	0	0	15	50	20	19	54	0	32	22	43	53	0	65	47	48	39	14	12	31	35	93	73	52	54	65	84	44	77	114	77	69	0	0	0	119	90	91	0	115	73	54	66
Solyc01g163030	0	0	0	0	0	0	0	0	0	0	0	0	0	0	0	0	0	0	0	0	0	0	0	0	0	0	0	0	0	0	0	0	0	0	0	0	0	0	0	0	0	0	0	0	0	0	0	0	0
Solyc01g009470	0	0	0	0	0	0	0	0	0	0	0	0	0	0	0	0	0	0	0	0	0	0	0	0	0	0	0	0	0	0	0	0	0	0	0	0	0	0	0	0	0	0	0	0	0	0	0	0	0
Solyc01g009480	0	0	0	0	0	0	0	0	0	0	0	0	0	0	0	0	0	0	0	0	0	0	0	0	0	0	0	0	0	0	0	0	0	0	0	0	0	0	0	0	0	0	0	0	0	0	0	0	0
Solyc01g163020	0	0	0	0	0	0	0	0	0	0	0	0	0	0	0	0	0	0	0	0	0	0	0	0	0	0	0	0	0	0	0	0	0	0	0	0	0	0	0	0	0	0	0	0	0	0	0	0	0
Solyc01g009490	0	0	0	0	0	0	0	0	0	0	0	0	0	0	0	0	0	0	0	0	0	0	0	0	0	0	0	0	0	0	0	0	0	0	0	0	0	0	0	0	0	0	0	0	0	0	0	0	0
Solyc01g009505	0	0	0	0	0	6	10	7	0	0	3	0	0	0	0	0	0	0	0	0	0	0	0	0	0	0	0	0	0	0	0	0	0	0	0	0	0	16	0	0	0	0	0	0	0	0	0	0	0
Solyc01g009510	0	0	0	0	0	0	0	0	0	0	0	0	0	0	0	0	0	0	0	0	0	0	0	0	0	0	0	0	0	0	0	0	0	0	0	0	0	0	0	0	0	0	0	0	0	0	0	0	0
Solyc01g009530	0	0	0	0	0	0	0	0	0	0	0	0	0	0	0	0	0	0	0	0	0	0	0	0	0	0	0	0	0	0	0	0	0	0	0	0	0	0	0	0	0	0	0	0	0	0	0	0	0
Solyc01g009540	0	0	0	0	0	0	0	2	0	0	0	0	0	0	2	0	0	0	0	0	0	0	0	0	0	0	0	0	0	0	0	0	0	0	0	0	0	0	0	0	0	0	0	0	0	0	0	0	0
Solyc01g163040	0	0	0	0	0	0	0	0	0	0	0	0	0	0	0	0	0	0	0	0	0	0	0	0	0	0	0	0	0	0	0	0	0	0	0	0	0	0	0	0	0	0	0	0	0	0	0	0	0
Solyc01g009550	0	0	0	0	0	0	0	0	0	0	0	0	0	0	0	0	0	0	0	0	0	0	0	0	0	0	0	0	0	0	0	0	0	0	0	0	0	0	0	0	0	0	0	0	0	0	0	0	0
Solyc01g009310	226	100	0	82	204	225	0	230	247	293	158	269	425	529	283	356	189	410	290	251	249	293	227	126	122	123	145	271	176	199	232	257	262	136	564	514	364	584	0	0	0	159	111	77	126	103	57	105	120
Solyc01g009380	12	0	5	2	10	0	6	18	13	9	0	9	12	8	14	13	0	10	0	9	10	16	0	6	4	10	16	13	9	7	13	19	10	14	0	18	10	16	0	0	0	9	13	5	6	10	0	6	7
Solyc01g009420	352	265	155	231	348	242	77	346	479	466	258	233	274	263	278	289	336	297	313	242	553	312	331	150	211	134	153	312	186	202	235	494	285	153	303	288	220	315	0	0	0	311	106	125	105	150	102	99	97
Solyc01g009430	100	22	29	28	186	113	68	187	157	390	177	188	227	160	220	289	435	256	355	240	369	398	194	308	224	297	401	755	461	187	228	841	379	306	231	393	280	579	0	0	0	376	313	339	282	547	204	253	291
Solyc01g009440	1	0	0	0	0	0	0	0	0	0	0	0	0	2	1	0	0	0	0	0	0	0	0	0	0	0	0	0	0	0	0	0	0	0	0	0	0	0	0	0	0	0	0	0	0	0	0	0	0
Solyc01g009447	233	183	144	195	236	374	272	323	270	258	330	304	567	349	179	325	92	179	83	136	306	230	260	255	166	226	249	291	255	252	277	311	322	248	515	470	631	750	0	0	0	171	139	138	106	92	99	129	186
Solyc01g009500	5	0	0	0	0	0	0	9	0	0	0	0	9	0	0	0	0	10	10	28	12	14	14	0	0	11	0	11	10	8	6	0	17	12	13	17	13	16	0	0	0	0	12	13	3	8	6	7	10
Solyc01g009520	318	341	145	231	329	400	145	415	514	524	332	415	440	453	312	377	195	518	334	456	524	450	426	187	213	245	246	400	258	276	421	531	436	204	551	532	619	545	0	0	0	478	321	363	301	289	202	268	341
Solyc01g009565	0	9	8	6	11	6	0	9	17	18	8	11	21	7	14	17	12	27	0	13	13	4	0	7	0	11	10	5	11	8	8	15	0	4	12	21	0	7	0	0	0	0	0	0	0	0	4	0	4
Solyc01g009610	62	66	50	52	73	109	44	103	100	85	77	70	125	80	48	83	57	107	73	79	139	73	73	63	65	56	82	86	63	65	69	100	94	65	97	58	59	84	0	0	0	66	48	40	29	49	45	32	50
Solyc01g009620	47	60	0	50	54	46	37	52	62	69	38	60	85	62	42	44	17	57	34	0	57	69	52	31	34	53	51	65	51	41	65	64	77	52	68	119	72	63	0	0	0	60	37	43	42	39	31	46	49
Solyc01g009630	71	58	34	37	64	58	54	92	52	63	39	69	117	70	57	75	95	100	102	57	83	91	57	64	38	71	97	130	88	85	95	80	85	82	101	176	129	125	0	0	0	143	109	106	105	80	84	97	124
Solyc01g009670	0	0	0	0	0	0	0	0	0	0	0	4	9	0	0	0	0	0	0	0	0	0	0	0	0	7	0	0	0	8	5	0	0	0	0	2	0	0	0	0	0	8	16	9	0	0	0	0	9
Solyc01g009690	2	3	0	0	12	31	9	23	15	2	6	10	59	115	35	38	17	13	10	12	1	4	3	0	0	6	13	8	6	7	8	8	5	18	43	43	36	34	1	0	0	2	11	1	2	3	1	1	14
Solyc01g009705	0	0	0	0	0	0	0	0	0	0	0	0	0	0	0	0	0	0	0	0	0	0	0	0	0	0	0	0	0	0	0	0	0	0	0	0	0	0	0	0	0	0	0	0	0	0	0	0	0
Solyc01g009720	0	0	0	0	0	0	0	0	15	0	11	0	0	14	5	20	0	0	0	24	8	15	0	9	0	28	0	37	0	15	15	31	21	20	29	18	13	26	0	0	0	0	5	0	0	19	0	0	8
Solyc01g009750	565	578	431	406	690	436	237	562	396	767	409	638	954	907	409	543	456	678	584	482	688	1029	653	679	464	584	626	911	829	594	737	825	846	656	1069	1250	923	1357	0	0	0	968	836	749	703	465	590	623	743
Solyc01g009760	0	0	0	0	0	0	0	0	11	9	0	19	17	0	23	21	5	0	0	0	9	10	0	0	0	0	10	0	12	16	5	0	9	0	0	51	21	51	0	0	0	16	0	13	0	11	0	0	8
Solyc01g009770	35	41	41	28	19	39	16	52	35	34	29	27	45	31	26	37	29	35	32	15	41	54	17	21	18	23	46	50	45	36	49	49	45	37	53	79	66	82	0	0	0	22	25	21	40	18	26	28	19
Solyc01g009780	44	0	13	34	47	41	16	92	85	100	49	72	69	71	74	83	91	202	138	183	91	58	102	20	22	62	62	120	71	112	89	107	88	43	87	115	85	92	0	0	0	120	78	59	22	103	84	65	83
Solyc01g009820	12	18	0	7	11	11	0	26	11	24	14	24	26	22	26	25	28	58	24	101	24	12	21	18	0	20	20	31	21	27	20	19	28	17	31	34	30	30	0	0	0	35	19	28	0	20	34	19	19
Solyc01g009870	0	0	0	0	0	0	0	0	0	0	0	0	0	0	0	0	0	0	0	0	20	0	18	0	0	20	0	6	11	24	0	0	0	0	0	3	6	0	0	0	0	30	44	14	0	34	28	16	26
Solyc01g009880	0	0	0	0	0	0	0	0	0	0	0	0	0	0	0	0	0	0	0	0	0	0	0	0	0	0	0	0	0	0	0	0	0	0	0	0	0	0	0	0	0	0	0	0	0	0	0	0	0
Solyc01g009890	0	0	0	0	0	0	0	0	0	0	0	0	0	1	0	0	0	0	0	0	0	0	0	0	0	0	0	0	0	0	0	1	0	0	0	0	0	0	0	0	0	0	0	0	0	0	0	0	0
Solyc01g009910	0	0	0	0	0	0	0	0	0	1	0	0	1	0	0	0	0	0	0	0	0	0	0	0	0	0	0	0	0	0	0	0	0	0	0	0	0	0	0	0	0	0	0	0	0	0	0	0	0
Solyc01g009920	0	0	0	0	0	0	0	0	0	0	0	0	0	0	0	0	0	0	0	0	0	0	0	0	0	0	0	0	0	0	0	0	0	0	0	0	0	0	0	0	0	0	0	0	0	0	0	0	0
Solyc01g009930	0	0	0	0	0	0	0	0	0	0	0	0	0	0	4	0	0	0	0	0	0	0	0	0	0	0	0	0	0	0	0	0	0	0	0	0	0	0	0	0	0	0	0	0	0	0	0	0	0
Solyc01g009935	0	0	0	0	0	0	0	1	0	1	3	0	0	0	0	0	0	0	0	0	0	0	0	0	0	0	0	1	0	0	0	0	0	0	0	0	0	0	0	0	0	0	0	0	0	0	0	0	0
Solyc01g161860	0	0	0	0	0	0	0	0	0	0	0	0	0	0	0	0	0	0	0	0	0	0	0	0	0	0	0	0	0	0	0	0	0	0	0	0	0	0	0	0	0	0	0	0	0	0	0	0	0
Solyc01g009940	0	0	0	0	0	0	0	0	0	0	0	0	0	0	0	0	0	0	0	0	0	0	0	0	0	0	0	0	0	0	0	0	0	0	0	0	0	0	0	0	0	0	0	0	0	0	0	0	0
Solyc01g009960	0	0	0	0	0	0	0	0	0	0	0	0	0	0	0	0	0	0	0	0	0	0	0	0	0	0	0	0	0	0	0	0	0	0	0	0	0	0	0	0	0	0	0	0	0	0	0	0	0
Solyc01g150108	0	0	0	0	0	0	0	0	0	0	0	0	0	0	0	0	0	0	0	0	0	0	0	0	0	0	0	0	0	0	0	0	0	0	0	0	0	0	0	0	0	0	0	0	0	0	0	0	0
Solyc01g150109	0	0	0	0	0	0	0	0	0	0	0	0	0	0	0	0	0	0	0	0	0	0	0	0	0	0	0	0	0	0	0	0	0	0	0	0	0	0	0	0	0	0	0	0	0	0	0	0	0
Solyc04g071390	0	0	0	0	0	0	0	0	0	0	0	0	0	0	0	0	0	0	0	0	0	0	0	0	0	0	0	0	0	0	0	0	0	0	0	0	0	0	0	0	0	0	0	0	0	0	0	0	0
Solyc00g144470	0	0	0	0	0	0	0	0	0	0	0	0	0	0	0	0	0	0	0	0	0	0	0	0	0	0	0	0	0	0	0	0	0	0	0	0	0	0	0	0	0	0	0	0	0	0	0	0	0
Solyc01g010130	0	14	0	0	0	0	10	0	13	25	9	0	26	24	0	0	0	0	0	7	15	38	0	14	0	13	26	0	34	21	30	28	0	0	0	23	36	39	0	0	0	14	15	16	0	0	13	9	7
Solyc01g010140	0	0	0	0	0	0	0	0	0	0	0	0	0	0	0	0	0	0	0	0	0	0	0	0	0	0	0	0	0	0	0	0	0	0	0	0	0	0	0	0	0	0	0	0	0	0	0	0	0
Solyc01g160090	0	0	0	0	0	0	0	0	0	0	0	0	0	0	0	0	0	0	0	0	0	0	0	0	0	0	0	0	0	0	0	0	0	0	0	0	0	0	0	0	0	0	0	0	0	0	0	0	0
Solyc01g010160	0	0	0	0	0	0	0	0	0	0	0	0	0	0	0	0	0	0	0	0	0	0	0	0	0	0	0	0	0	0	0	0	0	0	0	0	0	0	0	0	0	0	0	0	0	0	0	0	0
Solyc01g010170	0	0	0	0	0	0	0	0	0	0	0	0	0	0	0	0	0	0	0	0	0	0	0	0	0	0	0	0	0	0	0	0	0	0	0	0	0	0	0	0	0	0	0	0	0	0	0	0	0
Solyc01g010210	0	0	0	0	0	0	0	0	0	0	0	1	0	0	0	1	0	0	0	1	0	0	1	0	0	0	0	0	0	0	0	0	0	0	0	0	0	0	0	0	0	0	0	0	0	0	0	0	1
Solyc01g010240	0	0	0	0	0	0	0	0	0	0	0	0	0	0	0	0	0	0	0	0	0	0	0	0	0	0	0	0	0	0	0	0	0	0	0	0	0	0	0	0	0	0	0	0	0	0	0	0	0
Solyc01g010250	0	0	0	0	0	0	0	0	2	3	0	0	0	0	1	0	22	9	20	3	4	3	0	0	0	0	2	0	0	0	4	4	0	3	0	0	2	2	0	0	0	0	0	0	5	6	0	5	3
Solyc01g010260	0	0	0	0	0	0	0	0	0	0	0	0	0	0	0	0	0	0	0	0	0	0	0	0	0	0	0	0	0	0	0	0	0	0	0	0	0	0	0	0	0	0	0	0	0	0	0	0	0
Solyc01g010280	0	0	0	0	0	0	0	0	0	0	0	0	0	0	0	0	0	0	0	0	0	0	0	0	0	0	0	0	0	0	0	0	0	0	0	0	0	0	0	0	0	0	0	0	0	0	0	0	0
Solyc01g010310	0	6	0	3	0	5	0	0	0	0	0	0	0	0	0	0	0	0	0	0	0	0	0	0	7	4	5	5	0	0	5	0	0	6	0	7	0	0	0	0	0	0	0	0	0	0	0	0	0
Solyc01g009850	150	143	86	115	175	197	106	214	173	208	161	270	268	288	207	226	52	137	139	84	154	138	121	93	119	87	95	126	99	105	127	149	133	83	201	264	174	302	0	0	0	101	78	56	65	63	54	56	100
Solyc01g009860	38	15	4	7	42	33	7	57	80	62	42	56	90	71	102	115	362	412	418	532	43	70	52	28	26	50	94	164	83	73	80	97	72	68	76	115	110	168	0	0	0	78	96	91	23	182	116	109	113
Solyc01g009900	5	1	4	1	4	0	1	0	2	1	1	1	0	0	1	0	0	0	0	1	5	2	2	1	1	0	0	2	2	0	0	0	0	0	1	1	0	0	0	0	0	0	0	0	0	1	1	1	1
Solyc01g009970	25	0	0	30	36	38	0	38	39	25	28	46	25	49	42	36	0	25	11	13	26	0	18	0	20	14	16	22	25	0	28	29	32	10	29	36	21	35	0	0	0	16	20	8	0	0	15	0	0
Solyc01g009990	226	238	170	199	232	235	150	236	249	219	222	166	236	266	141	169	124	221	159	232	232	182	190	148	173	99	122	146	111	97	155	204	176	99	265	234	191	246	0	0	0	76	73	61	94	76	53	82	71
Solyc01g010000	7	0	0	0	0	0	0	42	29	34	0	41	24	0	26	0	0	26	0	28	16	0	0	0	0	28	0	0	24	16	0	15	0	0	8	0	0	22	0	0	0	9	0	7	0	12	0	0	0
Solyc01g010020	17	11	26	17	47	71	54	80	39	50	49	59	80	105	36	106	24	66	37	46	49	27	68	30	33	51	69	74	43	46	57	64	61	29	83	64	62	71	0	0	0	33	66	23	30	34	44	78	67
Solyc01g010030	16	18	18	19	23	22	0	27	18	23	12	18	24	0	13	18	0	0	43	0	0	31	19	0	11	0	28	36	22	14	13	33	29	0	26	56	0	44	0	0	0	10	14	0	9	18	0	16	0
Solyc01g010050	146	156	122	114	178	115	99	176	138	431	124	91	126	113	77	91	143	151	161	106	380	484	235	274	253	224	196	331	297	225	284	290	380	223	178	281	177	200	0	0	0	1052	495	615	333	586	668	550	771
Solyc01g010060	4	11	4	3	57	123	17	200	71	30	58	81	140	902	252	113	16	53	32	57	76	37	78	128	76	32	24	50	23	16	48	37	12	18	199	151	73	161	1	0	1	32	64	13	36	23	19	58	55
Solyc01g010080	11	0	0	0	20	42	41	72	0	19	29	53	95	63	46	74	0	71	0	40	31	0	27	0	0	20	77	86	28	0	18	59	50	33	54	117	95	170	0	0	0	0	19	0	0	0	0	21	27
Solyc01g010150	55	40	39	27	69	36	41	62	58	59	43	66	99	85	30	47	18	28	0	23	41	69	28	74	47	57	64	132	76	29	60	98	74	57	92	112	109	101	0	0	0	58	21	20	61	25	29	39	41
Solyc01g010180	633	988	954	773	575	1438	565	477	1194	474	185	230	488	5816	513	167	11	38	0	12	604	946	930	1455	692	334	254	257	268	354	514	296	532	224	3479	434	783	386	0	0	0	34	112	78	88	29	43	215	132
Solyc01g010215	23	16	18	16	18	24	0	11	4	15	0	30	40	41	18	29	18	17	4	11	35	41	25	34	18	12	40	55	55	27	35	37	40	22	107	153	100	140	0	0	0	86	59	46	70	33	30	53	48
Solyc01g010230	21	7	3	10	14	20	8	33	39	49	8	68	117	43	87	74	37	60	27	53	66	64	49	20	11	18	46	110	73	29	63	45	76	35	329	348	174	488	0	0	0	122	73	76	25	55	50	58	41
Solyc01g010270	236	253	213	229	310	285	163	311	353	489	319	313	334	191	214	249	160	260	173	211	355	320	225	179	145	185	178	285	309	204	353	329	389	214	238	355	287	392	0	0	0	197	152	194	169	149	155	119	152
Solyc01g010290	23	18	11	0	34	45	21	69	52	58	32	54	51	33	44	64	38	40	45	33	40	43	23	21	28	27	33	56	42	25	48	56	34	35	57	66	55	113	0	0	0	23	21	19	27	34	19	21	13
Solyc01g010350	0	0	0	0	0	0	0	0	0	0	0	0	0	0	0	0	0	0	0	0	0	0	0	0	0	0	0	0	0	0	0	0	0	0	0	5	0	0	0	0	0	0	0	0	0	0	0	0	0
Solyc01g010365	0	0	0	0	0	0	0	0	0	0	0	0	0	7	0	0	0	0	0	0	0	0	0	10	0	0	11	9	0	0	0	6	8	0	0	0	0	0	0	0	0	0	15	0	8	0	0	0	0
Solyc01g010370	0	10	0	12	13	0	0	0	0	17	15	0	15	6	14	6	5	4	0	0	16	0	14	0	0	0	10	9	8	12	14	20	12	4	24	24	12	14	0	0	0	8	8	0	4	0	0	0	5
Solyc01g010400	0	0	0	0	0	0	0	0	0	0	0	0	0	0	0	0	0	0	0	0	0	0	0	0	0	0	0	0	0	0	0	0	0	0	0	0	0	0	0	0	0	0	0	0	0	0	0	0	0
Solyc01g010410	0	0	0	0	2	0	1	1	2	2	2	1	0	2	0	2	0	0	0	0	3	0	3	0	0	3	1	3	1	0	0	1	0	1	1	0	1	4	0	0	0	1	2	0	0	0	0	0	0
Solyc01g010470	0	0	0	0	0	10	0	0	9	0	0	0	11	0	0	0	0	12	0	6	8	0	0	2	6	0	8	9	11	0	10	14	9	0	6	6	10	12	0	0	0	9	0	4	0	0	4	5	7
Solyc01g010490	0	0	0	0	0	0	0	0	0	0	0	0	0	0	0	0	0	0	0	0	0	0	0	0	0	0	0	0	0	0	0	0	0	0	0	0	0	0	0	0	0	0	0	0	0	0	0	0	0
Solyc01g150111	0	0	0	0	0	0	0	0	0	0	0	0	0	0	0	0	0	0	0	0	0	0	0	0	0	0	0	0	0	0	0	0	0	0	0	0	0	0	0	0	0	0	0	0	0	0	0	0	0
Solyc01g010500	0	0	0	0	0	0	0	0	0	0	0	0	0	0	0	0	0	0	0	0	0	0	0	0	0	0	0	0	0	0	0	0	0	0	0	0	0	0	0	0	0	0	0	0	0	0	0	0	0
Solyc01g010390	112	54	31	28	81	97	41	138	143	157	71	155	201	93	153	205	115	85	72	117	140	142	142	41	72	148	140	154	162	225	176	148	123	100	181	279	163	208	0	0	0	106	45	56	26	67	44	62	74
Solyc01g010430	41	0	0	25	0	23	0	113	38	63	58	23	63	98	36	43	80	273	130	261	194	106	239	0	70	113	43	75	50	149	84	59	85	22	47	38	26	30	0	0	0	193	301	112	46	159	92	286	202
Solyc01g010440	12	0	7	8	10	9	11	12	16	17	9	0	11	23	13	16	9	27	27	10	19	17	11	9	14	16	14	21	17	12	16	17	22	14	16	26	31	21	0	0	0	30	19	20	10	16	17	29	27
Solyc01g010480	17	0	0	0	12	0	0	31	14	20	12	49	37	0	37	41	59	173	116	123	0	89	22	0	32	28	59	88	44	47	56	61	44	0	123	192	129	99	0	0	0	56	0	42	94	54	43	43	30
Solyc01g010530	0	0	0	0	0	0	0	0	0	0	0	0	0	0	0	0	0	0	0	0	0	0	0	0	0	0	0	0	0	0	0	0	0	0	0	0	0	0	0	0	0	0	0	0	0	0	0	0	0
Solyc01g010550	0	0	0	0	0	0	0	0	0	0	0	0	0	0	0	0	0	0	0	0	0	0	0	0	0	0	0	0	0	0	0	0	0	0	0	0	0	0	0	0	0	0	0	0	0	0	0	0	0
Solyc01g010600	0	0	0	0	0	0	0	0	0	0	0	0	0	0	0	0	0	0	0	0	0	0	0	0	0	0	0	0	0	0	0	0	0	0	0	0	0	0	0	0	0	0	0	0	0	0	0	0	0
Solyc01g010670	0	0	0	0	0	0	0	0	0	0	0	0	0	0	0	0	0	0	0	0	0	0	0	0	0	0	0	0	0	0	0	0	0	0	0	0	0	0	0	0	0	0	0	0	0	0	0	0	0
Solyc01g163050	0	0	0	0	0	0	0	0	0	0	0	0	0	0	0	0	0	0	0	0	0	0	0	0	0	0	0	0	0	0	0	0	0	0	0	0	0	0	0	0	0	0	0	0	0	0	0	0	0
Solyc01g010690	0	0	0	0	0	0	0	0	0	0	0	0	0	0	0	0	0	0	0	0	0	0	0	0	0	0	0	0	0	0	0	0	0	0	0	0	0	0	0	0	0	0	0	0	0	0	0	0	0
Solyc01g010720	0	0	0	0	0	0	0	0	0	0	0	0	0	0	0	0	0	0	0	0	0	0	0	0	0	0	0	6	0	0	7	0	0	0	0	0	0	0	0	0	0	0	0	0	0	0	0	0	0
Solyc01g010740	0	0	0	0	0	0	0	0	0	0	0	0	0	0	0	0	0	0	0	0	0	0	0	0	0	0	0	0	0	0	0	0	0	0	0	0	0	0	0	0	0	0	0	0	0	0	0	0	0
Solyc01g160310	0	0	0	0	0	0	0	0	0	0	0	0	0	0	0	0	0	0	0	0	0	0	0	0	0	0	0	0	0	0	0	0	0	0	0	0	0	0	0	0	0	0	0	0	0	0	0	0	0
Solyc01g010510	1	0	0	1	0	1	1	2	0	0	3	3	2	0	0	3	0	0	0	1	1	3	1	3	0	1	2	5	2	6	0	0	4	1	1	1	3	5	0	0	0	0	2	2	1	0	0	1	0
Solyc01g010520	9	0	0	0	14	10	0	11	0	15	7	31	21	9	13	10	0	8	0	0	21	11	12	5	0	9	0	13	15	13	14	28	16	8	17	20	0	20	0	0	0	16	9	10	20	0	10	11	13
Solyc01g010540	231	147	141	132	208	208	80	254	185	202	150	179	282	331	220	214	80	209	141	151	209	201	152	121	133	94	124	160	96	115	163	185	154	79	290	294	267	315	0	0	0	162	107	108	102	100	88	95	124
Solyc01g010570	5	0	0	10	17	13	0	27	18	28	13	11	10	15	0	26	27	42	28	32	26	15	26	12	10	17	30	43	42	29	24	39	33	26	24	20	31	38	0	0	0	19	23	29	9	46	34	20	46
Solyc01g010580	273	289	171	189	422	350	126	465	428	434	297	284	361	409	330	334	356	444	410	360	464	379	335	198	205	271	262	434	261	280	328	472	412	214	441	480	452	450	0	0	0	505	286	420	202	334	295	280	318
Solyc01g010590	61	43	36	35	66	61	0	102	85	61	71	74	93	107	82	69	33	97	78	54	61	71	52	0	50	43	39	85	57	56	42	95	82	65	107	117	102	109	0	0	0	69	66	55	0	63	46	34	55
Solyc01g010640	54	72	42	50	67	64	25	129	68	129	48	44	48	50	37	41	100	174	153	157	105	103	69	45	44	76	61	142	87	89	109	85	116	67	59	62	35	56	0	0	0	109	114	137	65	159	132	97	102
Solyc01g010650	9	7	9	0	15	7	0	18	25	20	17	17	18	9	27	12	6	11	12	0	9	10	10	5	0	9	10	21	11	11	12	13	19	13	22	10	19	28	0	0	0	17	8	8	6	11	4	12	15
Solyc01g010660	66	30	31	0	53	55	24	46	53	45	36	76	54	73	65	67	35	55	60	29	156	113	229	102	114	222	72	69	82	309	89	49	55	33	58	82	41	82	0	0	0	128	49	27	0	23	15	55	48
Solyc01g010700	53	41	22	26	31	38	0	29	47	81	52	49	86	58	35	62	58	81	69	58	75	69	102	69	68	138	149	227	170	125	147	174	209	133	95	117	105	55	0	0	0	98	102	100	60	174	150	117	178
Solyc01g010710	10	18	0	5	16	24	8	37	17	9	5	13	18	8	11	13	0	4	0	0	14	7	12	7	4	16	13	22	21	10	5	24	12	7	20	25	36	11	0	0	0	14	4	0	3	0	5	6	10
Solyc01g010750	701	605	453	443	700	533	304	756	608	1130	468	948	1497	1014	506	811	569	1107	938	833	1022	1178	952	650	561	866	987	1264	1246	917	1193	1292	1520	1025	1422	2495	1827	1841	0	0	0	1474	1284	1227	731	746	1007	1230	1254
Solyc01g010760	154	116	77	79	201	258	116	286	204	214	218	412	394	446	295	332	119	276	213	142	152	139	125	79	100	137	137	199	148	108	160	148	183	98	245	358	374	359	0	0	0	143	134	123	114	125	107	133	117
Solyc01g010770	0	0	0	0	0	0	0	0	0	0	0	0	0	0	0	0	0	0	0	0	0	4	0	0	0	0	0	0	0	0	0	0	3	0	0	5	0	0	0	0	0	0	0	0	0	0	5	0	0
Solyc01g010780	64	68	63	42	109	55	38	89	79	79	46	89	92	98	57	98	72	96	60	90	78	108	67	98	88	81	79	137	89	81	89	130	109	91	140	175	80	142	0	0	0	137	90	87	0	87	88	95	96
Solyc01g160170	0	0	0	0	0	0	0	0	0	0	0	0	0	0	0	0	0	0	0	0	0	0	0	0	0	0	0	0	0	0	0	0	0	0	0	0	0	0	0	0	0	0	0	0	0	0	0	0	0
Solyc01g010840	0	0	0	0	0	0	0	0	0	0	0	0	0	0	0	0	0	0	0	0	0	0	0	0	0	0	0	0	0	0	0	0	0	0	0	0	0	0	0	0	0	0	0	0	0	0	0	0	0
Solyc01g010880	0	0	0	0	11	0	0	0	10	14	0	7	11	7	8	0	0	17	0	26	26	12	14	0	0	10	0	12	18	13	14	27	21	0	16	24	13	20	0	0	0	12	0	0	0	11	14	15	0
Solyc01g010890	0	0	0	0	0	0	0	0	0	0	0	0	0	0	0	0	0	0	0	0	0	0	0	0	0	0	0	0	0	0	0	0	0	0	0	0	0	0	0	0	0	0	0	0	0	0	0	0	0
Solyc01g010900	0	0	0	0	0	0	0	0	0	0	0	0	0	0	0	0	0	0	0	0	0	0	0	0	0	0	0	0	0	0	0	0	0	0	0	0	0	0	0	0	0	0	0	0	0	0	0	0	0
Solyc01g160180	0	0	0	0	0	0	0	0	0	0	0	0	0	0	0	0	0	0	0	0	0	0	0	0	0	0	0	0	0	0	0	0	0	0	0	0	0	0	0	0	0	0	0	0	0	0	0	0	0
Solyc01g010910	0	0	0	0	0	0	0	0	0	0	0	0	0	0	0	0	0	0	0	0	0	0	0	0	0	0	0	2	0	0	0	0	0	0	0	0	0	0	0	0	0	0	0	0	0	0	0	0	0
Solyc01g010920	0	0	0	0	0	4	2	0	12	0	10	6	5	4	0	0	0	9	0	0	4	0	0	0	0	3	2	7	0	2	5	2	6	0	0	6	0	2	0	0	0	0	0	0	0	0	0	2	0
Solyc01g010930	0	0	0	0	0	0	0	0	0	0	0	0	5	0	0	0	0	0	0	0	0	0	0	0	0	0	0	0	0	0	0	0	0	0	0	0	0	0	0	0	0	0	2	0	0	6	0	0	0
Solyc01g010820	39	43	17	15	44	50	14	76	60	62	52	57	60	71	59	59	77	36	54	34	55	30	19	20	25	32	42	59	39	28	30	43	47	31	49	77	40	67	0	0	0	30	22	22	21	24	23	20	26
Solyc01g010830	20	16	13	0	26	29	0	28	0	29	17	0	24	26	22	27	30	22	13	0	22	19	21	14	14	0	0	20	20	23	24	19	31	8	36	45	25	44	0	0	0	10	19	22	23	10	0	13	25
Solyc01g010860	25	21	28	32	43	34	26	37	42	58	22	44	41	27	27	31	42	39	45	35	51	46	25	31	20	28	50	73	62	39	60	76	67	36	47	39	62	46	0	0	0	26	32	28	37	51	37	20	39
Solyc01g010870	48	45	34	41	44	51	35	74	94	98	55	98	126	84	87	119	83	132	48	89	71	96	84	70	49	59	96	128	102	90	110	118	89	80	130	123	101	171	0	0	0	67	93	86	45	115	86	96	84
Solyc01g010940	57	0	0	23	64	60	14	64	89	84	47	63	90	39	72	75	63	106	57	84	75	38	44	31	30	35	47	83	44	49	47	77	56	29	75	56	38	67	0	0	0	24	33	23	13	61	23	0	0
Solyc01g010950	27	28	25	22	37	27	15	29	29	59	20	18	31	11	16	28	29	44	35	57	47	44	26	17	20	32	30	39	38	26	41	76	47	31	26	21	33	19	0	0	0	38	25	28	18	44	32	38	44
Solyc01g010970	11	0	0	10	20	22	0	32	22	56	20	86	118	88	90	116	0	37	25	0	55	42	16	19	0	24	59	135	55	37	38	118	88	52	75	98	36	155	0	0	0	21	26	19	16	82	53	37	32
Solyc01g010990	19	9	6	4	15	11	4	17	30	26	12	13	23	14	14	25	17	14	6	8	20	9	17	7	7	9	8	18	12	16	15	16	16	10	20	12	18	20	0	1	0	9	9	7	7	10	7	8	3
Solyc01g011000	300	288	129	231	351	427	147	442	530	615	355	415	662	606	314	418	365	734	507	605	533	442	524	196	215	284	268	549	390	330	404	665	495	309	634	603	589	892	0	0	0	475	266	332	185	284	304	303	289
Solyc01g011020	2	1	1	1	1	1	2	1	2	1	1	1	1	1	2	1	3	1	0	2	1	1	2	1	1	1	1	1	1	1	1	1	1	1	1	1	1	1	0	0	0	1	1	1	1	2	1	1	1
Solyc01g011030	22	20	10	13	20	22	17	19	24	27	18	22	29	20	14	21	8	22	47	24	20	19	23	12	12	29	19	33	38	25	20	37	40	24	29	33	13	17	0	0	0	39	21	17	21	15	16	14	19
Solyc01g011040	287	229	163	169	227	304	159	274	230	214	240	285	323	285	201	217	117	162	158	98	234	185	194	133	181	111	121	154	132	131	152	200	155	97	285	243	175	213	0	0	0	97	74	47	103	53	55	56	81
Solyc01g011090	0	3	0	0	0	0	4	0	0	7	0	0	0	0	3	0	0	0	0	0	0	0	3	0	0	9	5	0	5	0	0	10	3	0	11	0	0	11	0	0	0	5	5	0	0	0	0	0	0
Solyc01g011100	0	22	0	17	29	0	0	46	44	53	28	36	54	0	46	75	67	63	55	48	43	49	46	20	14	45	42	69	35	52	36	65	46	32	64	62	47	53	0	0	0	38	0	47	0	73	22	33	50
Solyc01g011105	0	0	0	0	0	0	0	4	2	0	0	3	5	0	2	0	0	0	0	0	3	8	0	0	0	0	0	0	7	0	4	0	0	0	5	2	5	6	0	0	0	5	0	6	0	0	0	0	0
Solyc01g011200	2	0	0	0	0	0	0	0	0	0	0	0	0	0	0	0	0	0	0	0	0	0	0	0	0	0	0	0	0	0	0	0	0	2	0	0	0	0	0	0	0	0	0	0	0	0	0	0	0
Solyc01g011340	74	67	39	38	74	97	29	98	109	143	100	103	106	87	78	102	100	147	102	117	114	77	74	42	56	59	78	108	97	74	88	127	100	78	132	160	103	150	0	0	0	75	65	63	38	52	44	52	55
Solyc01g011350	46	35	19	17	71	37	21	58	64	62	59	44	57	44	47	51	44	77	49	53	51	76	46	26	27	41	46	51	45	34	55	79	69	48	53	64	82	95	0	0	0	45	52	36	24	53	48	45	50
Solyc01g011510	41	30	0	17	21	0	0	12	30	49	6	19	34	15	25	25	23	20	18	14	34	27	17	0	0	0	14	0	19	17	16	30	20	0	20	19	0	19	0	0	0	0	0	0	0	0	6	0	0
Solyc01g012760	0	0	0	0	0	0	0	0	0	0	0	0	0	0	0	0	0	0	0	0	0	0	0	0	0	0	0	0	0	0	0	0	0	0	0	0	0	0	0	0	0	0	0	0	0	0	0	0	0
Solyc01g013883	0	0	0	0	0	0	0	0	0	0	0	0	0	0	0	0	0	0	0	0	0	0	0	0	0	0	0	0	0	0	0	0	0	0	0	0	0	0	0	0	0	0	0	0	0	0	0	0	0
Solyc01g013890	0	0	0	0	0	0	0	0	0	0	0	0	0	0	0	0	0	0	0	0	0	0	0	0	0	0	0	0	0	0	0	0	0	0	0	0	0	6	0	0	0	0	0	0	0	0	0	0	0
Solyc01g014105	0	2	4	2	6	0	0	2	6	12	5	4	3	0	4	0	19	8	0	24	2	12	0	2	0	4	5	7	8	4	5	8	9	13	2	12	9	14	0	0	0	27	11	23	11	42	33	20	21
Solyc01g160380	641	444	453	466	622	421	303	616	497	837	391	917	1305	828	462	769	859	1023	983	900	1297	1902	1140	1135	975	1339	1247	1540	1639	1302	1462	1617	1575	1204	1508	3168	2034	2048	0	0	3	3221	1966	1772	2309	1238	1581	1697	1959
Solyc01g014270	17	10	0	5	10	8	0	18	16	24	0	29	35	11	15	18	49	30	49	20	23	18	19	3	5	22	22	39	39	25	43	34	31	17	24	38	24	17	0	0	0	26	14	25	13	37	13	22	31
Solyc01g014320	0	0	0	0	0	0	0	0	0	0	0	0	0	0	0	0	0	0	0	0	0	0	0	0	0	0	0	0	0	0	0	0	0	0	0	0	0	0	0	0	0	0	0	0	0	0	0	0	0
Solyc01g014373	0	2	3	3	0	2	3	1	2	0	0	0	4	0	5	0	7	0	0	4	1	6	0	0	0	0	4	3	3	2	0	0	0	0	0	3	8	7	0	0	0	4	3	8	11	5	6	6	3
Solyc01g014390	0	0	0	0	0	0	0	0	0	0	0	0	8	0	0	0	0	0	0	0	0	0	0	0	0	0	0	0	0	0	0	0	0	0	0	3	0	0	0	0	0	0	0	0	0	0	0	0	0
Solyc01g014480	22	15	17	12	19	0	9	23	27	25	0	27	41	0	27	38	24	40	0	38	34	31	27	33	26	30	34	50	38	21	32	41	40	29	34	30	25	43	0	0	0	18	24	23	16	40	19	28	18
Solyc01g014490	0	0	0	0	0	0	0	0	0	18	0	0	23	8	23	0	0	16	0	0	12	9	0	0	0	11	0	17	0	20	10	20	20	0	13	22	14	0	0	0	0	10	7	0	0	11	0	0	12
Solyc01g014550	0	0	0	0	0	0	0	0	0	0	0	0	0	0	0	0	0	0	0	0	0	0	0	0	0	0	0	0	0	0	0	0	0	0	0	0	0	0	0	0	0	0	0	0	0	0	0	0	0
Solyc01g014840	4	0	0	0	0	0	0	0	0	5	0	8	15	37	13	34	0	0	0	29	0	0	12	0	0	16	15	0	0	14	13	8	0	0	15	0	0	9	0	0	0	0	11	0	0	0	0	2	10
Solyc01g014850	99	96	81	63	131	123	83	156	108	162	107	110	161	137	88	125	58	173	107	123	144	177	105	118	95	136	116	184	136	91	141	138	188	100	184	246	157	188	0	0	0	150	136	112	127	120	114	147	137
Solyc01g015000	3	4	3	3	2	4	2	0	4	6	2	4	5	3	2	3	2	0	0	3	4	3	4	4	2	0	2	5	4	1	3	6	2	2	8	5	5	0	0	0	0	2	2	2	0	2	0	2	0
Solyc01g015020	138	119	94	131	175	183	95	177	214	247	225	196	339	285	125	292	186	380	233	381	236	193	224	174	120	257	265	317	325	205	262	391	377	263	355	337	467	726	0	0	2	154	274	307	134	248	262	342	414
Solyc01g016460	0	0	0	0	0	0	0	0	0	0	0	0	0	0	0	0	0	0	0	0	0	0	0	0	0	0	0	0	0	0	0	0	0	0	0	0	0	0	0	0	0	0	0	0	0	0	0	0	0
Solyc01g161040	0	0	0	0	0	0	0	0	0	0	0	0	0	0	0	0	0	0	0	0	0	0	0	0	0	0	0	0	0	0	0	0	0	0	0	0	0	0	0	0	0	0	0	0	0	0	0	0	0
Solyc01g016470	497	439	375	456	537	662	371	520	465	451	408	478	786	1176	360	511	135	409	237	304	415	558	447	387	314	252	284	370	277	222	363	397	416	240	937	796	867	914	0	0	0	406	307	259	393	133	172	280	307
Solyc01g017050	1	2	1	2	1	1	1	1	2	3	2	2	2	1	1	2	10	3	1	8	3	1	2	1	2	2	1	1	3	1	2	3	4	2	2	1	1	3	0	0	0	1	2	3	1	7	2	2	2
Solyc01g017085	0	0	0	0	0	0	0	0	0	0	0	0	0	0	0	0	0	0	0	0	0	0	0	0	0	0	0	0	0	0	0	0	0	0	0	0	0	0	0	0	0	0	0	0	0	0	0	0	0
Solyc01g017090	1	1	1	1	1	1	1	0	1	0	0	1	0	0	0	1	1	0	0	1	1	1	1	0	1	1	1	1	1	1	0	1	1	1	1	0	1	0	0	0	0	0	0	1	0	0	0	0	1
Solyc01g017440	0	0	0	0	0	0	0	0	0	0	0	0	0	0	0	0	0	0	0	0	0	0	0	0	0	0	0	0	0	0	0	0	0	0	0	0	0	0	0	0	0	0	0	0	0	0	0	0	0
Solyc01g017470	1	0	1	0	0	1	2	1	1	0	1	0	1	0	0	1	1	1	0	1	1	1	1	0	1	1	1	1	1	1	1	0	0	0	1	1	1	1	0	0	0	0	1	1	0	1	1	1	1
Solyc01g017600	123	80	78	113	47	12	28	65	47	82	12	0	7	0	6	4	0	0	0	0	218	349	257	380	119	221	293	275	436	195	214	205	340	233	327	123	68	138	0	0	0	75	40	39	64	49	55	126	122
Solyc01g017740	2	1	1	0	2	1	0	1	1	2	2	0	2	0	1	2	3	1	4	4	4	2	3	1	2	3	2	4	1	4	2	2	1	2	1	1	0	1	0	0	0	0	1	2	1	3	1	2	1
Solyc01g020100	0	0	0	0	0	0	0	0	0	0	0	0	0	0	0	0	0	0	0	0	0	0	0	0	0	0	0	0	0	0	0	0	0	0	0	0	0	0	0	0	0	0	0	0	0	0	0	0	0
Solyc01g020110	0	0	0	0	0	0	0	0	0	0	0	0	0	0	0	0	0	0	0	0	0	0	0	0	0	0	0	0	0	0	0	0	0	0	0	0	0	0	0	0	0	0	0	0	0	0	0	0	0
Solyc01g020113	0	0	0	0	0	0	0	0	0	0	0	0	0	0	0	0	0	0	0	0	0	0	0	0	0	0	0	0	0	0	0	0	0	0	0	0	0	0	0	0	0	0	0	0	0	0	0	0	0
Solyc01g020117	0	0	0	0	0	0	0	0	0	0	0	0	0	0	0	0	0	0	0	0	0	0	0	0	0	0	0	0	0	0	0	0	0	0	0	0	0	0	0	0	0	0	0	0	0	0	0	0	0
Solyc01g020120	0	0	0	0	0	0	0	0	0	0	0	0	0	0	0	0	0	0	0	0	0	0	0	0	0	0	0	0	0	0	0	0	0	0	0	0	0	0	0	0	0	0	0	0	0	0	0	0	0
Solyc01g020130	0	0	0	0	0	0	0	0	0	0	0	0	0	0	0	0	0	0	0	0	0	0	0	0	0	0	0	0	8	9	0	13	0	0	0	0	0	0	0	0	0	0	0	0	0	0	0	0	0
Solyc01g020150	0	0	3	0	0	0	0	0	0	6	0	0	3	0	2	0	0	0	0	0	4	2	3	0	0	5	5	13	0	5	7	5	5	6	3	3	0	6	0	0	0	0	0	0	0	0	0	0	0
Solyc01g020160	0	0	0	0	0	0	0	0	0	0	0	0	0	0	0	0	0	0	0	0	0	0	0	0	0	0	0	0	0	0	0	0	0	0	0	0	0	0	0	0	0	0	0	0	0	0	0	0	0
Solyc01g160230	0	0	0	0	0	0	0	0	0	0	0	0	0	0	0	0	0	0	0	0	0	0	0	0	0	0	0	0	0	0	0	0	0	0	0	0	0	0	0	0	0	0	0	0	0	0	0	0	0
Solyc01g020170	0	0	0	0	0	0	0	0	0	0	0	0	0	0	0	0	0	0	0	0	0	0	0	0	0	0	0	0	0	0	0	0	0	0	0	0	0	0	0	0	0	0	0	0	0	0	0	0	0
Solyc01g020180	0	0	0	0	0	0	0	0	0	0	0	0	0	0	0	0	0	0	0	0	0	0	0	0	0	0	0	0	0	0	0	0	0	0	0	0	0	0	0	0	0	0	0	0	0	0	0	0	0
Solyc01g020190	0	0	0	0	1	1	0	0	0	1	2	2	0	0	0	0	1	9	0	0	4	2	3	0	0	4	1	1	3	0	0	2	3	2	1	1	0	1	0	0	0	1	1	1	1	0	2	1	0
Solyc01g020220	0	0	0	0	0	0	0	0	0	0	0	0	0	0	0	0	0	0	0	0	0	0	0	0	0	0	0	0	0	0	0	0	0	0	0	0	0	5	0	0	0	0	0	0	0	0	0	0	0
Solyc01g020290	1	0	0	0	0	0	0	0	0	0	0	0	0	0	0	0	0	0	0	0	0	0	0	0	0	0	0	1	0	0	0	0	0	0	0	0	0	0	0	0	0	0	0	0	0	0	0	0	0
Solyc01g020320	17	20	13	13	16	15	5	22	25	35	13	20	29	20	15	28	12	23	18	16	43	24	33	9	0	18	28	39	25	31	28	27	27	17	35	47	19	46	0	0	0	19	16	25	8	11	18	15	11
Solyc01g150126	3	2	0	0	5	0	0	2	6	12	4	0	0	0	0	0	0	4	0	12	4	6	0	0	0	0	0	0	3	0	0	11	0	5	0	0	9	2	0	0	0	0	0	0	0	0	3	0	4
Solyc01g020440	39	45	39	37	49	71	50	71	62	49	37	71	68	82	42	66	20	48	8	30	57	52	45	40	32	57	42	49	35	43	53	87	31	30	78	74	64	83	0	0	0	43	33	30	39	20	21	31	23
Solyc01g021600	3	0	0	0	13	23	4	43	29	11	17	41	70	49	84	97	27	49	25	39	2	1	1	0	0	11	17	32	19	17	13	16	18	23	29	86	30	38	0	0	0	0	2	3	1	12	11	9	19
Solyc01g021640	5	0	0	3	3	2	0	5	8	8	0	0	7	5	2	4	7	6	0	3	9	0	6	0	3	3	0	6	0	5	7	6	6	5	7	13	12	14	0	0	0	10	12	8	0	17	16	0	5
Solyc01g022740	12	12	16	11	13	3	7	13	17	20	7	0	24	10	11	14	7	14	5	9	12	11	8	7	10	3	0	15	12	11	6	11	14	10	13	21	16	21	0	0	0	12	6	11	10	8	7	9	7
Solyc01g022750	133	109	75	83	171	175	83	183	196	191	167	193	229	231	190	202	88	128	119	105	137	113	103	66	87	70	77	117	97	77	121	171	100	64	178	178	153	212	0	0	0	37	39	27	39	31	27	38	45
Solyc01g034020	79	80	54	72	117	105	53	105	104	98	58	96	99	94	61	76	45	101	110	68	130	78	73	53	58	70	55	106	85	66	87	110	88	48	76	110	72	112	0	0	0	43	41	44	38	53	36	40	35
Solyc01g034150	46	34	34	21	60	38	0	55	38	59	30	52	61	76	44	43	22	69	56	36	54	48	35	58	0	61	86	82	59	47	52	72	73	64	97	117	105	113	0	0	0	91	78	50	49	59	59	75	97
Solyc01g028930	41	22	0	21	32	37	0	56	75	70	33	53	65	43	56	75	64	67	40	71	57	53	56	30	26	45	45	93	64	67	56	74	75	39	93	81	76	86	0	0	0	55	51	58	20	63	39	46	58
Solyc01g028900	135	85	51	51	148	118	36	205	121	213	114	180	283	222	200	185	122	276	342	299	217	199	158	90	104	130	114	235	165	153	140	235	228	107	225	405	250	353	0	0	0	233	229	188	125	270	210	163	239
Solyc01g028870	60	84	56	55	78	45	40	68	50	67	53	47	81	85	41	40	50	48	44	71	93	93	85	58	48	54	52	64	54	55	75	64	94	58	109	120	90	110	0	0	0	71	41	51	83	45	44	61	76
Solyc01g028860	454	406	356	350	467	522	301	659	453	625	328	509	697	804	364	480	629	875	584	584	779	853	661	640	571	690	600	1003	687	629	686	901	870	600	807	1325	1019	976	0	2	0	1441	932	970	825	913	763	922	979
Solyc01g028830	67	42	10	17	72	50	19	53	93	124	40	90	121	55	90	89	59	60	63	57	58	52	47	22	0	45	73	100	74	63	85	125	69	30	108	157	104	154	0	0	0	70	42	43	31	67	41	41	41
Solyc01g028810	719	564	335	386	518	601	304	615	624	535	485	461	867	744	439	572	445	737	392	653	556	542	530	421	369	445	540	628	523	469	507	683	569	349	830	868	764	763	0	0	0	767	503	642	518	721	614	783	925
Solyc01g028800	4	0	0	0	0	0	0	0	0	0	0	5	0	6	0	5	0	0	0	0	0	0	0	5	5	5	0	3	5	0	8	0	0	0	0	8	3	0	0	0	0	3	0	2	0	5	0	2	3
Solyc01g028803	8	0	0	0	7	9	0	0	12	14	11	3	0	8	5	3	11	9	16	5	15	7	6	4	0	10	5	14	8	7	8	17	0	7	24	6	6	0	0	0	0	5	4	9	10	15	6	8	9
Solyc01g028807	14	10	9	13	20	28	7	26	38	37	31	23	26	15	12	31	48	62	42	47	36	35	27	16	10	38	57	84	66	44	53	63	48	54	101	97	51	79	0	0	0	31	46	74	21	94	72	65	59
Solyc01g044270	53	22	25	24	47	29	33	57	36	45	40	47	72	55	30	64	25	46	26	17	75	50	59	61	33	62	49	42	48	54	59	70	48	46	72	78	59	82	0	0	0	57	38	41	35	56	28	70	65
Solyc01g044350	47	24	32	24	44	65	34	106	50	73	34	125	103	169	78	116	60	99	45	45	69	87	55	72	51	72	76	88	77	74	71	70	84	54	144	193	139	165	0	0	0	111	90	59	78	32	74	88	71
Solyc01g044490	80	57	36	0	60	85	44	77	77	93	99	88	105	88	73	105	36	93	56	74	62	64	51	45	42	41	55	77	45	46	56	76	57	42	85	103	78	112	0	0	0	38	32	22	0	47	40	37	53
Solyc01g044558	0	0	0	0	0	0	0	0	0	0	0	0	0	0	0	0	0	0	0	0	0	0	0	0	0	0	0	0	0	0	0	0	0	0	0	0	0	0	0	0	0	0	0	0	0	0	0	0	0
Solyc01g049650	160	108	61	75	144	186	76	147	200	207	119	173	264	199	156	175	75	105	87	105	214	247	180	87	83	101	108	171	146	142	135	197	180	104	214	290	287	181	0	0	0	241	165	137	145	108	74	139	139
Solyc01g049680	101	98	55	72	131	108	95	166	135	168	105	179	190	198	136	154	127	176	162	100	141	166	106	97	130	115	113	134	111	128	128	204	190	95	189	307	196	280	0	0	0	206	176	137	131	153	126	149	171
Solyc01g049820	0	0	0	0	0	0	0	0	0	0	0	0	0	0	0	0	0	0	0	0	0	0	0	0	0	0	0	0	0	0	0	0	0	0	0	0	0	0	0	0	0	0	0	0	0	0	0	0	0
Solyc01g049830	0	0	0	0	0	0	0	0	0	0	0	0	0	0	0	0	0	0	0	0	0	0	0	0	0	0	0	0	0	0	0	0	0	0	0	0	0	0	0	0	0	0	0	0	0	0	0	0	0
Solyc01g049840	0	0	0	0	0	0	0	0	0	0	0	0	0	0	0	0	0	0	0	0	0	0	0	0	0	0	0	0	0	0	0	0	0	0	0	0	0	0	0	0	0	0	0	0	0	0	0	0	0
Solyc01g161820	0	0	0	0	0	0	0	0	0	0	0	0	0	0	0	0	0	0	0	0	0	0	0	0	0	0	0	0	0	0	0	0	0	0	0	0	0	0	0	0	0	0	0	0	0	0	0	0	0
Solyc01g049880	0	0	0	0	5	1	0	0	3	4	0	0	5	0	0	4	0	0	0	0	6	1	6	0	2	0	8	13	9	5	10	13	9	8	10	8	8	8	0	0	0	0	0	0	0	0	2	0	0
Solyc01g049890	575	599	386	428	655	605	306	688	667	823	580	631	854	703	456	563	480	1005	688	693	778	707	591	419	487	437	401	654	475	428	551	798	758	401	733	936	860	867	0	0	0	813	475	459	458	429	399	357	460
Solyc01g049910	0	0	0	0	0	0	0	0	0	5	0	5	0	0	2	0	0	0	0	0	0	0	2	0	0	0	0	9	0	3	5	4	0	0	0	0	3	4	0	0	0	6	3	0	0	0	0	0	5
Solyc01g049960	121	85	58	76	156	124	52	162	185	160	133	163	164	141	128	152	97	151	125	137	137	123	119	62	93	83	107	128	113	122	142	182	127	70	139	152	130	154	0	0	0	71	73	61	51	108	72	61	67
Solyc01g050010	0	4	0	0	0	0	0	1	6	9	3	3	0	0	0	7	0	5	0	0	9	10	8	0	0	0	6	0	0	0	6	0	12	0	12	0	7	12	0	0	0	16	11	16	3	20	16	6	10
Solyc01g050040	13	0	12	0	11	19	8	17	14	10	8	6	6	12	8	20	0	14	0	12	23	37	13	28	19	14	17	21	18	13	15	14	15	8	13	0	19	19	0	0	0	32	23	20	16	25	23	15	26
Solyc01g050070	0	15	12	0	20	19	7	18	14	27	0	29	36	20	20	21	0	34	0	30	21	23	11	9	11	0	12	31	0	16	14	27	21	0	30	34	0	49	0	0	0	18	0	0	0	20	0	0	15
Solyc01g050050	0	0	0	0	0	0	0	0	0	0	0	0	0	0	0	0	0	0	0	0	0	0	0	0	0	0	0	0	0	0	0	0	0	0	0	0	0	0	0	0	0	0	0	0	0	0	0	0	0
Solyc01g056340	14	18	5	10	7	11	8	36	22	20	8	26	19	12	10	16	14	19	18	15	19	10	7	18	16	13	12	22	16	13	11	20	16	12	21	28	8	17	0	0	0	23	5	7	11	19	13	10	12
Solyc01g056520	70	53	25	42	58	74	35	110	68	107	66	80	102	92	69	81	67	92	59	104	90	75	63	30	55	44	64	95	72	74	70	106	85	59	118	102	98	112	0	0	0	63	64	51	37	70	61	55	58
Solyc01g056570	54	46	37	37	59	56	46	65	69	69	46	65	75	59	50	71	76	64	51	64	92	102	53	75	45	70	93	110	75	70	84	107	86	55	78	127	104	104	0	0	0	82	64	61	57	106	77	80	84
Solyc01g056620	0	14	10	0	12	6	11	21	17	15	8	21	20	21	15	16	13	13	17	19	0	12	9	12	7	0	10	29	16	10	9	14	15	0	17	23	16	17	0	0	0	22	0	8	0	7	0	16	16
Solyc01g056690	25	0	0	13	32	0	0	29	21	25	17	20	19	20	0	30	0	10	10	4	37	24	26	0	0	18	25	31	22	12	25	22	20	13	24	32	23	40	0	0	0	12	0	0	0	13	14	16	16
Solyc01g056720	30	27	15	33	39	32	18	36	45	42	33	67	72	62	87	73	51	50	74	55	71	43	53	29	32	39	52	74	52	53	53	55	61	40	75	78	56	109	0	0	0	36	43	21	24	46	44	28	40
Solyc01g056780	54	73	0	44	47	54	0	71	69	83	36	43	62	41	30	31	0	94	87	83	97	92	66	0	0	49	59	67	52	48	73	76	87	36	74	54	48	48	0	0	0	54	25	34	0	32	29	32	32
Solyc01g056810	2	5	0	7	3	6	2	8	11	6	2	7	8	8	0	6	12	5	4	0	12	7	6	3	5	4	10	6	8	6	13	10	6	0	6	13	8	11	0	0	0	3	0	0	0	5	0	5	7
Solyc01g056830	0	0	0	0	0	0	0	0	0	0	0	0	0	0	0	0	0	0	0	0	0	0	0	0	0	0	0	0	0	0	0	0	0	0	0	0	0	0	0	0	0	0	0	0	0	0	0	0	0
Solyc01g056850	37	22	44	40	41	65	30	79	34	17	42	96	88	185	64	123	41	68	90	25	170	52	92	79	105	160	135	237	83	97	47	88	99	38	133	134	73	129	0	0	0	17	81	40	18	61	50	71	65
Solyc01g056990	13	12	7	11	15	15	0	24	16	13	0	10	12	12	0	15	0	0	0	0	14	0	0	3	0	0	0	7	3	7	10	9	8	0	15	11	7	9	0	0	0	0	3	0	0	0	0	0	0
Solyc01g057000	4	12	3	3	9	0	6	14	7	33	7	14	14	7	11	17	98	63	176	64	76	21	33	22	33	29	20	36	32	79	56	75	84	12	0	24	44	15	0	0	0	377	266	423	40	438	396	116	228
Solyc01g057165	0	0	0	0	0	0	0	0	0	0	0	10	18	0	4	12	0	0	0	0	0	0	0	0	3	0	2	2	0	0	0	0	0	3	0	13	0	2	0	0	0	0	0	0	0	0	0	0	0
Solyc01g057200	6	0	0	0	0	0	0	14	13	0	0	9	0	0	0	0	0	12	0	0	0	0	0	0	0	10	0	17	0	0	0	0	19	0	9	16	0	0	0	0	0	7	0	0	0	0	0	0	0
Solyc01g057210	85	96	70	76	123	110	38	145	134	159	106	137	148	152	84	113	132	178	197	149	135	108	97	93	80	100	70	160	100	86	106	161	137	75	119	168	112	133	0	0	0	134	146	114	72	132	117	101	133
Solyc01g057270	0	0	0	0	0	0	0	8	0	0	0	3	4	0	0	0	0	0	0	0	0	0	0	0	0	0	0	0	0	0	0	0	0	0	0	12	0	0	0	0	0	0	0	0	0	0	0	0	0
Solyc01g057310	56	63	45	45	69	74	33	88	70	66	65	48	80	107	60	73	0	32	0	32	45	55	54	44	34	43	42	67	42	48	73	56	69	67	75	45	35	62	0	0	0	12	0	0	0	15	0	15	20
Solyc01g057330	11	4	3	5	5	11	2	14	1	4	4	13	11	13	6	8	6	8	11	1	10	3	3	9	9	14	24	34	11	12	17	22	20	14	23	29	12	18	0	0	0	3	3	1	5	5	2	3	4
Solyc01g057340	33	0	0	0	0	21	0	34	36	32	0	0	28	28	29	44	19	0	0	0	32	21	29	14	0	24	29	32	20	40	34	28	22	0	0	33	36	46	0	0	0	29	14	23	0	0	0	0	0
Solyc01g057445	3	0	0	0	0	0	0	5	0	0	0	0	0	0	0	2	0	1	0	0	0	0	0	2	0	2	0	0	0	0	0	0	0	1	5	2	0	7	0	0	0	0	0	0	0	0	0	0	0
Solyc01g057520	97	99	75	95	98	105	65	98	112	150	69	62	131	114	85	74	0	53	0	36	156	135	145	92	87	66	79	103	106	92	113	148	135	108	129	112	100	138	0	0	0	118	89	71	83	61	52	84	71
Solyc01g057570	36	0	0	17	0	34	0	0	38	0	0	53	53	50	0	50	0	0	0	46	41	0	0	0	0	0	45	55	48	25	40	50	45	0	58	67	40	77	0	0	0	0	35	23	0	0	30	40	30
Solyc01g160510	0	0	0	0	0	0	0	0	0	0	0	0	0	0	0	0	0	0	0	0	0	0	0	0	0	0	0	0	0	0	0	0	0	0	0	0	0	0	0	0	0	0	0	0	0	0	0	0	0
Solyc01g057760	41	34	14	22	48	45	23	58	48	52	33	46	45	53	32	53	36	43	68	53	68	62	40	41	24	37	37	54	40	48	54	57	51	26	63	78	71	69	0	0	0	84	41	61	24	52	40	44	53
Solyc01g057770	84	43	20	20	0	0	8	56	31	45	44	41	53	52	55	43	17	57	0	0	332	103	420	60	91	156	27	38	39	316	100	58	98	6	43	32	25	39	0	0	0	61	25	0	0	27	15	33	46
Solyc01g057780	9	13	0	7	0	12	4	0	11	16	7	4	19	5	9	9	21	21	20	12	12	12	12	4	5	16	10	16	8	13	12	13	9	8	13	20	19	27	0	0	0	16	12	16	0	17	3	9	15
Solyc01g057853	0	0	0	0	0	0	0	0	0	0	0	0	0	0	0	0	0	0	0	0	0	0	0	0	0	0	0	0	0	0	0	0	0	0	0	0	0	0	0	0	0	0	0	0	0	0	0	0	0
Solyc01g162100	0	0	0	0	0	0	0	0	0	0	0	0	0	0	0	0	0	0	0	0	0	0	0	0	0	0	0	0	0	0	0	0	0	0	0	0	0	0	0	0	0	0	0	0	0	0	0	0	0
Solyc01g162090	0	0	0	0	0	0	0	0	0	0	0	0	0	0	0	0	0	0	0	0	0	0	0	0	0	0	0	0	0	0	0	0	0	0	0	0	0	0	0	0	0	0	0	0	0	0	0	0	0
Solyc01g057855	0	0	0	0	0	0	0	0	0	0	0	0	0	0	0	0	0	0	0	0	0	0	0	0	0	0	0	0	0	0	0	0	0	0	0	0	0	0	0	0	0	0	0	0	0	0	0	0	0
Solyc01g160520	0	0	0	0	0	0	0	0	0	0	0	0	0	0	0	0	0	0	0	0	0	0	0	0	0	0	0	0	0	0	0	0	0	0	0	0	0	0	0	0	0	0	0	0	0	0	0	0	0
Solyc01g057907	0	0	0	0	0	0	0	0	0	0	0	0	0	0	0	0	0	0	0	0	0	0	0	0	0	0	0	0	0	0	0	0	0	0	0	0	0	0	0	0	0	0	0	0	0	0	0	0	0
Solyc01g057903	0	0	0	0	0	0	0	0	0	0	0	0	0	0	0	0	0	0	0	0	0	0	0	0	0	0	0	0	0	0	0	0	0	0	0	0	0	0	0	0	0	0	0	0	0	0	0	0	0
Solyc01g057830	135	152	114	122	150	146	52	180	188	188	150	65	106	84	64	58	114	222	259	241	197	191	155	84	83	94	110	177	147	113	140	202	196	82	178	109	119	84	0	0	0	81	70	59	0	56	70	78	100
Solyc01g057840	113	80	67	68	120	113	88	163	138	143	117	157	168	194	132	208	121	185	160	183	188	178	142	107	81	161	197	217	175	194	183	237	194	140	244	218	189	230	0	0	0	103	106	119	90	157	125	138	183
Solyc01g057850	16	23	25	23	15	28	25	30	44	38	43	45	43	31	41	50	38	47	19	40	33	31	31	31	0	31	51	52	33	47	37	48	22	27	46	44	33	78	0	0	0	25	26	28	26	19	24	27	39
Solyc01g057900	63	62	0	43	0	71	0	96	76	81	77	102	96	88	73	94	51	70	59	84	65	51	32	36	0	48	54	62	47	48	36	81	77	37	94	109	62	84	0	0	0	67	40	30	25	38	26	37	42
Solyc01g058010	0	0	0	0	0	4	0	0	0	0	5	0	0	0	0	0	0	0	0	0	2	0	0	0	0	0	0	8	9	6	0	0	0	0	0	4	0	0	0	0	0	0	0	0	0	0	0	0	4
Solyc01g058020	18	24	0	10	37	25	10	47	28	26	0	31	41	40	33	25	15	27	0	14	29	16	18	0	0	18	29	57	36	34	20	30	40	23	17	39	20	31	0	0	0	32	18	10	17	16	10	17	17
Solyc01g058100	28	36	0	28	21	54	0	74	40	45	0	26	43	0	15	21	0	0	0	0	52	54	43	0	8	18	15	0	15	26	28	17	23	14	58	23	13	39	0	0	0	15	4	0	0	0	0	0	2
Solyc01g058140	51	37	50	36	45	46	0	83	52	77	50	71	95	75	59	56	137	161	111	125	98	96	82	54	79	65	83	96	63	61	76	96	116	55	78	97	122	132	0	0	0	174	148	141	79	176	153	110	146
Solyc01g058170	0	0	0	0	0	0	0	0	0	0	0	0	0	0	0	0	0	0	0	0	0	0	0	0	0	0	0	0	0	0	0	0	0	0	0	0	0	3	0	0	0	0	0	2	0	0	0	0	0
Solyc01g058190	37	26	12	18	22	23	17	38	26	40	12	22	42	19	24	27	33	53	31	78	38	38	15	36	24	29	34	35	35	26	42	45	31	30	46	65	46	53	0	0	0	33	26	35	18	39	36	43	54
Solyc01g058260	44	23	16	17	38	24	9	38	27	31	14	74	114	69	59	92	43	51	71	54	155	47	191	31	58	147	55	67	93	222	77	49	89	30	58	99	56	72	0	0	0	68	52	48	28	52	35	31	52
Solyc01g058270	42	0	0	18	43	30	0	50	36	38	9	27	49	26	31	27	0	8	10	14	16	0	9	3	8	9	20	13	0	0	11	25	12	0	37	24	11	0	0	0	0	11	3	3	0	6	0	3	0
Solyc01g058280	84	78	37	54	84	100	40	105	98	106	73	99	113	105	104	95	82	116	112	73	105	107	106	60	0	59	72	107	64	79	90	112	117	56	155	150	112	149	0	0	0	125	94	71	62	97	63	80	91
Solyc01g058320	147	174	118	95	226	179	64	137	246	208	140	135	183	176	81	125	0	8	0	6	147	105	103	111	79	69	87	140	70	76	79	118	111	67	180	88	91	91	0	0	0	34	24	21	37	21	8	38	42
Solyc01g058390	52	42	23	45	79	75	50	94	74	128	68	30	38	60	38	24	78	80	49	55	137	90	99	69	72	62	72	139	108	89	104	121	127	69	92	64	55	53	0	0	0	105	97	107	37	159	93	68	88
Solyc01g058450	0	0	0	0	0	0	0	7	7	0	0	0	0	0	0	0	0	11	0	0	0	0	0	0	0	0	0	9	6	0	9	0	0	0	0	8	0	19	0	0	0	0	0	6	0	0	5	0	0
Solyc01g058520	0	12	4	0	9	18	8	11	14	17	0	7	14	15	7	14	0	12	9	0	7	0	8	0	8	4	9	21	0	12	12	18	6	9	16	18	16	8	0	0	0	13	0	7	5	0	10	9	12
Solyc01g058530	0	0	0	0	0	0	0	0	0	0	0	0	0	0	0	0	0	0	0	0	0	0	0	0	0	0	0	0	0	0	0	0	0	0	0	0	0	0	0	0	0	0	0	0	0	0	0	0	0
Solyc01g058535	0	0	0	0	0	0	0	0	0	0	0	0	0	0	0	0	0	0	0	0	0	0	0	0	0	0	0	0	0	0	0	0	0	0	0	0	0	0	0	0	0	0	0	0	0	0	0	0	0
Solyc01g058550	1	1	0	1	1	1	2	1	1	2	1	1	1	1	2	3	4	0	0	1	2	2	1	2	2	2	2	2	2	1	1	2	1	2	2	1	2	1	0	0	0	0	1	1	1	4	2	1	3
Solyc01g058670	152	109	66	94	164	158	118	195	237	255	143	162	205	99	118	151	79	59	58	74	209	216	108	80	92	114	211	304	239	117	215	296	249	163	232	223	202	312	0	0	0	139	99	92	101	84	60	71	53
Solyc01g058720	8	0	0	0	15	17	0	18	10	9	11	26	52	55	27	40	14	54	28	44	9	0	11	3	0	8	4	0	5	0	8	0	0	0	14	18	0	24	0	0	0	6	11	0	0	0	0	0	5
Solyc01g058730	148	113	68	79	130	156	78	203	169	182	155	153	227	167	174	247	159	178	126	169	199	182	153	136	77	154	170	206	195	174	173	230	159	148	239	202	207	270	0	0	2	146	119	127	83	201	163	122	140
Solyc01g059830	34	48	35	36	82	56	20	59	83	88	48	54	95	71	68	97	65	99	97	82	99	66	81	52	54	61	59	80	72	75	89	120	100	45	90	97	77	62	0	0	0	100	82	70	53	97	76	69	67
Solyc01g059860	85	86	66	71	128	88	80	124	51	150	54	93	133	129	70	54	84	155	102	134	156	214	153	195	87	146	110	199	166	130	130	152	175	144	146	216	146	117	0	0	0	391	245	245	238	127	190	223	265
Solyc01g059870	87	62	45	47	63	73	22	75	105	95	63	84	121	78	61	88	64	70	50	102	114	98	67	54	35	47	47	74	56	35	69	104	79	39	107	81	86	136	0	0	0	45	68	50	45	49	37	60	58
Solyc01g059880	223	161	114	128	254	214	69	192	252	257	167	185	228	291	161	199	73	280	201	189	181	150	149	84	122	118	173	252	180	135	184	307	226	121	220	213	228	305	0	0	0	70	78	58	79	85	39	82	104
Solyc01g059920	16	16	12	8	18	8	0	14	21	21	15	8	24	25	14	18	0	9	0	4	28	10	15	0	9	9	9	16	18	12	12	18	8	12	14	23	19	14	0	0	0	0	0	4	6	7	5	5	10
Solyc01g059940	0	0	0	0	0	0	0	1	0	0	0	0	0	0	1	0	0	0	0	3	1	0	0	0	0	0	0	0	0	0	0	0	2	0	0	1	0	0	0	0	0	0	0	0	0	0	1	0	1
Solyc01g059950	0	0	0	0	0	0	0	0	0	0	0	0	0	0	0	0	0	0	0	0	0	0	0	0	0	0	0	0	0	0	0	0	0	0	0	0	0	0	0	0	0	0	0	0	0	0	0	0	0
Solyc01g059960	0	0	0	0	0	0	0	0	0	0	0	0	0	0	0	0	0	0	0	0	0	0	0	0	0	0	0	0	0	0	0	0	0	0	0	0	0	0	0	0	0	0	0	0	0	0	0	0	0
Solyc01g059990	0	0	0	0	0	0	0	0	0	0	0	0	0	0	0	0	0	0	0	0	0	0	0	0	0	0	0	0	0	0	0	0	0	0	0	0	0	0	0	0	0	0	0	0	0	0	0	0	0
Solyc01g060010	0	0	0	0	0	0	0	0	0	0	0	0	0	0	0	0	0	0	0	0	0	0	0	3	0	0	0	0	0	0	0	0	0	0	0	0	0	2	0	0	0	0	0	0	0	0	0	0	0
Solyc01g060015	0	0	0	0	0	0	0	0	0	5	0	0	0	0	0	0	0	0	0	0	0	0	0	0	0	0	0	0	0	0	0	5	0	0	0	0	0	0	0	0	0	0	3	0	0	0	0	0	0
Solyc01g060050	0	0	0	0	0	0	0	43	0	0	0	0	0	0	0	0	0	33	0	0	0	53	26	0	0	0	0	0	57	0	0	0	26	0	0	56	0	0	0	0	0	0	0	0	0	0	0	0	0
Solyc01g163130	0	0	0	0	0	0	0	0	0	0	0	0	0	0	0	0	0	0	0	0	0	0	0	0	0	0	0	0	0	0	0	0	0	0	0	0	0	0	0	0	0	0	0	0	0	0	0	0	0
Solyc01g060047	0	0	0	0	0	0	0	0	0	0	0	0	0	0	0	0	0	0	0	0	0	0	0	0	0	0	0	0	0	0	0	0	0	0	0	0	0	0	0	0	0	0	0	0	0	0	0	0	0
Solyc01g060053	0	0	0	0	0	0	0	0	0	0	0	0	0	0	0	0	0	0	0	0	0	0	0	0	0	0	0	0	0	0	0	0	0	0	0	0	0	0	0	0	0	0	0	0	0	0	0	0	0
Solyc01g060055	0	0	0	0	0	0	0	0	0	0	0	0	0	0	0	0	0	0	0	0	0	0	0	0	0	0	0	0	0	0	0	0	0	0	0	0	0	0	0	0	0	0	0	0	0	0	0	0	0
Solyc01g162360	0	0	0	0	0	0	0	0	0	0	0	0	0	0	0	0	0	0	0	0	0	0	0	0	0	0	0	0	0	0	0	0	0	0	0	0	0	0	0	0	0	0	0	0	0	0	0	0	0
Solyc01g060090	0	0	0	0	0	0	0	0	0	0	0	0	0	0	0	0	0	0	0	0	0	0	0	0	0	0	0	0	0	0	0	0	0	0	0	0	0	0	0	0	0	0	0	0	0	0	0	0	0
Solyc01g060100	0	0	0	0	0	0	0	0	0	0	0	0	0	0	0	0	0	0	0	0	0	0	0	0	0	0	0	0	0	0	0	0	0	0	0	0	0	0	0	0	0	0	0	0	0	0	0	0	0
Solyc01g060160	0	0	0	0	0	0	0	0	0	0	0	0	2	0	0	0	3	0	0	0	0	1	0	0	0	0	1	2	2	0	0	2	0	1	0	0	0	0	0	0	0	0	2	0	0	0	1	0	0
Solyc01g060183	0	0	0	0	0	2	0	0	0	0	0	0	0	0	0	0	4	0	0	1	0	4	0	0	0	3	0	3	4	0	0	0	4	0	0	6	0	2	0	0	0	3	0	2	0	0	0	0	0
Solyc01g060187	0	0	0	0	0	0	0	0	0	0	0	0	0	0	0	0	0	0	0	0	0	0	0	0	0	0	0	0	0	0	0	0	0	0	0	0	0	0	0	0	0	0	0	0	0	0	0	0	0
Solyc01g060200	0	0	0	0	0	0	0	0	0	0	0	0	0	0	0	0	0	0	0	0	0	0	0	0	0	0	0	0	0	0	0	0	0	0	0	0	0	0	0	0	0	0	0	0	0	0	0	0	0
Solyc01g059930	461	422	0	236	927	698	0	1074	619	947	701	1772	1472	1809	1063	1350	760	1521	1384	1007	732	582	473	0	487	612	636	943	564	555	662	816	855	419	1364	1776	1212	1563	0	0	0	574	704	484	415	550	614	525	630
Solyc01g059965	11	0	0	2	201	189	36	734	383	228	1097	103	85	287	275	94	765	2734	1979	2416	66	38	34	23	112	21	65	234	17	26	61	259	74	20	67	257	405	167	0	0	0	121	751	181	144	972	286	335	260
Solyc01g060020	11	0	0	2	217	205	42	776	417	238	1194	109	88	313	283	97	773	2865	2102	2451	67	40	36	24	115	22	67	239	18	26	62	268	78	20	69	274	414	179	0	0	0	122	784	185	147	984	302	348	264
Solyc01g060030	227	228	205	178	276	233	222	356	262	362	270	217	371	354	205	279	347	468	360	357	444	451	385	431	370	377	378	424	349	302	383	556	447	329	302	379	456	496	0	0	0	494	384	440	358	384	417	404	448
Solyc01g060040	16	26	0	6	25	14	9	16	26	28	28	27	18	22	19	30	20	53	26	28	41	28	28	19	12	28	24	52	40	24	25	37	38	29	27	42	37	55	0	0	0	24	16	36	15	38	35	28	32
Solyc01g060070	18	0	0	0	11	18	0	0	10	12	0	33	54	40	28	27	22	97	29	40	19	10	0	0	0	11	0	16	13	0	12	13	0	12	27	57	57	35	0	0	0	12	12	0	5	0	5	0	12
Solyc01g060080	42	38	0	38	60	47	27	60	51	42	41	68	60	55	44	37	64	74	34	57	70	55	38	33	36	42	55	59	36	42	43	63	62	48	62	93	45	67	0	0	0	62	58	46	47	48	58	48	49
Solyc01g060130	28	26	0	21	52	44	0	45	55	52	57	36	76	48	48	36	18	59	33	0	26	21	17	0	10	12	16	33	20	17	18	20	25	15	37	60	27	61	0	0	0	13	16	23	0	24	16	17	21
Solyc01g060140	164	206	157	164	205	181	133	264	142	260	140	259	311	237	139	299	116	202	181	197	229	273	197	223	181	317	255	310	263	281	273	291	311	251	286	378	285	334	0	0	0	364	310	317	339	269	302	302	359
Solyc01g060180	28	27	0	13	49	37	22	75	37	77	56	35	45	38	37	42	91	212	112	151	46	53	52	36	24	38	62	68	59	53	50	61	49	37	44	90	65	76	0	0	0	56	72	59	18	74	68	52	51
Solyc01g060210	0	0	0	0	8	0	0	3	0	0	11	0	0	0	0	5	0	0	0	0	0	0	0	0	0	0	0	0	0	0	0	0	0	4	0	0	0	5	0	0	0	0	0	6	0	0	2	3	3
Solyc01g060240	10	6	0	7	0	12	0	18	11	29	0	12	17	10	20	14	0	19	27	61	20	0	0	0	9	18	15	43	11	15	21	20	28	13	23	38	8	25	0	0	0	19	6	0	0	0	13	10	14
Solyc01g060260	0	0	0	0	0	0	0	0	0	0	0	7	4	0	0	5	0	3	0	0	0	0	0	0	0	9	16	19	8	6	5	6	10	0	12	12	9	16	0	0	0	0	0	0	0	5	7	9	4
Solyc01g060280	37	0	21	20	40	36	0	37	56	50	39	47	78	43	58	54	0	46	53	52	49	40	35	24	0	30	29	38	40	29	45	41	47	25	57	87	59	66	0	0	0	33	35	21	27	37	40	20	35
Solyc01g060410	23	16	3	10	21	27	18	36	30	33	16	43	34	45	44	26	0	0	0	4	15	9	0	12	0	0	12	19	16	13	18	23	16	10	42	16	17	37	0	0	0	0	0	0	3	0	0	4	0
Solyc01g060490	0	0	0	0	0	0	0	0	0	3	0	4	0	0	2	0	0	0	0	0	0	0	0	0	0	0	0	0	0	0	0	0	0	0	0	0	5	0	0	0	0	0	0	0	0	0	0	0	0
Solyc01g060470	513	497	403	373	452	402	241	467	431	491	325	388	581	658	321	448	210	442	277	286	528	673	554	512	402	360	337	473	406	364	485	566	446	344	622	570	496	551	0	0	0	452	567	498	558	330	394	444	501
Solyc01g065490	10	14	0	0	21	15	0	20	19	44	0	68	38	17	31	40	38	41	34	49	23	18	13	0	6	20	27	25	29	16	30	21	35	13	37	74	31	45	0	0	0	22	26	13	0	23	17	17	20
Solyc01g065500	12	5	3	2	8	30	7	24	23	14	4	57	47	53	35	71	15	29	22	32	14	5	8	4	4	16	27	31	19	11	12	18	23	12	22	54	14	48	0	0	0	3	8	6	6	1	3	9	5
Solyc01g065510	66	37	14	24	86	98	15	122	143	132	48	60	103	53	94	127	11	21	7	8	145	41	106	11	24	55	42	53	34	91	61	78	65	23	84	50	28	91	0	0	0	46	20	10	5	9	10	15	17
Solyc01g160570	0	0	0	0	0	0	0	0	0	0	0	0	0	0	0	0	0	0	0	0	0	0	0	0	0	0	0	0	0	0	0	0	0	0	0	0	0	0	0	0	0	0	0	0	0	0	0	0	0
Solyc01g065530	125	64	39	36	56	75	17	130	83	80	50	54	121	103	74	95	58	195	89	132	364	134	502	72	74	322	78	119	134	482	148	141	123	52	111	133	95	109	0	0	0	183	155	58	53	92	37	209	172
Solyc01g065540	70	61	60	44	81	61	50	89	82	100	66	97	138	76	54	80	55	94	87	72	113	159	84	77	54	100	113	168	143	78	85	144	119	101	126	196	128	164	0	0	0	148	113	89	84	94	91	105	142
Solyc01g065550	19	25	8	10	29	26	18	39	37	20	24	32	52	63	39	62	35	32	20	30	42	22	36	17	19	38	29	46	38	45	25	33	39	17	30	63	50	43	0	0	0	19	25	21	12	16	12	26	29
Solyc01g065560	16	19	7	12	21	16	12	25	29	32	14	18	21	29	25	31	11	34	0	8	15	22	23	13	17	13	16	24	24	18	25	12	36	11	30	54	34	28	0	0	0	17	26	14	19	14	10	22	18
Solyc01g065570	6	3	0	4	0	4	0	7	3	2	4	5	0	14	5	5	0	5	0	0	4	4	0	2	0	4	7	9	8	6	4	2	3	4	5	11	4	6	0	0	0	0	0	0	3	0	0	7	0
Solyc01g065580	97	60	49	72	73	126	41	134	129	113	98	117	140	123	105	147	73	113	80	139	145	134	97	73	81	69	88	123	86	82	81	113	106	60	136	170	131	183	0	0	0	80	75	80	43	94	73	77	82
Solyc01g065690	6	5	3	5	6	6	6	5	25	21	9	12	20	4	8	22	20	28	4	14	12	9	24	3	2	8	14	11	15	16	7	23	20	18	9	20	7	28	0	0	0	8	9	9	4	10	10	9	5
Solyc01g065700	15	0	10	11	18	16	0	26	46	54	54	0	7	5	6	0	0	0	0	0	43	31	26	0	0	0	5	0	0	0	10	15	0	6	0	4	0	6	0	0	0	2	0	0	0	0	0	0	0
Solyc01g065710	20	22	25	22	24	26	19	29	35	30	32	24	31	24	24	22	19	14	0	29	38	47	20	27	17	25	20	20	30	22	21	37	24	24	33	40	16	34	0	0	0	22	8	13	14	8	0	11	14
Solyc01g065720	36	36	33	35	74	47	37	64	46	63	56	71	54	61	55	67	68	91	42	106	54	69	61	58	38	62	78	88	76	44	53	79	85	38	76	101	60	114	0	0	0	39	85	59	58	90	68	89	98
Solyc01g065740	0	0	0	0	0	0	0	0	2	0	0	2	9	0	0	0	8	6	0	0	3	0	2	0	0	0	0	4	8	0	0	8	0	4	0	6	5	0	0	0	0	8	0	7	0	10	2	0	0
Solyc01g065810	1	1	0	1	0	0	1	0	1	0	0	1	0	0	1	1	1	0	0	0	1	1	0	1	1	0	1	0	0	1	0	0	0	0	0	0	1	1	0	0	0	1	0	1	1	1	1	1	1
Solyc01g065840	10	0	5	6	7	0	0	7	11	10	0	9	13	5	0	13	39	20	0	13	9	11	8	4	5	9	7	10	14	12	7	16	18	4	9	23	17	22	0	0	0	18	13	6	8	20	10	11	8
Solyc01g066040	7	2	0	0	10	5	5	8	8	14	0	8	8	16	12	5	0	0	0	5	19	7	8	7	6	2	0	4	0	0	1	1	1	0	4	14	7	18	0	0	0	6	0	0	9	1	1	0	0
Solyc01g066050	119	98	55	71	114	89	39	151	157	194	102	136	168	125	98	124	76	145	109	122	218	122	105	70	83	110	106	171	125	133	140	164	144	74	149	204	133	180	0	0	0	99	95	79	65	89	63	90	86
Solyc01g066060	23	6	0	15	13	16	9	13	13	22	13	24	26	21	18	21	0	22	25	14	28	17	17	12	14	16	11	13	10	12	0	29	19	13	30	44	21	33	0	0	0	12	7	8	9	16	7	11	13
Solyc01g066190	1	0	0	0	0	0	0	0	2	1	0	1	0	0	1	0	0	0	0	0	0	0	0	0	0	0	0	1	1	0	0	0	0	0	0	0	0	0	0	0	0	0	0	0	0	0	0	1	0
Solyc01g066310	35	32	24	31	54	61	25	109	62	71	44	81	86	90	78	97	120	114	86	90	91	82	50	53	48	64	86	133	106	68	88	117	100	64	120	149	136	105	0	0	0	124	81	68	65	131	80	72	97
Solyc01g066350	0	0	0	0	0	0	0	0	0	0	0	0	0	0	0	0	0	0	0	0	0	0	0	0	0	0	0	0	0	0	0	0	0	0	0	0	0	0	0	0	0	0	0	0	0	0	0	0	0
Solyc01g066360	0	0	0	0	0	0	0	0	0	0	0	0	0	0	0	0	0	0	0	0	0	0	0	0	0	0	0	0	0	0	0	0	0	0	0	0	0	0	0	0	0	0	0	0	0	0	0	0	0
Solyc01g066420	0	0	0	0	0	0	0	0	0	0	0	0	0	0	0	0	0	0	0	0	0	0	0	0	0	0	0	0	0	0	0	0	0	0	0	0	0	0	0	0	0	0	0	0	0	0	0	0	0
Solyc01g066425	0	0	0	0	0	0	0	0	0	0	0	0	0	0	0	0	0	0	0	0	0	0	0	0	0	0	0	0	0	0	0	0	0	0	0	0	0	0	0	0	0	0	0	0	0	0	0	0	0
Solyc01g066410	0	0	0	0	0	0	0	0	0	0	0	0	0	0	0	0	0	0	0	0	0	0	0	0	0	0	0	0	0	0	0	0	0	0	0	0	0	0	0	0	0	0	0	0	0	0	0	0	0
Solyc01g066380	0	0	0	0	0	0	0	0	0	0	0	0	0	0	0	0	0	0	0	0	0	0	0	0	0	0	0	0	0	0	0	0	0	0	0	0	0	0	0	0	0	0	0	0	0	0	0	0	0
Solyc01g066430	31	35	22	22	130	86	32	265	109	142	149	62	83	178	75	91	97	135	161	175	152	73	122	107	66	96	75	101	84	77	115	116	116	91	68	82	71	87	1	0	2	248	259	119	90	116	103	220	208
Solyc01g066440	7	11	0	0	0	0	16	6	6	10	0	7	12	9	7	12	0	0	0	0	8	6	7	4	2	0	6	4	0	0	11	6	4	4	0	0	0	9	0	0	0	0	0	1	0	0	4	0	2
Solyc01g150144	0	0	0	0	0	0	0	0	0	0	0	0	0	0	0	0	0	0	0	0	0	0	0	0	0	0	6	3	4	0	0	0	2	0	0	0	0	0	0	0	0	0	0	0	0	0	0	0	0
Solyc01g162630	0	0	0	0	0	0	0	0	0	0	0	0	0	0	0	0	0	0	0	0	0	0	0	0	0	0	0	0	0	0	0	0	0	0	0	0	0	0	0	0	0	0	0	0	0	0	0	0	0
Solyc01g066457	0	0	0	0	0	0	0	0	0	0	0	0	0	0	0	0	0	0	0	0	5	3	0	1	0	0	4	4	4	0	0	0	2	0	2	0	0	0	0	0	0	0	0	0	0	0	0	2	0
Solyc01g066490	0	0	0	0	0	0	0	0	0	0	0	0	0	0	0	0	0	0	0	0	0	0	0	0	0	0	0	0	0	0	0	0	0	0	0	0	0	0	0	0	0	0	0	0	0	0	0	0	0
Solyc01g066500	0	1	0	0	0	1	1	0	1	0	0	0	1	0	0	0	0	0	0	0	0	0	0	0	1	0	0	0	0	0	0	0	0	0	1	1	0	0	0	0	0	0	0	0	0	0	0	0	0
Solyc01g066510	0	0	0	0	0	0	0	0	0	0	0	0	0	0	0	0	0	0	0	0	0	0	0	0	0	0	0	0	0	0	0	0	0	0	0	0	0	0	0	0	0	0	0	0	0	0	0	0	0
Solyc01g066570	0	0	0	0	0	0	0	0	0	4	0	5	10	5	0	0	0	2	9	8	7	0	3	4	0	3	0	9	5	4	6	13	8	3	9	11	6	12	0	0	0	14	11	15	0	14	9	10	11
Solyc01g162640	0	0	0	0	0	0	0	0	0	0	0	0	0	0	0	0	0	0	0	0	0	0	0	0	0	0	0	0	0	0	0	0	0	0	0	0	0	0	0	0	0	0	0	0	0	0	0	0	0
Solyc01g066614	0	0	0	0	0	0	0	0	0	0	0	0	0	0	0	0	0	0	0	0	0	0	0	0	0	0	0	0	0	0	0	0	0	0	0	0	0	0	0	0	0	0	0	0	0	0	0	0	0
Solyc01g066616	0	0	0	0	0	0	0	0	0	0	0	0	0	0	0	0	0	0	0	0	0	0	0	0	0	0	0	0	0	0	0	0	0	0	0	0	0	0	0	0	0	0	0	0	0	0	0	0	0
Solyc01g066620	0	0	0	0	0	0	0	0	0	0	0	0	0	0	0	0	0	0	0	0	0	0	0	0	0	0	0	5	0	0	0	0	0	0	0	0	0	0	0	0	0	0	0	3	0	0	0	0	0
Solyc01g066625	0	0	0	0	0	0	0	0	0	0	0	0	0	0	0	0	0	0	0	0	0	0	0	0	0	0	0	0	0	0	0	0	0	0	0	0	0	0	0	0	0	0	0	0	0	0	0	0	0
Solyc01g066630	0	0	0	0	0	0	0	0	0	1	0	0	1	0	0	0	0	3	0	0	0	0	0	0	0	0	0	0	2	0	0	0	0	0	3	0	0	0	0	0	0	0	0	0	0	0	0	2	0
Solyc01g066650	0	0	0	0	0	0	0	0	0	0	0	0	0	0	0	0	0	0	0	0	0	0	0	0	0	0	0	0	0	0	0	0	0	0	0	0	0	0	0	0	0	0	0	0	0	0	0	0	0
Solyc01g066660	0	0	0	0	0	0	0	0	0	0	0	0	0	0	0	0	0	0	0	0	0	0	0	0	0	0	0	0	0	0	0	0	0	0	0	0	0	0	0	0	0	0	0	0	0	0	0	0	0
Solyc01g066670	0	0	0	0	0	0	0	0	0	0	0	0	0	0	0	0	0	0	0	0	0	0	0	0	0	0	0	0	0	1	0	0	0	0	0	0	0	0	0	0	0	0	0	0	0	0	0	0	0
Solyc01g066680	0	0	0	0	0	0	0	0	0	0	0	0	0	0	0	0	0	0	0	0	0	0	0	0	0	0	0	0	0	0	0	0	0	0	0	0	0	0	0	0	0	0	0	0	0	0	0	0	0
Solyc01g066700	0	0	0	0	0	0	0	0	0	0	0	0	0	0	0	0	0	0	0	0	0	0	0	0	0	0	0	0	0	0	0	0	0	0	0	0	0	0	0	0	0	0	0	0	0	0	0	0	0
Solyc01g066480	22	19	8	9	0	18	0	27	40	31	22	45	47	30	34	41	0	47	33	37	35	17	18	8	4	18	12	18	26	24	31	36	23	10	33	51	34	42	0	0	0	0	9	18	0	19	9	9	13
Solyc01g066520	32	32	18	28	97	26	20	67	54	141	61	24	61	43	40	41	121	126	188	201	252	142	257	194	295	246	127	166	163	374	169	177	265	49	52	49	36	56	0	0	0	854	538	439	81	1177	673	354	580
Solyc01g066560	5	5	10	5	7	10	2	15	4	6	7	4	27	10	7	9	0	13	0	0	11	17	8	7	0	0	20	23	13	5	3	15	17	9	18	16	11	8	0	0	0	3	7	8	5	4	4	7	11
Solyc01g066590	229	193	126	111	206	184	113	228	186	274	127	213	202	143	182	158	116	160	173	133	290	292	197	158	174	187	262	351	311	279	273	320	364	203	239	278	250	231	0	0	0	379	234	190	108	155	186	153	208
Solyc01g066610	5	0	0	8	0	14	0	11	9	8	0	0	9	0	5	6	0	0	0	0	0	0	0	0	0	0	0	0	5	0	11	7	0	0	0	0	5	15	0	0	0	0	0	0	2	0	0	0	3
Solyc01g066640	10	11	4	6	4	23	15	7	11	12	5	4	0	5	0	8	0	1	1	0	21	13	12	8	15	23	31	12	44	23	20	38	12	23	6	13	39	16	0	0	0	64	29	39	9	14	10	8	18
Solyc01g066690	114	91	44	48	97	103	49	109	86	108	96	101	129	141	95	106	52	121	130	110	128	101	93	59	58	68	64	109	84	78	103	128	107	64	118	153	145	128	0	0	0	101	70	77	71	68	70	83	109
Solyc01g160360	12	0	0	0	0	0	0	0	0	0	0	0	0	0	0	0	0	0	0	0	8	9	0	0	0	0	0	19	9	11	0	11	11	11	0	10	0	0	0	0	0	0	8	0	0	0	0	0	0
Solyc01g066720	249	167	144	165	273	278	149	377	246	204	219	277	297	487	295	321	146	381	307	345	294	232	259	256	282	191	202	280	176	230	224	272	226	123	339	333	246	356	0	0	0	258	283	160	174	179	135	186	194
Solyc01g066750	0	0	0	0	0	0	0	0	0	0	0	0	0	0	0	0	0	0	0	0	0	0	0	0	0	0	0	1	0	0	0	0	0	0	0	0	0	0	0	0	0	0	0	0	0	0	0	0	0
Solyc01g066770	0	0	0	5	0	0	0	0	0	0	12	0	31	0	0	18	0	0	0	0	22	18	0	26	0	15	0	31	25	0	18	29	22	14	29	57	0	0	0	0	0	48	22	24	0	34	19	32	35
Solyc01g066775	0	0	0	0	0	0	0	0	0	0	0	0	0	0	0	0	0	0	0	0	0	0	0	0	0	0	0	0	0	0	0	0	0	0	0	0	0	0	0	0	0	0	0	0	0	0	0	0	0
Solyc01g066800	0	0	0	0	0	0	0	0	0	0	0	0	0	0	0	0	0	0	0	0	0	0	0	0	0	0	0	0	0	0	0	0	0	0	0	0	0	0	0	0	0	0	0	0	0	0	0	0	0
Solyc01g066810	0	0	0	0	0	0	0	0	0	0	0	0	0	0	0	0	0	0	0	0	0	0	0	0	0	0	0	0	0	0	0	0	0	0	0	0	0	0	0	0	0	0	0	0	0	0	0	0	0
Solyc01g150145	0	0	0	0	0	0	0	0	0	0	0	0	0	0	1	2	0	0	0	0	0	0	0	0	1	0	0	0	0	0	0	0	0	0	0	0	0	0	0	0	0	0	0	0	0	0	0	0	0
Solyc01g066890	0	0	0	0	0	0	0	0	0	0	0	0	0	0	0	0	0	0	0	0	0	0	0	0	0	0	0	0	0	0	0	0	0	0	0	0	0	0	0	0	0	0	0	0	0	0	0	0	0
Solyc01g066895	0	0	0	0	0	0	0	0	0	0	0	0	0	0	0	0	0	0	0	0	0	0	0	0	0	0	0	0	0	0	0	0	0	0	0	0	0	0	0	0	0	0	0	0	0	0	0	0	0
Solyc01g066913	0	0	0	0	0	0	0	0	0	0	0	0	0	0	0	0	0	0	0	0	0	0	0	0	0	0	0	0	0	0	0	0	0	0	0	0	0	0	0	0	0	0	0	0	0	0	0	0	0
Solyc01g066940	0	84	82	0	0	73	0	90	0	109	78	99	0	200	83	109	78	255	0	271	155	160	167	149	137	115	95	139	117	105	116	153	146	0	137	183	135	208	0	0	0	254	200	194	0	127	153	167	187
Solyc01g066950	0	0	0	0	0	0	0	0	0	0	0	0	0	0	0	0	0	0	0	0	0	0	0	0	0	0	0	0	0	0	0	0	0	0	0	0	0	0	0	0	0	1	0	0	0	0	0	0	0
Solyc01g066990	0	0	0	0	0	0	0	0	0	0	0	0	0	0	0	0	0	0	0	0	0	0	0	0	0	0	0	0	0	0	0	0	0	0	0	0	0	0	0	0	0	0	0	0	0	0	0	0	0
Solyc01g067005	0	0	0	0	0	0	0	0	0	0	0	0	0	0	0	0	0	0	0	0	0	0	0	0	0	0	0	0	0	0	0	0	0	0	0	0	0	0	0	0	0	0	0	0	0	0	0	0	0
Solyc01g067020	0	0	0	0	0	0	0	5	0	0	0	5	4	18	0	6	9	18	0	33	0	0	0	0	0	0	0	0	5	0	0	0	0	0	8	8	9	10	0	0	0	0	14	0	0	6	7	8	0
Solyc01g067030	0	0	0	1	0	0	0	0	0	0	0	0	0	0	0	1	2	0	0	2	0	1	1	0	0	1	2	0	0	1	0	1	1	1	0	1	0	0	0	0	0	0	1	1	0	0	0	1	2
Solyc01g067040	0	0	0	0	0	0	0	0	0	0	0	0	0	0	0	0	0	0	0	0	0	0	0	0	0	0	0	0	0	0	0	0	0	0	0	0	0	0	0	0	0	0	0	0	0	0	0	0	0
Solyc01g066730	4	8	2	6	2	8	2	53	27	2	2	35	9	17	9	5	0	15	30	3	11	0	3	2	7	8	12	4	3	3	9	13	7	0	8	13	8	9	1	0	0	2	0	9	7	2	0	2	4
Solyc01g066740	64	47	51	44	64	58	36	0	87	119	49	48	132	62	69	145	41	53	0	56	71	55	61	35	16	22	36	41	46	41	57	76	62	50	118	143	61	157	0	0	0	20	17	17	0	24	20	20	32
Solyc01g066760	13	17	7	18	23	13	11	24	17	21	15	50	42	44	24	31	6	20	16	27	27	23	13	9	11	11	14	16	9	11	21	13	16	14	48	53	24	44	0	0	0	3	3	1	4	1	0	4	2
Solyc01g066790	1	0	0	0	0	1	0	3	0	2	0	0	0	5	1	1	0	5	0	1	0	1	0	0	0	0	4	3	4	0	0	2	6	1	8	6	0	5	0	0	0	0	6	0	0	4	1	6	6
Solyc01g066820	4	0	5	0	5	0	0	9	0	12	0	6	0	0	0	5	4	7	0	0	0	8	7	6	0	12	22	16	20	10	11	18	10	12	0	5	0	8	0	0	0	0	0	0	0	0	0	0	0
Solyc01g066830	23	19	0	13	22	21	0	23	22	23	18	25	45	23	16	40	19	42	0	31	31	30	38	27	14	27	50	56	38	23	26	33	30	24	42	45	58	74	0	0	0	23	26	28	20	46	41	31	28
Solyc01g066840	1206	785	471	685	1123	1333	759	1437	1413	1385	1191	1527	1888	1657	1258	1581	456	1101	836	846	1273	1191	1014	620	692	605	758	986	648	818	996	1168	1072	573	1886	1842	1409	2001	0	4	0	1073	697	569	510	498	505	551	713
Solyc01g066850	12	17	6	8	0	14	5	4	14	19	12	11	11	0	7	14	6	0	5	0	7	16	9	6	6	9	10	0	8	10	7	17	8	10	7	12	13	12	0	0	0	0	0	0	3	0	0	5	2
Solyc01g066860	192	184	217	160	226	197	68	253	269	470	225	456	492	432	395	492	84	86	54	22	365	293	220	241	154	220	167	244	275	248	227	358	333	215	268	519	201	735	0	0	0	203	104	125	118	128	98	120	119
Solyc01g066870	15	24	0	0	26	0	5	34	28	48	26	15	20	13	13	18	33	44	0	37	30	22	17	0	8	0	17	27	0	12	18	19	32	0	19	30	18	32	0	0	0	16	18	13	0	0	17	24	20
Solyc01g066880	123	104	91	50	94	87	33	84	164	252	87	110	180	90	71	106	96	165	168	182	186	185	175	140	89	139	96	227	208	128	161	256	230	201	187	371	176	360	0	0	0	173	102	149	108	99	141	143	130
Solyc01g066900	41	26	16	17	41	47	0	42	34	37	25	50	59	66	40	48	23	23	0	0	25	18	19	0	16	0	11	23	22	26	24	42	29	20	49	35	23	48	0	0	0	8	5	8	13	14	5	0	11
Solyc01g066910	95	131	59	59	97	96	127	206	73	96	95	43	55	31	69	26	1	2	2	10	36	71	25	24	17	11	9	14	9	15	13	6	24	10	96	402	100	295	1	1	0	20	23	23	12	5	6	7	11
Solyc01g066970	10	5	5	2	1	0	1	7	2	2	1	30	15	21	9	24	0	0	0	0	7	11	9	15	4	4	2	8	6	3	2	4	4	0	40	131	85	274	0	0	0	20	16	10	8	34	23	42	48
Solyc01g067070	33	36	19	22	30	23	23	31	19	40	27	37	28	52	17	31	22	39	31	41	88	81	49	57	41	46	50	45	61	54	39	66	66	43	65	87	37	61	0	0	0	81	52	37	73	40	23	39	39
Solyc01g067080	11	5	6	11	0	12	9	10	18	14	14	16	19	18	12	11	10	11	0	12	10	17	0	0	7	0	9	11	15	7	9	11	7	13	14	21	13	21	0	0	0	11	4	4	9	7	6	13	8
Solyc01g067090	50	50	37	34	61	46	44	102	47	52	66	61	72	67	63	53	22	65	45	30	56	60	74	41	52	29	47	44	31	38	47	46	21	33	70	76	55	74	0	0	0	37	26	29	30	30	20	37	31
Solyc01g067100	290	276	243	229	359	284	240	302	263	398	281	345	442	480	267	284	273	346	269	297	497	586	393	420	352	439	352	568	493	433	441	615	531	439	537	713	589	564	0	0	0	566	433	459	427	462	401	394	449
Solyc01g067120	12	13	0	5	56	59	17	55	45	20	24	19	17	72	39	0	17	85	45	85	14	12	12	9	10	27	0	13	11	8	20	11	13	17	18	8	11	24	0	0	0	0	20	16	0	10	15	10	19
Solyc01g067130	0	0	0	0	0	1	2	0	1	1	3	0	0	1	0	0	1	1	0	5	1	0	0	0	0	2	4	4	5	0	1	2	4	4	2	0	7	6	0	0	0	3	3	0	0	2	4	3	4
Solyc01g067140	0	0	0	0	0	0	0	0	0	0	0	0	0	0	0	0	0	0	0	0	0	0	0	0	0	0	0	0	0	0	0	0	0	0	0	0	0	0	0	0	0	0	0	0	0	0	0	0	0
Solyc01g067145	0	0	0	0	0	0	0	0	0	0	0	0	0	0	0	0	0	0	0	0	0	0	0	0	0	0	0	0	0	0	0	0	0	0	0	0	0	0	0	0	0	0	0	0	0	0	0	0	0
Solyc01g067150	0	0	0	0	0	0	0	0	0	0	0	0	0	0	0	0	0	0	0	0	0	0	0	0	0	0	0	0	0	0	0	0	0	0	0	0	0	0	0	0	0	0	0	0	0	0	0	0	0
Solyc01g067160	0	0	0	0	0	0	0	0	0	0	0	0	0	0	0	0	0	0	0	0	0	0	0	0	0	2	0	0	0	0	0	0	0	0	0	0	0	0	0	0	0	0	0	0	0	0	0	0	0
Solyc01g067170	0	0	0	0	0	0	0	0	0	0	0	0	0	0	0	0	0	0	0	0	0	0	0	0	0	0	0	0	0	0	0	0	0	0	0	0	0	0	0	0	0	0	0	0	0	0	0	0	0
Solyc01g067200	0	0	0	0	0	0	0	0	0	0	0	0	0	0	0	0	0	0	0	0	0	0	0	0	0	0	0	0	0	0	0	0	0	0	0	0	0	0	0	0	0	0	0	0	0	0	0	0	0
Solyc01g067190	0	0	0	0	0	0	0	0	0	0	0	0	0	0	0	0	0	0	0	0	0	0	0	0	0	0	0	0	0	0	0	0	0	0	0	0	0	0	0	0	0	0	0	0	0	0	0	0	0
Solyc01g067210	0	0	0	0	0	0	0	0	0	0	0	0	0	0	0	0	0	0	0	0	0	0	0	0	0	0	0	0	0	0	0	0	0	0	0	0	0	0	0	0	0	0	0	0	0	0	0	0	0
Solyc01g067220	0	0	0	0	0	0	0	0	0	0	0	0	0	0	0	0	0	0	0	0	0	0	0	0	0	0	0	0	0	0	0	0	0	0	0	0	0	0	0	0	0	0	0	0	0	0	0	0	0
Solyc01g067230	0	0	0	0	0	0	0	0	0	0	0	0	0	0	0	0	0	0	0	0	0	0	0	0	0	0	0	0	0	0	0	0	0	0	0	0	0	0	0	0	0	0	0	0	0	0	0	0	0
Solyc01g067250	0	0	0	0	0	0	0	0	0	0	0	0	0	0	0	0	0	0	0	0	0	0	0	0	0	0	0	0	0	0	0	0	0	0	0	0	0	0	0	0	0	0	0	0	0	0	0	0	0
Solyc01g067270	0	0	0	0	0	0	0	0	0	0	0	0	0	0	0	0	0	0	0	0	0	0	0	0	0	0	0	0	7	0	0	0	0	0	0	0	0	0	0	0	0	0	0	0	0	0	0	0	0
Solyc01g067320	0	0	0	0	0	0	0	0	0	0	0	0	0	0	0	0	0	0	0	0	0	0	0	0	0	0	0	0	0	0	0	0	0	0	0	0	0	0	0	0	0	0	0	0	0	0	0	0	0
Solyc01g067330	0	0	0	0	0	0	0	15	8	19	18	2	0	0	0	0	61	423	186	240	5	2	0	2	0	8	7	0	7	12	6	2	9	5	4	8	23	4	0	0	0	5	16	15	0	12	3	4	11
Solyc01g067340	0	0	0	0	0	0	0	0	0	0	0	0	0	0	0	0	0	0	0	0	0	0	0	0	0	0	0	0	0	0	0	0	0	0	0	0	0	0	0	0	0	0	0	0	0	0	0	0	0
Solyc01g162650	0	0	0	0	0	0	0	0	0	0	0	0	0	0	0	0	0	0	0	0	0	0	0	0	0	0	0	0	0	0	0	0	0	0	0	0	0	0	0	0	0	0	0	0	0	0	0	0	0
Solyc01g067350	0	0	0	0	0	1	2	0	0	1	0	0	0	0	0	2	0	0	0	0	0	1	0	1	0	1	1	1	1	3	0	0	0	0	0	0	0	2	0	0	0	0	0	1	0	0	1	0	0
Solyc01g067360	0	0	0	0	27	11	0	37	31	53	21	0	14	0	8	17	64	56	55	60	44	36	49	0	0	38	51	51	59	49	69	65	47	47	25	28	14	27	0	0	0	87	82	96	0	109	92	55	65
Solyc01g067370	0	0	0	0	0	4	0	12	0	0	58	0	0	0	0	0	0	0	0	0	0	0	0	0	0	0	0	6	0	0	0	0	2	0	0	12	35	0	0	0	0	0	0	0	0	6	7	6	8
Solyc01g067280	31	33	0	17	21	26	30	41	20	55	29	54	49	47	29	46	23	40	45	33	61	64	56	0	37	68	91	100	93	59	88	89	89	80	76	133	78	107	0	0	0	110	103	80	82	89	65	59	107
Solyc01g067290	40	25	16	25	12	20	7	29	25	57	23	10	30	16	19	11	9	27	13	32	47	42	25	11	9	15	22	26	32	19	19	30	39	24	33	21	19	25	0	0	0	15	8	11	9	10	6	10	12
Solyc01g067300	62	13	0	9	0	70	0	138	22	57	27	82	103	143	50	77	46	97	0	39	87	34	44	0	17	394	522	709	322	254	267	133	452	274	342	501	313	470	0	0	0	120	169	81	42	200	236	752	557
Solyc01g067295	62	56	91	29	41	0	0	4	16	72	0	0	8	21	21	0	51	15	27	19	202	71	78	46	63	13	23	46	75	22	14	35	31	19	18	22	0	41	0	0	0	25	28	23	45	57	37	39	44
Solyc01g067380	18	0	14	0	33	17	0	48	34	60	0	24	42	33	0	40	62	62	0	42	67	80	43	25	26	57	53	102	80	56	70	85	87	41	47	52	48	67	0	0	0	237	118	224	37	298	169	79	101
Solyc01g067390	243	174	152	179	323	252	183	288	322	344	327	330	388	316	235	431	307	407	258	383	402	304	304	283	206	413	415	519	488	356	404	565	418	396	445	392	433	711	0	0	0	288	279	385	219	512	430	399	456
Solyc01g067400	27	32	19	22	45	30	23	31	29	40	39	41	53	40	20	30	26	29	11	48	40	41	38	33	23	50	42	39	53	38	32	58	54	44	63	42	50	62	0	0	0	35	39	40	19	48	37	55	50
Solyc01g067440	23	30	5	14	16	19	10	23	42	52	12	6	14	9	22	10	58	22	53	43	23	26	47	8	13	18	13	28	4	34	17	46	35	6	9	3	3	10	0	0	0	17	3	6	1	25	10	8	11
Solyc01g067520	0	0	0	0	0	0	0	0	0	0	0	0	0	0	0	0	0	0	0	0	0	0	0	0	0	0	0	0	0	0	0	0	0	0	0	0	0	0	0	0	0	0	0	0	0	0	0	0	0
Solyc01g067570	0	6	0	4	0	5	5	0	6	0	3	7	3	8	8	9	11	18	5	0	7	7	3	3	5	4	11	16	6	9	10	8	7	11	9	11	8	27	0	0	0	7	13	9	12	9	21	15	10
Solyc01g067620	0	17	0	8	0	14	0	41	0	18	0	156	187	296	68	85	0	22	19	0	0	28	0	0	0	17	0	31	15	17	17	29	0	21	89	401	202	272	0	0	0	17	13	0	0	6	0	0	13
Solyc01g067650	0	0	0	0	0	0	0	0	0	0	0	0	0	0	0	0	0	0	0	0	0	0	0	0	0	0	0	0	0	0	0	0	0	0	0	0	0	0	0	0	0	0	0	0	0	0	0	0	0
Solyc01g067690	0	0	0	0	0	0	0	0	0	3	0	3	0	0	3	2	0	0	0	0	4	4	0	0	0	0	0	3	6	3	0	4	0	3	6	4	4	3	0	0	0	0	0	4	0	0	0	2	4
Solyc01g067700	0	0	0	0	0	0	0	0	0	0	0	0	0	0	0	0	0	0	0	0	0	0	0	0	0	0	0	0	0	0	0	0	0	0	0	0	0	0	0	0	0	0	0	0	0	0	0	0	0
Solyc01g067760	0	0	0	0	0	0	0	0	0	0	0	0	0	0	0	0	17	0	0	0	0	10	0	0	4	0	0	0	0	0	0	0	0	0	0	0	0	0	0	0	0	0	0	0	0	0	0	0	0
Solyc01g067780	0	0	0	0	0	0	2	0	0	0	3	0	3	0	0	0	0	0	0	0	1	0	0	0	1	0	0	0	1	0	1	0	1	0	1	0	0	1	0	0	0	1	0	0	0	0	0	1	0
Solyc01g067850	0	0	0	0	0	0	0	0	0	0	0	0	0	0	0	0	0	0	0	0	0	0	0	0	0	0	0	0	0	0	0	0	0	0	0	0	0	0	0	0	0	0	0	0	0	0	0	0	0
Solyc01g067860	0	0	0	0	18	47	43	134	9	6	127	29	38	7	23	11	0	0	0	0	9	3	0	0	0	7	11	9	7	5	16	8	7	7	6	15	34	10	0	0	0	66	20	34	0	5	0	5	11
Solyc01g067870	0	0	0	0	0	0	0	10	0	0	95	0	0	0	0	0	0	0	0	0	0	0	0	0	0	0	0	0	0	0	0	0	0	0	0	28	47	0	0	0	0	0	0	0	0	0	0	0	0
Solyc01g067880	0	0	0	0	0	0	0	0	0	0	0	0	0	0	0	0	0	0	0	0	0	0	0	0	0	0	0	0	0	0	0	0	0	0	0	0	0	0	0	0	0	0	0	0	0	0	0	0	0
Solyc01g067910	0	0	0	0	0	0	0	0	0	12	5	6	10	0	0	0	0	0	0	0	0	0	0	0	0	0	0	8	8	0	0	0	10	5	0	0	0	0	0	0	0	0	0	0	0	0	0	0	0
Solyc01g067920	0	0	0	0	0	0	0	0	0	0	0	0	0	0	0	0	0	0	0	0	0	0	0	0	0	0	0	0	0	0	0	0	0	0	0	0	0	0	0	0	0	0	0	0	0	0	0	0	0
Solyc01g067950	0	0	0	0	0	0	0	0	0	0	0	0	0	0	0	0	0	0	0	0	0	0	0	0	0	0	0	0	0	0	0	0	0	0	0	0	0	0	0	0	0	0	0	0	0	0	0	0	0
Solyc01g067960	0	0	0	0	0	0	0	0	0	0	0	0	0	0	0	0	0	0	0	0	0	0	0	0	0	0	0	0	0	0	0	0	0	0	0	0	0	0	0	0	0	0	0	0	0	0	0	0	0
Solyc01g067965	0	0	0	0	13	0	0	11	9	0	0	16	16	15	14	14	0	0	0	0	0	4	3	0	0	10	6	10	9	13	5	0	13	3	7	14	5	21	0	0	0	0	0	0	5	4	0	3	2
Solyc01g067980	0	0	0	0	0	0	0	0	0	0	0	0	0	0	0	0	0	0	0	0	0	0	0	0	0	0	0	0	0	0	0	0	0	0	0	0	0	0	0	0	0	0	0	0	0	0	0	0	0
Solyc01g067990	0	0	0	0	0	0	0	0	0	0	0	0	0	0	0	0	0	0	0	0	0	0	0	0	0	0	0	0	0	0	0	0	0	0	0	0	0	0	0	0	0	0	0	0	0	0	0	0	0
Solyc01g068010	0	0	0	0	0	0	0	0	0	0	0	0	0	0	0	0	0	0	0	0	0	0	0	0	0	0	0	0	0	0	0	0	0	0	0	0	0	0	0	0	0	0	0	0	0	0	0	0	0
Solyc01g068040	0	0	0	0	0	0	0	0	0	0	0	0	0	2	0	0	0	0	0	0	0	0	0	0	0	0	0	0	0	0	0	0	0	0	0	0	0	0	0	0	0	0	0	0	0	0	0	0	0
Solyc01g068050	0	0	0	0	0	0	0	9	15	20	0	7	14	17	16	5	0	12	0	14	13	14	8	0	0	0	12	9	6	4	15	19	8	8	16	14	12	8	0	0	0	11	0	5	5	8	0	4	0
Solyc01g068080	0	0	0	5	7	0	0	10	6	0	0	0	5	3	5	0	0	0	0	0	8	5	0	0	0	6	0	0	14	9	2	5	0	0	6	0	4	0	0	0	0	4	0	0	0	3	0	0	0
Solyc01g160580	0	0	0	1	1	0	0	0	1	1	1	1	0	0	1	1	0	1	1	0	1	0	1	0	0	0	0	1	1	1	1	1	0	1	1	2	1	1	0	0	0	0	1	0	0	0	1	0	0
Solyc01g160590	0	1	0	1	0	0	0	0	1	1	1	1	0	0	1	1	0	1	1	0	1	0	1	0	0	0	0	1	1	1	1	0	0	1	1	0	0	1	0	0	0	0	1	0	0	0	0	0	0
Solyc01g068120	0	0	0	0	0	0	0	0	0	0	0	0	0	0	0	0	0	0	0	0	0	0	0	0	0	0	0	1	0	0	0	0	0	0	0	0	0	0	0	0	0	0	0	0	0	0	0	0	1
Solyc01g068170	0	12	0	0	0	11	10	23	0	18	20	39	26	0	0	23	14	47	42	20	23	16	19	15	11	16	11	24	18	14	21	24	23	13	28	30	35	29	0	0	0	17	21	12	0	14	30	19	21
Solyc01g068180	0	0	0	0	0	0	0	0	7	11	0	11	39	11	0	10	0	25	0	31	23	25	0	0	0	14	15	26	14	0	0	25	27	12	27	33	0	0	0	0	0	16	25	0	0	0	14	20	25
Solyc01g068190	0	5	0	0	7	5	0	17	12	12	0	0	12	6	8	11	0	5	36	0	12	9	0	0	0	7	9	0	0	11	7	6	4	8	6	9	9	15	0	0	0	7	0	3	0	4	0	2	8
Solyc01g162670	0	0	0	0	0	0	0	0	0	0	0	0	0	0	0	0	0	0	0	0	0	0	0	0	0	0	0	0	0	0	0	0	0	0	0	0	0	0	0	0	0	0	0	0	0	0	0	0	0
Solyc01g162660	0	0	0	0	0	0	0	0	0	0	0	0	0	0	0	0	0	0	0	0	0	0	0	0	0	0	0	0	0	0	0	0	0	0	0	0	0	0	0	0	0	0	0	0	0	0	0	0	0
Solyc01g068293	0	0	0	0	0	0	0	0	0	0	0	0	0	0	0	0	0	0	0	0	0	0	0	0	0	0	0	0	0	0	0	0	0	0	0	0	0	0	0	0	0	0	0	0	0	0	0	0	0
Solyc01g068297	0	0	0	0	0	0	0	0	0	0	0	0	0	0	0	0	0	0	0	0	0	0	0	0	0	0	0	0	0	0	0	0	0	0	0	0	0	0	0	0	0	0	0	0	0	0	0	0	0
Solyc01g068300	0	0	0	0	0	0	0	0	0	0	0	0	0	0	0	0	0	0	0	0	0	0	0	0	0	0	0	0	0	0	0	0	0	0	0	0	0	0	0	0	0	0	0	0	0	0	0	0	0
Solyc01g068305	0	0	0	0	0	0	0	0	0	0	0	0	0	0	0	0	0	0	0	0	0	0	0	0	0	0	0	0	0	0	0	0	0	0	0	0	1	0	0	0	0	0	0	0	0	0	0	0	0
Solyc01g068320	0	0	0	0	0	0	0	0	0	0	0	0	0	0	0	0	0	0	0	0	0	0	0	0	0	0	0	0	0	0	0	0	0	0	0	0	0	0	0	0	0	0	0	0	0	0	0	0	0
Solyc01g068340	0	0	0	0	0	0	0	0	0	0	0	0	0	0	0	0	0	0	0	0	0	0	0	0	0	0	0	0	0	0	0	0	0	0	0	0	0	6	0	0	0	0	0	0	0	0	0	0	0
Solyc01g068370	0	0	0	0	0	0	0	0	0	0	0	0	0	0	0	0	0	0	0	0	0	0	0	0	0	0	0	0	0	0	0	0	0	0	0	0	0	0	0	0	0	0	0	0	0	0	0	0	0
Solyc01g068420	0	0	0	0	0	0	0	0	0	0	0	0	0	0	0	0	0	0	0	0	0	0	0	0	0	0	0	0	0	0	0	0	0	0	0	0	0	0	0	0	0	0	0	0	0	0	0	0	0
Solyc01g068430	0	0	0	0	0	0	0	0	0	0	0	0	0	0	0	0	0	0	0	0	0	0	0	0	0	0	0	0	0	0	0	0	0	0	0	0	2	0	0	0	0	0	0	0	0	0	0	0	0
Solyc01g068435	0	0	0	0	0	0	0	0	0	0	0	0	0	0	0	0	0	0	0	0	0	0	0	0	0	0	0	0	0	0	0	0	0	0	0	0	0	0	0	0	0	0	0	0	0	0	0	0	0
Solyc01g068440	0	0	0	0	0	0	0	0	0	0	0	0	0	0	0	0	0	0	0	0	0	0	0	0	0	0	0	0	0	0	0	0	0	0	0	0	0	0	0	0	0	0	0	0	0	0	0	0	0
Solyc01g068490	0	0	0	0	0	0	0	0	0	0	3	0	4	6	12	7	10	15	0	20	0	0	0	0	0	5	0	0	0	0	2	0	0	0	0	4	6	15	0	0	0	3	7	0	0	0	0	0	0
Solyc01g068510	0	1	0	0	0	0	0	3	1	0	0	0	0	2	0	0	0	0	1	0	2	0	4	1	0	2	0	2	2	0	1	0	0	1	0	4	0	1	0	0	0	0	0	0	0	0	0	0	0
Solyc01g068520	0	0	0	1	0	0	0	0	0	0	0	0	0	1	0	0	0	0	0	0	0	0	0	0	0	1	1	0	0	0	1	1	0	0	1	2	3	1	0	0	0	0	0	0	0	0	0	0	1
Solyc01g068550	0	0	0	0	0	0	0	0	0	0	0	0	0	0	0	0	0	0	0	0	0	0	0	0	0	0	0	0	0	0	0	0	0	0	0	0	4	0	0	0	0	0	0	0	0	0	0	0	0
Solyc01g068630	0	0	0	0	0	0	0	0	0	0	0	0	0	0	0	0	0	0	0	0	0	0	0	0	0	0	0	6	0	0	0	0	0	0	0	0	4	0	0	0	0	0	0	3	0	0	0	0	0
Solyc01g079060	0	9	9	0	0	11	3	18	5	0	14	11	18	19	15	13	7	0	12	25	13	4	5	5	6	0	8	18	0	0	8	18	0	11	12	15	26	22	0	0	0	5	5	7	7	0	5	6	8
Solyc01g079080	0	0	0	0	0	0	0	0	0	0	0	0	0	0	0	0	0	0	0	0	0	0	0	0	0	0	0	0	0	0	0	0	0	0	0	0	0	0	0	0	0	0	0	0	0	0	0	0	0
Solyc01g079100	0	0	0	0	0	0	0	0	4	0	0	0	0	0	0	0	0	0	0	0	0	0	0	0	0	0	4	0	0	0	4	0	0	0	0	0	0	6	0	0	0	0	0	0	0	0	0	0	0
Solyc01g079115	0	0	0	0	0	0	0	0	0	0	0	0	0	0	0	0	0	0	0	0	0	0	0	0	0	0	0	0	0	0	0	0	0	0	0	0	0	0	0	0	0	0	0	0	0	0	0	0	0
Solyc01g079130	0	0	0	0	0	0	0	0	0	0	0	0	0	0	0	0	0	0	0	0	0	0	0	0	0	0	0	0	0	0	0	0	0	0	0	0	0	0	0	0	0	0	0	0	0	0	0	0	0
Solyc01g079190	0	1	0	0	0	0	1	0	0	0	0	0	0	0	0	0	0	0	0	0	0	0	0	0	0	0	0	0	0	0	0	1	2	0	0	1	0	0	0	0	0	0	0	0	0	0	0	0	0
Solyc01g079270	0	0	0	0	0	0	0	1	0	0	1	0	0	0	0	0	0	0	0	0	0	0	0	0	0	0	0	0	0	0	1	0	0	0	0	0	0	0	0	0	0	0	1	0	0	0	0	0	0
Solyc01g079280	0	0	0	0	0	0	0	0	0	0	0	1	0	0	0	1	0	0	0	0	0	0	0	0	0	0	0	0	0	0	0	1	0	0	0	1	0	1	0	0	0	0	0	0	0	1	0	0	1
Solyc01g079285	0	0	0	0	0	0	0	0	0	0	0	0	0	0	0	0	0	0	0	0	0	0	0	0	0	0	0	0	0	0	0	0	0	0	0	0	0	0	0	0	0	0	0	0	0	0	0	0	0
Solyc01g079290	0	0	0	0	0	1	1	3	0	5	0	2	0	0	0	0	0	0	0	4	0	2	1	1	0	0	0	0	1	2	0	4	0	0	2	2	3	1	0	0	0	1	0	0	1	2	0	0	1
Solyc01g079300	0	0	5	0	0	0	0	4	0	0	0	13	0	8	7	15	0	17	0	0	5	0	0	3	0	0	0	0	6	7	0	0	4	7	0	11	16	0	0	0	0	0	0	0	0	3	0	0	13
Solyc01g079310	0	0	0	0	0	0	0	0	0	0	0	0	0	0	0	0	0	0	0	0	0	0	0	0	0	0	0	0	0	0	0	0	0	0	0	0	0	0	0	0	0	0	0	0	0	0	0	0	0
Solyc01g079370	0	0	0	0	0	0	0	0	4	4	4	0	0	4	0	2	0	0	0	0	0	0	0	3	0	0	3	0	0	3	3	4	4	0	4	7	5	8	0	0	0	0	2	0	0	0	0	0	0
Solyc01g079380	0	0	0	0	0	0	0	0	0	0	0	0	0	0	0	0	0	0	0	0	0	0	0	0	0	0	1	0	0	0	0	0	0	0	0	0	0	0	0	0	0	0	0	0	0	0	0	0	0
Solyc01g079390	0	0	0	0	0	0	0	0	0	0	0	0	0	0	0	0	0	0	0	0	10	0	0	0	0	0	0	20	28	19	0	0	14	27	0	0	0	0	0	0	0	0	0	0	0	0	0	14	15
Solyc01g079430	0	2	0	0	0	2	4	4	4	2	2	1	0	1	0	4	0	1	0	3	1	1	3	3	1	0	1	1	2	2	2	4	1	1	3	2	5	7	0	0	0	0	1	2	2	4	0	6	2
Solyc01g079440	0	0	0	0	0	0	0	0	1	0	0	0	0	0	0	0	0	0	0	0	0	0	0	0	0	0	0	0	0	0	0	0	1	0	0	0	0	0	0	0	0	1	0	0	0	2	0	0	0
Solyc01g079460	0	0	0	0	0	0	0	0	6	0	3	0	0	0	0	6	0	0	0	0	0	0	0	0	0	0	0	0	0	0	0	0	6	0	0	15	0	15	0	0	0	0	0	0	0	0	2	0	0
Solyc01g079560	0	0	0	0	0	0	0	0	0	0	0	0	0	0	0	0	0	0	0	0	0	0	0	0	0	0	0	0	0	0	0	0	0	0	0	0	0	0	0	0	0	0	0	0	0	0	0	0	0
Solyc01g079620	0	0	0	0	0	0	0	2	0	0	0	0	0	0	0	0	0	0	0	0	0	0	0	0	0	0	0	2	0	0	0	0	0	0	0	0	3	0	0	0	0	0	0	0	0	0	0	0	0
Solyc01g079630	0	0	0	0	0	0	0	0	0	0	0	0	0	0	0	0	0	0	0	0	0	0	0	0	0	0	0	0	0	0	0	0	0	0	0	0	0	0	0	0	0	0	0	0	0	0	0	0	0
Solyc01g079670	0	0	0	0	3	4	2	8	1	2	0	2	1	0	2	0	2	0	0	0	5	0	2	0	0	12	6	4	5	7	6	0	2	1	4	2	3	2	0	0	0	0	1	0	0	4	1	5	4
Solyc01g079700	0	5	2	0	0	0	0	0	0	0	4	0	5	0	0	3	0	5	0	0	0	5	0	2	0	0	0	0	0	0	0	0	0	0	5	0	0	0	0	0	0	3	0	2	0	8	0	3	0
Solyc01g079750	0	0	0	0	0	0	0	3	0	10	0	0	0	0	0	0	0	0	0	0	0	0	0	0	0	0	0	5	0	0	0	0	3	0	0	0	0	0	0	0	0	0	0	0	0	0	0	0	0
Solyc01g079800	0	0	0	0	0	0	0	0	7	0	0	6	0	0	0	0	0	0	0	0	8	0	0	0	0	0	4	0	5	0	0	6	0	0	5	0	5	13	0	0	0	0	0	0	0	0	0	2	0
Solyc01g079850	0	0	0	0	0	0	0	0	0	0	0	0	0	0	0	0	0	0	0	0	0	0	0	0	0	0	0	4	0	0	0	0	0	5	0	0	0	8	0	0	0	0	0	0	0	0	0	0	0
Solyc01g079855	0	0	0	0	0	0	0	0	0	0	0	0	0	0	0	0	0	0	0	0	0	0	0	0	0	0	0	0	0	0	0	0	0	0	0	0	0	0	0	0	0	0	0	0	0	0	0	0	0
Solyc01g079860	0	15	15	12	9	10	16	23	14	18	12	37	31	33	29	23	0	22	32	26	12	12	9	7	6	7	8	17	10	12	15	16	14	9	29	30	32	24	0	0	0	11	11	6	16	19	4	10	15
Solyc01g079890	0	0	0	0	0	0	0	0	0	0	0	0	0	0	0	0	0	0	0	0	0	0	0	0	0	0	0	0	0	0	0	0	0	0	0	0	0	0	0	0	0	0	0	0	0	0	0	0	0
Solyc01g079900	0	0	0	0	0	0	0	0	0	0	0	0	0	0	0	0	0	0	0	0	0	0	0	0	0	0	0	0	0	0	0	0	0	0	0	0	0	0	0	0	0	0	0	0	0	0	0	0	0
Solyc01g162680	0	0	0	0	0	0	0	0	0	0	0	0	0	0	0	0	0	0	0	0	0	0	0	0	0	0	0	0	0	0	0	0	0	0	0	0	0	0	0	0	0	0	0	0	0	0	0	0	0
Solyc01g079910	0	0	0	0	0	0	0	0	0	0	0	0	0	0	0	0	0	0	0	0	0	0	0	0	0	0	0	0	0	0	0	0	0	0	0	0	0	0	0	0	0	0	0	0	0	0	0	0	0
Solyc01g079920	0	0	0	0	0	0	0	0	0	0	0	0	10	0	0	0	0	0	0	0	0	0	0	0	0	0	0	0	0	0	0	0	0	0	0	0	0	0	0	0	0	0	0	0	0	0	0	0	0
Solyc01g079970	0	0	0	0	0	0	0	0	0	0	0	0	0	0	0	0	0	0	0	0	0	0	0	0	0	0	0	0	0	1	0	0	0	0	0	0	1	1	0	0	0	0	0	0	0	0	0	0	0
Solyc01g079990	0	0	0	0	0	0	0	0	0	0	0	0	0	0	0	0	0	0	0	0	0	0	0	0	0	0	0	0	0	0	0	0	0	0	0	0	0	0	0	0	0	0	0	0	0	0	0	0	0
Solyc01g080000	0	0	0	0	0	0	0	0	0	0	0	1	0	0	0	0	0	0	0	0	0	0	0	0	0	0	0	0	0	0	0	0	0	0	0	0	0	1	0	0	0	0	0	0	0	0	0	0	0
Solyc01g080030	0	0	0	0	0	0	0	0	0	0	0	0	0	0	0	0	0	0	0	0	0	0	0	0	0	0	0	0	0	0	0	0	0	0	0	0	0	0	0	0	0	0	0	0	0	0	0	0	0
Solyc01g080040	0	0	0	3	4	0	0	13	0	26	13	0	21	0	0	14	15	14	0	21	27	10	0	0	0	0	18	23	24	11	24	35	24	0	26	33	14	19	0	0	0	31	0	19	0	30	21	18	15
Solyc01g080050	0	0	0	0	0	0	0	0	0	0	0	0	0	0	0	0	0	0	0	0	0	0	0	0	0	0	0	0	0	0	0	0	0	0	0	0	0	0	0	0	0	0	0	0	0	0	0	0	0
Solyc01g080100	0	0	2	1	2	2	1	2	5	17	6	5	4	1	2	0	0	0	11	1	7	7	11	8	1	2	4	12	9	11	8	3	12	6	5	4	0	4	0	0	0	6	4	3	3	3	7	4	5
Solyc01g080120	0	0	0	0	0	2	0	0	0	0	0	0	0	0	0	0	0	0	0	0	0	0	0	0	0	0	0	0	0	0	0	1	0	0	0	0	0	0	0	0	0	0	0	0	0	0	0	0	0
Solyc01g080230	0	0	0	0	0	0	0	0	0	0	0	12	11	0	0	0	0	0	0	0	0	0	0	0	0	0	0	0	0	0	3	0	0	0	6	28	22	13	0	0	0	0	0	0	0	0	0	0	0
Solyc01g080260	0	12	0	0	13	11	8	18	23	11	11	20	42	36	19	32	8	3	0	0	6	5	8	0	7	16	16	21	27	18	17	33	13	18	31	33	25	20	0	0	0	6	0	0	3	6	0	3	0
Solyc01g080320	0	0	0	0	0	0	0	0	0	0	0	0	0	0	0	0	0	0	0	0	0	0	0	0	0	0	0	0	0	0	0	0	0	0	0	0	0	0	0	0	0	0	0	0	0	0	0	0	0
Solyc01g080360	0	13	20	8	0	21	0	16	15	0	23	8	12	12	7	23	15	0	0	0	0	24	24	0	0	15	33	26	37	29	30	44	16	26	24	26	0	23	0	0	0	15	0	0	0	25	32	42	47
Solyc01g080370	0	0	0	0	0	0	0	0	0	0	0	0	0	0	0	0	0	0	0	0	0	0	0	1	0	0	0	0	0	0	0	0	0	0	0	0	0	0	0	0	0	0	0	2	0	1	0	0	0
Solyc01g080380	0	1	0	0	0	0	0	0	0	0	3	0	0	0	2	0	0	0	0	0	0	0	0	0	0	0	1	0	2	1	0	2	0	0	0	0	0	0	0	0	0	2	0	0	0	0	0	0	0
Solyc01g160600	0	0	0	0	0	0	0	0	0	0	0	0	0	0	0	0	0	0	0	1	0	0	0	0	0	0	0	0	0	0	0	0	0	0	0	0	0	0	0	0	0	0	0	0	0	0	0	0	0
Solyc01g080420	0	0	0	0	0	0	0	0	0	0	0	0	0	0	0	0	0	0	0	0	0	0	0	0	0	0	0	0	0	0	0	0	0	0	0	0	0	0	0	0	0	0	0	0	0	0	0	0	0
Solyc01g080440	0	0	0	0	0	0	0	0	0	0	0	0	0	0	0	0	0	0	0	0	0	0	0	0	0	0	0	0	0	0	0	0	0	0	0	0	0	0	0	0	0	0	0	0	0	0	0	0	0
Solyc01g080450	0	0	0	0	0	0	0	0	0	0	0	0	0	0	1	0	2	0	0	0	0	1	0	0	0	1	0	0	0	0	0	0	0	1	0	0	0	0	0	0	0	0	0	0	0	1	0	0	0
Solyc01g080520	0	0	0	0	0	0	0	0	0	0	0	0	0	0	0	0	0	0	0	0	0	0	0	0	0	0	0	0	0	0	0	0	0	0	0	0	0	0	0	0	0	0	0	0	0	0	0	0	0
Solyc01g080560	0	0	0	0	0	0	0	0	0	0	0	0	0	0	0	0	0	0	0	0	0	0	0	0	0	0	0	0	0	0	0	0	0	0	0	0	0	0	0	0	0	0	0	0	0	0	0	0	0
Solyc01g080570	0	0	0	0	0	0	0	0	9	2	0	0	0	8	0	0	0	27	0	29	0	0	0	0	0	0	0	0	0	0	0	0	0	0	0	4	0	0	0	0	0	0	0	0	0	0	0	0	0
Solyc01g080630	0	0	0	0	0	0	0	0	0	0	0	0	0	0	0	0	0	0	0	0	0	0	0	0	0	0	0	0	0	0	0	0	0	0	0	0	0	0	0	0	0	0	0	0	0	0	0	0	0
Solyc01g080720	0	0	0	0	0	0	0	7	0	0	0	3	8	0	2	6	0	0	6	0	4	0	6	0	5	0	6	4	0	2	0	3	0	2	0	2	4	9	0	0	0	0	2	0	0	4	2	0	0
Solyc01g080740	0	0	0	0	0	0	0	0	0	0	0	0	0	0	0	0	0	0	0	0	0	0	0	0	0	0	0	0	0	0	0	0	0	0	0	0	0	0	0	0	0	0	0	0	0	0	0	0	0
Solyc01g162690	0	0	0	0	0	0	0	0	0	0	0	0	0	0	0	0	0	0	0	0	0	0	0	0	0	0	0	0	0	0	0	0	0	0	0	0	0	0	0	0	0	0	0	0	0	0	0	0	0
Solyc01g162710	0	0	0	0	0	0	0	0	0	0	0	0	0	0	0	0	0	0	0	0	0	0	0	0	0	0	0	0	0	0	0	0	0	0	0	0	0	0	0	0	0	0	0	0	0	0	0	0	0
Solyc01g080785	0	0	0	0	0	0	0	0	0	0	0	0	0	0	0	0	1	0	0	0	0	0	0	0	0	0	0	0	0	0	0	0	0	0	0	0	0	0	0	0	0	0	0	0	0	0	0	0	0
Solyc01g162700	0	0	0	0	0	0	0	0	0	0	0	0	0	0	0	0	0	0	0	0	0	0	0	0	0	0	0	0	0	0	0	0	0	0	0	0	0	0	0	0	0	0	0	0	0	0	0	0	0
Solyc01g080787	0	0	0	0	0	0	0	0	0	0	0	0	0	0	0	0	0	0	0	0	0	0	0	0	0	0	0	0	0	0	0	0	0	0	0	0	0	0	0	0	0	0	0	0	0	0	0	0	0
Solyc01g080790	0	0	0	0	0	0	0	0	0	2	0	0	0	0	0	0	0	0	0	0	0	0	0	0	0	0	0	0	0	0	0	0	0	0	0	2	0	0	0	0	0	0	0	0	0	0	0	0	0
Solyc01g080800	0	0	0	0	0	0	0	0	2	0	6	0	0	4	0	0	0	0	0	0	0	0	0	0	0	0	3	0	0	0	3	0	3	7	0	0	0	0	0	0	0	0	0	0	0	0	0	0	0
Solyc01g080820	0	0	0	0	0	0	0	0	0	0	0	0	0	0	0	0	0	0	0	0	0	0	0	0	0	0	0	0	0	0	0	0	0	0	0	0	0	0	0	0	0	0	0	0	0	0	0	0	0
Solyc01g080870	0	0	0	0	0	4	0	23	0	0	0	17	13	0	5	7	23	15	46	8	0	0	0	0	0	0	2	0	0	5	5	4	0	11	0	35	20	20	0	0	0	5	5	4	6	16	10	0	8
Solyc01g080920	0	0	0	0	0	0	1	7	0	4	3	2	1	1	0	3	0	5	2	12	0	0	0	0	0	1	2	0	1	1	2	4	3	0	2	1	4	0	0	0	0	0	4	2	2	0	0	1	1
Solyc01g080930	0	0	0	0	0	0	0	0	0	0	0	0	0	0	0	0	6	0	0	0	2	2	6	0	0	0	0	0	4	0	0	3	4	0	0	5	0	8	0	0	0	0	0	0	0	6	0	4	3
Solyc01g080950	0	0	0	0	0	0	0	0	0	0	0	0	0	0	0	0	0	0	0	0	0	0	0	0	0	0	0	0	0	0	0	0	0	0	0	0	0	0	0	0	0	0	0	0	0	0	0	0	0
Solyc01g080960	0	0	0	0	0	0	0	1	0	0	0	0	0	0	0	1	0	0	0	0	0	0	0	0	0	0	0	0	0	0	0	0	0	0	0	0	0	0	0	0	0	0	0	0	0	0	0	0	2
Solyc01g080970	0	0	0	0	0	0	0	0	0	0	0	0	0	0	0	0	0	0	0	0	0	0	0	0	0	0	0	0	0	0	0	0	0	0	0	0	0	0	0	0	0	0	0	0	0	0	0	0	0
Solyc01g080980	0	0	0	0	0	0	0	0	0	0	0	0	0	0	0	0	0	0	0	0	0	0	0	0	0	0	0	0	0	0	0	0	0	0	0	0	0	0	0	0	0	0	0	0	0	0	0	0	0
Solyc01g081000	0	3	0	2	7	2	0	3	2	0	2	2	1	2	3	3	0	1	0	8	5	1	0	4	0	2	0	1	3	1	3	6	5	3	6	3	1	3	0	0	0	1	4	2	1	1	0	2	3
Solyc01g081020	0	0	0	0	0	0	0	0	0	0	0	0	0	0	0	0	0	0	0	0	1	0	0	0	0	0	0	0	0	0	0	0	0	0	1	1	0	0	0	0	0	0	0	0	0	0	0	0	0
Solyc01g081033	0	0	0	0	0	0	0	0	0	0	0	0	0	0	0	0	0	0	0	0	0	0	0	0	0	0	0	0	0	0	0	0	0	0	0	0	0	0	0	0	0	0	0	0	0	0	0	0	0
Solyc01g081037	0	0	0	0	0	0	0	0	0	0	0	0	0	0	0	0	0	0	0	0	0	0	0	0	0	0	0	0	0	0	0	0	0	0	0	0	0	0	0	0	0	0	0	0	0	0	0	0	0
Solyc01g081050	0	0	0	0	0	0	0	0	4	0	0	0	0	0	0	0	3	0	0	0	0	0	0	0	0	0	0	9	0	0	0	0	0	0	0	0	4	0	0	0	0	0	0	0	0	11	0	4	0
Solyc01g081080	0	0	0	0	0	0	0	0	0	0	0	0	0	0	0	0	0	0	0	0	0	0	0	0	0	0	0	0	0	0	0	0	0	0	0	0	0	0	0	0	0	0	0	0	0	0	0	0	0
Solyc01g081090	0	0	0	0	0	0	0	0	0	0	0	0	0	0	0	0	0	0	0	0	0	0	0	0	0	0	0	0	0	0	0	0	0	0	0	0	0	0	0	0	0	0	0	0	0	0	0	0	0
Solyc01g081120	0	0	0	0	0	0	0	0	0	0	0	0	0	0	0	0	0	0	0	0	0	0	0	0	0	0	0	0	0	0	0	0	0	0	0	0	0	0	0	0	0	0	0	0	0	0	0	0	0
Solyc01g081125	0	0	0	0	0	0	0	0	0	0	0	0	0	0	0	0	0	0	0	0	0	0	0	0	0	0	0	0	0	0	0	0	0	0	0	0	0	0	0	0	0	0	0	0	0	0	0	0	0
Solyc01g081140	0	0	0	0	0	0	0	0	0	0	0	0	0	0	0	0	0	0	0	0	0	0	0	0	0	0	0	0	0	0	0	0	0	0	0	0	0	0	0	0	0	0	0	0	0	0	0	0	0
Solyc01g081160	0	0	0	0	0	0	0	0	0	0	0	0	0	0	0	0	0	0	0	0	0	0	0	0	0	0	0	0	0	0	0	0	0	0	0	0	0	0	0	0	0	0	0	0	0	0	0	0	0
Solyc01g081170	0	0	0	0	0	0	0	0	0	0	0	0	0	0	0	0	0	0	0	0	0	0	0	0	0	0	0	0	0	0	0	0	0	0	0	0	0	0	0	0	0	0	0	0	0	0	0	0	0
Solyc01g081185	0	0	0	0	0	0	0	0	0	0	0	0	0	0	0	0	0	0	0	0	0	0	0	0	0	0	0	0	0	0	0	0	0	0	0	0	0	0	0	0	0	0	0	0	0	0	0	0	0
Solyc01g081220	0	0	0	0	0	0	0	0	0	0	0	1	0	0	0	0	0	0	0	0	0	0	0	0	0	0	0	0	0	0	0	0	0	0	0	0	0	0	0	0	0	0	0	0	0	0	0	0	0
Solyc01g081230	0	0	0	0	0	0	0	0	0	1	0	0	0	0	0	0	0	0	0	0	0	0	0	0	0	1	1	0	0	0	0	1	0	0	0	0	0	1	0	0	0	0	0	0	0	0	1	0	0
Solyc01g081260	0	0	0	0	0	0	0	0	0	0	0	0	0	0	0	0	0	0	0	0	0	0	0	0	0	0	0	0	0	0	0	0	0	0	0	0	0	0	0	0	0	0	0	0	0	0	0	0	0
Solyc01g081270	0	0	2	0	24	14	7	58	14	31	0	51	32	70	54	51	151	170	275	122	26	12	7	0	0	21	39	78	25	34	34	37	44	29	83	113	78	109	0	0	0	35	60	60	32	143	101	53	71
Solyc01g081290	0	10	2	5	8	14	5	5	16	10	11	8	10	8	5	10	0	0	0	9	8	6	0	7	4	6	11	10	6	7	10	14	9	7	12	11	19	27	0	0	0	0	12	14	7	6	13	11	23
Solyc01g081280	0	0	0	0	0	0	0	0	0	0	0	0	0	0	0	0	0	0	0	0	0	0	0	1	0	0	0	0	0	0	0	0	0	0	0	0	0	0	0	0	0	0	0	0	0	0	0	0	0
Solyc01g081300	0	0	0	0	0	0	0	0	0	0	0	0	0	0	0	0	0	0	0	0	0	0	0	0	0	0	0	0	0	0	0	0	0	0	0	0	0	0	0	0	0	0	0	0	0	0	0	0	0
Solyc01g081320	0	0	0	0	0	0	0	0	0	0	0	0	0	0	4	0	6	0	0	4	7	0	0	0	0	0	0	0	14	0	0	0	6	0	13	0	0	0	0	0	0	0	0	0	0	0	0	0	6
Solyc01g081350	0	0	0	0	0	0	0	0	0	0	0	0	0	0	0	0	0	0	0	0	0	0	0	0	0	0	0	0	0	0	0	0	0	0	0	0	1	0	0	0	0	0	0	0	0	0	0	0	0
Solyc01g081360	0	0	0	0	0	0	0	0	0	0	0	0	0	0	0	0	0	0	0	0	0	0	0	0	0	0	0	0	0	0	0	0	0	0	0	0	0	0	0	0	0	0	0	0	0	2	0	0	0
Solyc01g162720	0	0	0	0	0	0	0	0	0	0	0	0	0	0	0	0	0	0	0	0	0	0	0	0	0	0	0	0	0	0	0	0	0	0	0	0	0	0	0	0	0	0	0	0	0	0	0	0	0
Solyc01g081410	0	0	0	8	0	18	0	25	0	0	0	17	0	0	14	0	0	10	14	8	11	17	0	0	0	18	0	39	21	21	20	20	30	0	32	24	26	42	0	0	0	0	12	11	0	19	0	20	0
Solyc01g081420	0	0	0	0	0	0	0	0	0	0	0	0	0	0	0	0	0	0	0	0	0	0	0	0	0	0	0	0	0	0	0	0	0	0	0	0	0	0	0	0	0	0	0	0	0	0	0	0	0
Solyc01g081460	0	0	0	0	0	0	0	0	0	0	0	0	4	0	0	0	0	4	0	0	0	4	0	0	0	0	2	0	9	0	6	5	0	0	3	4	6	0	0	0	0	0	0	0	0	5	0	3	0
Solyc01g081480	0	14	0	0	7	0	0	10	0	0	7	0	0	0	0	0	0	0	0	0	8	0	3	0	0	0	0	0	0	0	0	0	0	0	0	0	0	0	0	0	0	0	0	0	0	0	0	2	2
Solyc01g081530	0	0	0	0	0	0	0	0	0	0	0	0	0	0	0	0	0	0	0	0	0	0	0	0	0	0	0	0	0	0	0	0	0	0	0	0	0	0	0	0	0	0	0	0	0	0	0	0	0
Solyc01g081580	0	0	0	0	0	0	0	0	0	0	0	0	0	0	0	0	0	0	0	0	0	0	0	0	0	0	0	0	0	0	0	0	0	0	0	0	0	0	0	0	0	0	0	0	0	0	0	0	0
Solyc01g081582	0	0	0	0	0	0	0	0	0	0	0	0	0	0	0	0	0	0	0	0	0	0	0	0	0	0	0	0	0	0	0	0	0	0	0	0	0	0	0	0	0	0	0	0	0	0	0	0	0
Solyc01g081584	0	0	0	0	0	0	0	0	0	0	0	0	0	0	0	0	0	0	0	0	0	0	0	0	0	0	0	0	0	0	0	0	0	0	0	0	0	0	0	0	0	0	0	0	0	0	0	0	0
Solyc01g081586	0	0	0	0	0	0	0	0	0	0	0	0	0	0	0	0	0	0	0	0	0	0	0	0	0	0	0	0	0	0	0	0	0	0	0	0	0	0	0	0	0	0	0	0	0	0	0	0	0
Solyc01g081588	0	0	0	0	0	0	0	0	0	0	0	0	0	0	0	0	0	0	0	0	0	0	0	0	0	0	0	0	0	0	0	0	0	0	0	0	0	0	0	0	0	0	0	0	0	0	0	0	0
Solyc01g081590	0	0	0	0	0	0	0	0	0	0	0	0	0	0	0	0	0	0	0	0	0	0	0	0	0	0	0	0	0	0	0	0	0	0	0	0	0	0	0	0	0	0	0	0	0	0	0	0	0
Solyc01g162730	0	0	0	0	0	0	0	0	0	0	0	0	0	0	0	0	0	0	0	0	0	0	0	0	0	0	0	0	0	0	0	0	0	0	0	0	0	0	0	0	0	0	0	0	0	0	0	0	0
Solyc01g081640	0	0	0	0	0	0	0	0	0	0	0	0	0	0	0	0	0	0	0	0	0	0	0	0	0	0	0	0	0	0	0	0	0	0	0	0	0	0	0	0	0	0	0	0	0	0	0	0	0
Solyc01g073670	0	0	0	0	0	0	0	4	0	0	0	6	9	4	4	8	0	0	0	0	0	0	0	0	0	0	0	0	0	0	0	0	0	0	0	14	6	13	0	0	0	0	0	0	2	0	0	0	0
Solyc01g163140	0	0	0	0	0	0	0	0	0	0	0	0	0	0	0	0	0	0	0	0	0	0	0	0	0	0	0	0	0	0	0	0	0	0	0	0	0	0	0	0	0	0	0	0	0	0	0	0	0
Solyc01g073800	0	0	0	0	2	4	0	14	1	1	14	1	0	0	2	1	14	241	84	102	0	1	0	0	0	1	0	0	0	0	0	0	0	0	0	0	0	0	0	0	0	0	4	0	0	0	0	0	1
Solyc01g073810	0	0	0	0	0	0	0	1	0	0	0	0	0	0	0	0	3	5	12	0	0	0	0	0	0	0	0	0	0	0	0	0	0	0	0	0	0	0	0	0	0	0	0	0	0	0	0	0	0
Solyc01g073840	0	0	0	0	11	7	6	36	20	14	19	1	1	7	11	1	14	243	66	97	0	2	1	0	0	0	2	2	3	2	3	0	2	0	4	3	0	2	0	0	0	1	15	2	1	8	3	1	3
Solyc01g073850	0	0	0	0	0	0	0	0	0	0	0	0	0	0	0	0	0	0	0	0	0	0	0	0	0	0	0	0	0	0	0	0	0	0	2	0	0	0	0	0	0	0	0	0	0	0	0	0	0
Solyc01g073860	0	2	0	0	27	16	6	63	4	33	32	0	0	4	6	2	58	1191	391	458	5	1	1	1	4	1	0	0	2	2	1	3	0	1	1	4	1	1	0	0	0	4	37	4	0	21	11	1	4
Solyc01g073880	0	0	0	0	0	2	3	6	3	1	1	1	0	0	0	2	1	23	2	16	2	1	0	0	0	0	0	2	0	0	3	1	1	1	0	1	1	0	0	0	0	0	3	4	0	1	2	4	4
Solyc01g073890	0	0	0	0	8	9	0	25	0	18	0	0	0	0	0	10	9	136	54	59	0	0	0	0	0	0	0	6	12	11	0	7	10	0	7	9	4	0	0	0	0	8	25	9	0	0	6	0	11
Solyc01g073905	0	0	0	0	0	0	0	0	0	6	0	0	0	0	0	0	0	0	0	0	0	0	0	0	0	0	0	0	0	0	0	0	0	0	0	0	0	0	0	0	0	0	0	0	0	0	0	0	0
Solyc01g073930	0	12	0	13	0	0	0	0	17	20	10	16	18	22	0	20	0	11	13	5	30	0	8	0	0	10	12	24	16	10	0	16	0	12	22	25	24	28	0	0	0	23	14	6	12	16	19	11	0
Solyc01g073970	0	0	0	0	0	0	0	0	0	0	0	0	1	0	0	1	0	0	0	0	0	0	0	0	0	0	0	1	0	0	0	0	0	0	1	1	0	0	0	0	0	0	0	0	0	0	0	0	0
Solyc01g073980	0	0	0	0	0	0	0	0	0	0	0	0	0	0	0	0	0	0	0	0	0	0	0	0	0	0	0	0	0	0	0	0	0	0	0	0	0	0	0	0	0	0	0	0	0	0	0	0	0
Solyc01g073985	0	0	0	0	0	6	0	5	0	15	7	0	0	10	5	9	0	0	5	6	6	8	0	0	0	0	24	18	19	5	11	19	14	16	14	18	11	12	0	0	0	5	0	13	8	10	11	14	19
Solyc01g074040	0	0	0	0	0	0	0	0	0	0	0	0	0	0	0	0	0	0	0	0	0	0	0	0	0	0	0	0	0	0	0	0	0	0	0	0	0	0	0	0	0	0	0	0	0	0	0	0	0
Solyc01g074050	0	0	0	0	0	0	0	0	0	0	0	0	0	0	0	0	0	0	0	0	0	0	0	0	0	0	0	0	0	0	0	0	0	0	0	0	0	0	0	0	0	0	0	0	0	0	0	0	0
Solyc01g074060	0	0	0	0	0	0	0	0	0	0	0	0	0	0	0	0	0	0	0	0	0	0	0	0	0	0	0	0	0	0	0	0	0	0	0	0	0	0	0	0	0	0	0	0	0	0	0	0	0
Solyc00g028760	0	0	0	0	0	0	0	0	0	0	0	0	0	0	0	0	0	0	0	0	0	0	0	0	0	0	0	1	2	0	0	0	0	0	0	0	0	0	0	0	0	0	0	0	0	0	0	0	0
Solyc01g162740	0	0	0	0	0	0	0	0	0	0	0	0	0	0	0	0	0	0	0	0	0	0	0	0	0	0	0	0	0	0	0	0	0	0	0	0	0	0	0	0	0	0	0	0	0	0	0	0	0
Solyc01g086700	0	0	0	0	0	0	0	0	0	0	0	1	1	0	0	0	0	0	0	0	0	0	0	2	0	0	0	0	0	0	2	0	3	1	1	0	0	1	0	0	0	0	0	0	0	0	0	0	0
Solyc01g160620	0	0	0	0	0	0	0	0	0	0	0	0	0	0	0	0	0	0	0	0	0	0	0	0	0	0	0	0	0	0	0	0	0	0	0	0	0	0	0	0	0	0	0	0	0	0	0	0	0
Solyc01g086760	0	0	0	0	0	0	0	0	0	0	0	0	2	0	0	0	0	0	0	0	0	0	0	0	0	0	0	0	0	0	0	0	0	0	1	0	0	1	0	0	0	0	0	0	0	0	0	0	0
Solyc01g086770	0	0	0	0	0	0	0	0	0	0	0	0	0	0	0	0	0	0	0	0	0	0	0	0	0	0	0	0	0	0	0	0	0	0	0	0	0	0	0	0	0	0	0	0	0	0	0	0	0
Solyc01g086780	0	0	0	0	0	0	0	0	0	0	0	0	0	0	0	0	0	0	0	0	0	0	0	0	0	0	0	0	0	0	0	0	0	0	0	0	0	0	0	0	0	0	0	0	0	0	0	0	0
Solyc01g086790	0	0	0	0	0	0	0	0	0	0	0	0	0	0	0	0	0	0	0	0	0	0	0	0	0	0	0	0	0	0	0	0	0	0	0	0	0	0	0	0	0	0	0	0	0	0	0	0	0
Solyc01g086800	0	0	0	0	0	0	0	0	0	0	0	0	1	0	0	0	0	0	0	0	0	0	0	0	0	0	0	1	0	0	0	0	0	0	1	2	0	0	0	0	0	0	0	0	0	0	0	0	0
Solyc01g086815	0	0	0	0	0	0	0	0	0	0	0	0	0	0	0	0	0	0	0	0	0	0	0	0	0	0	0	0	0	0	0	0	0	0	0	0	0	0	0	0	0	0	0	0	0	0	0	0	0
Solyc01g086830	0	0	0	0	0	0	0	0	0	0	0	0	0	0	0	0	0	0	0	0	0	0	0	0	0	0	0	0	0	0	0	0	0	0	0	0	0	0	0	0	0	0	0	0	0	0	0	0	0
Solyc01g086840	0	0	0	0	0	0	0	0	0	0	0	0	0	0	0	0	0	0	0	0	0	0	0	0	0	0	0	0	0	0	0	0	0	0	0	0	0	0	0	0	0	0	0	0	0	0	0	0	0
Solyc01g086880	0	0	0	0	0	0	0	0	0	0	0	0	0	0	0	0	0	0	0	0	0	0	0	0	0	0	0	0	0	0	0	0	0	0	0	0	0	0	0	0	0	0	0	0	0	0	0	0	0
Solyc01g086975	0	0	0	0	0	0	0	0	0	0	0	0	0	0	0	0	0	0	0	0	0	0	0	0	0	0	0	0	0	0	0	0	0	0	0	0	0	0	0	0	0	0	0	0	0	0	0	0	0
Solyc01g087000	0	0	0	0	0	0	0	0	0	0	0	0	3	0	0	0	0	0	0	7	0	0	0	0	0	0	0	0	0	0	0	2	0	0	0	0	0	6	0	0	0	0	0	0	0	0	0	0	0
Solyc01g087005	0	0	0	0	0	0	0	0	0	0	0	0	0	0	0	0	0	0	0	0	0	0	0	0	0	0	0	0	0	0	0	0	0	0	0	0	0	0	0	0	0	0	0	0	0	0	0	0	0
Solyc01g087010	0	0	0	0	0	0	0	0	0	0	0	0	0	0	0	0	0	0	0	0	0	0	0	0	0	0	0	0	0	0	0	0	0	0	0	0	0	0	0	0	0	0	0	0	0	0	0	0	0
Solyc01g087030	0	14	10	14	10	9	13	19	23	43	22	15	26	17	24	30	56	58	34	31	33	39	25	30	11	38	53	54	60	49	39	45	46	37	43	56	40	61	0	0	0	33	55	57	19	68	72	59	56
Solyc01g087050	0	0	0	0	0	0	0	0	0	0	0	0	0	0	0	0	0	0	0	0	0	0	0	0	0	0	0	0	0	0	0	0	0	0	0	0	0	0	0	0	0	0	0	0	0	0	0	0	0
Solyc01g087060	0	0	0	0	0	0	0	0	0	0	0	0	0	0	0	0	0	0	0	0	0	0	0	0	0	0	0	0	0	0	0	0	0	0	0	0	0	0	0	0	0	0	0	0	0	0	0	0	0
Solyc01g087075	0	0	0	0	0	0	0	0	0	0	0	0	0	0	0	0	0	0	0	0	0	0	0	0	0	0	0	0	0	0	0	0	0	0	0	0	0	0	0	0	0	0	0	0	0	0	0	0	0
Solyc01g087095	0	0	0	0	0	0	0	0	0	0	0	0	0	0	0	0	0	0	0	0	0	0	0	0	0	0	0	0	0	0	0	0	0	0	3	0	0	0	0	0	0	0	0	0	0	0	0	0	0
Solyc01g087150	0	0	0	0	0	0	0	0	0	0	0	0	0	0	0	0	0	5	0	0	0	0	0	0	0	0	0	0	0	0	0	0	0	0	0	0	0	0	0	0	0	0	0	0	0	0	0	0	0
Solyc01g087170	0	0	0	0	4	0	0	0	9	0	0	3	4	9	0	8	28	0	0	0	13	0	0	0	0	9	15	13	4	0	9	0	0	0	0	4	0	5	0	0	0	2	0	0	0	33	0	8	0
Solyc01g087180	0	0	0	0	0	0	0	0	0	0	0	0	17	0	0	7	0	0	0	0	0	0	0	0	0	8	0	15	16	0	0	0	0	2	0	11	15	0	0	0	0	0	3	4	0	29	12	12	14
Solyc01g087190	0	0	0	0	0	3	0	3	10	10	0	0	9	0	0	8	0	0	0	10	0	4	5	6	3	0	8	0	10	0	13	0	7	11	0	10	0	11	0	0	0	3	7	7	3	0	0	0	8
Solyc01g087200	0	0	0	0	0	0	0	0	0	0	0	0	16	12	6	14	25	9	29	18	12	14	0	7	0	0	11	20	23	0	10	21	21	16	15	51	18	27	0	0	0	25	19	13	0	26	13	15	17
Solyc01g163150	0	0	0	0	0	0	0	0	0	0	0	0	0	0	0	0	0	0	0	0	0	0	0	0	0	0	0	0	0	0	0	0	0	0	0	0	0	0	0	0	0	0	0	0	0	0	0	0	0
Solyc01g087270	0	0	0	0	0	0	0	0	0	0	0	0	0	0	0	0	0	0	0	0	0	0	0	0	0	0	0	0	0	0	0	0	0	0	0	0	0	0	0	0	0	0	0	0	0	0	0	0	0
Solyc01g087280	0	0	0	0	0	0	0	0	0	0	0	0	0	0	0	0	0	0	0	0	0	0	0	0	0	0	0	0	0	0	0	0	0	0	0	0	0	1	0	0	0	0	0	0	0	0	0	0	0
Solyc01g087290	0	0	0	0	6	8	0	11	12	26	15	9	6	5	9	8	22	17	18	0	23	14	24	0	9	15	0	15	21	0	14	32	17	0	14	28	14	0	0	0	0	8	6	17	0	11	0	0	11
Solyc01g087330	0	0	0	0	0	0	0	0	0	0	0	0	0	0	0	0	0	0	0	0	0	0	0	0	0	0	2	0	4	0	0	0	0	0	0	0	0	7	0	0	0	0	0	3	0	0	0	7	0
Solyc01g087340	0	0	0	0	0	0	0	0	0	0	0	0	0	0	0	0	0	0	0	0	0	0	0	0	0	0	0	0	0	0	0	0	0	0	0	0	0	0	0	0	0	0	0	0	0	0	0	0	0
Solyc01g087350	0	0	0	0	0	0	0	0	0	0	0	0	0	0	0	0	0	0	0	0	0	0	0	0	0	0	0	0	0	0	0	0	0	0	0	0	0	0	0	0	0	0	0	0	0	0	0	0	0
Solyc01g087390	0	0	0	0	0	0	0	0	0	0	0	0	0	0	0	0	0	0	0	0	0	0	0	0	0	0	0	0	0	0	0	0	0	0	0	0	0	0	0	0	0	0	0	0	0	0	0	0	0
Solyc01g087410	0	0	0	0	0	0	0	0	0	0	0	0	0	0	0	0	0	0	0	0	0	0	0	0	0	0	0	0	0	0	0	0	3	0	0	0	0	0	0	0	0	2	0	0	0	0	0	0	0
Solyc01g162750	0	0	0	0	0	0	0	0	0	0	0	0	0	0	0	0	0	0	0	0	0	0	0	0	0	0	0	0	0	0	0	0	0	0	0	0	0	0	0	0	0	0	0	0	0	0	0	0	0
Solyc01g067480	10	10	0	9	17	0	0	27	16	24	11	12	28	14	18	26	0	0	0	0	18	27	13	0	0	0	16	18	21	15	17	19	22	22	27	23	11	22	0	0	0	11	8	0	7	8	0	0	16
Solyc01g067500	104	96	78	85	126	119	62	130	114	144	107	130	156	148	67	142	96	89	102	71	129	157	107	79	83	107	101	131	128	78	132	144	143	89	135	261	178	185	0	0	0	210	88	114	109	87	88	119	141
Solyc01g067510	131	198	174	141	156	165	109	147	118	154	66	34	63	41	29	34	0	0	0	0	123	130	84	56	62	49	58	90	72	71	81	99	124	59	116	20	35	44	0	0	0	0	15	5	38	0	0	0	0
Solyc01g067530	3	0	0	0	6	0	0	0	11	10	0	0	0	0	0	0	5	0	12	13	6	0	0	0	0	0	7	0	9	0	8	7	0	7	5	9	3	0	0	0	0	0	5	4	0	2	0	0	6
Solyc01g067550	55	33	15	25	66	34	7	46	80	68	51	81	90	63	53	75	27	39	30	33	74	46	42	24	26	38	58	56	55	47	53	56	88	39	77	81	61	76	0	0	0	41	23	12	15	19	10	23	0
Solyc01g067560	41	50	33	22	38	38	30	57	64	61	58	48	64	55	35	65	42	36	62	27	56	52	37	42	33	70	60	102	74	53	72	77	79	56	68	69	68	106	0	0	0	62	70	57	39	84	60	72	85
Solyc01g067580	22	19	13	13	34	20	11	22	30	32	24	27	29	40	19	18	29	22	22	49	27	23	20	16	12	27	28	38	26	31	25	39	34	18	35	46	42	52	0	0	0	27	33	25	0	30	17	27	35
Solyc01g067590	53	36	33	23	52	35	0	59	65	50	40	42	74	43	41	41	55	61	45	55	63	63	59	26	25	29	34	51	48	41	42	37	63	33	53	76	50	65	0	0	0	40	47	37	26	38	34	43	36
Solyc01g067600	39	29	22	22	47	44	37	40	42	62	43	55	104	50	42	85	85	77	40	103	72	70	75	64	44	91	100	127	115	75	93	136	81	67	99	103	85	143	0	0	0	76	76	97	53	149	128	96	105
Solyc01g067630	33	58	40	42	40	42	25	55	40	50	42	45	108	77	16	36	12	71	10	34	38	42	32	48	35	28	44	43	33	36	26	38	55	34	78	116	75	73	0	0	0	28	23	17	49	10	0	33	29
Solyc01g067640	28	49	22	28	47	36	11	49	63	67	31	39	42	49	39	31	6	28	22	17	51	32	43	18	12	15	28	30	32	22	20	40	22	22	35	28	31	38	0	0	0	16	13	6	7	11	7	15	11
Solyc01g067660	413	606	407	350	924	385	261	632	868	1451	481	333	454	291	331	422	419	332	489	366	912	867	499	688	575	477	412	802	767	526	802	881	1041	570	255	442	242	297	0	0	0	691	416	507	347	859	582	568	644
Solyc01g067680	92	111	62	83	128	92	47	147	182	285	105	68	124	61	78	135	129	95	116	113	279	241	161	119	112	147	250	439	274	190	259	375	333	228	187	231	168	189	0	0	0	130	85	100	51	180	152	130	160
Solyc01g067710	121	99	80	65	121	92	52	93	129	178	64	141	167	119	114	121	39	76	77	47	125	94	81	64	72	56	64	131	93	65	86	133	136	62	202	201	97	143	0	0	0	65	68	51	77	48	39	52	49
Solyc01g067720	20	17	0	12	20	22	7	38	37	35	26	26	38	21	37	46	43	45	39	42	48	28	33	19	8	23	41	58	40	30	46	58	45	29	37	55	42	60	0	0	0	17	31	33	7	51	21	28	27
Solyc01g067730	1493	1189	741	973	1242	1295	556	1298	1374	1437	1228	1024	1793	1780	891	1238	1127	2526	1775	1809	1684	1857	1270	888	1038	795	857	1282	891	847	1086	1552	1216	693	1760	2076	1502	2116	0	0	0	1386	1014	710	759	778	633	918	964
Solyc01g067740	469	391	274	285	1049	1725	646	908	1408	1465	827	2760	5156	3821	1115	2674	1104	2850	1806	2062	562	752	748	499	429	285	291	419	440	327	339	495	492	398	1005	4141	2909	4344	6	3	0	1260	1504	1154	1248	651	760	1119	1088
Solyc01g067750	57	56	29	37	84	73	0	95	107	90	83	54	80	92	73	58	29	92	73	77	73	57	58	41	64	42	42	75	45	48	53	84	64	32	46	74	58	88	0	0	0	52	39	49	12	45	20	32	27
Solyc01g067790	14	13	9	0	12	23	16	6	16	17	22	11	18	9	13	13	0	2	0	0	14	12	0	11	8	17	12	11	12	13	9	18	10	6	13	19	14	7	0	0	0	3	4	6	0	0	5	5	8
Solyc01g067800	40	38	39	0	50	66	31	82	61	83	46	91	162	171	110	120	0	55	14	33	102	112	74	108	63	124	83	138	79	106	111	110	150	70	140	209	125	204	0	0	0	97	72	50	96	67	52	72	93
Solyc01g067820	19	17	13	0	22	27	4	35	29	28	29	26	38	21	26	28	18	26	0	0	33	32	18	0	11	14	16	33	20	19	23	25	24	16	30	33	20	0	0	0	0	14	0	22	0	19	0	13	13
Solyc01g067830	20	0	0	17	28	34	0	41	23	34	24	57	44	0	27	27	8	25	16	28	21	25	17	0	15	22	36	30	27	27	32	0	40	17	34	53	38	35	0	0	0	45	30	28	31	24	32	0	29
Solyc01g067840	2	6	3	3	5	2	6	7	12	10	5	0	1	1	0	1	0	0	0	0	3	14	8	3	4	1	8	17	9	1	7	10	27	4	4	0	0	2	0	0	0	0	0	7	1	4	2	1	3
Solyc01g067890	262	230	155	169	328	253	73	266	483	643	295	132	204	170	169	194	241	200	254	283	309	297	184	153	116	149	288	441	374	198	307	436	396	319	248	190	199	249	0	0	0	244	247	278	117	614	367	227	311
Solyc01g067900	605	642	451	499	549	447	195	525	440	535	324	370	560	605	283	479	91	216	228	142	423	367	369	280	243	245	205	308	238	271	271	412	308	211	589	464	347	548	0	1	0	203	121	117	199	108	65	155	127
Solyc01g067930	2	3	2	2	1	6	2	6	2	2	2	1	2	0	0	11	2	3	0	2	10	2	9	4	2	7	8	8	2	12	8	2	0	1	1	2	2	2	0	0	0	1	6	8	4	11	3	8	7
Solyc01g067940	45	39	12	29	48	40	10	46	55	58	40	44	68	40	26	41	12	42	29	30	82	41	98	26	33	55	30	37	37	64	54	50	47	12	51	38	27	52	1	0	0	47	23	25	12	19	16	29	28
Solyc01g068000	97	99	92	77	105	53	63	129	60	84	82	131	168	233	67	126	49	171	140	149	142	123	169	202	162	181	104	138	105	174	116	155	170	86	135	208	158	158	0	0	0	138	176	91	118	58	84	181	149
Solyc01g068020	23	16	14	12	29	20	8	41	31	23	15	35	44	33	17	17	18	47	20	21	26	28	0	12	17	15	12	26	15	22	20	25	18	0	38	37	44	34	0	0	0	29	32	32	19	15	11	26	19
Solyc01g068030	30	26	35	18	36	25	24	28	37	39	37	40	34	34	23	34	42	73	49	45	38	32	20	24	28	13	28	23	19	11	21	44	36	19	36	38	16	33	0	0	0	17	16	8	14	8	14	9	11
Solyc01g068045	393	287	148	232	315	416	125	418	579	547	336	403	864	572	374	486	198	585	233	331	545	418	458	250	181	217	230	423	275	289	395	523	424	230	913	941	654	738	3	4	1	346	249	230	194	208	108	252	237
Solyc01g068060	146	136	116	91	200	158	78	248	202	252	176	232	215	185	155	214	145	267	288	183	208	241	179	153	140	171	204	340	254	185	241	302	301	204	269	216	202	277	0	0	0	127	221	156	155	177	180	172	190
Solyc01g068070	36	21	21	21	30	25	0	35	0	38	23	40	43	30	14	22	24	40	15	27	27	37	30	0	16	17	35	26	41	25	32	36	16	23	38	39	41	62	0	0	0	26	16	14	17	21	24	38	30
Solyc01g068075	7	43	14	21	15	0	19	4	62	39	12	44	54	0	32	40	0	9	0	0	18	25	0	10	0	0	19	21	53	12	17	30	34	39	93	127	49	64	0	0	0	21	20	0	72	20	17	19	14
Solyc01g068100	97	51	32	30	91	73	53	113	118	174	74	96	144	74	97	134	174	195	181	235	181	114	160	73	87	166	127	210	156	145	167	210	173	88	173	203	173	246	0	0	0	181	138	174	83	231	130	176	166
Solyc01g068130	62	42	25	32	80	58	47	82	91	67	57	43	51	37	62	56	0	32	13	27	76	59	59	43	40	84	52	71	60	83	55	89	74	31	52	51	30	68	0	0	0	31	16	11	0	13	7	13	15
Solyc01g068140	11	15	0	0	38	48	20	43	56	42	42	40	49	50	33	33	26	13	19	0	24	26	18	6	11	27	30	37	39	29	44	52	50	24	41	79	73	60	0	0	0	23	25	10	21	9	8	18	27
Solyc01g068150	12	8	0	0	0	0	0	21	12	13	0	9	20	20	15	0	0	18	0	11	0	11	7	0	0	4	10	0	13	13	9	0	13	12	19	18	0	21	0	0	0	10	0	6	0	14	0	0	0
Solyc01g068160	30	0	22	13	28	38	20	49	42	42	28	49	57	64	35	33	19	37	44	28	36	36	42	34	30	37	21	34	46	23	37	59	52	23	76	80	59	103	0	0	0	51	53	47	30	23	26	37	38
Solyc01g068200	65	65	53	60	67	71	37	67	87	102	52	43	77	72	53	47	26	36	36	24	61	77	64	32	34	37	55	72	69	39	61	94	92	48	115	95	85	114	0	0	0	34	39	32	36	44	25	35	30
Solyc01g068210	119	97	69	67	145	137	61	178	149	183	134	157	262	146	106	160	92	138	147	126	204	210	134	120	79	148	184	273	223	157	170	218	258	192	295	289	228	313	0	0	0	183	161	136	125	106	175	152	165
Solyc01g068240	77	63	0	0	79	87	0	96	0	69	54	103	120	152	89	89	51	70	62	62	70	68	62	0	77	67	37	76	41	47	73	77	64	38	112	127	109	134	0	0	0	50	56	52	0	38	42	36	46
Solyc01g068250	11	4	2	3	2	7	2	9	9	3	2	11	10	7	8	11	0	0	0	1	4	2	1	2	3	11	5	6	8	0	11	3	9	4	7	12	8	11	0	0	0	5	0	7	2	0	3	7	4
Solyc01g068260	14	15	8	13	16	19	7	30	35	29	10	25	13	24	31	30	13	18	0	0	14	10	17	0	5	15	16	24	19	23	19	26	21	18	24	13	20	27	0	0	0	12	5	2	3	4	5	5	9
Solyc01g068270	43	30	20	17	73	55	24	50	71	83	34	50	44	42	59	65	51	35	30	0	69	63	41	41	30	38	55	85	61	34	56	68	67	38	63	76	57	95	0	0	0	35	22	24	14	25	16	16	25
Solyc01g068280	12	15	6	0	25	29	29	22	32	33	22	27	0	22	33	42	0	0	0	0	32	14	21	12	7	10	25	25	23	16	19	26	24	26	33	17	11	40	0	0	0	6	9	8	0	17	0	9	10
Solyc01g068290	5	4	0	0	0	0	0	0	5	5	0	0	0	0	0	0	9	0	0	0	5	0	0	0	0	5	3	7	7	7	11	5	11	9	0	11	3	8	0	0	0	0	5	9	0	13	10	5	14
Solyc01g068330	57	35	30	40	72	66	36	70	63	73	46	34	66	81	49	112	45	80	79	141	96	95	73	82	58	75	75	123	97	72	100	142	92	65	107	130	107	134	0	0	0	79	102	89	50	121	84	101	129
Solyc01g068350	6	3	0	0	0	5	0	0	5	0	0	0	6	4	0	6	0	0	0	0	4	0	0	0	0	4	0	6	2	0	0	9	0	0	3	8	8	5	0	0	0	0	0	0	0	0	0	0	0
Solyc01g068360	15	18	0	18	18	7	0	16	16	19	14	33	45	21	32	14	0	12	0	0	31	45	17	40	21	20	19	29	15	21	17	30	18	8	32	63	33	30	0	0	0	38	21	22	27	0	14	18	22
Solyc01g068380	11	0	0	9	36	0	0	19	26	32	14	23	46	49	21	32	0	29	34	34	16	28	20	18	0	27	19	24	37	19	21	17	18	12	37	60	31	77	0	0	0	0	0	23	7	0	7	10	0
Solyc01g068390	72	58	61	36	127	73	48	102	75	134	78	91	106	121	90	104	62	91	119	116	137	109	75	62	93	82	81	140	85	85	80	121	105	76	80	134	103	143	0	0	0	102	76	68	44	86	74	69	84
Solyc01g068400	157	120	35	86	141	141	37	192	240	254	105	157	232	132	139	157	163	231	180	189	244	178	170	67	86	117	133	246	160	159	161	253	209	110	151	250	180	255	0	0	0	198	143	185	91	165	130	98	128
Solyc01g068410	16	0	7	0	14	0	0	17	16	23	0	35	26	27	0	31	0	0	0	0	8	0	0	0	0	10	8	0	24	19	13	16	0	23	0	65	27	109	0	0	0	0	0	0	0	0	0	0	0
Solyc01g068450	136	67	86	51	232	127	81	201	156	246	136	264	247	145	213	200	248	267	292	146	231	204	142	153	213	159	98	220	122	151	158	281	253	130	159	336	145	270	0	0	0	403	147	118	168	150	24	120	134
Solyc01g068460	268	167	136	129	274	211	108	288	402	615	223	318	454	258	340	573	441	531	244	372	661	802	732	531	366	655	829	928	863	824	674	854	809	554	432	434	425	738	0	0	0	483	553	604	273	790	757	608	717
Solyc01g068480	125	88	64	58	82	106	93	109	117	126	93	104	132	112	99	112	58	119	92	118	153	184	127	117	96	145	144	167	146	142	154	199	156	94	132	162	130	183	0	0	0	138	105	134	107	135	136	124	158
Solyc01g068500	3	0	0	0	0	0	0	0	0	0	0	0	7	0	0	0	0	6	0	7	0	5	0	0	0	0	0	6	0	0	0	6	3	0	4	0	0	6	0	0	0	0	0	0	0	0	0	0	0
Solyc01g068530	694	679	301	532	610	856	216	923	843	1165	602	724	1375	1234	701	868	470	1245	642	663	1073	1339	1075	558	370	643	623	1038	727	722	1086	1212	1038	662	1716	2235	1679	1638	0	1	0	1349	970	801	735	779	534	895	1017
Solyc01g068540	4	11	0	6	7	0	0	9	6	0	6	0	7	6	6	5	0	0	0	0	10	4	8	0	0	5	4	9	4	0	0	5	8	3	15	8	11	10	0	0	0	0	0	3	0	0	0	4	0
Solyc01g068560	74	62	58	63	112	83	31	109	102	146	78	70	99	56	58	88	58	91	86	77	49	39	28	20	17	29	31	32	39	38	37	29	40	23	35	49	27	30	0	0	0	51	58	51	47	38	35	35	60
Solyc01g068580	35	17	15	27	40	59	24	33	53	52	31	37	82	69	41	38	26	54	54	55	34	32	40	21	23	39	40	41	43	39	36	61	49	46	59	53	58	90	0	0	0	29	44	27	24	41	28	37	44
Solyc01g068590	55	31	0	33	50	40	36	46	56	72	48	59	103	73	73	112	43	68	31	73	82	79	92	50	45	111	92	118	79	99	81	106	75	59	98	162	91	174	0	0	0	90	78	68	37	97	59	56	95
Solyc01g068620	25	22	20	20	16	25	16	28	24	33	23	12	24	19	20	19	17	30	20	18	35	22	16	15	0	29	13	27	20	14	29	29	0	11	33	24	31	31	0	0	0	14	17	8	23	4	10	15	20
Solyc01g068640	19	7	11	3	17	18	0	26	13	24	0	15	15	10	10	24	13	30	0	30	0	15	19	0	7	6	0	16	9	5	0	27	13	5	22	26	21	25	0	0	0	0	7	8	0	10	14	6	11
Solyc01g079090	82	101	50	75	84	60	34	99	98	117	80	49	100	61	54	59	96	148	95	118	114	122	79	62	46	68	75	125	102	101	112	146	166	103	125	132	116	79	0	0	0	183	142	148	90	104	117	89	129
Solyc01g079110	458	553	375	385	606	795	467	883	601	540	502	880	1249	1080	677	832	52	156	81	99	341	465	261	304	181	189	335	386	311	227	360	399	394	420	1098	973	665	952	0	2	1	142	148	76	191	72	87	166	164
Solyc01g079150	63	42	25	32	44	43	0	52	58	101	31	94	225	64	101	106	37	88	39	30	24	9	12	0	0	7	0	17	19	0	20	10	6	4	45	110	43	119	0	0	0	10	11	3	0	4	0	12	0
Solyc01g079160	7	0	0	0	10	0	0	0	7	10	0	0	0	0	0	0	0	0	0	0	0	6	0	0	0	0	6	11	0	7	10	0	12	0	3	0	0	0	0	0	0	0	0	0	0	0	0	0	0
Solyc01g079170	120	156	134	86	99	41	31	37	70	136	50	18	48	0	0	43	0	0	0	0	139	141	115	146	109	135	185	231	235	142	220	274	165	214	125	23	30	31	0	0	0	0	11	0	0	0	7	0	0
Solyc01g079180	7	40	0	0	0	0	0	0	3	20	0	0	5	9	0	6	0	4	1	0	9	0	11	0	0	17	16	21	16	10	0	20	19	17	18	16	4	16	0	0	0	9	0	0	0	6	11	19	17
Solyc01g079200	8	4	0	4	0	7	0	12	26	12	9	0	3	4	0	6	11	51	39	44	63	8	64	3	0	31	9	11	16	75	24	0	12	0	0	9	4	6	0	0	0	9	13	4	0	0	6	0	5
Solyc01g079210	35	22	12	17	36	38	14	42	41	43	32	58	57	51	31	43	19	29	39	11	42	37	18	25	28	28	34	35	31	28	29	45	30	26	45	74	58	62	0	0	0	41	18	23	35	24	17	21	22
Solyc01g079220	25	18	9	17	9	27	11	40	35	27	19	27	26	29	23	40	38	54	27	47	33	21	16	12	13	13	29	29	18	17	15	39	30	23	35	28	23	28	0	0	0	21	11	12	12	17	24	20	19
Solyc01g079230	122	109	91	96	146	167	101	175	126	203	110	155	250	264	103	163	124	187	131	137	184	255	168	198	132	217	246	332	249	202	262	263	261	216	362	420	349	408	0	0	0	410	290	251	220	209	229	284	342
Solyc01g079240	106	164	141	107	127	132	49	208	250	215	207	56	60	93	51	56	26	141	68	71	125	105	93	69	61	63	116	78	68	70	98	149	105	125	67	41	32	75	0	0	0	38	28	36	29	50	33	28	70
Solyc01g079250	221	208	138	159	321	259	177	369	290	431	250	276	325	285	240	314	359	431	373	405	442	330	320	242	273	367	346	515	352	367	372	488	427	308	322	450	453	319	0	0	0	639	394	518	297	441	394	339	429
Solyc01g079260	63	21	22	25	137	192	72	192	86	99	98	436	383	306	293	443	103	220	179	199	226	54	143	47	104	128	83	119	67	169	77	127	100	41	209	294	153	285	0	0	0	75	75	36	20	43	19	44	59
Solyc01g079320	55	33	25	26	35	38	15	39	53	70	18	45	71	47	38	55	27	44	40	30	44	59	34	24	18	21	33	50	41	37	35	42	47	32	52	101	58	65	0	0	0	26	20	21	38	23	23	24	25
Solyc01g079330	34	33	20	28	60	52	37	53	32	56	33	38	76	36	37	54	14	58	44	45	82	62	55	65	39	54	80	77	72	60	62	62	48	39	69	88	64	93	0	0	0	56	56	72	48	85	80	64	76
Solyc01g079340	58	55	31	50	84	70	39	77	72	83	53	74	68	73	39	52	25	53	0	27	71	80	40	32	36	44	44	66	53	42	71	78	70	45	100	106	65	91	0	0	0	56	37	41	39	38	26	35	38
Solyc01g079350	43	25	35	33	75	54	55	73	60	90	64	74	76	56	49	69	136	82	83	88	92	115	78	76	74	117	124	162	144	100	131	174	164	114	96	143	128	121	0	0	0	225	165	196	126	179	179	168	213
Solyc01g079360	53	53	38	32	69	35	32	31	90	128	65	42	51	21	32	45	87	81	93	93	57	66	33	56	48	103	55	99	86	72	79	98	96	50	32	62	52	64	0	0	0	68	49	89	53	127	116	38	68
Solyc01g079400	14	23	10	14	46	23	21	46	32	56	13	11	9	20	15	15	0	17	9	27	61	56	22	35	29	45	38	65	34	34	43	40	54	22	24	23	23	12	0	0	0	50	51	40	17	46	27	39	39
Solyc01g079410	117	91	90	74	135	74	64	115	133	123	74	168	216	162	94	135	6	30	27	10	88	82	80	71	76	69	76	107	100	57	90	65	89	49	128	93	59	103	0	0	0	25	21	10	26	30	18	34	19
Solyc01g079420	854	768	537	632	973	980	468	1093	1218	1348	971	1102	1451	1336	958	1242	651	1252	947	1046	1331	1197	1189	817	733	764	901	1259	908	965	1096	1513	1314	789	1314	1321	1145	1755	0	3	2	620	742	654	439	667	595	585	716
Solyc01g079450	159	170	118	118	202	191	122	255	197	246	157	211	320	366	184	245	136	258	229	202	277	244	231	246	193	244	246	316	242	251	253	298	356	192	348	433	295	336	0	0	0	355	302	244	196	250	230	238	300
Solyc01g079470	1	2	1	1	0	0	0	0	2	3	1	10	16	5	3	3	88	80	155	166	6	6	13	1	5	6	8	8	6	8	25	6	15	2	32	45	33	15	0	0	0	0	4	0	0	0	2	2	4
Solyc01g079480	175	135	147	83	153	144	36	212	100	166	103	112	156	180	95	127	65	109	101	107	610	241	509	265	299	404	213	362	257	426	196	249	253	120	204	161	126	180	1	0	0	281	295	142	164	172	148	228	212
Solyc01g079500	73	75	79	78	115	142	84	130	125	113	89	131	174	180	98	132	13	47	0	23	97	82	81	59	45	39	83	72	59	77	79	99	83	65	198	167	130	198	0	0	0	21	23	11	31	8	8	22	40
Solyc01g079490	17	18	21	12	21	18	7	17	23	18	13	12	19	32	15	24	23	14	0	0	25	16	31	0	18	13	8	12	14	0	22	17	12	12	15	17	15	21	0	0	0	0	5	6	0	0	5	0	6
Solyc01g079510	50	38	24	38	56	51	25	59	62	92	50	44	89	92	53	85	85	80	56	112	83	95	79	65	56	81	105	153	143	86	87	120	120	108	131	165	143	158	0	0	0	117	102	107	50	127	92	84	113
Solyc01g079550	2	1	0	0	5	1	0	5	3	3	4	4	2	1	1	0	16	22	9	9	2	2	1	1	0	1	8	8	6	1	7	4	2	3	3	3	8	8	0	0	0	3	2	20	2	8	10	3	2
Solyc01g079570	16	12	8	8	12	0	8	17	64	30	0	0	10	0	0	4	0	0	0	0	19	12	0	9	4	0	17	38	26	8	0	30	27	21	26	0	12	16	0	0	0	0	0	3	0	0	0	0	0
Solyc01g079580	19	18	15	18	19	24	13	30	36	47	31	10	7	16	13	14	0	18	0	23	68	43	53	26	28	32	20	29	31	32	35	69	44	12	16	8	11	17	0	0	0	20	14	19	5	15	3	21	17
Solyc01g079590	279	174	122	129	351	264	93	417	333	392	249	537	537	465	395	414	207	352	336	249	280	232	221	91	139	211	256	371	308	265	301	350	379	245	362	483	437	440	0	0	0	632	334	271	216	310	274	227	302
Solyc01g079600	56	46	51	46	92	57	31	89	79	139	76	43	49	68	21	50	40	89	50	104	356	99	226	141	133	150	87	146	147	155	85	203	146	82	84	49	54	103	0	0	0	55	114	103	21	132	139	118	197
Solyc01g079610	138	126	0	88	152	179	86	140	199	134	174	153	199	166	163	140	36	125	38	82	68	67	101	28	52	40	50	60	37	57	44	50	52	42	143	119	69	121	0	0	0	29	24	0	20	34	14	20	36
Solyc01g079640	20	22	22	11	25	21	16	22	22	56	18	26	27	21	20	24	26	17	23	11	34	33	19	17	13	19	34	41	24	29	30	45	35	25	28	43	38	46	0	0	0	48	19	37	30	33	25	21	18
Solyc01g079650	21	18	21	12	13	16	3	22	15	28	14	20	32	30	25	25	14	23	30	35	44	35	26	13	0	23	36	40	38	29	32	32	46	22	33	52	51	30	0	0	0	25	20	20	17	10	12	22	14
Solyc01g079660	16	5	9	3	10	20	6	8	15	16	3	9	15	13	15	7	3	11	3	21	80	22	53	0	8	36	24	15	20	79	25	2	14	7	9	8	2	10	0	0	0	16	7	3	2	6	10	16	19
Solyc01g079680	97	75	61	60	131	144	102	178	117	92	84	148	191	158	91	161	78	108	69	47	104	101	73	60	57	99	88	107	82	75	76	108	115	57	164	203	220	222	0	0	0	121	52	60	84	57	51	65	71
Solyc01g079710	39	25	0	0	51	39	0	74	72	79	40	0	57	54	63	48	0	89	0	79	79	52	52	0	35	0	68	78	58	76	69	82	91	0	58	100	92	88	0	0	0	130	52	99	0	95	62	71	77
Solyc01g079720	37	24	17	12	18	19	11	24	30	38	28	29	27	19	27	30	32	59	36	53	38	27	26	12	15	32	25	46	27	22	30	37	32	21	28	41	21	38	0	0	0	25	13	16	6	40	33	17	30
Solyc01g079740	33	63	42	35	39	65	13	49	51	51	34	27	25	37	29	34	0	9	2	1	38	48	17	13	14	7	9	12	15	15	13	7	11	9	33	19	18	21	0	0	0	4	7	4	8	7	7	4	6
Solyc01g079760	81	54	42	37	62	66	27	109	71	84	54	144	122	109	81	96	69	64	63	76	96	100	82	56	59	68	52	86	54	93	86	111	106	61	117	136	100	132	0	0	0	117	72	69	56	60	40	38	64
Solyc01g079770	14	23	21	10	30	23	13	26	9	19	13	17	24	17	9	18	15	12	21	5	21	24	21	20	15	23	28	24	27	12	17	35	31	14	41	38	26	31	0	0	0	22	13	18	16	8	14	19	24
Solyc01g079780	130	54	31	43	86	82	0	84	147	168	69	99	135	72	110	106	68	148	69	117	118	50	73	23	39	51	86	154	109	61	101	167	114	63	106	127	78	150	0	0	0	27	21	23	8	22	20	23	21
Solyc01g079790	73	76	56	47	63	69	40	60	75	77	0	0	37	57	0	0	17	41	0	51	67	0	51	43	0	37	49	41	40	37	46	56	55	0	48	27	0	20	0	0	0	0	16	0	13	0	0	15	9
Solyc01g079810	194	165	149	142	210	206	132	301	184	222	210	208	322	502	142	231	66	205	111	90	314	360	282	330	184	296	281	311	279	274	329	311	352	254	372	384	270	309	0	0	0	222	232	139	179	0	102	198	193
Solyc01g079820	87	54	24	49	63	67	18	112	132	145	77	133	152	106	83	100	66	96	73	102	114	86	72	0	18	35	76	91	77	63	81	120	115	49	170	231	170	181	0	0	0	151	82	106	21	73	87	63	80
Solyc01g079840	55	55	34	35	69	67	32	90	90	78	56	102	107	103	70	84	68	87	60	72	66	60	59	42	34	54	49	99	64	57	51	97	65	52	122	121	72	127	0	0	0	74	44	40	43	62	44	57	54
Solyc01g079870	38	0	0	13	26	32	0	38	39	63	28	75	119	51	56	83	54	103	93	76	70	37	46	0	17	55	68	120	73	70	75	87	107	41	90	194	94	199	0	0	0	91	60	76	24	121	90	82	80
Solyc01g079880	1166	644	549	493	1400	961	592	1406	1036	1615	803	1552	1618	918	1559	1455	1801	1859	2458	1561	1286	1700	689	811	710	1220	2097	2900	2202	1318	1785	1960	1842	1693	2282	4686	2599	3209	0	0	0	3576	2073	1890	2434	2715	2331	1897	2302
Solyc01g079940	6	29	13	17	106	145	23	270	125	143	199	29	62	48	98	75	212	652	413	532	249	48	144	65	121	71	23	66	18	88	54	86	81	3	15	10	6	11	0	0	0	93	70	91	10	70	30	11	31
Solyc01g079950	39	59	30	20	175	230	84	341	139	160	251	235	243	246	262	228	159	649	271	286	181	55	105	67	63	69	27	51	23	47	48	46	39	16	102	170	46	114	0	0	0	80	32	37	16	45	32	42	58
Solyc01g079960	1	0	1	1	28	30	20	59	10	9	31	12	11	10	17	14	0	4	1	2	7	2	1	0	0	1	6	5	8	11	12	18	12	3	7	13	16	17	0	0	0	21	6	11	4	2	1	1	3
Solyc01g079980	8	16	8	13	37	35	25	50	25	45	42	24	35	21	23	25	11	2	3	4	13	18	8	9	8	9	18	28	4	11	23	28	22	5	28	24	17	30	1	0	0	11	4	5	7	1	1	7	4
Solyc01g080010	119	100	67	57	115	184	71	239	196	199	143	54	62	70	54	69	345	656	515	675	201	107	308	122	121	130	91	129	76	185	150	122	152	55	25	62	65	33	1	0	0	104	209	65	23	145	89	73	103
Solyc01g080020	128	220	130	97	212	65	59	190	121	508	113	20	42	37	37	30	279	180	268	162	430	395	369	284	265	237	144	393	220	244	227	339	459	139	56	50	22	32	1	0	0	512	247	430	95	913	550	418	560
Solyc01g080070	128	103	53	78	181	171	55	246	152	220	123	144	264	140	124	170	34	41	40	50	211	175	101	69	55	93	148	209	125	111	147	223	211	141	300	259	215	481	0	0	0	114	64	90	57	62	59	73	76
Solyc01g080080	50	37	35	25	80	56	27	67	73	96	47	59	76	38	56	53	85	77	67	51	89	89	69	53	60	72	55	111	79	72	100	147	88	66	66	91	55	75	0	0	0	127	72	98	45	89	66	66	63
Solyc01g080110	48	44	34	29	65	63	42	56	51	83	51	63	54	49	41	67	54	47	45	39	55	53	57	41	32	35	44	86	52	53	63	62	86	53	71	91	39	75	0	0	0	35	35	25	19	33	20	45	35
Solyc01g080130	99	91	30	45	61	74	18	77	149	143	60	55	96	57	51	55	39	69	52	49	144	61	101	36	38	55	43	73	60	59	54	128	115	35	74	68	42	85	0	0	0	52	23	36	15	48	29	35	44
Solyc01g080140	32	45	0	0	51	57	11	45	45	62	39	48	80	61	29	41	35	0	0	0	56	42	40	28	35	33	30	55	47	27	50	57	48	0	66	82	64	67	0	0	0	48	42	26	30	0	20	0	41
Solyc01g080150	6	0	0	0	4	2	0	6	0	0	5	0	2	0	0	0	0	8	12	12	13	15	21	24	11	9	2	13	5	5	0	17	6	0	2	3	0	10	0	0	0	35	4	12	10	10	11	8	6
Solyc01g080160	33	36	20	24	49	32	24	32	70	48	36	30	58	30	41	41	44	34	29	40	53	42	36	21	29	34	33	46	36	38	48	47	35	20	44	37	46	45	0	0	0	19	27	27	20	34	25	34	25
Solyc01g080170	37	26	21	15	37	33	15	52	51	65	35	40	41	20	39	40	63	65	62	56	48	42	38	30	45	40	42	80	55	48	55	55	71	47	55	45	35	55	0	0	0	105	60	58	42	107	91	62	66
Solyc01g080180	20	12	0	8	12	12	0	21	22	30	0	16	18	7	17	27	17	28	21	20	23	18	15	7	13	10	22	34	19	14	15	29	21	27	22	24	15	30	0	0	0	8	16	19	11	11	13	16	12
Solyc01g080190	4	4	0	4	4	6	1	6	9	5	2	11	11	5	3	7	2	10	15	16	8	8	4	3	4	4	3	5	7	6	8	8	11	10	10	12	13	16	0	0	0	3	8	5	1	6	8	4	6
Solyc01g080200	68	70	69	49	93	60	66	86	111	191	92	32	74	21	33	67	53	39	53	59	109	139	65	92	75	162	291	404	361	144	245	323	287	317	119	89	87	80	0	0	0	113	83	91	68	97	115	121	130
Solyc01g080210	8	8	4	0	4	11	5	9	7	14	10	3	11	3	11	11	21	26	22	36	16	9	9	13	12	12	16	28	24	16	17	24	19	10	13	20	8	18	0	0	0	12	7	6	6	9	13	7	9
Solyc01g080220	15	10	0	14	18	21	9	62	41	24	48	46	46	104	52	50	113	169	159	146	19	8	18	5	21	15	32	27	16	13	28	34	32	17	59	74	94	95	0	0	0	16	32	22	0	29	20	14	17
Solyc01g080240	124	109	59	58	153	127	49	156	135	187	102	123	152	88	82	112	104	122	95	128	136	106	117	53	87	106	113	124	135	123	109	183	133	90	161	157	130	151	0	0	0	141	106	95	50	106	81	79	98
Solyc01g080250	176	156	103	116	177	205	96	266	150	225	146	198	284	203	159	180	139	213	125	179	237	220	185	131	157	186	199	269	182	201	188	264	245	127	297	268	211	289	0	0	0	187	188	145	128	212	146	152	187
Solyc01g080270	111	109	71	88	128	113	73	136	109	142	107	160	165	176	91	131	131	223	171	178	160	181	146	147	123	166	164	197	189	133	147	162	178	165	200	266	167	228	0	0	0	202	184	149	136	130	145	154	189
Solyc01g080280	401	502	294	277	426	428	286	571	487	581	335	518	581	311	374	448	384	719	637	748	284	217	217	157	195	121	198	221	208	154	212	288	247	180	199	252	217	296	0	0	0	28	33	26	0	0	28	21	47
Solyc01g080290	4	0	0	0	0	0	2	6	20	14	4	10	11	6	6	11	5	7	2	0	10	5	5	0	0	3	5	9	11	9	4	10	13	0	0	18	12	42	0	0	0	0	2	5	0	3	0	0	2
Solyc01g080310	3	0	0	0	9	4	0	10	0	2	0	2	9	6	6	0	7	7	4	0	6	6	0	4	0	0	6	10	12	8	6	6	8	0	5	9	12	11	0	0	0	5	5	5	2	6	0	2	3
Solyc01g080330	411	385	301	262	585	424	252	543	627	627	435	455	519	418	345	397	344	604	526	492	578	469	428	358	408	350	389	546	393	411	469	630	566	348	491	481	386	495	3	0	0	450	355	299	249	325	309	312	312
Solyc01g080340	76	57	53	62	103	93	61	76	103	116	76	83	111	108	39	97	64	83	98	72	101	137	108	157	66	136	125	116	138	133	163	134	165	160	153	131	154	210	0	0	1	110	180	186	100	117	132	178	181
Solyc01g080350	26	26	19	0	0	24	0	34	26	37	15	30	36	24	21	30	16	0	26	13	25	23	17	15	0	0	0	0	19	22	24	34	31	0	29	33	27	30	0	0	0	16	0	18	0	0	13	13	0
Solyc01g080400	11	18	7	13	37	19	14	36	33	33	18	41	39	39	22	39	17	0	21	0	37	35	27	23	16	11	27	40	28	20	24	39	39	29	26	54	27	41	0	0	0	26	5	12	11	17	13	13	27
Solyc01g080410	28	27	17	17	43	32	17	49	46	65	27	82	72	121	96	83	32	58	44	27	43	50	28	26	32	25	23	49	25	38	39	54	48	29	63	72	78	82	0	0	0	64	38	42	23	57	39	33	59
Solyc01g080430	108	88	64	60	114	97	54	147	166	165	117	153	239	137	149	193	147	210	248	228	209	150	157	104	74	139	170	232	157	153	183	261	181	132	191	239	208	275	0	0	0	176	230	224	102	219	190	180	221
Solyc01g080460	78	47	23	42	36	18	0	34	103	100	41	41	77	37	39	80	92	104	133	169	52	74	52	26	14	28	57	85	63	53	78	52	59	35	52	40	45	63	0	0	0	26	58	73	15	103	70	44	47
Solyc01g080470	14	12	5	11	21	17	0	23	28	35	30	29	41	27	12	30	32	23	28	31	35	51	32	31	27	36	44	56	48	34	55	79	62	47	39	50	43	35	0	0	0	89	48	70	31	70	88	80	67
Solyc01g080480	4	0	0	0	8	18	0	27	4	16	3	11	17	11	15	12	15	14	24	12	9	4	0	0	0	65	107	107	76	30	62	36	83	62	46	62	32	73	0	0	0	0	6	6	0	35	37	86	47
Solyc01g080490	15	11	2	1	7	25	4	15	34	31	5	23	75	33	33	34	23	22	11	8	8	18	10	4	4	18	16	26	20	18	23	22	16	22	49	112	41	43	0	0	0	16	15	9	13	19	3	13	10
Solyc01g080500	259	191	169	137	376	285	155	666	434	616	498	451	721	765	498	723	634	991	870	1084	689	520	573	567	414	560	525	822	554	525	567	748	603	418	530	797	594	898	2	3	3	1150	1305	1021	530	1279	949	1321	1416
Solyc01g080510	50	57	21	25	58	49	18	84	74	126	53	73	73	62	78	79	88	164	97	111	116	77	74	30	50	56	79	103	103	66	116	103	107	65	88	97	79	106	0	0	0	104	63	87	43	117	88	60	82
Solyc01g080530	66	39	18	0	48	31	0	47	59	65	43	56	76	64	36	50	0	57	60	34	60	46	49	39	0	33	42	59	45	48	49	55	59	28	81	85	66	66	0	0	0	50	38	44	19	40	23	41	43
Solyc01g080540	425	332	164	172	487	326	121	439	593	794	293	417	541	343	335	439	518	519	531	373	700	687	489	250	269	346	431	665	506	491	535	671	633	319	520	636	428	643	0	0	0	637	399	457	251	580	350	343	430
Solyc01g080550	3	0	0	0	0	0	0	0	0	0	0	0	0	0	0	0	0	0	0	0	0	0	0	0	3	0	0	0	0	0	0	0	0	0	0	0	0	0	0	0	0	0	0	0	0	0	0	0	0
Solyc01g080580	21	27	11	9	17	8	0	16	52	36	21	10	6	4	7	10	0	12	10	3	24	21	10	5	0	0	5	13	10	9	5	20	11	8	12	0	0	8	0	0	0	0	0	0	0	0	3	0	0
Solyc01g080590	94	65	52	56	90	78	0	112	103	117	72	152	153	112	105	143	65	111	140	161	63	85	55	25	25	34	44	54	45	36	69	75	66	33	91	139	94	134	0	0	0	29	15	33	23	22	21	41	38
Solyc01g080610	170	175	74	122	237	239	65	283	199	253	190	308	443	442	193	270	13	37	0	42	82	88	55	0	36	55	76	114	77	54	66	105	119	65	362	267	221	326	0	0	0	30	26	0	25	0	12	23	0
Solyc01g080620	19	16	0	9	15	11	14	20	22	21	13	18	30	18	19	17	21	23	20	0	43	31	25	5	0	23	30	51	27	28	27	25	33	15	28	34	29	26	0	0	0	37	30	31	13	29	25	15	17
Solyc01g080640	260	173	162	158	202	190	111	221	229	188	175	559	744	399	279	504	80	144	108	111	136	146	168	99	101	120	99	111	99	130	115	199	128	72	183	349	351	357	0	0	0	139	113	84	115	100	67	74	84
Solyc01g080660	27	38	0	29	31	26	0	0	14	40	13	30	55	56	27	32	0	24	29	13	45	103	45	0	0	40	53	49	53	36	51	43	35	54	57	119	74	57	0	0	0	105	72	73	0	46	52	53	66
Solyc01g080670	93	84	102	52	130	88	71	144	117	144	91	136	117	148	137	135	124	133	126	134	155	180	109	120	102	133	197	267	202	159	168	210	204	144	173	236	168	212	0	0	0	262	162	165	164	177	199	115	199
Solyc01g080680	24	27	30	17	38	22	5	41	36	30	44	18	29	22	11	20	16	13	34	13	124	30	107	47	55	19	0	12	5	67	15	12	13	0	5	0	0	7	0	0	0	37	39	66	14	199	110	37	89
Solyc01g080690	27	27	17	28	35	34	22	50	35	69	36	69	77	53	26	36	64	97	131	81	56	62	40	36	32	53	54	51	62	44	61	69	92	54	91	86	50	74	0	0	0	83	83	73	54	68	83	65	95
Solyc01g080700	19	24	11	21	24	20	10	15	17	13	7	10	27	17	10	6	0	0	20	0	18	23	12	0	17	12	13	16	15	9	12	15	13	16	17	22	11	22	0	0	0	6	6	3	8	0	0	9	0
Solyc01g080750	81	40	0	31	85	85	0	140	86	96	49	162	135	111	152	170	0	13	11	0	42	35	25	0	0	0	41	63	27	38	53	56	52	56	110	137	61	138	0	0	0	0	0	0	0	0	4	8	0
Solyc01g080760	17	24	20	17	29	30	31	32	41	30	38	22	37	37	15	26	16	26	8	84	62	32	39	35	25	31	37	30	25	18	39	37	33	34	40	21	49	72	0	0	0	11	28	36	13	38	28	35	43
Solyc01g080770	25	29	19	8	37	22	18	21	37	54	18	60	44	13	34	47	8	26	5	12	30	23	6	12	16	12	20	19	24	25	21	15	33	25	30	53	29	70	0	0	0	0	9	0	14	5	8	5	0
Solyc01g080780	10	5	1	5	16	5	2	14	21	17	8	23	24	9	20	14	34	15	27	28	13	18	8	5	8	14	28	30	21	21	21	28	12	20	32	38	9	44	0	0	0	14	9	11	11	24	15	15	15
Solyc01g080810	16	0	0	0	0	0	0	32	39	32	19	17	33	0	21	21	15	0	0	0	44	0	31	0	24	0	22	26	18	22	22	31	25	0	29	42	0	38	0	0	0	0	11	21	0	0	9	19	0
Solyc01g080830	41	35	25	21	49	53	0	51	35	64	49	0	70	43	53	60	63	51	0	44	50	53	0	0	26	0	23	23	20	30	25	28	0	14	46	64	42	57	0	0	0	39	29	0	27	0	27	0	0
Solyc01g080840	11	0	0	0	0	15	0	17	0	0	0	0	22	0	0	19	0	0	0	37	20	0	0	49	17	29	39	44	36	0	29	59	0	22	25	34	0	15	0	0	0	17	17	0	0	54	0	0	55
Solyc01g080850	103	95	90	75	131	112	64	131	116	124	105	104	132	105	97	101	42	125	151	78	154	160	104	90	109	87	85	135	103	110	141	150	142	75	136	130	122	158	0	0	0	210	142	167	129	149	111	93	120
Solyc01g080860	50	71	54	40	62	72	43	91	67	105	66	72	89	149	81	80	39	125	92	104	108	78	73	77	57	71	81	97	95	77	74	133	88	56	105	129	99	80	0	0	0	84	98	91	62	112	97	86	119
Solyc01g080880	46	66	54	38	83	98	70	102	100	88	65	103	119	98	67	121	85	119	92	99	136	99	91	58	70	73	77	101	78	74	72	113	93	47	94	153	110	134	0	0	0	60	83	58	53	87	57	54	75
Solyc01g080890	63	96	54	72	147	96	44	164	124	168	106	58	73	78	85	71	59	229	147	164	184	97	153	81	139	109	66	115	82	159	83	92	111	39	67	58	46	77	0	0	1	93	119	80	38	109	52	47	56
Solyc01g080900	17	79	43	31	60	62	40	114	105	137	117	39	88	69	67	55	93	157	109	86	98	114	98	45	58	76	51	77	81	81	88	127	116	47	37	18	20	57	0	0	0	45	37	41	8	42	36	16	32
Solyc01g080910	6	9	6	9	20	8	4	21	13	23	13	30	72	22	29	40	12	8	8	10	18	25	19	13	22	18	22	37	39	8	22	19	24	13	32	51	33	39	0	0	0	14	11	6	7	10	10	12	10
Solyc01g080940	43	42	25	26	61	41	37	86	51	81	46	87	102	88	59	83	106	62	122	40	77	113	56	55	53	86	74	128	93	69	120	117	97	81	89	136	129	120	0	0	0	146	104	117	89	161	106	100	142
Solyc01g080990	2	0	0	0	0	0	0	0	5	0	13	7	9	12	7	5	0	0	0	8	0	0	0	0	0	0	0	8	7	0	0	5	6	0	6	5	7	3	0	0	0	0	0	0	0	0	0	0	0
Solyc01g081010	758	589	539	461	772	859	777	1065	813	1144	716	592	868	940	549	848	1242	1485	1168	1455	1547	1717	1343	1296	998	1202	1339	1538	1250	1229	1294	1832	1635	1037	1388	1629	1736	1542	0	0	4	2048	1396	1640	1264	1202	1271	1748	1736
Solyc01g081030	160	196	140	145	205	198	92	185	160	225	171	227	361	327	131	184	76	184	99	148	178	278	161	225	141	139	152	172	181	148	169	236	243	150	364	465	290	347	0	0	0	206	173	160	212	99	143	178	192
Solyc01g081040	12	7	2	5	17	9	3	10	14	10	6	2	5	9	5	5	1	11	0	13	8	9	1	1	3	6	15	33	23	10	14	17	25	11	10	6	5	7	0	0	0	4	0	0	2	3	1	3	5
Solyc01g081070	53	43	41	29	68	43	20	79	77	83	41	62	77	75	56	69	91	111	64	55	71	57	46	27	40	48	39	88	53	58	56	76	71	46	63	86	60	87	0	0	0	48	37	35	33	66	42	45	50
Solyc01g081110	1	1	2	2	3	3	0	1	2	2	0	3	3	4	0	2	3	2	5	2	1	7	8	1	0	1	3	4	2	1	1	2	3	5	4	2	9	4	0	0	0	1	0	2	0	1	0	2	6
Solyc01g081150	191	178	183	179	214	255	192	300	216	197	155	298	339	431	215	247	127	251	200	153	316	380	259	314	274	215	208	255	229	234	285	320	281	194	338	453	297	364	0	0	0	294	260	217	382	127	184	242	263
Solyc01g081190	23	15	8	12	35	35	0	60	32	42	22	123	122	98	69	93	130	165	246	142	44	65	34	29	36	68	93	106	91	74	79	73	76	67	97	229	157	196	0	0	0	192	121	76	78	109	123	102	156
Solyc01g081200	108	127	93	91	107	105	91	165	92	145	93	172	165	150	82	127	86	126	91	105	124	177	133	109	102	107	108	131	169	125	160	151	161	151	165	304	164	222	0	0	0	113	109	114	132	65	118	127	104
Solyc01g081210	5	0	0	0	20	24	10	10	9	12	0	9	0	15	0	3	0	0	0	0	0	9	0	0	0	1	11	0	14	0	16	11	0	0	30	39	46	35	0	0	0	0	0	0	2	0	0	0	7
Solyc01g081240	3	0	0	0	0	0	2	0	0	1	0	1	1	0	0	1	0	0	0	0	1	0	1	1	0	0	0	0	0	0	0	0	3	0	0	0	3	0	0	0	0	1	0	2	0	0	1	0	0
Solyc01g081250	41	22	0	12	101	157	0	406	41	23	37	503	552	635	497	511	318	401	366	512	6	0	0	0	3	0	39	44	29	0	41	15	29	15	265	176	122	118	3	0	0	9	38	6	48	55	32	55	37
Solyc01g081310	9	13	9	9	18	17	0	25	17	25	11	60	49	51	35	53	72	114	155	83	20	24	8	0	9	7	18	27	30	17	30	28	24	16	21	86	81	51	0	0	0	16	17	28	12	27	22	28	42
Solyc01g081330	5	0	0	0	0	0	0	0	0	5	0	0	0	0	0	0	0	0	0	0	6	0	0	0	0	0	0	0	0	0	0	0	5	7	0	0	5	0	0	0	0	0	0	0	0	0	0	0	0
Solyc01g081370	1	0	0	0	0	0	0	0	0	1	0	0	0	0	0	0	0	0	0	0	0	0	0	0	1	0	0	0	1	0	0	0	0	1	0	0	0	0	0	0	0	1	0	0	0	0	0	2	0
Solyc01g081380	42	40	28	38	67	54	19	47	41	53	40	54	74	63	40	66	9	24	0	0	42	35	31	19	12	0	24	55	25	23	31	46	43	27	72	50	42	64	0	0	0	12	10	0	10	12	0	13	0
Solyc01g081400	11	0	0	17	0	18	0	22	15	25	16	27	29	23	27	25	19	21	0	24	0	22	11	0	0	12	21	16	17	12	15	0	15	21	24	47	35	36	0	0	0	18	0	6	0	9	0	9	0
Solyc01g081430	76	54	46	34	110	62	54	113	60	96	55	70	136	157	77	103	68	94	65	75	111	87	89	76	0	109	107	129	105	96	79	141	140	84	132	182	165	193	0	0	0	118	125	101	100	140	109	117	161
Solyc01g081440	188	127	80	116	177	148	76	203	153	211	158	194	255	146	163	229	96	97	93	61	192	178	117	110	100	121	207	312	162	113	200	407	267	172	548	297	217	468	0	0	0	82	60	75	51	109	78	146	105
Solyc01g081450	419	432	336	308	457	346	281	556	337	654	298	849	904	772	484	773	282	443	314	262	624	644	419	504	375	570	440	764	616	581	651	711	575	451	1008	1597	868	1530	0	0	0	782	397	335	516	310	273	438	422
Solyc01g081470	23	0	16	18	0	22	10	28	15	0	0	21	23	36	14	22	0	29	0	10	19	12	13	0	7	0	15	21	8	9	19	7	0	11	10	25	24	19	0	0	0	0	0	0	8	0	0	9	0
Solyc01g081490	14	24	0	7	27	11	16	30	28	34	21	11	12	11	14	11	0	17	0	27	31	29	30	15	11	19	26	29	35	24	25	41	48	16	21	6	10	7	0	0	0	0	8	14	2	7	6	18	20
Solyc01g081500	94	68	46	63	142	152	62	161	130	204	134	144	262	163	140	204	136	161	129	204	179	125	125	71	71	118	127	219	191	119	176	203	185	149	241	227	217	382	0	0	0	119	113	162	53	154	136	129	144
Solyc01g081510	11	14	5	9	7	12	15	10	8	7	14	15	20	21	16	13	7	32	4	13	10	23	13	13	12	5	17	14	19	8	18	22	18	10	27	31	22	21	0	0	0	28	10	19	13	11	4	9	21
Solyc01g081520	41	40	17	20	53	49	23	59	52	60	37	42	59	48	75	80	50	68	45	58	47	33	42	25	24	29	27	46	17	39	28	35	33	23	60	74	47	54	0	0	0	29	16	20	21	14	16	24	21
Solyc01g081540	145	91	86	129	125	97	56	95	158	153	141	50	99	99	63	122	81	151	0	154	248	167	259	133	121	135	144	207	140	163	136	282	204	106	84	56	62	108	0	0	0	63	107	126	65	117	58	95	106
Solyc01g081560	1	1	0	1	0	0	0	1	0	1	0	1	2	1	0	1	0	0	0	0	0	0	0	0	0	0	0	1	0	0	0	0	0	0	0	1	0	0	0	0	0	0	0	1	0	0	0	0	0
Solyc01g081570	647	602	461	479	655	565	246	684	821	889	539	345	474	357	253	362	237	236	271	247	1095	909	1178	654	461	679	668	975	813	805	779	1178	937	536	802	608	391	675	0	0	3	537	403	433	379	362	314	385	452
Solyc01g081600	18	0	0	0	11	3	0	10	0	3	0	6	17	23	23	22	0	12	0	0	12	5	0	3	0	60	97	188	80	51	63	44	76	50	58	66	41	88	0	0	0	0	0	0	0	46	23	54	32
Solyc01g081610	47	56	0	19	48	56	27	48	61	52	48	97	140	101	73	110	28	66	59	56	55	67	43	37	41	43	53	84	74	59	87	118	45	54	114	170	68	119	0	0	0	49	20	21	32	32	18	15	19
Solyc01g081620	25	11	4	0	24	19	12	8	42	29	17	38	50	23	19	36	14	16	7	15	14	16	20	15	20	50	21	27	46	18	26	27	12	23	24	41	19	48	0	0	0	11	13	0	10	22	0	38	31
Solyc01g081630	2	0	0	0	6	0	0	4	0	0	0	7	4	0	0	10	0	0	0	0	0	0	2	0	0	8	6	11	5	4	0	0	0	0	0	5	0	9	0	0	0	0	0	0	0	0	0	4	0
Solyc01g073650	495	435	317	369	519	492	235	724	449	705	463	445	714	575	354	474	437	734	570	547	810	1013	627	592	439	691	683	1119	813	593	805	1021	1001	662	949	1330	1012	865	0	0	0	1365	890	697	570	630	617	724	795
Solyc01g073660	9	0	0	0	0	6	0	18	0	16	7	33	23	0	10	26	17	38	30	41	11	0	2	6	0	8	10	21	19	6	14	15	14	23	12	26	22	29	0	0	0	0	5	7	0	21	18	8	11
Solyc01g073680	39	31	18	18	85	80	27	89	119	91	64	166	230	158	194	176	97	78	45	116	13	17	12	8	0	20	34	25	48	25	42	63	46	34	80	316	156	176	0	0	0	23	19	10	32	29	13	20	30
Solyc01g073690	335	327	198	230	302	309	103	332	372	456	358	302	535	442	235	326	185	529	284	309	425	502	410	258	245	252	260	342	274	253	330	498	418	228	548	680	474	460	1	0	0	366	272	265	215	269	216	266	294
Solyc01g073700	17	18	20	26	13	15	12	11	24	48	34	15	47	13	4	19	6	9	0	0	33	23	26	27	12	24	21	17	38	15	20	38	33	28	37	36	0	32	0	0	0	27	14	19	8	8	14	18	15
Solyc01g073710	34	35	12	21	44	28	15	51	42	77	37	42	77	22	34	44	25	65	70	61	80	44	64	30	48	25	36	53	37	73	52	63	64	29	33	33	25	14	0	0	0	54	36	24	17	30	31	25	35
Solyc01g073720	5	4	2	5	10	4	2	96	5	21	15	3	2	5	2	2	11	86	51	193	34	16	15	14	9	10	12	44	17	19	10	8	18	9	10	15	10	3	0	0	0	26	72	19	8	24	18	47	45
Solyc01g073730	56	47	45	35	58	64	0	104	84	76	67	99	116	78	63	88	25	73	45	66	89	97	79	56	58	62	79	95	78	66	0	107	93	66	70	92	67	97	0	0	0	28	66	41	0	54	35	45	46
Solyc01g073740	404	437	339	364	439	531	248	555	431	569	494	506	711	948	393	386	162	698	257	434	501	503	464	410	378	250	234	411	301	276	285	475	432	242	580	742	608	705	0	0	0	287	246	144	272	164	137	191	233
Solyc01g073750	165	166	150	100	181	128	89	196	272	309	179	224	277	214	204	351	269	266	274	241	271	268	232	153	114	244	307	353	287	270	279	298	342	213	305	287	207	384	0	0	0	150	145	164	100	244	154	195	202
Solyc01g073770	15	12	8	11	27	23	20	37	18	46	32	18	41	32	22	37	84	66	78	84	39	45	41	23	21	63	63	72	100	44	70	84	116	85	72	96	86	97	0	0	0	161	99	158	44	149	187	171	218
Solyc01g073780	7	4	4	5	3	6	1	25	6	12	8	1	9	12	4	7	0	0	0	0	7	4	13	4	1	5	7	14	8	5	10	13	7	9	21	9	6	22	0	0	0	2	5	2	2	3	2	3	2
Solyc01g073820	2	0	0	0	9	23	3	70	13	14	33	11	11	7	12	13	61	323	139	196	2	0	2	0	2	2	5	1	4	6	12	1	5	2	6	7	4	3	0	0	0	1	18	1	0	8	2	2	3
Solyc01g073900	33	21	0	19	58	38	0	47	53	48	33	73	37	56	67	72	59	65	50	58	42	29	34	9	19	22	30	39	25	21	30	34	31	20	31	39	27	46	0	0	0	24	19	16	0	13	15	20	24
Solyc01g073910	31	29	19	23	51	43	22	52	55	87	52	32	23	26	28	40	29	78	13	83	59	27	71	33	22	80	46	79	64	55	52	40	29	25	25	24	0	27	0	0	0	23	31	28	15	50	29	52	66
Solyc01g073920	24	24	12	15	23	27	0	36	37	37	15	35	44	47	26	28	18	43	15	30	24	17	20	12	0	0	19	23	13	16	19	11	19	22	37	38	30	49	0	0	0	18	30	22	0	18	20	24	18
Solyc01g073940	65	63	54	57	47	60	32	48	36	70	45	71	88	73	33	52	0	30	0	3	62	64	51	61	55	32	44	48	44	29	46	75	52	40	77	95	64	80	0	0	0	41	43	0	59	16	20	28	49
Solyc01g073950	121	84	96	127	131	123	97	143	161	184	141	147	234	256	85	207	132	309	174	311	277	192	219	192	154	306	193	219	257	235	176	273	215	166	233	301	300	396	0	0	0	157	220	175	126	145	159	253	271
Solyc01g073960	61	62	51	40	70	55	35	92	55	92	60	76	99	99	63	56	72	85	118	113	97	104	58	75	51	87	110	132	125	81	92	132	130	95	140	184	113	159	0	0	0	135	86	89	93	118	95	104	129
Solyc01g074000	285	243	105	175	291	364	76	375	446	367	341	407	525	392	350	335	31	73	52	64	232	185	165	67	57	79	115	211	141	115	209	203	198	109	528	370	271	439	0	0	0	41	53	35	37	41	29	45	52
Solyc01g074010	101	81	36	54	67	84	49	116	99	120	84	98	97	75	65	102	21	80	0	91	116	101	104	63	54	89	128	119	114	76	79	135	107	84	155	106	72	124	0	0	0	54	64	46	59	57	48	70	89
Solyc01g074020	21	15	0	0	6	14	0	12	23	15	9	26	16	11	12	28	11	19	0	19	16	16	12	10	0	10	22	24	10	17	12	12	15	19	14	16	13	20	0	0	0	11	12	0	7	9	13	8	8
Solyc01g074030	1035	1204	881	836	845	741	356	771	1277	980	623	877	1656	1387	635	609	196	205	97	208	664	615	496	392	316	82	121	179	121	136	181	330	198	94	684	385	362	387	0	0	0	52	76	48	157	61	40	83	70
Solyc01g086640	7	6	5	5	10	0	2	15	11	21	6	4	7	9	0	6	8	14	0	15	41	22	39	13	10	21	27	37	26	31	20	29	33	12	13	5	0	9	0	0	0	25	32	34	0	122	40	35	38
Solyc01g086650	41	30	13	17	50	49	14	97	62	84	43	18	30	34	23	26	16	107	55	57	68	43	35	23	30	29	15	28	32	24	18	22	34	11	35	29	31	55	0	0	0	37	45	20	20	27	18	37	26
Solyc01g086660	1	0	2	0	18	8	0	27	7	9	4	16	18	65	25	25	11	28	37	30	0	0	3	1	1	3	4	7	6	4	2	2	1	0	14	8	8	14	0	0	0	1	8	1	2	9	4	5	1
Solyc01g086670	2	0	0	1	32	28	3	91	17	8	29	76	52	282	103	128	47	97	84	117	13	2	8	7	4	11	2	18	3	8	2	4	4	1	33	22	14	34	0	0	0	0	27	1	0	14	5	19	12
Solyc01g086690	10	0	0	13	20	14	12	36	33	11	14	6	19	50	30	19	37	70	59	36	0	8	0	8	0	4	9	0	0	5	0	0	9	0	17	12	0	15	0	0	0	0	0	0	0	0	0	0	0
Solyc01g086710	37	36	19	24	29	36	31	48	40	50	30	46	56	71	36	27	34	60	33	64	44	40	37	27	18	28	34	41	39	30	41	49	38	23	48	76	69	83	0	0	0	45	18	29	0	31	22	36	31
Solyc01g086720	8	5	6	3	14	5	2	7	7	16	5	18	13	10	14	17	2	6	5	3	13	11	7	8	5	5	9	10	8	11	11	13	11	8	11	32	13	36	0	0	0	5	2	5	1	5	4	6	4
Solyc01g086730	1	0	1	0	11	3	0	11	2	2	13	1	0	4	5	4	2	36	21	68	3	0	2	0	0	3	2	5	1	1	1	1	2	1	0	3	2	4	0	0	0	3	32	1	1	7	4	6	6
Solyc01g086740	141	103	80	77	103	107	51	123	103	135	76	85	193	191	63	116	0	141	88	90	141	171	89	128	76	138	115	171	129	128	157	182	156	101	215	264	196	317	0	0	0	185	161	147	125	144	100	145	163
Solyc01g086750	222	208	178	168	283	334	222	335	217	316	268	294	419	507	265	329	203	330	132	216	369	389	318	297	243	305	286	349	252	265	325	455	372	261	396	500	494	460	0	0	0	421	322	305	297	326	269	261	404
Solyc01g086810	10	16	17	5	19	19	12	18	29	52	23	27	36	41	24	31	16	46	26	35	28	40	22	30	9	28	58	64	62	19	41	45	51	53	55	78	48	74	1	0	0	27	30	35	32	47	33	48	54
Solyc01g086820	196	181	97	121	245	353	210	447	310	300	270	545	520	420	403	436	25	65	51	22	153	141	81	75	66	79	104	177	129	91	172	160	160	91	413	384	299	424	2	0	0	48	43	21	41	40	30	45	45
Solyc01g086850	57	30	0	29	52	39	0	69	47	52	46	90	85	72	56	95	41	79	76	92	94	35	70	36	34	60	52	68	59	81	68	74	69	22	56	104	63	84	0	0	0	48	38	26	27	36	27	36	39
Solyc01g086860	56	42	30	32	48	62	31	95	67	73	41	64	89	80	74	66	77	89	86	60	104	91	64	47	55	58	73	121	71	68	76	128	96	57	65	83	75	78	0	0	0	108	58	69	49	87	59	63	76
Solyc01g086870	226	132	95	78	176	118	81	241	173	340	257	90	134	130	110	169	337	322	350	353	304	257	323	247	189	345	197	454	206	404	231	445	257	135	121	220	133	302	0	0	0	357	424	228	170	529	293	287	328
Solyc01g086890	242	185	158	138	301	232	182	363	225	393	188	375	401	354	241	350	209	324	255	276	365	339	270	230	235	332	353	464	364	330	342	412	425	256	364	509	388	469	0	0	0	535	386	347	280	374	365	279	363
Solyc01g086900	29	41	23	18	17	28	11	32	44	32	23	25	50	23	21	25	0	34	5	0	47	33	24	17	21	14	22	25	0	28	24	28	21	25	29	33	48	40	0	0	0	48	0	22	17	17	8	9	0
Solyc01g086920	1906	1862	1356	1776	1191	1847	1003	1823	2187	1584	1558	1096	1667	1243	440	1195	3	30	1	8	2001	1845	1561	1196	982	427	480	678	581	824	1475	2026	1167	790	1599	535	608	1413	6	3	3	507	183	268	444	68	69	167	163
Solyc01g086930	17	17	16	17	28	29	27	25	30	28	28	31	25	18	20	25	0	5	0	0	0	14	17	10	0	9	17	19	12	8	14	10	11	8	17	15	15	19	0	0	0	3	3	3	0	7	2	0	2
Solyc01g086940	3	2	5	0	0	0	3	6	6	3	6	3	0	8	0	4	9	8	0	0	0	0	0	7	0	4	8	10	6	8	0	7	4	3	0	0	2	7	0	0	0	0	6	0	0	6	0	6	6
Solyc01g086950	40	43	18	33	26	34	28	46	42	45	23	46	68	66	41	67	19	21	32	35	46	46	29	44	29	25	37	56	41	42	41	49	65	29	62	88	55	54	0	0	0	49	46	35	32	46	30	42	52
Solyc01g086960	1273	848	539	500	696	806	238	1828	1092	1991	853	643	1552	1493	927	1348	1093	2956	905	2191	4498	2219	4705	2433	1396	4205	2397	3632	2921	5220	2496	2949	2832	1966	1552	1301	1389	1936	6	3	2	4405	3986	2950	857	5127	2748	3739	4902
Solyc01g086970	352	332	209	285	336	303	149	500	239	444	245	583	938	733	348	577	577	923	693	471	624	691	609	555	403	856	732	1052	891	886	767	915	819	681	832	1822	1064	974	1	3	0	1691	1221	1057	967	1114	990	926	1194
Solyc01g086980	133	110	71	96	101	106	88	129	113	146	103	131	160	170	103	144	83	167	95	133	173	180	152	125	121	127	144	219	162	145	157	198	177	144	216	232	223	274	0	0	0	150	139	138	118	171	132	177	219
Solyc01g086990	44	25	17	36	50	45	25	43	54	73	43	57	75	45	43	57	38	66	43	68	71	67	50	42	37	56	60	79	66	45	83	72	76	50	85	96	90	91	0	0	0	66	72	69	37	74	62	61	80
Solyc01g087020	30	17	7	6	8	18	1	35	47	33	30	51	104	83	36	104	22	69	15	49	44	17	46	13	15	48	36	42	30	44	49	39	31	11	28	62	51	37	0	0	0	10	17	14	2	13	5	20	17
Solyc01g087040	143	131	65	94	150	93	31	113	145	209	106	52	95	63	51	34	66	93	85	104	179	261	175	143	106	127	174	268	216	120	156	270	263	174	211	79	73	74	0	1	1	153	142	143	104	133	164	157	210
Solyc01g087070	8	10	5	0	14	14	0	27	0	6	3	20	20	11	17	17	0	23	10	14	11	5	4	11	0	6	5	19	15	13	18	8	16	8	17	14	11	38	0	0	0	13	10	5	0	8	5	7	4
Solyc01g087090	62	50	32	47	82	60	22	111	71	162	61	60	114	88	59	95	122	172	148	181	157	153	147	101	61	137	174	295	220	140	178	287	237	179	211	270	178	222	0	0	2	254	232	244	94	482	216	210	299
Solyc01g087120	199	125	71	95	159	214	88	272	301	346	194	286	378	235	267	322	211	288	185	231	303	233	227	121	96	157	237	320	248	193	247	340	293	132	327	481	319	420	0	0	0	268	164	174	110	217	135	134	193
Solyc01g087140	40	9	0	12	30	42	19	53	30	38	27	40	68	36	49	37	7	6	0	0	12	18	8	0	0	12	52	48	32	22	41	43	28	34	61	58	44	84	0	0	0	0	0	0	0	0	2	0	8
Solyc01g087160	66	53	26	41	89	86	42	109	125	137	75	143	167	130	151	186	147	220	193	167	118	89	81	61	57	99	92	171	95	85	87	148	112	58	130	178	120	177	0	0	0	136	110	88	70	115	90	79	77
Solyc01g087210	875	657	369	513	787	736	308	806	894	948	491	509	717	446	481	494	304	385	231	306	821	575	662	245	424	431	396	580	471	528	503	710	685	291	753	537	398	523	0	0	0	394	234	205	215	280	142	255	246
Solyc01g087230	23	14	0	18	0	21	5	26	43	37	27	17	61	27	32	39	20	33	35	19	31	36	21	11	0	22	24	51	35	22	37	43	29	36	51	69	54	51	0	0	0	50	28	27	0	34	23	26	35
Solyc01g087240	53	15	22	19	43	52	29	50	48	61	23	119	165	195	123	121	52	48	76	0	58	140	81	123	49	84	77	86	115	71	105	81	76	98	121	255	236	201	0	0	0	149	98	56	138	57	60	121	156
Solyc01g087250	47	0	0	40	59	58	0	54	61	69	46	106	133	69	85	95	39	84	0	78	62	79	57	0	34	89	66	80	91	79	0	88	104	67	96	159	139	130	0	0	0	77	58	81	51	70	0	87	119
Solyc01g087300	9	6	6	0	0	12	0	18	0	16	11	23	30	21	0	12	0	21	18	14	17	10	8	0	0	0	17	18	11	20	14	21	23	0	13	19	28	29	0	0	0	9	10	11	0	11	0	10	11
Solyc01g087320	26	0	10	0	16	0	15	25	15	20	13	9	31	19	0	31	0	23	20	0	38	41	24	32	28	40	59	72	76	37	30	49	55	37	34	43	42	62	0	0	0	49	59	72	35	101	67	76	82
Solyc01g087370	9	0	0	0	10	10	0	16	11	12	9	0	17	8	12	0	21	15	50	0	16	0	12	0	0	0	9	20	16	10	18	15	24	13	24	37	25	12	0	0	0	35	12	17	23	13	19	12	24
Solyc01g087400	22	14	8	10	25	19	6	26	22	27	21	22	37	45	22	30	51	46	36	41	50	35	23	21	22	47	59	79	73	42	52	77	61	51	58	78	46	69	0	0	0	132	83	78	34	92	95	61	90
Solyc01g087420	13	8	7	10	0	23	15	17	12	29	21	19	31	21	22	24	32	42	0	70	0	21	16	11	17	20	27	32	18	27	23	38	24	20	37	56	53	46	0	0	0	102	74	105	24	81	99	41	90
Solyc01g087430	55	35	26	28	54	54	28	68	48	77	39	65	58	37	58	51	43	65	69	75	57	55	28	38	0	58	54	85	78	50	66	78	80	63	74	85	70	109	0	0	0	83	48	63	28	77	54	59	72
Solyc01g087460	0	0	0	0	0	0	0	0	0	0	0	0	0	0	0	0	0	0	0	0	0	0	0	0	0	0	0	0	0	0	0	0	0	0	0	0	0	0	0	0	0	0	0	0	0	0	0	0	0
Solyc01g087510	0	0	0	0	0	0	0	0	0	0	0	0	0	0	0	0	0	0	0	0	0	0	0	0	0	0	0	0	0	0	0	0	0	0	0	0	0	0	0	0	0	0	0	0	0	0	0	0	0
Solyc01g087630	0	0	0	0	0	0	0	0	0	0	0	0	0	0	0	0	0	0	0	0	7	0	3	0	0	0	0	0	0	0	0	0	0	0	0	0	0	0	0	0	0	0	0	0	0	0	0	0	0
Solyc01g087660	0	0	0	0	0	0	0	0	0	2	0	0	0	1	0	0	0	0	0	5	0	1	0	0	0	0	0	1	1	1	0	1	0	0	2	1	1	0	0	0	0	1	0	1	0	0	0	0	3
Solyc01g087690	0	0	0	0	0	0	0	0	0	0	0	0	0	0	0	0	0	0	0	0	0	0	0	0	0	0	0	0	0	0	0	0	0	0	0	0	0	0	0	0	0	0	0	0	0	0	0	0	0
Solyc01g087700	0	0	0	0	0	0	0	0	0	0	0	1	0	0	0	0	0	0	0	0	0	0	0	0	0	0	0	0	0	0	0	0	0	0	0	1	0	1	0	0	0	0	0	0	0	0	0	0	0
Solyc01g087710	0	0	0	0	2	0	0	0	0	0	0	0	0	0	0	0	0	11	0	0	4	0	0	0	0	0	0	4	0	0	0	0	0	0	0	0	0	0	0	0	0	0	0	4	0	0	0	0	0
Solyc01g087750	0	15	7	14	0	0	0	11	27	40	14	4	4	0	5	0	33	94	61	82	19	10	10	0	0	0	0	0	0	0	7	0	17	5	17	6	0	0	0	0	0	0	0	4	0	6	4	0	0
Solyc01g087760	0	0	0	0	0	0	0	0	0	1	0	0	0	0	0	0	0	7	0	0	0	1	0	3	0	0	1	1	0	0	0	0	0	1	0	0	0	0	0	0	0	0	0	0	0	0	0	0	0
Solyc01g087770	0	0	0	0	0	0	0	0	0	0	0	0	0	0	0	0	0	0	0	0	0	0	0	0	0	0	0	0	0	0	0	0	0	0	0	0	0	0	0	0	0	0	0	0	0	0	0	0	0
Solyc01g087785	0	0	0	0	0	0	0	0	0	1	0	0	0	0	0	0	0	0	0	0	0	0	0	0	0	0	0	0	1	0	0	0	0	0	0	0	0	0	0	0	0	0	0	0	0	0	1	0	1
Solyc01g087800	0	1	0	0	1	2	1	2	3	2	0	0	0	0	0	0	36	8	10	11	9	4	6	3	10	2	4	3	2	4	6	15	7	3	0	0	1	0	0	0	0	3	1	4	6	27	6	4	6
Solyc01g087830	0	0	0	0	0	0	0	0	0	0	0	0	0	0	0	0	0	0	0	0	0	0	0	0	0	0	0	0	0	0	0	0	0	0	0	0	0	0	0	0	0	0	0	0	0	0	0	0	0
Solyc01g087900	0	56	0	57	30	28	18	0	78	69	0	0	156	70	131	48	123	53	0	181	63	0	70	55	0	44	53	51	136	87	42	80	89	82	30	130	106	163	0	0	0	71	88	154	0	77	44	61	111
Solyc01g087920	0	0	0	0	0	0	0	0	0	0	0	0	0	0	0	0	0	0	0	0	0	0	0	0	0	0	0	0	0	0	0	0	0	0	0	0	0	0	0	0	0	0	0	0	0	0	0	0	0
Solyc01g087940	0	0	0	0	0	0	0	0	0	0	0	0	0	0	0	0	0	0	0	0	0	0	0	0	0	0	0	0	0	0	0	0	0	0	0	0	0	0	0	0	0	0	0	0	0	0	0	0	0
Solyc01g087950	0	0	0	0	0	0	0	0	0	0	0	0	0	0	0	0	0	0	0	0	0	0	0	0	0	0	0	0	0	0	0	0	0	0	0	0	0	0	0	0	0	0	0	0	0	0	0	0	0
Solyc01g087960	0	0	0	0	0	0	0	0	0	0	0	0	0	0	0	0	0	0	0	0	0	0	0	0	0	0	0	0	0	0	0	0	0	0	0	0	0	0	0	0	0	0	0	0	0	0	0	0	0
Solyc01g087970	0	0	0	0	0	0	0	0	0	0	0	0	0	0	0	0	0	6	0	0	0	0	0	0	0	0	0	5	0	0	0	0	0	0	6	0	0	0	0	0	0	0	0	4	0	0	2	0	0
Solyc01g087990	0	0	0	0	0	0	0	0	0	0	0	0	0	0	0	0	0	0	0	0	0	0	0	0	0	0	0	0	4	0	0	0	0	0	9	5	0	0	0	0	0	3	0	0	0	0	6	0	0
Solyc01g088000	0	0	0	0	0	74	0	95	0	0	0	0	0	63	77	101	0	0	0	0	140	97	88	0	0	0	0	175	0	150	0	178	0	133	0	0	0	0	0	0	0	0	114	0	0	0	117	120	0
Solyc01g088010	0	0	0	0	0	0	0	0	0	0	0	0	0	0	0	0	0	0	0	0	0	0	0	0	0	0	0	0	0	0	0	0	0	0	0	0	0	0	0	0	0	0	0	0	0	0	0	0	0
Solyc01g088013	0	0	0	0	0	0	0	0	0	0	0	0	0	0	0	0	0	0	0	0	0	0	0	0	0	0	0	0	0	0	0	0	0	0	0	0	0	0	0	0	0	0	0	0	0	0	0	0	0
Solyc01g088017	0	0	0	0	0	0	0	0	0	0	0	0	0	0	0	0	0	0	0	0	0	0	0	0	0	0	0	0	0	0	0	0	0	0	0	0	0	0	0	0	0	0	0	0	0	0	0	0	0
Solyc01g088105	0	0	0	0	0	0	0	0	0	0	0	0	0	0	0	0	0	0	0	0	0	0	0	0	0	0	0	0	0	0	0	0	0	0	0	0	0	0	0	0	0	0	0	0	0	0	0	0	0
Solyc01g088120	0	0	0	0	0	0	0	0	0	0	0	1	1	0	0	1	0	0	0	4	0	0	0	1	0	0	0	0	0	1	2	1	1	0	2	0	0	0	0	0	0	0	0	1	0	0	0	1	0
Solyc01g088180	0	2	0	0	0	0	0	0	0	0	0	1	1	0	0	0	0	0	0	0	0	0	0	0	0	0	1	0	0	0	0	0	0	0	0	1	0	0	0	0	0	0	0	0	0	1	1	0	0
Solyc01g088230	0	0	0	0	0	0	0	0	0	0	0	0	0	0	0	0	0	0	0	0	0	0	0	0	0	0	0	0	0	0	0	0	0	0	0	0	0	0	0	0	0	0	0	0	0	0	0	0	0
Solyc01g088200	0	2	0	0	0	4	0	0	0	4	1	7	8	2	5	8	6	3	3	6	0	3	2	1	4	2	8	3	3	4	4	4	4	5	3	6	4	5	0	0	0	4	9	2	0	5	2	0	2
Solyc01g088220	0	0	0	0	0	0	0	0	0	0	0	0	0	0	0	0	0	0	0	0	0	1	0	0	0	0	0	0	0	0	0	1	0	2	1	1	0	0	0	0	0	1	1	0	0	0	0	0	1
Solyc01g088270	0	0	0	0	0	0	0	0	0	0	0	0	0	0	0	0	0	0	0	0	0	0	0	0	0	0	0	0	0	0	0	0	0	0	0	0	0	0	0	0	0	0	0	0	0	0	0	0	0
Solyc01g088275	0	0	0	0	0	0	0	0	0	0	0	0	0	0	0	0	0	0	0	0	0	0	0	0	0	0	0	0	0	0	0	0	0	0	0	0	0	0	0	0	0	0	0	0	0	0	0	0	0
Solyc01g088300	0	0	0	0	0	0	0	0	0	0	0	0	0	0	0	0	0	0	0	0	0	0	0	0	0	2	0	0	0	0	0	0	0	0	0	0	0	0	0	0	0	0	0	0	0	0	0	0	0
Solyc01g088320	0	0	0	0	0	0	0	0	0	0	0	0	0	0	0	0	0	0	0	0	0	0	0	0	0	0	0	0	0	0	0	0	0	0	0	0	0	0	0	0	0	0	0	0	0	0	0	0	0
Solyc01g088330	0	0	0	0	0	0	0	0	0	0	0	0	0	0	0	0	0	0	0	0	0	0	0	0	0	0	0	0	0	0	0	0	0	0	0	0	0	0	0	0	0	0	0	0	0	0	0	0	0
Solyc01g088340	0	0	0	0	0	0	0	0	0	0	0	0	0	0	0	0	0	0	0	0	0	0	0	0	0	0	0	0	0	0	0	0	0	0	0	0	0	0	0	0	0	0	0	0	0	0	0	0	0
Solyc01g088390	0	0	0	0	0	0	0	0	0	0	0	0	0	0	0	0	0	0	0	0	0	0	0	0	0	0	0	0	0	0	0	0	0	0	0	0	0	0	0	0	0	0	0	0	0	0	0	0	0
Solyc01g088400	0	0	0	0	0	0	0	0	0	0	0	0	0	0	0	0	0	0	0	0	0	0	0	0	0	0	0	0	0	0	0	0	0	0	0	0	0	0	0	0	0	0	0	0	0	0	0	0	0
Solyc01g088410	0	0	0	0	0	0	0	0	0	0	0	0	0	0	0	0	0	0	0	0	0	0	0	0	0	0	0	0	0	0	0	0	0	0	0	0	0	0	0	0	0	0	0	0	0	0	0	0	0
Solyc01g088430	0	3	0	2	0	0	0	0	0	2	0	0	4	0	0	0	3	0	0	0	4	0	0	0	3	0	0	0	0	0	0	0	0	0	0	0	0	0	0	0	0	0	0	0	0	0	0	0	0
Solyc01g088440	0	0	2	0	1	0	1	2	0	6	0	1	3	3	1	5	6	1	9	10	3	7	5	3	2	2	0	5	3	3	3	2	4	1	2	6	0	3	0	0	0	1	3	2	1	6	2	1	3
Solyc01g088450	0	0	0	0	0	0	0	5	0	0	0	0	3	4	0	0	6	3	0	0	4	0	4	0	3	0	0	0	0	4	3	0	4	3	4	0	0	0	0	0	0	0	0	0	0	0	0	3	0
Solyc01g088460	0	0	0	0	0	0	0	0	0	0	0	0	0	0	0	0	0	0	0	0	0	0	0	0	0	0	0	0	0	0	0	0	0	0	0	0	0	0	0	0	0	0	0	0	0	0	0	0	0
Solyc01g088490	0	0	0	0	0	0	0	0	0	0	0	0	1	1	0	0	0	1	0	0	0	0	0	0	0	0	0	1	0	1	0	0	0	0	1	0	0	0	0	0	0	0	0	0	0	0	0	1	0
Solyc01g088540	0	0	0	0	0	0	0	0	0	0	0	0	0	0	0	0	0	0	0	0	0	0	0	0	0	0	0	0	0	0	0	0	0	0	0	0	0	0	0	0	0	0	0	0	0	0	0	0	0
Solyc01g088575	0	0	0	0	0	1	0	1	0	1	0	0	0	0	0	1	0	0	0	0	0	0	0	0	0	0	0	0	0	0	0	0	0	0	0	0	0	1	0	0	0	0	0	0	0	0	0	0	0
Solyc01g162760	0	0	0	0	0	0	0	0	0	0	0	0	0	0	0	0	0	0	0	0	0	0	0	0	0	0	0	0	0	0	0	0	0	0	0	0	0	0	0	0	0	0	0	0	0	0	0	0	0
Solyc01g088630	0	0	0	0	0	0	0	0	0	0	0	0	0	0	0	0	0	0	0	0	0	0	0	0	0	0	1	0	1	0	0	0	0	0	0	2	0	0	0	0	0	0	0	0	0	0	0	0	0
Solyc01g088635	0	0	0	0	0	0	0	0	0	0	0	0	0	0	0	0	0	0	0	0	0	0	0	0	0	0	0	0	0	0	0	0	0	0	0	0	0	0	0	0	0	0	0	0	0	0	0	0	0
Solyc01g088670	0	2	0	0	1	2	2	0	1	2	0	0	2	0	0	0	1	3	0	2	1	1	2	2	0	1	3	3	1	0	0	1	2	2	3	4	1	4	0	0	0	1	0	0	5	6	1	3	3
Solyc01g088750	0	1	0	0	0	1	0	2	3	1	0	0	0	2	0	1	3	1	3	0	1	0	0	1	0	1	2	4	1	0	3	3	0	0	0	1	0	4	0	0	0	0	0	1	0	0	3	0	1
Solyc01g088760	0	0	0	0	0	0	0	3	0	0	0	0	0	0	0	6	0	0	10	0	0	0	0	0	0	0	0	0	5	2	0	0	0	0	6	0	9	0	0	0	0	4	0	9	0	14	0	0	0
Solyc01g088790	0	0	0	0	0	0	0	0	0	0	0	0	3	0	0	0	0	0	0	0	0	0	0	0	0	0	0	0	0	0	0	0	0	0	4	4	0	0	0	0	0	0	0	0	0	0	0	0	0
Solyc01g088810	0	0	0	0	0	0	0	2	0	0	0	0	0	0	0	0	0	0	0	4	0	0	0	0	0	0	0	0	0	0	0	0	0	0	0	0	0	3	0	0	0	0	0	0	0	0	0	0	0
Solyc01g088830	0	0	0	0	7	0	0	11	0	0	0	8	0	29	0	5	0	12	0	13	0	0	0	0	0	0	0	12	0	0	6	0	0	0	6	10	7	0	0	0	0	0	0	0	0	0	0	5	3
Solyc01g089840	0	0	0	0	0	0	0	0	0	0	0	0	0	0	0	0	0	0	0	0	0	0	0	0	0	0	0	0	0	0	0	0	0	0	0	0	0	0	0	0	0	0	0	0	0	0	0	0	0
Solyc01g089857	0	4	0	0	0	0	0	0	0	0	0	0	0	0	0	0	0	0	0	0	0	0	0	0	0	0	0	0	0	0	0	0	0	0	0	2	0	0	0	0	0	0	0	0	0	0	0	0	0
Solyc01g089910	0	0	0	0	0	0	0	0	0	0	0	0	0	0	0	0	0	0	0	0	0	0	0	0	0	0	0	0	0	0	0	0	0	0	0	0	0	0	0	0	0	0	0	0	0	0	0	0	0
Solyc01g089915	0	0	0	0	0	0	0	0	0	0	0	0	0	0	0	0	0	0	0	0	0	0	0	0	0	0	0	0	0	0	0	0	0	0	0	0	0	0	0	0	0	0	0	0	0	0	0	0	0
Solyc01g089920	0	0	0	0	0	0	0	0	0	0	0	0	0	0	0	0	0	0	0	0	0	0	0	0	0	0	0	0	0	0	0	0	0	0	0	0	0	0	0	0	0	0	0	0	0	0	0	0	0
Solyc01g089930	0	0	0	0	0	0	0	0	0	0	0	0	0	0	0	0	0	0	0	0	0	0	0	0	0	0	0	0	0	0	0	0	0	0	0	0	0	0	0	0	0	0	0	0	0	0	0	0	0
Solyc01g089940	0	0	0	0	0	0	0	0	0	0	0	0	0	0	0	0	0	0	0	0	0	0	0	0	0	0	0	0	0	0	0	0	0	0	0	0	0	0	0	0	0	0	0	0	0	0	0	0	0
Solyc01g089990	0	0	0	0	0	0	0	0	0	0	0	0	0	0	0	0	0	0	0	0	0	0	0	0	0	0	0	0	0	0	0	0	0	0	0	0	0	0	0	0	0	0	0	0	0	0	0	0	0
Solyc01g090000	0	0	0	0	0	0	0	0	0	0	0	0	0	0	0	0	0	0	0	0	0	0	0	0	0	0	0	0	0	0	0	0	0	0	0	0	0	0	0	0	0	0	0	0	0	0	0	0	0
Solyc01g090010	0	0	0	0	0	0	0	0	0	0	0	0	0	0	0	0	0	0	0	0	0	0	0	0	0	0	0	0	0	0	0	0	0	0	0	0	0	0	0	0	0	0	0	0	0	0	0	0	0
Solyc01g090020	0	0	0	0	0	0	0	0	0	0	0	0	0	0	0	0	0	0	0	0	0	0	0	0	0	0	0	0	0	0	0	0	0	0	0	0	0	0	0	0	0	0	0	0	0	0	0	0	0
Solyc01g090030	0	0	0	0	0	0	0	0	0	0	0	0	0	0	0	0	0	0	0	0	0	0	0	0	0	0	0	0	0	0	0	0	0	0	0	0	0	0	0	0	0	0	0	0	0	0	0	0	0
Solyc01g090040	0	0	0	0	0	0	0	0	0	0	0	0	0	0	0	0	0	0	0	0	0	0	0	0	0	0	0	0	0	0	0	0	0	0	0	0	0	0	0	0	0	0	0	0	0	0	0	0	0
Solyc01g090050	0	0	0	0	0	0	0	0	0	2	0	0	0	0	6	0	0	2	0	0	4	0	0	0	0	0	0	4	0	0	0	5	0	2	5	5	0	0	0	0	0	3	0	0	0	0	0	2	0
Solyc01g090060	0	0	0	0	0	0	0	0	0	0	0	0	0	0	0	0	0	0	0	0	0	0	0	0	0	0	0	0	0	0	0	0	0	0	0	0	0	0	0	0	0	0	0	0	0	0	0	0	0
Solyc01g090070	0	0	0	0	0	0	0	0	0	0	0	0	0	0	0	0	0	0	0	0	0	0	0	0	0	0	0	0	0	0	0	0	0	0	0	0	0	0	0	0	0	0	0	0	0	0	0	0	0
Solyc01g090080	0	0	0	0	0	0	0	0	0	0	0	0	0	0	0	0	0	0	0	0	0	0	0	0	0	0	0	0	0	0	0	0	0	0	0	0	0	0	0	0	0	0	0	0	0	0	0	0	0
Solyc01g090090	0	0	0	0	0	0	0	0	0	0	0	0	0	0	0	0	0	0	0	0	0	0	0	0	0	0	0	0	0	0	0	0	0	0	0	0	0	0	0	0	0	0	0	0	0	0	0	0	0
Solyc01g090100	0	0	0	0	0	0	0	0	0	0	0	0	0	0	0	0	0	0	0	0	0	0	0	0	0	0	0	0	0	0	0	0	0	0	0	0	0	0	0	0	0	0	0	0	0	0	0	0	0
Solyc01g090110	0	0	0	0	0	0	0	0	0	0	0	0	0	0	0	0	0	0	0	0	0	0	0	0	0	0	0	0	0	0	0	0	0	0	0	0	0	0	0	0	0	0	0	0	0	0	0	0	0
Solyc01g090120	0	0	0	0	4	0	0	8	7	10	0	13	16	11	5	10	0	19	0	0	0	0	0	0	0	2	8	11	0	0	0	0	6	0	10	54	39	25	0	0	0	0	0	21	0	9	3	7	0
Solyc01g090130	0	0	0	0	0	0	0	0	0	0	0	0	0	0	0	0	0	0	0	0	0	0	0	0	0	0	0	0	0	0	0	0	0	0	0	0	0	0	0	0	0	0	0	0	0	0	0	0	0
Solyc01g090140	0	0	0	0	0	0	0	0	0	0	0	0	0	0	0	0	0	0	0	0	0	0	0	0	0	0	0	0	0	0	0	0	0	0	0	0	0	0	0	0	0	0	0	0	0	0	0	0	0
Solyc01g090150	0	0	0	0	0	0	0	0	0	0	0	0	0	0	0	0	0	0	0	0	0	0	0	0	0	0	0	0	0	0	0	0	0	0	0	0	0	0	0	0	0	0	0	0	0	0	0	0	0
Solyc01g090260	0	0	0	0	17	20	6	25	13	10	0	8	38	18	0	21	0	22	17	0	21	17	10	17	0	16	18	35	19	16	20	37	35	20	19	41	24	31	0	0	0	10	11	16	0	16	22	22	15
Solyc01g090270	0	20	0	8	7	14	21	12	22	14	18	0	16	0	11	20	20	0	0	14	23	25	22	15	16	26	31	27	20	32	18	41	21	16	24	16	15	28	0	0	0	4	11	16	0	17	14	21	27
Solyc01g090300	0	0	0	0	0	0	0	2	1	0	0	0	0	0	0	0	0	0	0	0	0	0	0	0	0	0	0	0	0	0	0	0	0	0	0	0	0	0	0	0	0	0	0	0	0	0	0	0	0
Solyc01g090310	0	0	0	0	0	0	1	0	0	0	0	0	0	0	0	0	0	0	0	0	0	0	0	0	0	1	0	0	0	0	0	0	0	0	0	0	1	0	0	0	0	0	0	0	0	0	0	0	0
Solyc01g090320	0	0	0	0	0	0	0	0	0	0	0	1	0	0	0	1	0	0	0	0	0	0	1	0	0	0	0	0	0	0	0	0	0	2	0	0	0	0	0	0	0	0	0	0	0	0	0	0	0
Solyc01g160630	0	0	0	0	0	0	0	0	0	0	0	0	0	0	0	0	0	0	0	0	0	0	0	0	0	0	0	0	0	0	0	0	0	0	0	0	0	0	0	0	0	0	0	0	0	0	0	0	0
Solyc01g090345	0	0	0	0	0	0	0	0	0	0	0	0	0	0	0	0	0	0	0	0	0	0	0	0	0	0	0	0	0	0	0	0	0	0	0	0	0	0	0	0	0	0	0	0	0	0	0	0	0
Solyc01g090350	0	0	0	0	0	0	0	0	0	0	0	0	0	0	0	0	0	0	0	0	0	0	0	0	0	0	0	0	0	0	0	0	0	0	0	0	0	0	0	0	0	0	0	0	0	0	0	0	0
Solyc01g090360	0	0	0	0	0	0	0	0	0	0	0	0	0	0	0	0	0	0	0	0	0	0	0	0	0	0	0	0	0	0	0	0	0	0	0	0	0	0	0	0	0	0	0	0	0	0	0	0	0
Solyc01g090370	0	0	0	0	0	0	0	0	0	0	0	0	0	0	0	0	0	0	0	0	0	0	0	0	0	0	0	1	0	0	0	1	0	0	0	0	0	0	0	0	0	0	0	0	0	0	0	0	0
Solyc01g090390	0	0	0	0	0	3	1	1	0	0	0	2	1	4	0	10	10	0	0	0	2	0	0	1	1	2	3	2	0	1	1	0	0	5	3	3	0	3	0	0	0	0	1	2	1	0	1	1	1
Solyc01g090410	0	0	3	0	0	6	0	0	0	0	0	11	5	4	4	9	0	0	0	0	0	0	0	0	5	0	4	0	0	4	0	0	0	3	0	10	3	0	0	0	0	0	0	0	0	0	0	0	0
Solyc01g087450	11	9	0	0	6	0	2	4	6	7	3	12	14	5	13	16	0	6	0	0	3	5	3	0	0	0	0	0	4	6	3	7	2	0	4	9	0	10	0	0	0	0	0	0	0	3	0	0	0
Solyc01g087470	37	0	0	27	65	63	73	73	70	77	78	68	78	69	54	79	64	88	68	78	86	88	70	61	69	77	97	110	98	82	105	101	107	73	81	89	87	91	0	0	0	85	130	127	56	104	131	119	127
Solyc01g087490	93	59	62	47	115	96	100	201	123	142	114	187	202	134	153	246	186	217	194	207	173	135	188	120	108	224	230	239	205	210	169	202	177	129	177	252	197	288	0	0	0	148	152	133	89	193	148	194	217
Solyc01g087500	116	70	52	64	130	150	88	213	134	171	73	175	243	217	197	254	17	28	0	21	97	96	92	75	34	94	145	150	147	128	207	166	153	120	250	198	150	249	0	0	0	45	19	32	0	10	8	26	31
Solyc01g087520	58	44	11	19	42	38	17	77	63	116	53	64	97	38	70	73	86	137	163	141	93	72	86	29	28	76	94	114	94	79	84	105	117	48	81	91	69	85	0	1	0	63	68	75	21	82	69	56	80
Solyc01g087530	45	28	23	12	53	47	22	60	67	62	62	48	91	52	63	86	35	59	67	66	64	44	47	22	23	34	47	59	40	32	39	65	64	40	72	64	75	100	0	0	0	43	28	45	15	38	33	35	35
Solyc01g087540	612	368	282	369	864	983	226	1082	868	751	543	773	831	973	775	968	120	179	135	143	525	360	377	170	180	166	256	450	203	286	527	539	433	255	984	591	363	993	0	0	0	80	65	34	55	59	39	101	80
Solyc01g087550	8	10	6	10	12	7	5	0	13	17	0	15	23	26	22	21	0	51	77	0	22	15	26	0	0	0	12	19	19	19	14	16	21	6	24	29	15	37	0	0	0	29	26	28	0	36	15	12	11
Solyc01g087560	201	235	172	210	248	282	238	273	294	231	296	154	166	151	150	167	31	71	0	66	322	250	239	195	239	90	114	150	118	181	132	247	149	107	185	145	118	145	0	0	0	72	71	57	44	52	33	50	60
Solyc01g087570	54	27	9	20	58	64	13	109	50	96	58	41	87	80	57	42	29	125	59	138	125	80	84	24	25	23	36	57	26	31	52	91	57	25	70	90	74	68	0	0	0	64	77	30	24	26	22	63	40
Solyc01g087580	2	0	0	2	2	0	1	19	6	6	11	1	8	1	1	3	0	13	10	23	1	0	2	0	1	1	1	0	3	3	2	6	2	4	5	9	10	7	0	0	0	27	32	7	5	7	3	11	9
Solyc01g087590	29	24	20	7	25	11	0	26	25	20	11	18	37	20	15	22	8	10	0	16	150	33	120	44	51	89	17	33	29	218	41	19	18	17	11	8	8	13	0	0	0	48	61	37	6	45	26	30	30
Solyc01g087600	59	36	43	44	56	63	40	69	78	82	36	52	61	49	34	66	41	42	15	19	58	58	41	34	22	31	46	84	55	45	60	78	73	44	60	70	43	65	0	0	0	27	19	20	26	26	15	23	35
Solyc01g087610	22	16	12	12	19	13	16	34	24	32	28	34	41	19	32	40	29	23	29	5	44	22	20	15	22	17	20	35	25	24	28	30	20	12	40	36	24	29	0	0	0	32	17	12	23	21	11	15	9
Solyc01g087620	1435	966	697	688	1376	1101	535	1527	1028	1658	1138	1803	1953	2308	1155	1407	799	1615	1417	1172	2151	2071	2177	1404	1334	1699	1279	1670	1475	1980	1505	1682	1523	1104	2260	3438	2508	2925	0	0	0	1501	1223	772	1094	903	904	1079	1334
Solyc01g087640	27	30	20	15	47	25	12	36	50	45	45	36	49	29	47	43	40	65	67	70	59	44	40	27	24	23	41	58	46	44	46	54	50	36	65	59	51	67	0	0	0	30	43	35	11	60	30	29	49
Solyc01g087650	44	33	0	18	31	40	0	29	68	67	30	35	36	29	36	34	30	44	30	48	34	18	31	0	11	16	17	26	25	15	22	49	32	23	33	35	20	40	0	0	0	12	0	10	7	13	16	21	18
Solyc01g087670	37	22	24	26	43	55	19	49	46	53	20	47	52	52	50	60	47	47	18	31	53	32	41	27	30	28	29	43	31	32	29	63	40	25	57	51	59	82	0	0	0	52	17	23	15	32	19	24	29
Solyc01g087680	40	0	37	36	63	37	0	68	53	78	34	81	95	57	55	73	149	197	252	105	74	73	47	53	0	75	79	107	100	79	92	95	128	67	94	114	86	64	0	0	0	96	55	66	0	58	76	55	71
Solyc01g087720	57	44	36	35	69	64	43	118	98	127	76	94	149	90	85	111	90	105	50	128	118	99	85	44	39	140	160	178	229	112	128	192	155	129	161	179	225	233	0	0	0	140	148	172	73	165	155	152	163
Solyc01g087740	4	0	0	0	1	7	1	10	4	5	5	1	2	3	4	1	4	5	0	0	2	0	4	0	1	0	4	1	1	0	2	0	3	2	3	3	1	2	0	0	0	2	3	2	2	1	1	2	2
Solyc01g087780	64	65	44	39	63	46	6	45	104	94	35	22	21	23	34	10	83	65	86	78	75	98	92	57	46	21	14	30	34	50	61	89	73	18	45	6	18	5	0	0	0	36	11	62	18	28	29	20	44
Solyc01g087790	10	19	11	10	16	24	5	22	25	43	28	6	29	9	7	9	34	29	23	42	17	25	28	9	15	4	9	17	22	14	18	26	42	21	9	7	6	6	1	0	1	5	5	10	2	17	12	11	8
Solyc01g087810	7	3	3	4	52	28	10	75	40	87	85	10	25	63	34	11	22	71	68	80	38	28	43	38	21	12	11	42	7	14	13	63	18	13	3	4	10	9	0	0	0	14	61	18	12	89	34	54	45
Solyc01g087820	67	43	26	26	134	109	15	241	204	178	205	260	326	366	263	232	182	180	312	216	118	141	106	86	89	50	65	148	64	74	108	157	140	64	139	244	181	240	0	1	0	188	226	104	149	206	143	146	164
Solyc01g087840	14	7	8	6	22	13	5	18	10	28	20	5	16	23	2	12	25	27	31	37	19	22	13	25	21	12	12	36	15	4	14	43	16	10	32	23	24	19	0	0	0	24	42	18	27	32	25	18	28
Solyc01g087850	365	184	105	207	510	400	93	981	860	1140	766	275	535	674	587	432	402	818	648	768	1484	705	1475	470	618	218	217	928	242	369	338	1406	521	118	225	236	214	406	4	1	1	378	470	162	110	372	143	201	186
Solyc01g087860	5	9	2	4	4	4	2	3	6	6	5	7	6	3	2	6	9	10	9	7	4	4	6	6	1	14	1	9	9	4	9	7	10	8	3	6	8	13	0	0	0	4	5	3	2	9	4	11	5
Solyc01g087870	49	51	26	30	66	42	22	62	53	49	45	63	74	117	56	52	0	63	0	72	42	40	62	45	41	45	36	45	46	38	33	47	45	23	74	61	51	58	0	0	0	52	36	29	26	39	36	36	40
Solyc01g087880	23	17	13	13	18	28	12	35	38	34	23	32	35	36	26	30	26	49	33	21	43	35	35	16	13	12	23	34	21	22	23	49	27	12	38	47	42	43	0	0	0	15	16	23	15	28	21	24	23
Solyc01g087890	67	63	85	57	98	75	52	100	106	221	51	35	72	36	44	53	73	84	83	100	156	151	132	165	111	163	170	237	180	135	139	216	215	141	59	59	63	88	0	0	0	290	146	217	63	327	220	131	226
Solyc01g087910	132	48	64	28	122	134	38	191	173	155	127	166	80	62	63	185	130	222	310	96	221	187	118	42	98	156	141	186	87	83	157	201	171	83	167	108	113	150	0	0	0	174	89	106	99	167	149	81	83
Solyc01g088020	233	250	167	201	250	253	128	272	286	290	203	204	307	340	162	223	173	297	232	268	300	275	234	165	156	165	195	339	231	185	242	342	296	192	386	426	306	393	0	0	0	204	176	191	150	232	162	156	205
Solyc01g088030	6	0	0	0	0	6	0	0	6	7	7	0	12	0	6	10	0	0	23	16	8	6	10	0	0	5	6	8	10	11	8	0	11	0	12	16	12	15	0	0	0	5	11	6	0	14	0	8	12
Solyc01g088050	93	51	41	33	98	76	45	88	76	108	47	50	102	79	52	58	37	72	26	43	69	88	52	61	34	81	83	127	99	71	99	121	97	67	155	129	51	133	0	0	0	36	35	29	36	27	26	42	44
Solyc01g088060	3	0	0	0	0	5	0	0	0	5	0	0	0	0	0	0	10	0	0	0	5	2	2	0	0	0	3	3	4	3	0	8	5	4	0	0	4	8	0	0	0	0	0	6	0	0	5	0	8
Solyc01g088080	489	449	289	339	501	598	277	593	468	505	476	465	673	767	484	485	248	442	347	268	541	479	413	326	293	334	288	444	307	305	419	542	482	275	602	706	619	686	0	0	0	445	237	337	304	283	231	264	345
Solyc01g088090	13	16	9	6	0	9	0	21	19	13	14	11	16	0	14	18	38	40	35	29	20	9	15	0	8	13	12	28	30	14	13	21	20	13	15	22	15	30	0	0	0	8	10	17	2	12	8	16	15
Solyc01g088100	859	770	592	656	1113	963	471	1351	1389	1642	943	1122	1399	783	826	1155	511	655	537	524	1212	1439	647	499	460	724	1114	1312	1430	770	1085	1369	1374	1205	1419	1458	1379	2238	0	0	0	868	579	776	619	736	807	814	841
Solyc01g088140	86	81	69	49	98	88	65	124	71	123	83	117	146	178	85	96	67	93	109	94	107	166	80	109	69	100	114	146	116	98	129	170	151	109	211	238	192	239	0	0	0	159	137	94	139	97	101	136	116
Solyc01g088150	65	67	49	50	64	73	44	87	46	58	77	102	97	109	64	92	47	74	75	40	73	83	55	47	47	79	61	71	67	64	65	67	77	48	129	92	105	136	0	0	0	49	50	42	36	24	28	46	53
Solyc01g088160	37	43	17	26	41	16	9	57	61	21	28	25	32	33	29	39	16	23	10	17	29	30	8	0	8	9	0	9	5	6	0	8	5	0	10	6	0	14	0	0	0	0	0	4	0	0	0	0	0
Solyc01g088170	46	28	19	22	38	43	9	70	57	98	34	71	76	50	75	83	76	117	81	107	83	50	73	18	21	29	57	74	55	59	62	89	76	39	80	75	69	77	0	0	0	36	31	42	23	51	22	24	43
Solyc01g088240	40	28	23	27	0	32	0	31	36	42	21	45	59	71	25	51	0	53	45	0	36	77	36	38	26	39	47	52	43	37	42	63	73	39	76	119	90	99	0	0	0	77	41	46	37	43	47	47	46
Solyc01g088250	205	239	156	199	153	90	58	134	228	261	201	75	97	60	48	54	0	29	0	28	297	313	226	133	162	104	134	161	174	128	150	350	268	141	158	72	33	112	0	0	0	34	30	21	97	18	0	48	20
Solyc01g088260	2	0	5	1	1	0	0	0	1	0	0	0	0	0	0	0	0	0	0	0	3	0	0	1	0	0	0	0	0	0	0	0	3	0	0	0	0	0	0	0	0	1	0	0	0	0	0	0	0
Solyc01g088310	9	12	5	11	3	15	6	11	20	14	6	6	17	11	6	10	13	17	0	23	18	5	12	5	5	7	5	13	4	6	10	14	5	5	13	21	12	18	0	0	0	3	5	2	6	3	0	5	0
Solyc01g088350	66	64	59	59	85	81	60	83	64	84	56	71	89	88	55	79	17	46	41	17	66	99	47	73	42	36	34	64	55	50	51	96	73	40	83	98	59	80	0	0	0	28	38	22	50	25	23	41	45
Solyc01g088370	166	130	93	113	136	178	131	137	214	177	207	169	215	207	153	239	142	171	142	208	189	171	191	127	123	144	194	180	152	145	170	236	184	123	211	205	232	333	0	0	0	118	148	148	98	152	149	143	176
Solyc01g088380	12	14	0	0	18	0	0	0	0	18	0	0	18	0	0	0	0	0	0	0	0	8	0	0	0	0	0	0	0	0	7	0	0	0	0	0	9	12	0	0	0	0	0	0	0	0	0	0	0
Solyc01g160370	32	23	0	25	37	30	16	50	41	36	26	34	43	31	29	39	11	0	0	0	34	31	26	30	16	15	0	26	0	0	0	34	26	25	64	31	41	35	0	0	0	21	0	12	0	0	0	0	0
Solyc00g217960	1	2	0	3	1	1	0	4	5	11	0	0	1	2	2	4	1	6	3	5	7	3	7	0	0	2	3	11	7	5	4	12	6	1	3	2	1	3	0	0	0	6	2	10	1	8	5	4	2
Solyc01g088470	14	13	10	6	26	13	3	19	38	32	19	12	31	15	15	23	9	19	26	7	29	17	25	6	7	11	21	19	19	13	13	20	22	21	33	32	0	30	0	0	0	13	13	10	0	11	6	4	13
Solyc01g088480	182	120	85	93	166	161	82	136	223	178	107	120	143	114	106	122	44	65	43	50	130	64	111	0	66	37	79	120	60	65	82	123	89	72	130	104	78	137	0	0	0	23	34	20	22	15	16	27	19
Solyc01g088500	9	6	0	0	11	11	0	9	14	24	7	21	24	0	10	17	0	0	0	3	15	7	7	0	0	11	14	10	7	0	13	10	12	8	29	20	9	29	0	0	0	4	0	0	0	0	0	0	0
Solyc01g150146	60	43	0	44	80	95	0	84	51	83	65	69	82	107	65	73	0	36	0	19	39	54	34	0	27	21	26	36	32	35	31	55	18	27	91	72	47	53	0	0	0	36	17	7	0	11	5	19	15
Solyc01g088530	23	12	12	8	20	19	10	24	38	54	14	25	32	14	25	21	17	28	14	17	30	35	23	20	20	14	27	48	38	33	33	49	39	28	20	36	31	28	0	0	0	23	15	26	8	20	21	4	18
Solyc01g088550	27	21	9	8	28	19	0	36	41	40	18	22	43	31	19	27	21	47	60	32	56	34	55	13	0	23	25	47	31	53	34	44	47	20	45	39	24	37	0	0	0	40	39	24	21	34	19	21	26
Solyc01g088560	483	306	242	240	311	312	149	291	286	331	245	229	329	324	185	230	102	328	184	173	501	408	639	288	340	485	194	276	240	637	281	261	243	121	396	265	252	323	0	0	0	255	114	102	146	77	78	98	142
Solyc01g088570	148	150	82	101	168	225	107	203	225	213	179	281	338	312	258	266	112	183	127	157	138	161	127	78	89	85	89	118	95	72	142	170	151	71	204	248	203	276	0	0	0	64	72	56	85	76	42	67	94
Solyc01g088590	2	1	1	2	3	9	0	4	9	14	3	10	18	7	12	13	6	7	5	2	5	2	2	0	1	2	4	8	6	2	3	4	3	1	6	8	6	11	0	0	0	2	1	2	1	3	1	1	1
Solyc01g088600	277	242	106	171	248	225	40	231	317	298	224	181	351	328	217	198	138	355	256	304	288	208	231	134	108	115	134	187	169	163	180	268	242	125	369	316	233	301	0	0	0	229	155	167	90	141	116	138	189
Solyc01g088620	12	0	0	0	14	0	0	0	9	0	5	0	0	0	0	13	0	0	0	0	0	3	6	0	0	3	3	0	9	0	0	0	11	0	0	8	3	0	0	0	0	0	0	0	0	0	0	0	0
Solyc01g088640	21	17	15	15	36	21	0	36	24	37	24	28	43	30	33	32	71	25	44	19	37	40	35	32	17	47	53	88	78	38	45	63	70	49	50	49	42	53	0	0	0	70	63	79	23	93	80	61	69
Solyc01g088650	17	15	0	0	28	38	0	31	35	48	18	31	37	16	31	0	0	33	0	13	36	21	23	0	0	20	21	35	33	23	25	48	31	17	36	37	22	35	0	0	0	31	0	26	0	59	40	0	30
Solyc01g088660	177	168	156	140	116	120	64	167	157	170	99	308	349	323	232	379	68	87	42	30	209	205	208	206	169	234	478	506	381	244	324	328	264	265	393	531	350	500	0	0	0	190	175	276	237	373	249	227	253
Solyc01g088680	2	0	0	0	0	5	0	0	4	8	0	0	6	0	0	0	0	0	0	5	0	0	0	0	2	0	0	0	5	3	4	7	4	0	4	0	10	8	0	0	0	0	0	5	0	0	0	5	0
Solyc01g088690	18	18	0	0	40	16	10	32	40	27	22	20	24	36	21	29	30	78	58	48	58	48	35	42	29	36	33	41	38	37	37	47	45	34	31	59	48	57	0	0	0	56	85	38	37	54	45	52	56
Solyc01g088700	312	208	205	216	326	320	274	367	404	408	343	343	450	400	295	491	260	391	287	400	516	450	397	365	280	464	567	630	493	435	409	634	452	357	545	478	439	697	0	0	0	272	402	331	168	503	465	409	452
Solyc01g088710	36	11	11	11	31	19	7	29	36	43	22	28	35	25	14	33	23	44	23	27	60	32	43	29	23	34	24	39	27	54	42	45	41	19	30	40	38	33	0	0	0	46	22	17	21	36	11	24	23
Solyc01g088720	22	21	12	14	37	17	0	22	39	33	30	23	39	32	30	33	30	22	0	0	32	38	25	23	16	31	43	37	26	29	40	31	34	33	23	45	35	56	0	0	0	47	25	29	13	35	24	18	27
Solyc01g088730	23	16	28	23	31	29	23	46	31	53	22	27	51	48	29	26	42	63	34	60	56	44	39	39	56	54	56	72	49	47	63	70	64	31	43	70	43	64	0	0	0	75	48	59	43	70	57	41	66
Solyc01g088740	64	50	48	43	69	61	38	71	52	87	80	65	61	61	61	57	40	98	35	44	80	71	72	48	44	58	51	59	53	54	49	99	72	42	72	94	78	81	0	0	0	78	55	35	51	38	47	38	62
Solyc01g088770	26	24	12	21	46	40	12	40	43	40	33	41	79	65	43	42	48	53	62	45	50	48	24	30	30	25	43	49	52	34	30	41	49	26	76	111	72	109	0	0	0	41	33	0	27	48	31	41	36
Solyc01g088780	65	80	88	55	66	54	40	44	71	84	40	87	125	68	52	84	9	8	17	5	77	145	75	96	49	77	55	110	83	84	83	122	96	86	109	125	38	99	0	0	0	36	25	23	77	12	0	33	0
Solyc01g088800	55	48	69	33	65	77	49	81	74	86	67	102	135	94	87	103	63	102	84	93	75	88	44	52	50	92	88	93	99	74	95	98	76	68	137	176	140	190	0	0	0	103	129	105	64	85	78	79	101
Solyc01g088820	7	15	6	6	20	9	3	9	17	16	10	15	38	19	11	23	6	4	9	14	17	14	12	14	17	18	14	19	14	18	20	23	25	23	16	33	22	23	0	0	0	35	22	24	15	18	16	12	25
Solyc01g089870	36	27	0	20	34	27	14	34	34	45	30	28	48	37	37	37	39	97	55	67	43	49	34	29	0	0	39	47	27	23	34	48	40	22	47	59	32	55	0	0	0	19	17	30	0	42	34	36	37
Solyc01g089880	3	1	2	1	31	13	5	22	11	11	17	34	49	71	39	25	8	19	11	10	3	6	1	4	3	3	10	8	8	5	17	8	8	8	18	36	27	25	0	0	0	10	8	9	13	5	3	7	3
Solyc01g089890	1	0	0	1	11	21	9	33	11	1	19	37	26	173	54	36	11	51	24	45	0	2	1	6	4	5	14	6	3	1	21	6	12	6	18	29	33	15	0	0	0	4	19	5	4	4	0	3	8
Solyc01g089900	12	14	0	0	0	15	0	0	27	15	0	18	19	26	19	16	0	0	0	0	16	0	0	0	0	13	13	15	0	14	16	20	25	11	22	28	17	21	0	0	0	14	12	13	0	0	0	0	13
Solyc01g089950	4	14	6	3	8	0	3	11	0	13	0	2	0	0	0	4	0	0	0	0	0	3	3	0	6	0	7	11	5	0	0	6	6	7	4	5	9	0	0	0	0	0	4	0	0	0	0	0	5
Solyc01g089970	1288	900	567	747	1073	1323	654	1543	1586	1558	997	1307	2036	1898	1482	1440	938	1955	1356	1315	1284	1391	1213	634	712	604	677	984	733	818	1042	1366	1112	602	2137	2555	2449	2684	0	4	0	1449	927	860	1021	903	636	898	1029
Solyc01g089980	111	213	153	129	175	132	69	197	208	272	166	102	140	99	66	58	49	99	98	76	257	273	149	136	138	145	171	326	278	154	202	381	334	196	175	153	175	155	0	0	0	185	107	84	119	48	50	120	110
Solyc01g090170	9	0	7	3	0	0	0	0	0	9	0	10	10	12	0	8	8	22	0	0	0	0	12	0	0	7	10	17	21	5	10	16	11	13	23	20	0	18	0	0	0	18	16	0	14	19	24	21	27
Solyc01g090180	52	33	24	15	66	53	30	46	58	68	37	79	99	65	61	78	11	20	23	15	38	30	26	19	32	27	45	102	52	32	28	61	50	26	52	44	26	59	0	0	0	8	12	5	6	9	6	5	4
Solyc01g090190	212	206	136	165	278	276	109	360	288	429	255	306	475	342	291	352	300	469	396	350	419	339	323	187	167	261	314	470	364	308	375	488	480	268	464	567	481	593	0	0	0	499	515	493	205	459	426	383	464
Solyc01g090200	26	0	14	12	34	18	24	39	22	39	28	13	37	27	30	36	48	42	35	32	38	32	29	13	17	28	22	27	27	38	21	41	29	17	28	35	33	37	0	0	0	28	17	17	0	24	27	0	24
Solyc01g090210	13	0	0	7	0	0	0	16	8	10	0	24	23	37	17	23	0	0	0	10	0	18	5	11	0	8	0	12	13	0	12	10	0	9	22	35	25	28	0	0	0	12	12	9	0	9	7	0	11
Solyc01g090220	3	0	0	6	0	4	0	0	4	0	0	0	0	4	0	0	6	0	0	0	6	6	8	4	3	11	5	18	8	3	11	13	12	0	6	0	8	7	0	0	0	0	0	0	5	13	9	6	10
Solyc01g090230	35	26	11	18	21	35	16	57	43	55	23	40	47	28	41	56	45	43	57	49	46	49	41	33	23	39	64	53	46	47	41	49	49	37	54	71	58	69	0	0	0	48	57	51	26	84	73	49	51
Solyc01g090240	41	33	26	17	32	38	22	56	41	32	28	56	87	40	52	72	50	44	14	10	47	29	34	25	21	24	45	47	30	38	34	42	31	27	80	95	62	75	0	0	0	21	12	13	25	12	8	19	5
Solyc01g090280	9	0	0	9	0	0	0	23	27	28	0	0	18	19	0	15	25	29	0	30	18	19	18	0	11	21	30	25	20	0	18	27	23	0	22	34	18	26	0	0	0	27	0	22	0	27	15	0	0
Solyc01g090290	66	73	40	35	65	94	44	81	84	80	52	77	101	109	59	89	38	61	54	40	68	71	52	52	50	54	46	66	46	59	41	69	53	38	101	102	85	93	0	0	0	60	52	43	46	56	40	36	46
Solyc01g090380	12	0	0	0	0	0	0	0	0	16	13	10	23	0	0	14	0	6	0	0	18	23	10	0	0	0	15	20	31	0	14	33	14	17	26	38	27	26	0	0	0	23	13	15	0	5	17	15	15
Solyc01g090400	4	5	0	13	7	3	0	14	25	23	12	28	41	16	24	27	0	9	0	3	19	20	12	14	12	11	20	13	19	15	8	20	21	14	16	34	11	54	0	0	0	13	15	4	8	6	12	9	14
Solyc01g090420	25	25	11	25	53	34	0	48	47	56	32	39	47	35	29	32	43	45	41	74	53	37	39	20	21	28	36	53	31	32	60	61	48	33	49	72	38	59	0	0	0	41	42	25	26	45	26	37	29
Solyc01g090430	45	41	24	24	31	49	42	69	52	85	46	48	69	95	82	56	39	121	54	59	61	67	79	71	41	80	83	98	67	88	70	79	66	57	73	55	38	80	0	0	0	37	49	40	25	61	35	47	55
Solyc01g090440	30	28	19	23	35	55	24	41	50	65	31	32	66	21	54	48	4	4	1	0	32	42	20	21	23	39	66	84	65	33	50	57	52	32	59	38	24	39	0	0	0	13	13	9	11	9	2	15	16
Solyc01g090460	0	3	0	3	0	0	0	0	6	0	0	3	5	0	0	0	0	0	0	0	13	12	8	0	0	4	0	6	21	0	5	9	11	14	0	6	18	16	0	0	0	0	9	12	0	4	9	6	5
Solyc01g090510	0	0	0	0	0	0	0	1	0	0	0	0	0	0	0	0	0	0	0	0	0	0	0	0	0	0	0	0	0	0	0	0	0	0	0	0	0	0	0	0	0	0	0	0	0	0	0	0	0
Solyc01g090520	0	0	0	0	0	0	0	0	0	0	0	0	0	0	0	0	0	0	0	0	0	0	0	0	0	0	0	0	0	0	0	0	0	0	0	0	0	0	0	0	0	0	0	0	0	0	0	0	0
Solyc01g090523	0	0	0	0	0	0	0	0	0	0	0	0	0	0	0	0	0	0	0	0	0	0	0	0	0	0	0	0	0	0	0	0	0	0	0	0	0	0	0	0	0	0	0	0	0	0	0	0	0
Solyc01g090527	0	0	0	0	0	0	0	0	0	0	0	0	0	0	0	0	0	0	0	0	0	0	0	0	0	0	0	0	0	0	0	0	0	0	0	0	0	0	0	0	0	0	0	0	0	0	0	0	0
Solyc01g090530	0	0	0	0	0	0	0	0	0	0	0	0	0	0	0	0	0	0	0	0	0	0	0	0	0	0	0	0	0	0	0	0	0	0	0	0	0	0	0	0	0	0	0	0	0	0	0	0	0
Solyc01g090540	0	0	0	0	0	0	0	0	0	0	0	0	0	0	0	0	0	0	0	0	0	0	0	0	0	0	0	0	0	0	0	0	0	0	0	0	0	0	0	0	0	0	0	0	0	0	0	0	0
Solyc01g090600	0	0	0	0	0	0	0	0	0	0	0	0	0	0	0	0	0	0	0	0	0	0	0	0	0	0	0	0	0	0	0	0	0	0	0	0	0	0	0	0	0	0	0	0	0	0	0	0	0
Solyc01g090650	0	0	0	0	0	0	0	0	0	0	0	0	0	0	3	0	0	0	0	0	0	0	0	0	0	0	0	0	0	0	0	0	0	0	0	0	0	0	0	0	0	0	0	0	0	0	0	0	0
Solyc01g090697	0	0	0	0	0	0	0	0	0	0	0	0	0	0	0	0	0	0	0	0	0	0	0	0	0	0	0	0	0	0	0	0	0	0	0	0	0	0	0	0	0	0	0	0	0	0	0	0	0
Solyc01g090710	0	0	0	0	8	8	0	17	0	17	0	31	23	18	36	22	0	0	0	0	5	0	0	0	5	0	9	6	0	8	13	21	14	9	0	31	14	36	0	0	0	6	4	0	0	0	0	0	0
Solyc01g090730	0	0	0	0	0	0	0	0	0	3	0	0	0	0	0	0	0	0	0	0	3	0	0	0	0	2	0	0	0	0	3	0	0	0	0	0	0	0	0	0	0	0	0	0	0	0	0	0	0
Solyc01g090760	0	0	0	0	0	0	0	0	0	3	0	0	0	0	0	0	0	0	0	0	5	0	2	0	0	5	0	8	0	3	2	6	3	0	0	22	22	2	0	0	0	18	2	0	0	0	0	0	4
Solyc01g090820	0	0	0	0	0	0	0	0	0	0	0	0	0	0	0	0	0	0	0	0	0	0	0	0	0	0	0	0	0	0	0	0	0	0	0	0	0	0	0	0	0	0	0	0	0	0	0	0	0
Solyc01g090830	0	0	0	0	0	0	0	0	0	0	0	0	0	0	0	0	0	0	0	0	0	0	0	0	0	0	0	0	0	0	0	0	0	0	1	0	0	0	0	0	0	0	0	0	0	0	0	0	0
Solyc01g090890	0	0	0	0	0	0	0	0	0	0	0	4	0	0	0	0	0	0	0	0	0	0	0	0	0	0	0	0	0	0	0	0	0	0	0	0	0	0	0	0	0	0	0	0	0	0	0	0	0
Solyc01g090960	0	0	0	0	0	0	0	0	0	0	0	0	0	0	0	0	0	0	0	0	3	0	0	0	3	0	0	0	0	0	0	0	0	0	0	0	0	0	0	0	0	0	0	0	0	0	0	0	0
Solyc01g090980	0	0	0	0	0	1	0	0	0	0	0	1	1	2	1	3	1	2	1	3	0	0	0	0	0	0	0	1	0	0	0	0	0	0	2	0	0	0	0	0	0	0	0	0	0	0	0	0	0
Solyc01g091000	0	0	0	0	0	0	0	0	0	0	0	0	0	0	0	3	0	0	0	0	0	0	0	0	0	0	0	0	0	0	0	0	0	0	0	0	0	0	0	0	0	0	0	0	0	0	0	0	0
Solyc01g091010	0	0	0	0	0	0	0	0	0	0	0	0	0	0	0	0	0	0	0	0	0	0	0	0	0	0	0	0	0	0	0	0	0	0	0	0	0	0	0	0	0	0	0	0	0	0	0	0	0
Solyc01g091060	0	0	0	0	0	0	0	0	0	0	0	0	0	0	0	0	0	0	0	0	0	0	0	0	0	0	0	0	0	0	0	0	0	0	0	0	0	0	0	0	0	0	0	0	0	0	0	0	0
Solyc01g091070	0	0	0	0	0	0	0	0	0	0	0	0	0	0	0	0	0	0	0	0	0	0	0	0	0	0	0	0	0	0	0	0	0	0	0	0	0	0	0	0	0	0	0	0	0	0	0	0	0
Solyc01g091080	0	0	0	0	0	0	0	0	0	0	0	0	0	0	0	0	0	0	0	0	0	0	0	0	0	0	0	0	0	0	0	0	0	0	0	0	0	0	0	0	0	0	0	0	0	0	0	0	0
Solyc01g091100	0	0	1	0	8	43	46	26	0	1	12	11	4	10	2	12	0	0	0	0	34	10	1	5	12	81	30	22	41	15	18	16	10	30	7	38	61	25	0	0	0	76	41	32	4	37	34	24	58
Solyc01g091130	0	0	0	0	0	0	0	0	0	0	0	0	0	0	0	0	0	0	0	0	0	0	4	0	0	0	0	0	0	0	0	0	0	0	5	0	0	0	0	0	0	0	5	0	0	0	0	0	0
Solyc01g091140	0	0	0	0	0	0	0	0	0	0	0	0	0	0	0	0	0	0	0	0	0	0	0	0	0	0	0	0	0	0	0	0	0	0	0	0	0	0	0	0	0	0	0	0	0	0	0	0	0
Solyc01g150147	0	0	0	0	0	0	0	0	0	0	0	0	0	0	0	0	0	0	0	0	0	0	0	0	0	0	0	0	0	0	0	0	0	0	0	0	0	0	0	0	0	0	0	0	0	0	0	0	0
Solyc01g091180	0	4	0	0	0	0	0	0	0	6	0	13	0	8	12	7	0	0	0	0	0	0	0	3	0	0	0	0	0	0	0	4	0	0	0	14	10	0	0	0	0	0	0	0	0	0	0	0	3
Solyc01g091250	0	0	0	0	0	2	0	5	0	0	13	22	24	14	5	19	0	0	0	0	0	0	0	0	0	0	0	0	0	0	0	0	0	0	14	92	41	80	0	0	0	0	0	0	0	0	0	0	2
Solyc01g091280	0	0	0	0	0	18	7	17	22	21	15	15	23	0	20	0	0	41	0	0	23	20	14	0	0	0	21	0	0	17	0	18	23	17	26	18	0	35	0	0	0	0	0	0	0	24	0	16	0
Solyc01g091290	0	0	0	0	0	0	0	0	0	0	0	0	0	0	0	0	0	0	0	0	0	0	0	0	0	0	0	0	0	0	0	0	0	0	0	0	0	0	0	0	0	0	0	0	0	0	0	0	0
Solyc01g091300	0	0	0	0	0	0	0	0	0	0	0	0	0	0	0	0	0	0	0	0	0	0	0	0	0	0	0	0	0	0	0	0	0	0	0	0	0	0	0	0	0	0	0	0	0	0	0	0	0
Solyc01g091330	0	0	0	0	0	0	0	3	0	0	0	0	4	0	0	0	0	0	0	0	3	0	0	0	0	0	0	4	3	0	0	0	2	0	0	0	0	3	0	0	0	2	0	2	0	0	0	2	0
Solyc01g091370	0	0	41	0	0	0	0	0	0	0	0	5	8	0	0	8	0	0	0	12	0	0	0	0	0	0	0	0	8	0	0	0	4	0	0	0	0	0	0	0	0	0	0	0	0	0	0	0	0
Solyc01g091390	0	0	0	0	0	0	0	4	3	10	0	4	0	0	3	4	2	0	0	0	5	0	4	7	3	6	5	7	8	0	7	5	5	7	11	11	8	15	0	0	0	0	0	0	0	5	7	6	4
Solyc01g091400	0	0	0	0	0	0	0	0	0	0	0	0	0	0	0	0	0	0	0	0	0	0	0	0	0	0	0	0	2	0	0	0	0	0	0	0	0	0	0	0	0	0	0	0	0	0	0	0	0
Solyc01g091410	0	0	0	0	0	0	0	0	0	0	0	0	0	0	0	0	0	0	0	0	0	0	0	0	0	0	0	0	0	0	0	0	0	0	0	0	0	0	0	0	0	0	0	0	0	0	0	0	0
Solyc01g091420	0	0	0	0	0	0	0	0	0	5	0	0	0	0	0	0	0	0	0	0	0	0	0	0	0	0	0	5	0	0	0	0	0	0	0	0	5	7	0	0	0	2	0	0	0	0	0	0	5
Solyc01g091430	0	0	0	0	0	0	0	0	0	3	0	0	0	0	0	0	0	0	0	0	5	0	0	2	0	0	0	0	0	4	0	0	0	0	2	0	0	0	0	0	0	0	0	0	0	0	0	4	0
Solyc01g091440	0	0	0	0	0	0	0	0	0	0	0	0	0	0	0	0	0	0	0	0	0	0	0	0	0	0	0	0	0	0	0	0	0	0	0	0	0	0	0	0	0	0	0	0	0	0	0	0	0
Solyc01g091450	0	0	0	0	0	0	0	0	0	0	0	0	0	0	0	0	0	0	0	0	0	0	5	0	0	0	0	0	4	0	0	0	0	0	0	0	0	0	0	0	0	0	0	0	3	0	0	0	2
Solyc01g091470	0	0	0	0	0	0	0	35	0	4	17	23	39	0	21	23	0	14	0	0	3	0	0	0	0	9	8	7	10	0	0	8	5	0	0	44	31	19	0	0	0	19	3	0	0	13	0	0	9
Solyc01g091540	0	0	0	0	0	0	0	0	0	0	0	0	0	0	0	0	0	0	0	0	0	0	0	0	0	0	0	0	0	0	0	0	0	0	0	0	0	0	0	0	0	0	0	0	0	0	0	0	0
Solyc01g091560	0	0	0	0	0	0	0	0	0	0	0	0	0	0	0	0	0	0	0	0	0	0	0	0	0	0	0	0	0	0	0	0	0	0	0	0	0	0	0	0	0	0	0	0	0	0	0	0	0
[truncated: 32,690 more rows]
[truncated: 12 more columns]
