# Supplementary material for: Graft incompatibility between pepper and tomato elicits an immune response and triggers localized cell death
Source: Hortic Res. 2024 Sep 11;11(12):uhae255. doi: 10.1093/hr/uhae255 (PMC11630344; doi:10.1093/hr/uhae255)
Supplement: Web_Material_uhae255 [file web_material_uhae255.zip › Thomas_et_al_Hort_Res_2024_Supplemental_Tables_part3.xlsx]

## Sheet: Table S7
Table S7: Capsicum annuum (pepper) raw read counts
gene_id	Ungraft_P_7_1	Ungraft_P_7_4	Ungraft_P_7_5	PP_scion_7_1	PP_scion_7_2	PP_scion_7_3	PP_scion_7_4	PP_scion_7_5	PP_stock_7_1	PP_stock_7_2	PP_stock_7_3	TP_stock_7_1	TP_stock_7_4	TP_stock_7_3	PT_scion_7_1	PT_scion_7_3	PT_scion_7_4	PT_scion_7_5	Ungraft_P_14_1	Ungraft_P_14_2	Ungraft_P_14_3	Ungraft_P_14_4	Ungraft_P_14_5	PP_scion_14_1	PP_scion_14_2	PP_scion_14_3	PP_scion_14_4	PP_scion_14_5	PP_stock_14_1	PP_stock_14_2	PP_stock_14_4	PP_stock_14_5	TP_stock_14_1	TP_stock_14_2	TP_stock_14_3	TP_stock_14_4	PT_scion_14_1	PT_scion_14_2	PT_scion_14_3	PT_scion_14_5	Ungraft_P_21_2	Ungraft_P_21_3	Ungraft_P_21_4	Ungraft_P_21_5	PP_scion_21_1	PP_scion_21_2	PP_scion_21_3	PP_scion_21_4	PP_scion_21_5
CA01g00060	0	0	0	1	0	0	0	0	0	0	0	0	0	0	0	0	0	0	0	1	0	0	0	0	1	0	0	1	0	0	0	0	0	0	0	0	0	0	0	0	0	0	0	0	0	0	0	0	0
CA01g00070	0	0	0	0	0	0	0	0	0	0	3	0	0	0	0	3	0	0	0	0	0	0	0	0	0	0	0	0	0	0	0	0	0	0	0	0	0	0	2	0	0	0	0	0	0	0	0	0	0
CA01g00080	0	0	0	0	0	0	0	0	0	0	0	0	0	0	0	0	0	0	0	0	0	0	0	0	0	0	0	0	0	0	0	0	0	0	3	1	0	0	0	0	0	0	0	0	0	0	0	0	0
CA01g00110	0	0	0	0	0	0	0	0	0	0	0	0	0	0	0	0	0	0	0	0	0	0	0	0	0	0	0	0	0	0	0	0	0	0	0	0	0	0	0	0	0	0	0	0	0	0	0	0	0
CA01g00120	0	0	0	0	0	0	0	0	0	0	0	0	0	0	0	0	0	0	0	0	0	0	0	0	0	0	0	0	0	0	0	0	0	0	0	0	0	0	0	0	0	0	0	0	0	0	0	0	0
CA01g00130	0	0	0	10	5	0	0	0	0	6	0	0	5	0	0	0	0	0	0	0	6	0	0	0	0	0	0	0	0	8	0	0	0	0	0	0	0	6	0	0	26	0	0	0	0	0	0	8	9
CA01g00140	0	0	0	0	4	0	0	0	0	0	0	0	0	0	0	0	0	0	0	0	0	0	0	0	0	3	0	0	0	0	0	0	0	0	0	0	0	0	0	0	0	0	0	0	5	0	0	0	9
CA01g00160	0	0	0	0	0	0	0	0	0	0	0	0	0	0	0	0	0	0	0	0	0	0	0	0	0	0	0	0	0	0	0	0	0	0	0	0	0	0	0	0	0	0	0	0	0	0	0	2	0
CA01g00190	0	0	0	1	0	0	2	0	0	0	0	0	0	0	0	2	1	1	0	0	0	0	0	0	0	1	0	1	0	0	0	1	2	0	0	0	0	1	0	2	0	1	0	0	0	0	0	0	0
CA01g00200	0	0	0	0	0	0	0	0	0	0	0	0	1	0	0	0	0	0	0	0	0	0	0	0	2	0	0	0	0	0	0	0	0	0	0	0	0	0	2	0	0	0	0	0	0	0	3	0	0
CA01g00210	0	0	0	0	3	0	0	1	0	0	2	0	0	0	0	3	0	0	0	0	0	0	0	0	9	0	0	0	0	4	0	0	6	0	0	0	0	4	5	0	2	0	0	0	0	0	0	5	0
CA01g00220	0	0	0	8	0	7	8	0	0	0	8	19	10	7	0	12	0	13	4	0	5	8	0	7	0	0	0	9	0	0	6	0	30	0	0	19	0	15	9	24	3	4	6	0	5	7	6	6	8
CA01g00240	0	0	0	0	0	0	0	0	0	0	0	0	0	0	0	0	0	0	0	0	0	0	0	0	0	0	0	0	0	0	0	0	0	0	0	0	0	0	0	0	0	0	0	0	0	0	0	0	0
CA01g00260	0	0	0	0	6	0	4	0	0	0	0	0	8	2	0	11	7	15	0	0	0	0	0	0	13	0	0	0	0	6	0	0	12	0	0	0	0	7	9	6	0	0	0	0	0	3	0	9	7
CA01g00280	0	0	0	0	0	0	0	0	0	0	0	0	0	0	0	0	0	1	0	0	2	0	0	0	0	0	0	0	0	0	0	0	0	0	0	0	0	3	1	0	0	0	0	0	0	0	0	0	0
CA01g00290	0	0	0	0	0	0	0	0	0	0	0	0	0	0	0	0	0	0	0	0	0	0	0	1	0	0	0	0	0	0	0	0	0	0	0	0	0	0	0	0	0	0	0	0	0	0	0	0	0
CA01g00300	0	0	0	0	0	1	5	0	0	0	0	0	0	0	0	0	5	1	0	0	0	0	0	0	0	0	0	0	0	0	0	0	5	4	1	6	0	1	3	1	0	0	0	0	0	0	0	0	0
CA01g00310	0	0	0	29	0	0	0	0	0	0	15	0	15	0	0	21	0	29	0	0	38	0	0	0	20	0	0	0	0	18	0	0	45	0	0	48	28	35	66	0	13	0	0	0	22	16	0	14	0
CA01g00330	0	0	0	0	0	0	0	0	0	0	0	0	0	0	0	0	0	0	0	0	0	0	0	0	0	0	0	0	0	0	0	0	0	0	0	0	0	0	0	0	0	0	0	0	0	0	0	0	0
CA01g00340	0	0	0	0	3	1	3	0	2	0	0	1	0	0	1	2	3	1	0	1	0	0	0	0	2	3	0	3	0	1	0	1	2	13	2	9	1	4	3	4	0	0	0	0	0	3	4	2	1
CA01g00360	0	0	0	0	0	0	0	0	0	0	0	0	0	0	0	0	0	0	0	0	0	0	0	0	0	0	0	0	0	0	0	0	0	0	0	0	0	0	0	0	0	0	0	0	0	0	0	0	0
CA01g00390	0	0	0	0	0	0	0	0	0	0	0	0	0	0	0	0	0	0	0	0	0	0	0	0	0	0	0	0	0	0	0	0	0	0	0	0	0	0	0	0	0	0	0	0	0	0	0	0	0
CA01g00400	0	0	0	0	0	0	3	0	0	0	2	0	0	0	0	0	0	0	0	0	0	0	0	0	0	0	0	0	0	0	0	0	6	0	0	0	0	0	0	0	0	0	0	0	0	0	0	0	0
CA01g00410	0	0	0	0	0	0	0	0	0	0	0	0	0	0	0	0	0	0	0	0	3	0	0	4	0	4	0	0	0	0	1	0	0	0	0	0	0	7	0	0	0	0	0	0	0	0	0	0	5
CA01g00420	0	0	0	0	0	0	0	0	0	0	0	0	0	2	0	0	0	0	0	0	0	0	0	0	0	0	0	0	0	0	0	0	0	9	0	6	0	0	2	0	0	0	0	0	0	0	0	0	0
CA01g00440	0	0	0	0	0	4	0	7	0	0	7	7	14	0	0	0	0	10	0	0	0	3	0	0	6	0	0	6	0	7	9	7	5	9	7	10	0	3	7	0	4	7	4	0	14	4	0	6	8
CA01g00460	0	0	0	0	0	0	0	0	0	0	0	0	0	0	0	0	0	0	0	0	0	0	0	0	0	0	0	0	0	0	0	0	0	0	0	0	0	0	0	0	0	0	0	0	0	0	0	0	0
CA01g00470	0	0	0	0	0	0	0	0	0	4	7	0	7	0	0	0	0	0	0	0	0	0	0	0	0	0	2	0	0	0	3	0	0	0	0	0	0	0	0	0	3	2	0	0	0	6	0	0	0
CA01g00480	0	0	0	0	0	0	0	5	0	0	0	0	0	0	0	5	0	0	0	0	0	0	0	0	4	0	0	0	0	0	0	0	0	0	0	24	0	0	11	0	2	0	0	0	7	8	10	5	4
CA01g00490	0	0	0	0	0	0	0	0	0	0	0	0	5	4	0	0	0	0	0	0	0	0	2	0	0	2	0	5	0	3	0	0	0	0	0	0	0	0	0	0	0	0	0	0	0	0	0	3	2
CA01g00500	0	0	0	0	0	0	0	0	0	0	0	0	0	0	0	0	0	3	0	0	0	0	0	0	0	0	0	14	0	0	0	0	0	0	0	0	0	0	0	0	0	7	0	0	0	0	0	0	0
CA01g00510	0	0	0	0	0	0	0	0	0	0	0	0	0	0	0	2	0	0	0	0	0	0	0	0	0	0	0	0	0	0	0	0	0	0	0	0	0	0	0	2	0	3	0	0	0	2	0	0	0
CA01g00520	0	0	0	0	0	0	0	0	0	0	0	0	0	0	0	0	0	0	0	0	0	0	0	0	0	0	0	0	0	0	0	0	0	1	0	0	0	0	0	0	0	0	0	0	0	0	0	0	0
CA01g00530	0	0	0	0	0	0	0	0	0	0	0	0	0	0	0	0	0	0	0	0	0	0	0	0	0	0	0	0	0	0	0	0	0	0	0	10	0	0	3	0	0	0	0	0	0	0	0	0	0
CA01g00540	0	0	0	0	0	0	0	0	0	0	0	0	0	0	0	9	0	0	0	0	0	0	0	0	0	0	0	0	0	0	0	0	0	0	0	0	0	0	0	0	0	0	0	0	0	0	0	0	0
CA01g00560	0	0	0	0	0	0	0	0	0	0	0	0	0	0	0	5	0	0	3	0	0	0	0	0	0	0	0	0	0	9	0	0	7	0	0	0	0	11	4	3	0	0	0	0	0	5	6	4	8
CA01g00580	0	0	0	0	0	0	0	2	0	0	0	5	4	4	0	0	12	0	2	0	0	2	3	0	5	0	4	0	0	0	3	0	4	4	0	3	0	0	7	0	4	0	0	0	0	0	0	5	3
CA01g00590	0	0	0	1	1	1	1	3	0	1	1	2	2	0	2	0	0	1	1	3	1	1	1	0	0	2	1	1	0	1	2	1	0	2	0	1	1	0	1	1	0	0	0	0	0	1	1	1	2
CA01g00600	0	0	0	0	0	0	0	1	0	0	0	0	1	0	0	0	1	0	0	1	0	1	0	0	0	0	0	0	0	0	0	0	1	0	0	0	0	0	0	0	0	0	1	0	0	1	0	0	1
CA01g00610	0	0	0	0	0	0	0	1	0	0	0	0	0	0	0	0	1	0	0	0	0	0	0	0	0	0	0	0	0	0	0	0	1	0	0	0	0	0	0	0	0	0	0	0	0	0	0	0	0
CA01g00630	0	0	0	0	1	0	0	0	0	0	0	1	0	0	0	0	1	0	0	1	0	0	0	0	0	0	1	0	0	0	0	0	1	0	0	0	0	0	0	0	0	0	0	0	0	0	0	0	0
CA01g00090	4	2	13	13	12	8	31	8	7	17	0	0	0	5	4	8	0	0	0	16	12	21	0	10	17	0	0	15	0	16	14	17	20	21	7	15	4	14	11	11	10	9	0	0	13	7	12	12	9
CA01g00100	0	0	2	1	1	2	5	1	0	2	0	2	2	0	0	1	1	1	1	2	4	5	0	0	3	0	2	1	0	2	0	2	2	1	0	9	1	2	2	0	3	2	1	0	0	1	1	0	0
CA01g00150	1	0	2	1	5	3	12	5	0	1	8	3	7	1	1	3	5	4	4	2	4	2	1	3	7	3	0	6	1	6	5	2	5	7	4	11	7	7	5	4	1	4	0	1	5	3	2	2	7
CA01g00170	8	0	47	39	15	12	20	18	0	0	24	0	41	23	20	20	43	28	26	32	26	27	34	32	23	34	23	47	0	43	51	29	59	54	0	43	22	42	17	53	35	28	32	33	23	35	22	35	52
CA01g00180	34	0	199	113	89	121	132	24	0	118	99	64	98	0	0	62	128	85	211	116	228	230	134	94	94	72	69	181	0	97	106	172	197	98	99	86	193	102	135	139	95	114	61	60	80	88	99	134	146
CA01g00230	0	0	11	13	3	8	6	0	0	0	0	0	0	0	0	31	0	0	8	25	0	19	35	0	0	8	0	9	0	0	0	0	0	13	0	0	88	7	0	0	8	6	0	0	2	20	0	15	52
CA01g00250	0	1	10	12	4	9	9	7	10	9	5	2	4	0	6	8	5	3	5	4	9	2	4	13	5	2	7	14	2	10	12	3	8	10	1	2	1	3	1	17	16	6	5	13	8	11	11	5	8
CA01g00270	2	0	9	0	7	0	9	8	0	3	9	0	0	0	7	11	0	0	0	0	0	6	0	0	0	0	0	5	0	0	0	0	8	0	0	7	0	0	0	9	0	0	0	0	0	0	4	0	7
CA01g00320	0	0	2	3	0	5	39	11	0	7	0	11	20	0	7	17	14	15	20	11	18	15	0	0	19	4	8	31	0	0	10	0	78	45	0	58	14	61	34	24	140	215	67	68	33	31	24	53	17
CA01g00350	0	0	11	10	8	0	29	0	0	17	11	16	23	15	0	18	0	0	15	10	25	0	0	13	32	5	7	12	0	13	12	14	21	29	3	23	0	10	19	5	8	6	0	0	0	13	10	13	13
CA01g00370	0	0	27	0	0	19	19	12	17	24	15	13	19	19	25	52	49	12	0	14	21	18	11	38	31	20	15	36	0	33	34	34	39	21	0	33	12	17	17	31	11	21	0	8	15	19	13	16	22
CA01g00380	1	0	9	7	4	4	9	5	2	2	3	4	1	1	3	0	1	4	4	8	8	11	3	4	5	1	5	4	0	7	4	8	1	1	0	1	1	0	3	2	6	2	2	0	5	4	4	1	2
CA01g00430	0	1	15	6	7	0	12	0	0	9	0	4	0	2	0	3	0	0	0	0	0	19	0	10	0	3	0	14	0	7	9	0	11	4	0	6	9	6	10	0	8	0	0	0	6	5	6	15	9
CA01g00450	13	16	104	105	107	165	142	117	91	118	154	93	41	54	104	178	172	149	96	80	182	86	74	92	117	108	106	151	0	101	114	83	172	125	269	125	109	188	119	219	74	59	60	41	97	121	86	120	118
CA01g00550	0	0	82	81	86	102	172	68	59	41	103	59	73	0	58	108	122	57	43	52	70	54	46	85	77	75	85	91	0	92	90	74	189	227	416	357	56	73	58	103	74	63	86	40	97	99	92	85	106
CA01g00570	113	63	731	587	428	647	577	456	795	557	1184	666	262	355	512	715	601	539	415	353	777	360	395	398	511	449	500	399	8	546	539	278	833	442	1260	452	726	527	726	823	110	90	124	60	269	277	406	278	594
CA01g00620	407	259	2439	3678	2393	3414	3121	4153	2731	2000	4233	1621	1098	1394	2505	4828	7297	3184	2049	2449	3086	3058	2249	3692	3236	4439	5242	6444	50	5803	5801	3556	3374	2399	783	2633	2737	4262	2676	6621	5887	3984	6273	2594	4154	7128	4316	6158	5835
CA01g00670	9	0	37	55	25	49	34	24	14	28	40	24	16	11	27	32	59	36	48	72	58	51	66	72	95	77	82	63	4	99	76	74	54	29	0	27	17	50	41	24	78	39	35	45	76	103	78	93	106
CA01g00680	1	0	1	0	2	0	1	0	1	2	0	0	0	0	0	2	1	0	1	2	2	2	1	0	0	0	0	0	0	0	1	0	1	3	0	2	4	5	1	3	0	3	2	0	1	0	1	1	1
CA01g00700	0	0	0	0	0	0	0	0	0	0	0	0	0	0	0	0	0	0	0	0	0	0	0	0	0	0	0	0	0	0	0	0	0	0	0	0	0	0	0	0	0	0	0	0	0	0	0	0	0
CA01g00710	0	0	0	0	0	0	0	0	0	0	0	0	0	0	0	0	0	0	0	0	0	0	0	0	0	0	0	0	0	0	0	0	0	0	0	0	0	0	0	0	0	0	0	0	0	0	0	0	0
CA01g00720	0	0	0	0	0	0	0	0	0	0	0	0	0	0	0	0	0	0	0	0	0	2	0	0	0	0	0	0	0	0	0	0	0	0	0	0	0	0	0	0	0	0	0	0	0	0	0	0	0
CA01g00740	0	0	9	0	3	6	10	0	5	3	0	0	6	0	0	3	9	0	3	4	0	5	3	9	0	0	0	4	0	0	0	0	0	0	0	10	0	0	0	0	0	0	3	0	3	6	0	0	5
CA01g00750	0	0	0	0	0	0	0	0	0	0	0	0	0	0	0	0	0	0	0	0	0	0	0	0	0	0	0	0	0	0	0	0	0	0	0	0	0	0	0	0	2	0	4	0	0	0	0	0	0
CA01g00760	0	0	0	0	0	0	0	0	0	0	0	0	0	0	0	0	0	0	0	0	0	0	0	0	0	0	0	0	0	0	0	0	0	0	0	0	0	0	0	0	0	0	0	0	0	0	0	0	0
CA01g00770	0	0	0	0	0	0	0	0	0	0	0	0	0	0	0	0	0	0	0	0	0	0	0	0	0	0	0	0	0	0	0	0	0	0	0	0	0	0	0	0	0	0	0	0	0	0	0	0	0
CA01g00780	0	0	0	41	13	24	31	18	0	0	13	21	18	0	26	26	22	0	22	12	41	20	0	19	0	15	10	33	0	28	37	27	44	31	0	31	22	44	61	34	18	0	10	0	12	0	23	24	27
CA01g00790	0	0	0	6	3	6	5	0	7	6	4	0	0	5	4	7	14	3	5	9	6	5	0	4	8	0	4	16	0	5	7	6	6	0	3	5	2	0	0	0	12	8	3	7	12	10	0	6	6
CA01g00820	0	0	0	0	0	0	0	0	0	0	0	0	0	0	0	0	0	0	0	0	0	0	0	0	0	0	0	0	0	0	0	0	0	0	0	0	0	0	0	0	0	0	0	0	0	0	0	0	0
CA01g00830	0	0	0	0	0	0	0	0	0	0	0	0	0	0	0	0	0	0	0	0	0	0	0	0	0	0	0	0	0	0	0	0	0	0	0	0	0	0	0	0	0	0	0	0	0	0	0	0	0
CA01g00840	0	0	0	0	0	0	0	0	0	0	0	0	0	0	0	0	0	0	0	0	0	0	0	0	0	0	0	0	0	0	0	0	0	0	0	0	0	0	0	0	0	0	0	0	0	0	0	0	0
CA01g00850	0	0	0	0	0	0	0	0	0	0	0	0	0	0	0	0	0	0	0	0	0	0	0	0	0	0	0	0	0	0	0	0	0	0	0	0	0	0	0	0	0	0	0	0	0	0	0	0	0
CA01g00860	0	0	0	0	0	0	0	0	0	0	0	0	0	0	0	0	0	0	0	0	0	0	0	0	0	0	0	0	0	0	0	0	0	0	0	0	0	0	0	0	0	0	0	0	0	0	0	0	0
CA01g00910	0	0	0	0	0	19	29	6	0	10	0	0	0	0	0	0	0	0	0	0	0	0	0	0	8	0	17	0	0	0	0	0	14	0	26	0	0	14	12	0	9	0	0	0	0	14	0	12	0
CA01g00930	0	0	0	0	0	0	0	0	0	0	0	0	0	0	0	0	0	0	0	0	0	0	0	0	0	0	0	0	0	0	0	0	0	0	0	0	0	0	0	0	0	0	0	0	0	0	0	0	0
CA01g00940	0	0	0	0	0	0	0	0	0	0	0	0	0	0	0	0	0	0	0	0	0	0	0	0	0	0	0	0	0	0	0	0	0	0	0	0	0	0	0	0	0	0	0	0	0	0	0	0	0
CA01g00950	0	0	0	0	0	0	0	0	0	0	0	0	0	0	0	0	0	0	0	0	0	0	0	0	0	0	0	0	0	0	0	0	0	0	0	0	0	0	0	0	0	0	0	0	0	0	0	0	0
CA01g00960	0	0	0	0	0	0	0	0	0	0	0	0	0	0	0	0	0	0	0	0	0	0	0	0	0	0	0	2	0	0	0	0	0	0	0	0	0	0	0	0	0	0	0	0	0	0	0	0	0
CA01g00990	0	0	0	0	0	0	0	0	0	0	0	0	0	0	0	0	0	0	0	0	0	0	0	0	0	0	0	0	0	0	0	0	0	0	0	0	0	0	0	0	0	0	0	0	0	0	0	0	0
CA01g01000	0	0	0	0	0	0	0	0	0	0	0	0	0	0	0	0	0	0	0	0	0	0	0	0	0	0	0	0	0	0	0	0	0	0	0	0	0	0	0	0	0	0	0	0	0	0	0	0	0
CA01g01020	0	0	0	0	0	0	0	0	0	0	0	0	5	0	0	0	0	0	0	0	0	0	0	0	0	0	0	0	0	0	0	0	0	0	0	0	0	0	0	0	0	0	0	0	0	0	0	0	0
CA01g01040	0	0	0	0	0	0	0	0	0	0	0	0	0	0	0	0	0	0	0	0	0	0	0	0	0	0	0	0	0	0	0	0	0	0	0	0	0	0	0	0	0	0	0	0	0	0	0	0	0
CA01g01050	0	0	0	0	0	0	0	0	0	0	0	0	0	0	0	0	0	0	1	0	0	0	0	0	0	0	0	0	0	0	0	0	0	0	0	0	0	0	0	0	0	1	0	0	0	0	0	0	0
CA01g01060	0	0	0	0	0	0	0	0	0	0	0	0	0	0	0	0	0	0	0	0	0	0	0	0	0	0	0	0	0	0	0	0	0	0	0	0	0	0	0	0	0	0	0	0	0	0	0	0	0
CA01g01070	0	0	0	0	0	0	0	0	0	0	0	0	1	0	0	0	0	0	0	0	0	0	1	0	0	0	0	0	0	0	0	1	0	0	0	2	0	0	0	0	0	0	0	0	0	0	0	0	0
CA01g01080	0	0	0	0	0	0	0	0	0	0	0	0	0	0	0	0	0	0	0	0	0	0	0	0	0	0	0	0	0	0	0	0	0	0	0	0	0	0	0	0	0	0	0	0	0	0	0	0	0
CA01g01090	0	0	0	7	0	5	9	3	0	6	0	1	0	0	5	7	4	7	5	5	6	6	3	7	7	0	0	11	0	6	0	0	3	7	0	11	3	6	10	0	6	0	5	0	5	7	0	5	4
CA01g01100	0	0	0	0	0	2	3	0	0	0	0	0	0	0	0	0	0	0	0	0	0	0	0	0	0	0	2	0	0	0	0	0	0	0	0	0	0	0	2	0	0	0	0	0	0	0	0	0	0
CA01g01110	0	0	0	43	44	33	26	60	0	25	64	37	16	27	44	82	49	0	23	34	0	29	30	35	45	40	53	51	0	29	48	45	65	45	0	62	35	55	40	85	33	23	24	0	43	48	46	34	41
CA01g01130	0	0	0	0	0	0	0	0	0	0	0	0	0	0	0	0	0	0	0	0	0	0	0	0	2	0	0	0	0	0	0	0	0	0	0	0	0	0	0	0	0	0	0	0	0	0	0	0	0
CA01g01140	0	0	0	0	0	0	0	2	0	0	0	0	0	0	0	0	0	0	0	0	0	0	0	0	0	0	0	0	0	0	0	0	0	0	0	0	0	0	0	0	0	0	0	0	0	0	0	0	0
CA01g01150	0	0	0	0	24	22	97	0	6	7	0	27	32	0	8	10	0	0	0	0	0	6	0	0	0	0	0	0	0	6	8	0	80	151	148	178	0	0	0	10	0	2	0	0	0	0	0	0	0
CA01g01160	0	0	0	0	1	0	1	0	0	1	0	1	1	0	0	2	0	0	0	0	0	0	0	0	0	0	0	0	0	0	0	1	0	0	0	0	0	0	1	0	0	0	0	0	1	0	0	1	0
CA01g01180	0	0	0	0	0	0	0	0	0	0	0	0	0	0	0	0	0	0	0	0	0	0	0	0	0	0	0	0	0	0	0	0	0	0	0	0	0	0	0	0	0	0	0	0	0	0	0	0	3
CA01g01190	0	0	0	0	0	0	0	0	0	0	0	0	0	0	0	0	0	0	0	0	0	0	0	0	0	0	0	0	0	0	0	0	0	0	0	0	0	0	0	0	0	0	0	0	0	0	0	0	0
CA01g01200	0	0	0	0	0	0	0	0	0	0	0	0	0	0	0	0	0	0	0	0	0	0	0	0	0	0	0	0	0	0	0	0	0	0	0	0	0	0	0	0	0	0	0	0	0	0	0	0	0
CA01g01210	0	0	0	19	0	0	7	0	0	7	8	0	0	0	0	13	0	0	8	0	8	0	4	0	0	6	8	8	0	0	8	22	13	0	0	9	0	14	0	0	5	8	0	0	0	0	7	0	11
CA01g01230	0	0	0	0	0	0	0	1	0	0	3	0	0	0	0	1	0	0	2	0	2	3	2	1	0	0	1	0	0	0	0	0	1	0	0	0	1	0	0	0	0	0	1	0	2	0	0	0	1
CA01g01240	0	0	0	0	0	0	0	0	0	0	0	0	0	0	0	0	0	0	0	0	0	0	0	0	0	0	0	0	0	0	0	0	0	0	0	0	0	0	0	0	0	0	0	0	0	0	0	0	0
CA01g01250	0	0	0	12	0	0	0	0	0	0	0	0	0	0	0	0	0	0	0	0	0	0	0	0	0	0	0	0	0	2	0	0	0	0	0	0	0	0	0	0	0	0	0	0	0	0	0	0	0
CA01g01260	0	0	0	0	0	0	0	0	0	0	0	0	0	0	0	0	0	0	0	0	6	8	0	0	0	0	0	0	0	0	0	0	0	0	0	0	0	0	0	0	7	0	0	0	0	0	0	0	21
CA01g01280	0	0	0	0	3	0	5	0	0	0	0	0	0	0	0	0	0	0	0	0	0	2	0	0	0	0	0	0	0	0	0	0	8	10	0	9	0	0	0	0	7	0	0	0	0	0	0	0	0
CA01g01320	0	0	0	0	0	0	0	0	0	0	0	0	0	0	0	0	0	0	0	0	0	0	0	0	0	0	0	0	0	0	0	0	0	0	0	3	0	0	0	0	3	0	0	0	0	0	0	0	0
CA01g01330	0	0	0	6	9	4	17	3	0	7	6	0	12	0	0	0	10	0	3	3	0	6	5	3	5	6	0	6	0	0	5	4	7	4	7	7	0	0	0	0	4	5	5	5	0	0	0	3	5
CA01g01350	0	0	0	0	7	2	1	0	0	0	0	0	0	0	0	0	0	0	0	0	0	0	0	0	0	0	0	0	0	0	0	0	0	1	0	1	0	0	0	0	0	0	0	0	0	1	1	0	0
CA01g01370	0	0	0	0	0	0	0	0	0	0	0	0	0	0	0	0	0	0	0	0	0	0	0	0	0	0	0	0	0	0	0	0	0	0	0	0	0	0	0	0	0	0	0	0	0	0	0	0	0
CA01g00800	1	0	4	3	1	0	3	3	0	0	2	2	0	0	0	0	0	0	6	1	1	8	4	4	4	3	7	12	0	8	4	7	3	1	1	2	1	2	4	1	7	5	1	2	1	2	3	2	1
CA01g00810	0	0	40	19	42	25	47	25	7	42	0	42	92	57	27	93	181	74	13	0	25	21	13	0	11	0	6	24	0	7	0	6	30	28	12	49	63	56	24	22	0	10	4	5	4	0	4	9	21
CA01g00870	7	4	23	49	93	69	80	77	53	38	83	85	164	86	72	125	92	41	35	35	75	14	33	45	53	57	60	66	0	71	44	23	153	158	29	204	72	97	99	154	79	108	70	52	27	60	57	62	80
CA01g00880	1	3	13	6	13	26	42	23	7	10	5	10	9	3	20	17	27	20	12	12	7	11	3	5	11	10	14	3	0	6	4	9	17	11	2	13	9	35	37	44	44	85	78	31	39	37	36	48	34
CA01g00890	0	2	3	1	4	6	4	3	3	16	5	1	2	2	12	3	7	9	4	5	6	7	7	8	8	8	8	7	1	8	8	5	9	10	10	9	2	8	7	5	6	2	4	4	3	4	11	6	8
CA01g00900	0	0	17	33	37	32	33	22	0	25	29	24	11	22	0	28	0	28	24	25	0	26	0	26	33	23	17	40	0	0	38	23	34	23	65	0	19	24	33	23	20	0	0	0	18	23	23	25	37
CA01g00920	0	0	3	0	0	0	0	0	0	0	0	0	2	0	0	5	0	5	0	0	0	0	0	0	0	0	0	3	0	0	0	4	8	0	0	0	0	0	6	0	3	0	0	0	0	0	0	7	5
CA01g00970	0	0	4	0	0	8	12	7	0	0	4	9	0	0	6	0	6	0	0	0	3	0	3	2	7	3	4	4	2	6	4	4	8	17	13	20	0	5	2	3	5	3	0	0	6	5	3	13	6
CA01g00980	0	0	7	6	10	10	12	7	10	4	16	9	0	7	5	22	13	10	9	3	8	8	0	7	9	0	11	0	0	5	10	6	13	11	9	18	4	15	0	4	5	3	7	6	8	7	8	10	14
CA01g01010	0	0	2	4	3	3	3	1	0	2	3	7	0	0	0	2	1	0	2	3	0	1	1	3	2	3	0	2	0	9	6	5	3	4	4	2	4	1	0	2	4	0	1	1	4	7	2	2	1
CA01g01030	0	0	1	0	0	0	0	0	0	0	0	0	0	0	0	0	0	0	0	0	0	0	0	0	0	0	0	0	0	0	0	0	0	0	0	0	0	0	0	0	0	0	0	0	0	0	5	0	0
CA01g01120	23	0	125	97	111	125	135	81	74	85	119	99	74	0	97	133	108	96	132	101	178	134	79	130	137	0	69	129	0	89	102	106	164	98	273	107	0	135	146	154	69	49	50	0	78	98	69	73	115
CA01g01170	0	2	10	17	31	25	51	33	22	22	37	42	10	22	41	92	85	74	14	24	11	10	22	2	9	6	6	26	3	8	11	10	19	34	69	45	8	24	20	32	23	16	4	6	16	8	14	22	20
CA01g01220	0	0	18	22	8	15	28	11	0	16	20	6	4	4	6	8	0	12	24	16	15	37	0	7	22	3	9	10	0	29	14	14	12	29	0	26	9	0	10	0	18	3	0	0	19	14	16	14	25
CA01g01270	255	206	1774	804	814	1396	1081	1135	383	426	880	189	72	138	691	617	677	557	1128	766	1093	671	538	1075	1356	1085	1152	1111	87	1880	1256	1279	499	163	19	138	908	1433	1219	1438	697	673	340	328	290	346	419	236	433
CA01g01290	0	0	3	2	1	0	4	0	4	0	0	0	0	0	0	0	0	0	0	3	1	0	0	0	0	1	0	1	1	2	2	1	3	0	0	4	0	0	1	0	7	4	1	0	2	2	0	0	3
CA01g01300	0	0	2	7	0	3	6	11	0	0	0	0	0	0	11	9	9	18	0	0	0	0	0	5	0	0	5	3	0	12	2	0	8	0	0	14	14	40	31	0	0	0	0	0	3	3	0	6	0
CA01g01310	17	19	116	240	203	274	296	181	194	220	324	225	41	80	186	433	379	379	50	86	51	130	76	126	121	115	146	226	0	137	137	90	403	361	333	452	323	206	187	327	30	12	31	15	65	93	71	90	137
CA01g01340	2	0	8	10	4	3	18	5	3	14	6	5	11	4	0	4	2	0	13	8	11	14	6	13	6	6	1	8	1	21	11	16	6	12	6	3	2	6	0	0	7	3	10	4	8	15	8	8	7
CA01g01360	0	0	14	6	4	5	8	3	0	1	3	4	2	1	2	3	8	8	4	6	8	11	8	16	5	5	5	11	0	9	7	4	4	5	0	4	5	5	3	16	7	5	0	3	7	4	8	7	4
CA01g01380	14	31	170	120	106	106	143	115	117	109	181	91	43	102	129	226	234	144	124	126	127	128	64	132	154	133	129	203	6	192	136	162	220	153	165	188	108	194	90	187	183	122	126	84	126	186	209	200	208
CA01g01390	0	0	3	10	7	11	0	6	0	6	0	0	0	0	5	0	15	0	5	0	0	0	0	0	5	0	9	5	0	6	0	10	0	0	0	5	0	5	0	11	14	0	5	0	12	11	12	10	13
CA01g01400	0	0	4	0	8	5	0	2	9	11	11	3	15	13	2	8	0	0	5	5	5	9	7	16	7	6	6	10	0	5	11	8	6	0	17	5	0	0	2	2	12	11	11	9	9	12	12	7	11
CA01g01410	0	0	3	0	0	0	0	0	0	0	0	0	0	7	0	0	0	0	0	0	0	4	0	0	0	0	0	0	0	0	0	3	0	3	0	4	0	0	3	0	0	0	4	2	0	0	2	0	3
CA01g01430	0	0	0	0	0	0	0	0	0	0	0	0	0	0	0	0	0	0	0	0	0	0	0	0	0	0	0	0	0	0	0	0	0	0	0	0	0	0	0	0	0	0	0	0	0	0	0	0	0
CA01g01440	0	0	0	1	0	3	2	1	0	1	1	1	0	3	0	1	2	3	1	4	0	1	0	0	3	0	1	1	0	1	0	3	3	4	11	0	0	1	2	1	0	1	1	3	1	1	1	3	2
CA01g01450	0	0	0	13	0	0	13	0	0	12	3	0	0	0	0	12	6	16	0	0	13	8	0	0	12	0	0	0	0	12	4	20	0	16	0	22	0	22	15	0	17	0	0	0	7	0	0	0	0
CA01g01420	1	0	1	1	1	1	3	0	0	0	1	1	6	0	0	1	0	0	0	0	0	1	0	0	0	1	1	0	0	1	1	1	2	0	0	1	0	0	0	0	1	0	0	0	0	1	0	2	0
CA01g01460	9	0	25	42	29	26	28	18	33	22	27	11	34	31	10	36	33	17	51	34	33	31	44	55	74	35	50	52	0	67	45	40	28	18	50	25	16	17	14	20	25	17	17	0	44	38	45	32	51
CA01g01470	0	0	0	0	0	0	9	0	0	0	0	9	0	4	0	0	0	0	0	9	7	0	0	9	0	12	10	5	0	23	14	12	0	7	7	10	0	0	0	0	0	0	0	0	0	0	0	0	9
CA01g01480	0	0	1	0	0	0	0	0	0	0	0	1	1	1	0	0	0	0	0	0	1	0	1	1	1	1	0	2	0	1	0	0	0	1	1	1	0	0	0	1	0	0	1	1	0	0	0	1	0
CA01g01500	0	0	0	0	0	0	0	0	0	0	0	0	0	0	0	0	0	0	0	0	0	0	0	0	0	0	0	0	0	0	0	0	0	0	0	0	0	0	0	0	0	0	0	0	0	0	0	0	0
CA01g01510	0	0	0	0	0	0	0	0	0	0	0	1	3	0	0	0	0	0	0	0	0	0	0	0	0	0	0	0	0	0	2	0	0	0	0	0	0	0	0	0	0	0	0	0	0	0	0	1	0
CA01g01520	0	0	0	0	0	0	0	0	0	0	0	0	4	1	1	0	0	0	0	0	0	1	0	0	1	0	0	0	0	0	1	1	0	0	0	1	0	0	0	1	2	0	0	0	0	1	0	0	0
CA01g01530	0	0	0	0	0	0	0	0	0	0	0	0	0	0	0	0	0	0	0	0	0	0	0	0	0	0	0	0	0	0	0	0	0	0	0	0	0	0	0	0	2	0	0	0	0	0	0	0	1
CA01g01550	0	0	0	0	0	0	0	0	0	0	0	0	0	0	0	0	0	0	0	0	0	0	0	0	0	0	0	0	0	0	0	0	0	0	0	0	0	0	0	0	0	0	0	0	0	0	0	0	0
CA01g01570	0	0	0	0	0	0	0	0	0	0	0	0	0	0	0	0	0	0	0	0	0	0	0	0	0	0	0	0	0	0	0	0	0	0	0	0	0	0	0	0	0	0	0	0	0	0	0	0	0
CA01g01580	0	0	0	0	0	0	0	0	0	0	0	0	2	3	0	3	0	0	0	0	0	0	0	0	0	0	0	0	0	0	0	0	0	0	0	0	0	0	0	0	0	0	0	0	0	0	0	0	1
CA01g01590	0	0	0	0	0	0	0	0	0	0	0	0	0	0	0	0	0	0	0	0	0	0	0	7	18	0	0	23	0	10	0	0	0	0	0	0	0	0	4	0	19	0	0	0	0	22	0	25	0
CA01g01610	0	0	0	0	0	0	0	0	0	0	0	0	0	0	0	0	0	0	0	0	0	0	0	0	0	0	0	0	0	0	0	0	0	0	0	0	0	0	0	0	0	0	0	0	0	0	0	0	0
CA01g01620	0	0	0	0	0	0	0	0	0	0	0	0	0	5	0	4	0	5	0	0	0	3	0	0	0	6	0	6	0	4	0	0	0	0	7	0	0	8	0	0	0	0	3	0	0	0	0	0	0
CA01g01630	0	0	0	0	0	0	0	0	0	0	0	0	0	0	0	0	0	0	0	0	0	0	0	0	0	0	0	0	0	0	0	0	0	0	0	0	0	0	0	0	0	0	0	0	0	0	0	0	0
CA01g01640	0	0	0	0	0	0	0	0	0	0	0	0	0	0	0	0	0	0	0	0	0	0	0	0	0	0	0	0	0	0	0	0	0	0	0	0	0	0	0	0	0	0	0	0	0	0	0	0	0
CA01g01660	0	0	0	0	0	0	0	0	0	0	0	0	0	0	0	0	0	0	0	0	0	0	0	0	0	0	0	0	0	0	0	0	0	0	0	0	0	0	0	0	0	0	17	0	0	0	8	0	0
CA01g01670	0	0	0	16	0	12	16	6	0	0	7	6	0	3	0	0	5	14	0	5	5	7	0	5	0	0	0	11	0	9	6	8	13	28	0	0	0	20	10	13	0	0	0	0	5	8	3	8	0
CA01g01690	0	0	0	0	0	0	0	0	0	0	0	0	0	0	0	0	0	0	0	0	0	0	0	5	0	0	0	0	0	0	0	0	0	0	0	0	0	0	0	0	0	0	0	0	0	0	0	0	0
CA01g01700	0	0	0	0	0	0	0	0	0	0	0	0	0	0	0	0	0	0	0	0	0	0	0	0	0	0	0	0	0	0	0	0	0	0	0	1	0	0	0	0	0	0	0	0	0	0	1	0	0
CA01g01720	0	0	0	0	0	0	0	0	0	0	0	0	0	0	0	0	0	0	0	0	0	0	0	0	0	0	0	0	0	0	0	0	0	0	0	0	0	0	0	0	0	0	0	0	0	0	0	0	0
CA01g01740	0	0	0	0	0	0	0	0	0	0	0	0	0	0	0	0	9	0	0	0	0	0	0	0	0	0	0	0	0	0	0	0	0	0	0	0	0	0	3	3	0	0	0	0	0	0	0	0	0
CA01g01760	0	0	0	0	0	0	0	0	0	0	0	0	0	0	0	0	0	0	0	0	0	0	0	0	0	0	0	0	0	0	0	0	0	0	0	0	0	0	0	0	0	0	0	0	0	0	0	0	0
CA01g01780	0	0	0	0	0	0	0	0	0	0	0	0	0	0	0	0	0	0	0	0	0	0	0	0	0	0	0	0	0	0	0	0	2	2	2	6	0	0	0	0	0	0	0	0	0	0	0	0	0
CA01g01790	0	0	0	0	0	6	17	0	0	0	0	0	0	0	34	27	0	29	0	0	0	0	0	0	0	0	0	0	0	0	0	0	20	27	0	37	13	0	11	0	0	0	0	0	0	0	0	0	5
CA01g01820	0	0	0	0	0	0	0	0	0	0	0	0	0	0	0	0	0	0	0	0	0	0	0	0	0	0	0	0	0	0	0	0	0	0	0	0	0	0	0	0	0	0	0	0	0	5	0	0	0
CA01g01840	0	0	0	0	0	0	0	0	0	0	0	0	0	0	0	0	0	0	1	0	0	0	0	0	0	0	0	0	0	0	0	0	0	0	3	0	0	0	0	0	0	0	0	0	0	0	0	0	0
CA01g01850	0	0	0	0	0	0	0	0	0	0	0	0	1	0	0	0	0	0	0	0	0	0	0	0	0	0	0	1	0	0	0	0	0	0	0	0	0	2	0	0	0	0	0	0	0	0	0	0	0
CA01g01860	0	0	0	0	0	0	0	0	0	0	0	0	0	0	0	0	0	0	0	0	0	0	0	0	0	0	0	0	0	0	0	0	0	0	0	0	0	0	0	0	0	0	0	0	0	0	0	0	0
CA01g01890	0	0	0	0	0	0	0	0	0	0	0	0	3	0	0	0	0	0	0	0	0	0	0	0	0	0	0	0	0	0	3	0	0	0	0	0	0	0	0	0	0	0	0	0	0	0	0	0	5
CA01g01900	0	0	0	0	0	0	2	0	0	0	0	0	0	0	0	0	0	0	0	0	0	0	0	0	0	0	0	6	0	0	0	0	0	0	0	0	2	0	0	4	0	0	0	0	3	0	0	0	2
CA01g01910	0	0	0	0	0	0	0	0	0	0	0	0	0	0	0	0	0	0	0	0	0	0	0	0	21	0	8	30	0	0	0	0	0	0	0	0	0	0	0	0	0	0	5	0	23	20	16	9	18
CA01g01920	0	0	0	6	6	12	22	0	0	0	32	0	25	44	0	14	9	0	9	0	6	6	0	0	0	0	0	4	0	0	0	0	20	32	0	33	0	10	0	0	0	9	5	0	0	0	0	0	0
CA01g01940	0	0	0	0	0	0	0	0	0	0	0	0	0	0	0	0	0	0	0	0	0	0	0	0	0	0	0	0	0	0	0	0	0	0	0	0	0	0	0	0	0	0	0	0	0	0	0	0	0
CA01g01950	0	0	0	0	0	0	0	0	0	3	0	0	4	0	0	0	0	0	0	0	0	0	0	0	0	0	4	0	0	0	0	0	0	0	0	0	0	0	0	0	0	0	0	0	0	0	0	0	0
CA01g01960	0	0	0	0	0	0	0	0	0	0	0	0	0	0	0	0	0	0	0	0	0	0	0	0	0	0	0	0	0	0	0	0	0	0	0	0	0	0	0	0	0	0	0	0	0	0	0	0	0
CA01g01980	0	0	0	0	0	0	0	0	0	0	0	0	0	0	0	0	0	0	0	0	0	0	0	0	0	0	0	0	0	0	0	0	0	0	0	0	0	0	0	0	0	0	0	0	0	0	0	0	0
CA01g01990	0	0	0	0	0	0	0	0	0	0	0	0	0	0	0	0	0	0	0	0	0	0	0	0	0	0	0	0	0	0	0	0	0	0	0	0	0	0	0	0	0	0	0	0	0	0	0	0	0
CA01g02000	0	0	0	1	0	1	0	3	0	0	0	0	0	0	0	3	0	0	1	1	0	2	0	1	2	0	3	1	0	0	2	0	1	0	0	0	0	1	0	3	0	0	0	0	0	1	0	0	0
CA01g02020	0	0	0	0	0	0	0	0	0	0	0	0	0	0	0	0	0	0	0	0	0	0	0	0	0	0	0	0	0	2	0	0	0	0	0	0	0	0	0	0	0	0	0	0	0	0	0	0	0
CA01g02030	0	0	0	0	0	0	5	0	0	4	0	0	0	0	0	0	0	0	0	0	0	0	0	0	0	0	0	5	0	0	0	0	7	7	0	4	0	6	0	0	0	0	0	0	2	0	0	0	0
CA01g02040	0	0	0	0	0	0	0	0	0	0	0	0	4	0	0	0	0	0	0	0	0	0	0	0	0	0	0	0	0	0	0	0	0	0	0	0	0	0	0	0	2	0	0	0	0	0	0	0	0
CA01g02050	0	0	0	0	0	0	0	0	0	0	0	0	2	0	0	0	0	0	0	0	0	0	0	0	0	0	0	0	0	0	0	0	0	0	0	4	0	0	0	0	0	0	0	0	0	0	0	0	2
CA01g02060	0	0	0	0	0	0	0	0	0	0	0	0	0	0	0	0	0	0	0	0	0	0	0	0	0	0	0	0	0	0	0	0	0	0	0	0	0	0	0	0	0	0	5	0	0	0	0	0	0
CA01g02070	0	0	0	0	0	0	0	0	0	0	0	0	0	0	0	0	0	0	0	0	0	0	0	0	0	0	0	0	0	0	0	0	0	0	0	0	0	0	0	1	0	0	0	0	0	0	0	0	0
CA01g02080	1	1	0	1	1	0	0	1	0	0	0	0	0	0	0	0	0	1	1	3	0	0	1	0	2	1	0	1	0	2	0	1	1	0	0	1	0	1	0	0	3	0	1	2	0	0	2	2	1
CA01g02090	0	0	0	0	0	0	0	0	0	0	0	0	0	0	0	0	0	0	0	0	0	0	0	0	0	0	0	0	0	0	0	0	0	0	0	0	0	0	0	0	0	0	0	0	0	0	0	0	0
CA01g02100	1	0	0	2	3	2	4	0	2	0	0	7	1	4	0	0	0	0	2	2	2	4	2	5	1	0	2	2	0	3	1	3	6	2	6	0	0	0	0	1	5	4	1	1	2	4	1	3	8
CA01g02110	0	0	0	0	0	0	6	0	0	0	0	0	0	0	4	0	0	7	0	0	0	0	0	0	7	0	0	11	0	0	0	0	12	17	0	0	8	12	0	0	0	0	0	0	0	0	8	8	9
CA01g02120	0	0	0	0	12	0	11	11	15	6	9	12	3	10	0	14	18	0	4	0	10	8	0	6	0	12	7	12	0	8	10	10	17	4	0	9	13	9	3	16	6	8	8	8	9	14	6	15	20
CA01g02130	0	0	0	0	0	0	0	0	0	0	0	0	0	0	0	0	0	0	5	0	0	0	0	9	0	8	13	0	0	15	8	0	0	0	0	0	0	0	0	0	0	0	7	0	0	24	14	20	13
CA01g02140	0	0	0	0	0	6	0	0	9	0	5	0	0	0	0	0	0	0	0	0	0	3	0	0	5	8	0	9	0	9	0	0	0	13	0	13	0	0	5	0	0	5	0	0	6	13	6	0	0
CA01g02160	0	0	0	0	0	0	0	0	0	0	0	0	0	0	0	0	0	0	0	0	0	0	0	0	0	0	0	0	0	0	0	0	0	0	0	0	0	0	0	0	0	0	0	0	0	0	0	0	0
CA01g02170	4	0	0	0	0	0	11	0	0	0	0	0	0	0	0	4	0	0	0	0	2	0	0	0	0	0	0	0	0	0	0	0	0	0	0	0	0	0	0	0	0	0	0	0	4	0	0	0	0
CA01g02200	0	0	0	0	0	0	7	0	0	0	9	0	0	0	7	0	0	0	0	0	3	0	0	0	0	0	0	0	0	0	0	0	13	0	0	10	0	0	0	5	0	0	0	0	0	0	0	0	2
CA01g02210	0	0	0	0	0	0	0	0	0	0	0	0	0	0	0	0	0	0	0	0	0	0	0	0	0	0	0	0	0	0	0	0	0	3	0	0	0	0	3	0	0	0	0	0	5	0	0	0	0
CA01g02240	0	0	0	5	14	22	21	18	0	0	0	16	37	0	0	16	0	0	0	0	3	10	0	16	12	15	13	24	0	9	21	16	38	31	32	46	0	12	8	0	14	6	24	0	0	13	12	15	0
CA01g02250	0	0	0	0	0	0	0	0	0	0	0	0	0	0	0	0	0	0	0	0	0	0	0	0	0	0	0	0	0	0	0	0	0	0	0	0	0	0	0	0	0	0	0	0	0	3	0	0	0
CA01g02260	0	0	0	0	0	0	0	0	0	0	0	0	0	0	0	0	0	0	0	0	0	0	0	0	0	0	0	0	0	0	0	0	0	0	0	4	0	0	0	0	0	0	0	0	0	0	0	0	0
CA01g02280	0	0	0	0	0	0	0	0	0	0	0	0	0	0	0	0	0	0	0	0	0	0	0	0	0	0	0	0	0	0	0	0	0	0	0	0	0	0	0	0	0	0	0	0	0	0	0	0	0
CA01g02290	0	0	0	0	0	0	0	0	0	0	0	0	0	0	0	0	0	0	0	0	0	0	0	0	0	0	0	0	0	0	0	0	0	0	0	0	0	0	0	0	0	0	0	0	0	0	0	0	0
CA01g02320	0	0	0	6	0	0	11	0	0	8	0	0	31	0	0	16	0	14	7	0	0	8	0	10	17	0	10	26	0	15	14	0	17	10	0	0	0	15	0	0	0	0	0	0	0	12	0	0	7
CA01g02330	0	0	0	0	0	0	17	0	0	0	0	0	0	0	0	0	0	0	30	0	0	0	0	0	0	0	0	0	0	0	0	41	22	0	22	0	0	0	0	0	0	0	0	0	48	47	37	56	32
CA01g02340	0	0	0	0	0	0	0	2	0	0	0	0	11	0	0	0	0	0	0	0	0	0	0	0	6	0	0	0	0	0	6	0	6	3	0	0	0	0	0	0	8	0	0	0	0	6	0	5	0
CA01g02360	0	0	0	0	0	0	0	0	0	0	0	0	0	0	0	0	0	0	0	0	0	0	0	0	0	0	0	0	0	0	0	0	0	0	0	0	0	0	0	0	0	0	0	0	0	0	0	0	0
CA01g02370	0	0	0	0	0	0	0	0	0	0	0	0	0	0	0	0	0	0	0	0	0	0	0	0	0	0	0	0	0	0	0	0	0	0	0	0	0	0	0	0	0	0	0	0	0	0	0	0	0
CA01g02400	0	0	0	0	0	0	0	0	0	0	0	0	1	0	0	0	0	0	0	0	0	0	0	2	1	0	1	0	0	0	1	0	0	1	1	0	0	0	0	2	0	0	0	0	2	0	0	0	0
CA01g02410	0	0	0	0	0	0	0	0	0	0	0	0	0	0	0	0	0	0	0	0	0	0	0	0	0	0	0	0	0	0	0	0	0	0	0	0	0	0	0	0	0	0	0	0	0	0	0	0	0
CA01g02420	0	0	0	0	0	0	0	0	0	0	0	0	0	0	0	0	0	0	0	0	0	0	0	0	0	0	0	0	0	0	0	0	0	0	0	0	0	0	0	0	1	0	0	0	0	3	0	0	0
CA01g02430	0	0	0	0	0	0	1	1	2	0	0	0	0	0	0	0	0	1	0	1	0	0	2	0	1	0	0	0	0	0	0	0	0	0	0	0	0	0	0	0	0	0	2	0	4	4	0	2	2
CA01g02470	0	0	0	0	0	4	7	0	0	0	0	0	0	0	0	0	0	0	0	0	0	0	0	0	0	0	0	0	0	0	0	0	0	0	0	0	0	0	0	0	0	0	0	0	0	0	0	0	0
CA01g02490	0	0	0	31	0	0	27	24	0	0	17	11	34	0	20	29	32	30	23	18	21	26	0	36	39	0	37	44	0	37	25	42	26	23	0	24	22	51	30	28	30	21	19	0	22	29	31	34	39
CA01g02500	0	4	0	5	7	11	9	7	14	0	8	7	9	0	5	7	15	7	8	12	7	14	12	7	14	4	10	11	0	10	19	8	11	2	0	0	12	5	5	16	8	6	18	6	13	16	9	9	19
CA01g02520	0	0	0	0	3	9	8	10	0	5	0	0	6	0	0	0	0	0	0	3	11	0	3	0	0	0	9	11	0	7	7	6	7	0	9	11	0	0	0	16	4	0	2	3	0	0	0	0	9
CA01g02530	0	0	0	0	0	0	0	0	0	0	0	0	0	0	0	0	0	0	0	0	0	0	0	0	0	0	0	0	0	0	0	0	0	9	0	0	0	0	0	0	0	0	0	0	0	0	0	0	0
CA01g02550	0	0	0	0	0	0	0	0	0	0	0	0	0	0	0	0	0	0	0	2	0	0	0	0	0	0	0	0	0	0	0	0	0	0	0	0	0	0	0	0	0	0	1	0	0	0	2	0	0
CA01g02590	0	0	0	0	0	0	0	0	0	0	0	0	0	0	0	0	0	0	0	0	0	0	0	0	0	0	0	3	0	0	0	0	0	0	0	0	0	0	0	0	0	0	0	0	0	0	0	0	0
CA01g02600	0	0	0	0	0	0	0	0	0	0	0	0	0	0	0	0	0	0	0	0	0	0	0	0	0	0	0	0	0	0	0	0	0	0	0	0	0	0	0	0	0	0	0	0	0	0	0	0	0
CA01g02620	0	0	0	0	0	0	0	0	0	0	0	0	0	0	0	0	0	0	0	0	0	0	0	0	0	0	0	0	0	0	0	0	0	0	0	0	0	0	0	0	0	0	0	0	0	4	0	0	0
CA01g02630	0	0	0	0	0	0	0	0	0	0	1	0	0	0	0	0	0	0	0	1	0	0	0	0	0	0	0	0	0	0	0	0	0	0	0	1	1	0	1	0	0	0	0	1	0	0	0	0	0
CA01g02640	0	0	0	0	0	0	0	0	0	0	0	0	0	0	0	0	0	0	0	0	0	0	0	0	0	0	0	0	0	0	0	0	0	0	0	0	0	0	0	0	0	0	0	0	0	0	0	0	0
CA01g02650	0	0	0	0	0	0	0	0	0	0	0	0	0	0	0	0	0	0	0	0	0	0	0	0	0	0	0	0	0	0	0	0	0	0	0	0	0	0	0	0	0	0	0	0	0	0	0	0	0
CA01g02670	0	0	0	0	0	0	0	0	0	0	0	0	0	0	0	0	0	0	0	0	0	0	0	0	0	0	0	0	0	3	0	0	0	0	0	0	0	0	0	0	0	0	0	0	0	0	0	0	3
CA01g02680	0	0	0	0	0	0	0	0	0	0	0	0	0	0	0	0	0	0	0	0	0	0	0	0	0	0	0	0	0	0	0	0	0	0	0	0	0	0	0	0	0	0	0	0	0	0	0	0	0
CA01g02700	0	0	0	5	0	0	4	0	0	0	0	0	3	0	3	0	0	7	0	0	0	0	0	0	6	0	0	8	0	3	0	4	4	7	0	6	0	0	8	0	0	0	0	0	0	4	0	0	0
CA01g02710	0	0	0	0	5	2	0	0	0	2	0	0	0	5	0	0	0	0	0	2	0	0	0	0	3	2	4	0	0	2	3	0	0	0	0	0	2	0	0	1	0	0	4	0	0	5	3	0	3
CA01g02740	0	0	0	0	0	0	0	0	0	0	0	0	0	0	0	0	0	0	0	0	0	0	0	0	0	0	0	0	0	0	0	0	0	0	0	0	0	0	0	0	0	0	0	0	0	0	0	0	0
CA01g02750	0	0	0	0	0	0	0	0	0	0	0	4	0	5	0	0	0	0	0	0	0	0	0	0	5	0	5	0	0	6	0	0	0	8	0	0	0	0	0	0	4	3	2	3	2	3	0	0	0
CA01g01540	1	0	1	1	2	1	2	1	1	1	2	1	6	1	0	0	4	1	0	3	1	1	1	1	2	1	0	2	0	1	6	1	3	5	4	4	1	1	2	3	1	1	2	2	2	3	1	2	3
CA01g01560	1	0	6	6	4	5	7	3	6	3	5	4	4	4	5	6	9	5	5	3	4	4	2	7	10	6	11	6	0	7	10	6	7	9	3	7	5	7	6	6	4	4	5	3	7	6	4	5	6
CA01g01600	5	0	14	12	9	2	9	2	4	17	5	10	2	8	1	5	3	3	9	6	13	12	8	2	4	1	3	11	0	5	3	3	1	1	6	3	2	3	4	0	8	19	8	1	6	5	4	3	2
CA01g01650	17	0	63	105	71	73	91	76	39	41	112	68	78	58	48	131	120	113	38	63	72	43	39	63	68	56	38	84	0	84	94	64	106	92	52	134	59	115	106	94	74	42	60	32	115	120	100	99	117
CA01g01680	1	2	5	2	4	7	12	7	0	5	7	0	20	10	8	17	6	8	8	7	11	9	6	4	14	11	6	17	0	12	6	4	6	5	14	10	10	12	11	11	8	12	11	10	25	27	13	17	13
CA01g01710	0	0	22	24	7	32	29	5	19	30	43	13	3	10	11	11	0	4	10	8	8	15	8	11	15	6	6	19	0	44	20	12	11	12	3	8	7	9	7	2	8	3	3	1	6	11	6	10	13
CA01g01730	0	0	4	0	3	0	0	18	0	0	4	0	0	0	14	13	0	13	0	0	0	0	0	0	0	0	0	0	0	0	0	0	0	0	0	0	0	13	9	5	0	0	0	0	0	0	0	0	0
CA01g01750	0	0	4	18	13	25	23	14	14	8	19	9	11	13	19	14	17	17	6	11	6	10	4	0	14	15	9	15	0	0	13	19	36	30	44	27	13	0	11	31	6	9	13	6	14	18	9	11	13
CA01g01770	0	0	9	3	1	9	10	4	16	6	5	4	1	4	7	16	24	9	3	2	3	2	1	6	9	9	5	12	0	7	12	8	14	14	17	25	6	7	11	14	1	0	3	3	4	13	3	10	8
CA01g01800	0	0	23	24	36	43	66	37	35	28	74	31	9	0	38	50	98	26	30	31	41	30	21	28	28	36	46	69	4	57	35	37	78	100	96	109	39	50	56	75	27	28	27	24	44	68	43	48	50
CA01g01810	0	0	6	0	10	3	0	0	0	0	0	0	0	0	0	14	0	0	0	0	0	0	0	0	0	0	0	0	0	0	0	0	11	17	75	17	0	0	0	0	5	0	6	4	0	0	5	7	0
CA01g01830	1	0	3	18	1	9	9	7	10	3	1	4	3	4	5	7	11	10	5	9	6	4	2	12	16	9	5	12	1	21	4	7	16	8	0	10	12	9	5	21	6	6	6	4	15	9	12	12	17
CA01g01870	2	0	4	4	4	8	3	4	3	0	0	7	1	5	4	10	10	7	0	0	1	4	3	4	3	3	2	7	0	1	0	2	4	6	0	4	5	8	4	11	3	2	3	2	2	5	4	4	4
CA01g01880	1	1	2	8	3	7	12	9	1	8	4	3	3	4	5	9	15	11	6	9	6	10	11	15	12	2	10	26	0	17	9	8	9	11	4	3	3	14	10	6	11	4	8	2	8	12	7	8	12
CA01g01930	0	0	6	6	0	6	5	7	0	5	0	3	0	0	0	0	4	6	7	0	7	4	0	4	8	0	4	8	0	0	8	8	10	6	0	7	7	6	12	5	0	0	0	0	7	4	6	6	8
CA01g01970	9	1	40	25	19	23	23	19	9	15	33	21	5	9	8	36	28	20	20	21	20	20	26	10	6	15	21	26	1	26	22	22	17	17	16	17	33	23	20	13	15	8	7	10	25	16	23	26	20
CA01g02010	40	27	316	179	164	192	184	130	235	187	302	206	121	164	144	246	323	208	251	259	285	255	216	157	166	172	185	245	0	207	226	162	398	305	127	346	211	191	169	260	225	219	194	167	223	217	234	196	303
CA01g02150	0	0	44	64	38	52	104	24	27	32	48	13	6	16	28	52	21	33	21	27	29	22	12	32	47	27	32	44	2	66	44	31	41	50	24	67	29	44	37	38	55	11	31	5	34	43	30	34	59
CA01g02180	0	2	7	3	4	17	17	5	2	9	4	3	1	2	3	17	1	9	5	2	3	8	1	6	4	1	2	1	0	6	3	4	14	14	1	12	4	9	5	22	1	2	3	1	4	1	1	2	3
CA01g02190	0	0	18	10	10	6	16	0	8	13	9	0	0	0	0	0	0	12	0	4	3	0	0	12	5	0	5	10	0	11	8	3	0	0	0	0	0	0	0	9	9	9	10	10	14	9	0	10	0
CA01g02220	0	0	4	0	0	0	0	0	13	0	17	0	4	0	0	10	11	0	2	0	0	0	0	0	0	0	5	0	0	0	0	0	0	0	0	0	0	10	0	13	0	0	0	0	0	0	7	14	19
CA01g02230	0	0	29	33	34	30	40	20	31	16	19	27	22	0	18	27	41	26	30	21	24	25	20	39	31	18	37	65	0	52	30	33	55	33	70	58	31	34	22	38	29	22	26	15	35	43	28	30	39
CA01g02270	0	0	2	1	0	2	9	3	1	1	3	1	4	0	1	8	6	2	5	2	4	2	1	5	6	1	1	3	1	9	7	2	10	11	1	19	1	7	1	1	3	4	2	0	9	12	11	7	13
CA01g02300	0	0	24	27	14	28	36	34	0	13	27	17	17	0	0	35	0	33	0	17	32	28	0	22	36	25	26	40	0	36	29	35	50	29	0	49	29	41	17	46	24	22	24	0	29	40	26	26	37
CA01g02310	0	0	26	34	21	43	53	32	19	22	49	30	16	16	28	60	65	37	19	26	34	29	9	22	26	28	38	52	0	37	36	38	57	66	43	64	36	46	36	72	34	26	27	7	48	38	28	47	55
CA01g02350	2	5	22	15	5	13	12	8	9	7	16	6	3	16	7	18	24	16	18	11	21	10	6	22	16	26	24	11	0	17	12	15	15	10	15	10	13	20	5	22	18	20	15	15	19	24	14	27	36
CA01g02380	0	0	3	2	2	2	2	2	1	1	1	0	1	0	1	3	5	2	1	2	1	1	0	1	3	1	2	5	0	2	0	4	3	5	2	1	3	2	7	1	2	0	1	1	1	4	0	3	5
CA01g02390	0	0	49	82	0	52	87	56	0	56	42	42	66	33	37	70	0	69	56	51	66	75	0	101	99	39	57	96	0	94	71	72	81	69	0	82	62	101	84	70	54	0	0	0	70	62	40	57	58
CA01g02440	0	0	1	0	2	0	0	0	0	0	0	0	0	1	0	0	0	0	0	0	0	0	0	0	0	0	0	0	0	0	0	0	0	0	0	0	0	1	0	0	0	0	0	0	1	0	0	0	0
CA01g02450	1	0	2	8	1	4	8	3	2	3	11	8	2	2	2	4	1	1	1	0	0	1	1	2	2	0	0	4	0	2	2	2	5	4	13	9	3	1	0	3	15	9	3	3	1	5	4	2	8
CA01g02460	0	1	5	3	6	1	2	10	5	5	5	2	5	0	1	3	2	2	1	6	2	2	1	8	1	2	1	2	0	2	6	10	1	0	0	0	0	5	1	3	2	0	1	2	1	4	5	4	3
CA01g02480	0	0	213	331	115	243	417	407	0	217	269	180	73	52	280	418	338	333	240	263	214	365	0	226	394	105	156	506	0	371	288	447	292	229	17	164	233	543	395	219	333	124	116	48	325	335	228	358	337
CA01g02510	0	0	17	7	13	9	22	13	0	13	22	0	0	0	4	11	0	0	12	13	12	11	0	18	15	14	17	13	0	18	22	15	7	9	7	13	14	13	7	0	6	0	5	0	8	13	0	10	9
CA01g02540	0	0	9	8	0	7	19	0	10	0	0	0	9	0	0	0	9	9	11	0	6	15	0	12	12	15	8	20	0	18	14	6	8	7	13	11	10	18	12	19	16	0	0	0	12	0	5	12	8
CA01g02560	2	2	3	2	2	8	3	2	2	3	9	3	0	2	7	2	13	4	3	2	5	3	4	11	9	11	4	8	0	13	4	3	4	2	0	0	5	7	9	9	0	0	4	3	4	11	5	2	1
CA01g02570	0	1	2	7	3	3	5	3	1	1	0	2	0	1	3	0	3	4	5	7	1	1	3	1	0	2	0	3	1	1	1	1	3	0	0	1	9	8	5	13	1	0	3	1	2	0	0	2	4
CA01g02580	0	0	1	0	1	2	0	1	0	1	0	0	0	0	0	0	0	0	0	0	0	0	0	0	0	1	2	2	0	2	1	1	0	0	0	0	0	2	0	1	2	0	0	0	0	1	1	0	0
CA01g02610	0	0	19	32	24	17	40	29	19	27	28	14	5	0	39	35	31	29	13	17	10	22	18	30	43	19	29	39	0	22	26	24	19	33	0	40	18	23	23	35	7	0	12	9	18	26	20	0	21
CA01g02660	1	1	9	4	9	8	7	6	3	2	4	1	3	6	2	3	1	3	6	6	6	4	3	6	6	4	0	8	0	9	2	4	7	10	0	4	7	8	3	6	6	2	7	3	7	1	3	1	7
CA01g02690	0	2	20	7	0	3	10	7	0	0	0	0	6	4	2	9	10	0	0	7	8	5	5	0	6	0	4	6	0	0	5	3	6	3	0	0	3	0	2	5	3	0	5	0	3	8	0	3	0
CA01g02720	0	7	47	33	41	54	65	50	43	58	61	33	11	14	47	85	128	52	54	38	61	41	0	79	86	65	107	95	0	99	82	66	76	31	37	39	55	94	96	114	45	48	58	22	57	69	69	85	78
CA01g02730	7	0	26	34	28	32	39	28	29	20	24	18	17	20	28	47	49	38	33	23	28	24	31	35	42	24	37	55	3	46	36	42	53	29	7	37	20	27	29	33	33	52	32	35	35	39	18	54	41
CA01g02770	0	1	3	10	7	9	14	10	1	3	4	7	7	3	1	12	10	5	4	5	4	6	2	11	11	3	15	16	2	15	8	13	31	14	20	13	8	31	19	24	5	10	14	6	13	17	7	14	10
CA01g02780	0	0	3	4	0	1	1	0	0	0	2	2	2	4	2	5	0	2	1	3	1	0	1	1	5	3	1	4	0	1	2	1	5	0	2	7	0	1	1	4	1	3	1	0	1	3	1	5	1
CA01g02790	0	0	0	17	15	13	19	15	0	20	0	0	17	0	0	0	39	20	27	14	60	18	20	0	0	0	16	28	0	30	22	14	18	17	0	27	0	33	29	0	0	36	24	0	0	14	13	15	31
CA01g02810	0	0	0	0	0	0	0	0	0	0	0	0	0	0	0	0	0	0	0	0	0	0	0	0	0	0	0	0	0	0	0	0	0	0	0	0	0	0	0	0	0	0	0	0	0	0	0	0	0
CA01g02830	0	0	0	0	0	0	0	0	0	0	0	0	0	0	0	0	0	0	0	0	0	0	0	0	0	0	0	0	0	0	0	0	0	0	0	0	0	0	0	0	0	0	0	0	0	0	0	0	0
CA01g02800	0	4	28	15	8	26	22	17	12	17	20	17	11	6	13	26	52	15	14	7	9	15	0	19	19	14	17	33	0	18	29	20	46	41	26	43	15	20	14	21	0	15	17	9	26	36	14	22	22
CA01g02820	3	1	43	35	20	35	42	27	0	28	45	29	26	19	29	31	28	36	18	19	20	40	10	37	42	23	33	49	0	49	26	33	39	52	27	44	25	33	44	43	14	8	15	13	26	25	25	22	26
CA01g02840	0	0	0	0	0	0	0	0	0	0	0	0	0	0	0	0	0	0	0	0	0	0	0	0	0	0	0	0	0	0	0	0	0	0	0	0	0	0	0	0	0	0	0	0	0	0	0	0	0
CA01g02850	1	4	0	7	4	12	10	8	8	10	6	4	3	3	12	7	17	11	1	3	3	2	6	15	11	7	4	12	0	5	14	6	10	2	6	2	11	11	9	19	1	4	5	1	12	5	8	9	3
CA01g02870	0	0	0	0	0	0	0	0	0	0	0	0	0	0	0	0	0	0	0	0	0	0	0	0	0	0	0	0	0	0	0	0	0	0	0	0	0	2	0	0	0	0	0	0	0	0	0	0	0
CA01g02880	0	0	0	0	0	0	0	0	0	0	0	0	0	0	0	0	0	0	0	0	0	0	0	0	0	0	0	0	0	0	0	0	0	0	0	0	0	0	0	0	0	0	0	0	0	0	0	0	0
CA01g02890	0	0	0	0	0	0	0	0	0	0	0	0	0	0	0	7	5	0	0	2	0	0	0	0	0	0	0	0	0	0	0	0	0	0	0	0	0	0	0	0	0	0	0	0	0	0	0	0	0
CA01g02900	0	0	0	0	0	1	1	0	0	3	1	0	0	0	0	0	1	1	1	0	1	0	1	1	0	0	1	3	0	0	0	0	1	0	0	0	3	1	1	1	0	0	1	0	0	0	0	0	0
CA01g02920	0	0	0	0	0	0	18	0	0	0	0	0	15	0	22	35	0	50	0	27	57	0	0	0	37	0	0	43	0	38	23	26	0	0	0	42	0	70	128	0	20	0	0	0	27	36	24	23	38
CA01g02930	0	0	0	0	0	0	0	0	0	0	0	0	0	0	0	0	0	0	3	0	0	0	0	0	0	0	0	0	0	0	0	0	0	0	0	0	0	0	0	0	0	0	0	0	0	0	0	0	0
CA01g02960	0	0	0	0	0	0	0	3	0	0	0	5	11	2	0	0	0	0	0	0	0	0	8	0	2	0	0	8	0	0	0	0	5	4	0	0	0	5	0	2	6	0	0	0	0	0	0	0	10
CA01g02970	0	0	0	0	0	0	0	0	0	0	0	0	0	0	0	0	0	0	0	0	0	2	0	0	0	0	0	0	0	0	0	0	0	0	0	0	0	0	0	0	0	0	0	0	0	0	0	0	0
CA01g02990	0	0	0	0	0	0	0	0	0	0	0	0	0	0	0	0	0	0	0	0	0	0	0	0	0	0	0	0	0	0	0	0	0	0	2	0	3	0	0	0	0	0	0	0	0	0	0	0	0
CA01g03000	0	0	0	1	3	4	2	1	0	2	3	0	1	0	6	4	5	4	1	1	1	1	1	4	2	1	1	4	0	0	3	1	3	1	1	1	1	10	4	3	0	0	0	0	0	2	2	1	0
CA01g02860	1	0	11	6	7	6	14	11	4	6	7	2	7	4	14	28	12	7	4	5	4	5	4	13	7	3	4	12	1	10	13	11	8	6	5	3	8	12	6	18	4	3	4	0	3	5	2	4	7
CA01g02910	0	0	1	2	1	1	3	1	2	2	4	1	4	0	2	4	4	4	5	2	5	4	5	2	1	0	0	2	0	5	2	5	0	1	0	2	3	4	9	3	2	4	1	2	1	0	0	1	3
CA01g02940	0	0	19	10	0	16	40	31	19	14	30	0	8	10	19	15	15	23	10	10	12	18	0	11	12	0	9	21	0	14	10	17	14	31	11	28	0	19	10	18	0	2	6	0	6	14	5	11	11
CA01g02950	0	7	24	28	13	15	17	13	9	25	17	9	4	0	10	7	30	7	24	19	35	19	22	15	14	15	18	20	0	23	28	46	4	4	18	0	24	0	17	6	22	17	13	16	17	24	14	16	30
CA01g02980	0	0	13	10	0	0	9	0	0	7	0	0	0	0	0	0	7	10	7	0	0	0	0	8	0	0	0	0	0	15	12	15	9	10	0	13	0	12	14	5	12	0	0	0	0	9	0	7	0
CA01g03010	12	0	52	31	43	48	46	32	0	49	73	26	17	24	27	51	73	64	33	36	46	52	25	35	33	21	34	35	0	43	38	36	63	49	47	61	47	50	50	75	17	16	12	13	34	51	44	35	55
CA01g03050	0	0	1	1	0	0	4	0	0	1	2	1	1	0	0	0	0	0	0	0	0	1	0	0	0	0	0	2	0	1	0	0	6	3	0	2	3	2	10	2	0	0	0	0	0	1	0	0	2
CA01g03060	0	0	0	4	2	1	2	2	0	0	3	2	3	2	0	2	0	2	4	5	1	8	0	3	0	1	1	8	0	2	0	3	1	2	2	1	2	0	2	1	4	2	2	0	4	3	0	0	0
CA01g03070	0	0	0	28	11	16	51	13	0	0	0	19	44	17	0	0	0	0	56	43	30	58	0	19	9	0	0	51	0	16	12	67	50	64	0	62	0	0	0	0	133	73	31	35	46	33	0	48	14
CA01g03080	0	0	0	0	0	0	0	0	0	0	0	0	0	0	0	0	0	0	0	0	0	0	0	0	0	0	0	0	0	0	0	0	0	0	0	0	0	0	0	0	0	0	0	0	0	0	0	0	0
CA01g03100	0	0	0	0	0	0	0	0	0	0	0	0	0	0	0	0	0	0	0	0	0	0	0	0	0	1	0	0	0	0	0	0	0	0	0	0	0	0	0	0	0	0	0	0	0	0	0	0	0
CA01g03110	0	0	0	0	0	0	0	0	0	0	0	0	1	0	0	0	0	0	0	0	0	0	0	0	0	0	0	0	0	0	0	0	2	2	1	1	0	0	1	0	0	0	0	0	0	0	0	0	0
CA01g03120	0	0	0	0	0	0	0	0	0	0	0	0	0	0	0	0	0	0	0	0	0	0	0	0	0	0	0	0	0	0	0	0	0	0	0	0	0	0	0	0	0	0	0	0	0	0	0	0	0
CA01g03130	0	0	0	4	0	0	0	0	0	0	0	0	0	0	0	9	0	0	0	0	0	0	4	5	0	4	6	3	0	0	0	0	6	5	3	0	0	4	0	0	3	0	0	3	0	0	0	3	0
CA01g03150	0	0	0	0	0	0	0	0	0	0	0	0	0	0	0	0	0	0	4	0	0	0	0	0	0	0	0	0	0	0	0	0	0	0	0	0	0	0	7	0	0	0	0	0	0	0	0	0	0
CA01g03160	0	0	0	0	0	0	36	0	0	0	0	0	0	0	0	5	0	0	16	0	0	14	0	0	26	0	0	22	0	21	0	0	65	102	0	102	0	0	16	0	30	0	0	0	14	39	17	0	29
CA01g03170	0	0	0	0	0	0	0	0	0	0	0	0	0	0	0	0	0	0	0	0	0	0	0	0	0	0	0	0	0	0	0	0	0	0	0	0	0	0	0	0	0	0	0	0	0	0	0	0	0
CA01g03180	0	0	0	0	0	0	0	0	0	0	0	0	0	0	0	0	0	0	0	0	0	0	0	0	0	0	0	0	0	0	0	0	0	0	0	0	0	0	0	0	0	0	0	0	0	0	0	0	0
CA01g03190	0	0	0	18	6	10	14	7	0	0	10	0	6	0	0	13	31	0	15	13	0	16	0	0	5	0	0	15	0	13	0	18	20	18	9	12	10	21	12	0	4	2	0	0	0	6	2	6	0
CA01g03200	0	0	0	0	0	0	0	0	0	0	0	0	0	0	0	0	0	0	0	0	0	0	0	0	0	0	0	0	0	0	0	0	0	0	0	0	0	0	0	0	0	0	0	0	0	0	0	0	0
CA01g03210	0	0	0	0	0	0	0	0	0	0	0	0	0	0	0	0	0	0	0	0	0	0	0	0	0	0	0	0	0	0	0	0	0	0	0	0	0	0	0	0	0	0	0	0	0	0	0	0	0
CA01g03220	0	0	0	0	0	0	0	0	0	0	0	0	0	0	0	0	0	0	0	0	0	0	0	0	0	0	0	0	0	0	0	0	0	0	0	0	0	0	0	0	0	0	0	0	0	0	0	0	0
CA01g03230	0	0	0	0	0	0	0	0	0	0	0	0	0	0	0	0	0	0	0	0	0	0	0	0	0	0	0	0	0	0	0	0	0	0	0	0	0	0	0	0	0	0	0	0	0	0	0	0	0
CA01g03240	0	0	0	0	0	0	0	0	0	0	0	0	0	0	0	0	0	0	0	0	0	0	0	5	0	7	0	0	0	3	0	0	0	0	0	0	0	0	0	0	0	0	5	0	4	0	0	0	0
CA01g03250	0	0	0	17	29	20	35	28	0	14	22	36	36	28	21	35	45	28	15	19	36	31	19	26	29	28	22	50	0	43	35	26	56	53	140	60	26	55	22	54	33	29	27	22	42	40	32	41	42
CA01g03270	0	0	0	0	0	0	0	0	0	0	0	0	0	0	0	0	0	0	0	0	0	0	0	0	0	0	0	0	0	0	0	0	0	0	0	0	0	0	0	0	0	0	0	0	0	0	0	0	0
CA01g03280	0	0	0	0	0	0	0	0	0	0	0	0	0	0	0	0	0	0	0	0	0	0	0	0	0	0	0	0	0	0	0	0	0	0	0	0	0	0	0	0	0	0	0	0	0	0	0	0	0
CA01g03290	0	0	0	0	0	0	0	0	0	0	0	0	0	2	0	0	0	0	0	0	0	0	0	0	0	0	0	0	0	0	0	0	4	5	10	4	0	0	0	0	0	0	0	0	0	0	0	0	0
CA01g03300	0	0	0	0	0	0	0	0	0	0	0	0	0	0	0	0	0	0	0	0	0	0	0	0	0	0	0	0	0	0	0	0	0	0	0	0	0	0	0	0	0	0	0	0	0	0	0	0	0
CA01g03310	0	0	0	0	0	0	0	3	0	0	0	0	5	0	0	0	0	0	0	0	0	0	0	0	0	0	0	4	0	0	0	2	0	0	0	0	0	1	0	0	0	1	0	0	0	0	0	0	0
CA01g03340	0	0	0	0	8	0	3	0	0	0	2	4	0	0	0	9	9	3	5	8	5	0	0	0	5	0	0	8	0	3	6	8	11	4	0	0	0	0	5	0	7	8	8	0	0	4	3	3	11
CA01g03350	0	0	0	10	6	0	0	0	0	4	6	0	8	0	0	8	0	10	7	5	0	0	0	0	0	0	0	0	0	10	0	9	11	0	0	13	12	8	0	0	3	0	0	0	7	0	0	8	0
CA01g03370	0	0	0	0	2	0	0	0	0	0	0	0	0	0	0	0	0	0	0	0	0	1	0	0	0	0	0	0	0	0	0	0	0	0	0	0	0	0	0	0	0	0	0	2	0	0	0	0	0
CA01g03380	0	0	0	0	0	0	0	0	0	0	0	0	0	0	0	0	0	0	0	0	0	0	0	0	0	0	0	0	0	0	0	0	0	0	0	0	0	0	0	0	0	0	0	0	0	0	0	0	0
CA01g03390	0	0	0	0	0	0	0	0	0	0	0	0	0	0	0	0	0	0	0	0	0	0	0	0	0	0	0	0	0	0	0	0	0	0	0	0	0	0	0	0	0	0	0	0	0	0	0	0	0
CA01g03400	0	0	0	0	0	0	0	0	0	0	0	0	0	0	0	0	0	0	0	0	0	0	0	0	0	0	0	0	0	0	0	0	0	0	0	0	0	0	0	0	0	0	0	0	0	0	0	0	0
CA01g03410	0	0	0	0	2	0	0	0	0	0	0	0	0	0	0	13	0	0	48	0	47	16	0	0	0	0	0	0	0	0	0	0	0	0	0	0	0	0	0	8	40	0	0	0	0	0	0	0	10
CA01g03430	0	0	0	0	0	0	0	0	0	0	0	0	0	0	0	0	0	0	0	0	0	0	0	0	0	0	0	0	0	0	0	0	0	0	0	0	0	0	0	0	0	0	0	0	0	0	0	0	0
CA01g03440	0	0	0	0	0	0	0	0	0	0	0	0	0	0	0	0	0	0	0	0	0	0	0	0	0	0	0	0	0	0	0	0	0	0	0	0	0	0	0	0	0	0	0	0	0	0	0	0	5
CA01g03450	0	0	0	0	0	0	0	0	0	0	0	0	0	0	0	0	0	0	0	0	2	0	0	8	0	0	2	0	0	6	4	0	0	0	0	0	0	3	0	0	0	0	0	0	0	0	5	0	2
CA01g03460	0	0	0	34	36	25	41	24	0	23	40	20	31	0	22	44	0	37	15	31	34	32	0	33	39	0	0	35	0	30	38	36	54	28	0	28	20	46	30	28	25	0	0	0	0	33	0	42	39
CA01g03480	0	0	0	0	0	0	0	0	0	0	0	0	0	0	0	0	3	0	0	0	0	0	0	0	0	0	0	0	0	0	0	0	0	0	0	0	0	0	0	0	0	0	0	0	0	0	0	2	0
CA01g03490	0	0	0	0	0	0	1	0	0	0	0	0	0	0	0	0	0	0	0	0	0	0	0	0	0	0	0	0	0	1	1	0	0	0	0	0	0	0	0	0	0	0	0	0	0	0	0	1	0
CA01g03500	0	0	0	0	0	0	0	0	0	0	0	0	3	0	0	0	0	0	0	0	0	0	0	0	0	0	0	0	0	0	0	0	0	0	0	0	0	0	0	0	0	0	0	0	0	1	0	0	0
CA01g03520	0	0	0	0	0	25	43	20	0	18	0	0	0	0	0	0	0	0	0	21	0	34	0	0	68	33	0	41	0	0	39	0	37	0	0	0	0	24	28	0	0	0	0	0	0	26	0	0	33
CA01g03530	0	0	0	0	9	0	0	0	8	0	7	0	0	0	0	0	12	0	6	0	0	4	0	0	0	0	4	0	0	12	13	0	0	0	0	0	0	0	0	0	0	0	11	4	0	0	6	5	0
CA01g03550	0	0	0	0	8	6	7	0	0	7	16	2	0	0	0	0	0	0	5	5	17	0	0	0	0	0	0	0	0	8	0	0	0	0	0	2	0	0	3	0	0	0	0	0	4	0	0	0	0
CA01g03560	0	0	0	2	0	0	0	0	0	0	7	0	0	0	0	8	0	0	0	0	0	0	0	0	6	0	0	0	0	13	0	0	0	0	0	0	11	0	0	0	4	0	0	0	0	0	0	0	4
CA01g03580	0	0	0	4	0	5	3	0	0	0	10	6	14	6	0	2	0	0	0	0	3	0	3	0	0	3	0	0	0	2	0	0	10	0	0	13	0	0	0	0	7	4	0	0	0	3	0	4	6
CA01g03590	0	0	0	9	0	0	0	0	0	0	21	0	0	0	0	7	0	0	10	0	0	0	13	20	23	24	19	29	0	36	19	16	19	8	0	22	0	22	10	20	12	0	20	0	28	28	17	20	23
CA01g03600	0	0	0	0	0	0	0	0	0	10	0	13	3	5	12	0	0	28	0	8	11	12	0	15	13	0	0	19	0	0	16	12	14	10	8	0	0	0	0	16	0	13	0	0	16	19	7	10	17
CA01g03610	0	0	0	0	0	0	0	0	0	0	0	0	0	0	0	0	0	0	0	0	0	0	0	0	0	0	0	0	0	0	0	0	0	0	0	0	0	0	0	0	0	0	0	0	0	1	0	0	0
CA01g03620	0	0	0	0	9	0	0	0	0	0	0	0	0	0	0	6	0	0	0	0	0	0	0	0	0	0	0	10	0	0	0	0	8	16	0	6	0	9	7	0	0	0	0	0	7	0	0	5	0
CA01g03630	0	0	0	0	0	0	0	0	0	0	0	0	0	0	0	0	0	0	0	0	0	0	0	0	0	0	0	0	0	0	0	0	0	0	0	0	0	0	0	0	0	0	0	0	0	0	0	0	0
CA01g03650	0	0	0	0	0	0	0	0	0	0	0	0	0	0	0	0	0	0	0	0	0	0	0	0	0	0	0	0	0	0	0	0	0	0	0	0	0	0	0	0	0	0	0	0	0	0	0	0	0
CA01g03090	2	2	1	6	2	4	8	7	13	2	3	5	6	8	3	1	5	2	3	5	1	6	2	4	2	5	4	15	0	8	6	7	7	20	20	15	5	11	3	6	9	4	5	4	9	6	2	4	5
CA01g03140	0	0	10	5	0	7	9	4	0	8	0	9	0	11	8	16	0	0	3	5	3	0	4	0	0	3	0	0	0	16	12	8	10	5	0	12	6	0	0	15	8	4	6	0	0	10	0	10	0
CA01g03260	7	4	17	8	3	7	9	5	8	8	10	6	2	1	12	8	9	10	6	6	4	3	6	10	11	6	3	12	0	16	5	8	13	9	17	11	5	3	0	6	6	1	2	1	4	9	5	7	6
CA01g03320	0	0	2	0	2	6	0	7	0	0	0	8	12	5	7	8	0	5	0	0	0	0	4	10	9	5	0	0	0	11	8	14	8	5	12	15	0	9	7	0	7	3	0	6	0	9	6	9	0
CA01g03330	0	0	6	0	0	0	0	0	0	3	0	4	6	3	0	4	10	0	0	0	6	3	0	0	6	3	2	0	0	0	0	4	8	7	0	5	9	8	11	0	0	0	5	0	4	6	6	0	4
CA01g03360	0	0	37	49	36	34	38	22	27	18	52	17	0	12	6	23	8	10	38	64	28	48	46	83	56	58	34	82	0	79	57	76	41	24	24	27	10	15	13	39	91	31	35	0	77	124	83	86	116
CA01g03420	0	0	1	0	0	0	0	1	0	0	0	0	0	0	0	2	3	1	0	0	0	0	1	0	2	1	0	1	0	1	0	0	0	0	0	0	3	0	0	1	0	0	0	0	1	1	0	0	1
CA01g03470	0	0	3	0	1	3	0	1	0	0	0	1	0	0	0	2	0	0	0	0	0	1	0	0	0	0	0	0	0	1	1	3	3	0	0	0	0	0	0	0	1	0	0	0	0	0	2	1	1
CA01g03510	1	1	2	1	1	1	1	1	2	3	0	1	16	3	1	1	0	0	0	2	1	1	1	2	0	1	1	1	1	1	1	1	1	1	1	1	1	0	1	0	4	2	3	1	2	3	2	3	2
CA01g03540	0	0	1	0	0	0	2	2	0	0	0	0	0	0	0	0	0	1	0	0	0	0	0	0	0	0	0	2	0	0	0	0	0	0	3	2	0	2	1	0	2	0	0	0	0	1	0	0	0
CA01g03570	0	0	22	9	5	0	0	0	0	7	19	0	6	3	0	21	21	0	0	5	0	7	0	10	0	0	9	5	0	19	0	5	2	6	0	5	4	5	8	4	13	0	0	7	8	0	0	0	0
CA01g03640	1	3	2	7	5	5	4	6	3	3	5	3	0	0	3	2	6	2	3	5	1	5	2	7	3	3	3	9	1	6	6	3	8	2	1	10	3	0	5	0	0	1	1	0	3	4	6	0	8
CA01g03660	0	0	0	0	0	0	0	0	0	0	0	0	0	0	4	0	0	0	0	0	0	0	0	0	0	0	0	0	0	3	0	0	0	0	0	0	0	0	0	0	0	0	0	0	0	0	0	0	0
CA01g03670	0	1	8	0	8	5	0	7	0	0	4	0	0	0	0	8	8	3	0	0	0	0	0	0	0	0	0	0	0	0	3	0	0	0	0	0	0	0	0	6	0	0	0	0	0	0	0	0	0
CA01g03680	0	0	0	0	0	0	0	0	0	0	0	0	0	0	0	0	0	0	4	0	0	0	0	0	0	0	0	0	0	0	0	0	0	0	0	0	0	0	0	0	0	0	0	0	0	0	0	3	0
CA01g03710	0	0	0	0	0	0	0	0	0	0	0	0	0	0	0	0	0	0	0	0	0	0	0	0	0	0	0	0	0	0	0	0	0	0	0	0	0	0	0	0	0	0	0	0	0	0	0	0	0
CA01g03720	0	0	0	6	0	0	0	0	0	0	0	0	3	0	0	0	0	0	0	0	0	0	0	0	0	0	0	0	0	0	0	0	0	0	0	0	0	0	0	0	0	0	0	0	0	0	0	5	0
CA01g03750	0	0	0	0	0	0	0	0	0	0	1	0	0	0	1	0	0	0	1	0	0	1	0	0	0	0	0	0	0	1	5	0	1	0	0	1	0	0	0	0	0	2	0	1	1	0	0	0	0
CA01g03760	0	0	0	0	0	0	0	1	0	2	0	0	0	0	1	0	0	0	0	0	0	0	0	0	0	0	0	0	0	0	0	0	1	0	0	0	0	0	0	0	0	0	0	0	0	0	0	0	0
CA01g03770	0	0	0	0	0	0	0	0	0	0	0	0	0	0	0	0	0	0	0	0	0	0	0	0	0	0	0	0	0	0	0	0	1	1	0	0	0	0	0	0	0	0	0	0	0	0	0	0	0
CA01g03780	0	0	0	0	0	0	0	0	0	0	0	0	0	0	0	0	0	0	0	0	0	0	0	0	0	0	0	0	0	0	0	0	0	0	0	0	0	0	0	0	0	0	0	0	0	0	0	0	0
CA01g03800	0	0	0	0	0	0	0	0	0	0	0	0	0	0	0	0	0	0	0	0	0	0	0	0	0	0	0	0	0	0	0	0	0	0	1	0	0	0	0	0	0	0	0	0	0	0	0	0	0
CA01g03810	0	0	0	0	0	0	0	0	0	0	0	0	1	1	0	0	0	0	0	0	0	0	0	0	0	0	0	0	0	0	0	0	0	0	0	0	0	0	0	0	0	0	0	0	0	0	0	1	0
CA01g03820	0	0	0	0	0	0	0	0	0	0	0	0	0	0	0	0	0	0	0	0	0	0	0	0	0	0	0	0	0	0	0	0	0	0	0	0	0	0	0	0	0	0	0	0	0	0	0	0	0
CA01g03840	0	0	0	1	5	0	2	0	0	0	0	0	1	1	0	0	0	0	1	2	0	1	0	0	0	0	0	0	0	0	0	0	2	5	26	2	0	0	0	2	0	0	0	0	0	0	0	0	0
CA01g03730	0	0	2	7	2	1	6	2	2	3	1	1	2	0	1	7	6	7	6	2	1	6	0	3	6	2	6	5	0	7	5	5	4	7	1	3	3	8	5	2	3	0	0	0	5	3	7	4	5
CA01g03740	1	0	10	8	7	3	8	5	3	7	9	6	5	5	8	14	6	14	8	7	11	5	9	7	8	7	6	16	0	10	6	4	5	5	7	4	12	11	11	15	7	4	6	2	4	7	6	7	7
CA01g03790	1	0	5	22	13	22	49	28	3	28	15	94	86	19	23	37	11	30	17	14	28	15	4	22	19	13	15	31	0	24	19	15	171	124	35	107	28	97	86	78	6	1	4	2	13	14	12	14	30
CA01g03830	2	0	3	12	3	6	4	1	0	7	5	1	1	1	1	1	1	1	7	6	4	15	2	2	1	1	3	0	0	13	6	7	1	3	1	6	2	3	2	0	5	3	2	0	0	1	4	3	0
CA01g03850	4	1	15	19	6	6	14	4	3	7	8	8	8	3	4	4	1	4	12	16	10	9	2	7	10	1	6	11	1	22	20	17	9	4	6	9	1	9	2	4	14	8	4	4	2	7	5	12	6
CA01g03860	0	0	12	18	8	0	16	10	0	13	7	0	0	0	11	29	15	19	24	0	10	11	0	0	14	0	10	22	0	14	9	9	22	13	0	24	10	32	21	27	7	0	0	0	4	9	11	0	23
CA01g03870	0	0	6	0	5	0	8	8	0	0	6	0	0	0	0	16	5	7	2	9	8	10	0	12	13	2	4	9	0	15	10	11	11	8	0	0	7	11	9	9	4	1	8	0	0	9	6	0	9
CA01g03880	0	0	0	0	0	0	0	0	0	0	0	0	0	0	0	0	0	0	0	0	0	0	0	0	0	0	0	0	0	0	0	0	0	0	0	0	0	0	0	0	0	0	0	0	0	0	0	0	0
CA01g03900	0	0	0	0	0	0	0	0	0	0	0	0	0	0	0	0	0	0	0	0	0	0	0	0	0	0	0	0	0	0	0	0	0	0	0	0	0	0	0	0	0	0	0	0	0	0	0	0	0
CA01g03920	0	0	0	0	0	0	0	0	0	0	0	0	0	0	0	0	0	0	0	0	0	0	0	0	0	0	0	0	0	0	0	0	0	0	0	0	0	0	0	0	0	0	0	0	0	0	0	0	0
CA01g03930	0	0	0	0	0	0	0	0	0	0	7	0	0	0	0	0	0	0	0	0	2	0	0	0	0	0	0	0	0	0	0	0	0	0	0	0	0	0	0	0	0	0	0	0	0	0	0	0	0
CA01g03940	0	0	0	0	0	0	0	0	0	0	0	0	0	0	0	0	0	0	0	0	0	0	0	0	0	0	0	0	0	0	0	0	0	0	0	0	0	0	0	0	0	0	0	0	0	0	0	0	0
CA01g03950	0	0	0	0	0	0	0	0	0	0	0	0	0	0	0	0	0	0	0	0	0	0	0	0	0	0	0	0	0	0	0	0	0	0	0	0	0	0	0	0	0	0	0	0	0	0	0	0	0
CA01g03960	0	0	0	0	0	0	0	0	0	0	0	0	0	0	0	0	0	0	0	0	2	0	0	0	0	0	0	0	0	0	2	0	0	0	0	0	0	0	0	0	4	0	0	0	0	2	0	0	3
CA01g03970	0	0	0	0	0	0	0	0	0	0	0	0	0	0	0	0	0	0	0	0	0	0	0	0	2	0	0	0	0	0	0	0	0	0	0	0	0	0	0	0	0	0	0	0	0	0	0	0	0
CA01g03910	0	4	9	4	3	5	2	0	10	2	4	1	0	5	2	2	0	0	2	8	6	2	5	3	6	2	5	7	0	4	3	4	3	4	3	1	2	2	0	1	4	0	1	3	1	8	7	4	4
CA01g03980	0	0	3	10	10	12	19	20	17	7	15	5	0	0	10	26	0	7	7	8	11	0	7	4	12	10	12	17	0	0	8	11	24	17	0	11	0	22	11	26	11	6	12	8	10	13	0	16	14
CA01g03990	0	0	0	0	0	0	0	0	0	0	0	0	0	0	0	0	0	0	0	0	0	0	0	0	0	0	0	0	0	0	0	0	0	0	0	0	0	0	0	0	0	0	0	0	0	0	0	0	0
CA01g04010	0	0	0	0	0	0	0	0	0	0	0	0	0	0	0	0	0	0	0	0	0	0	0	0	0	0	0	0	0	1	0	0	0	0	0	0	0	0	0	0	0	0	0	0	0	0	0	0	0
CA01g04030	0	0	0	0	0	0	0	0	0	2	0	1	3	2	0	1	0	0	0	0	0	1	0	0	0	0	2	1	0	3	1	0	0	0	0	0	0	0	0	0	0	0	2	0	1	0	1	0	0
CA01g04050	0	0	0	0	0	0	0	0	0	0	0	0	0	0	0	0	0	0	0	0	0	0	0	0	0	0	0	0	0	0	0	0	0	0	0	0	0	0	0	0	0	0	0	0	0	0	0	0	0
CA01g04060	0	0	0	0	0	0	0	0	0	0	0	0	0	0	0	0	0	0	0	0	0	0	0	0	0	0	0	0	0	0	0	0	0	0	0	0	0	0	0	0	0	0	0	0	0	0	0	0	0
CA01g04000	5	5	39	53	46	61	87	60	45	27	59	9	5	9	32	44	38	15	34	21	14	31	23	76	49	35	52	91	4	81	57	106	28	20	13	17	23	93	45	60	54	21	25	19	59	47	20	46	43
CA01g04020	0	0	14	9	0	0	13	17	0	5	13	10	0	16	0	29	12	6	15	17	13	9	16	29	25	26	31	33	0	30	40	22	23	28	11	35	0	0	0	0	36	0	28	13	37	43	17	30	32
CA01g04040	3	4	9	10	4	8	16	10	8	6	8	12	11	7	7	14	12	4	19	9	32	13	24	14	18	14	18	22	3	23	17	13	14	14	2	15	11	20	14	24	26	15	10	12	23	15	19	22	29
CA01g04070	0	0	2	6	10	6	16	8	0	12	15	0	8	0	4	20	11	5	0	9	0	0	6	10	10	10	6	12	0	14	7	7	18	12	8	13	7	20	10	16	9	10	9	0	7	12	11	11	12
CA01g04110	0	0	0	0	0	3	8	0	0	0	0	0	6	0	0	5	0	0	5	0	4	0	0	0	0	0	0	10	0	7	8	0	6	11	0	12	0	0	4	0	0	0	3	0	7	4	0	0	9
CA01g04120	0	0	0	0	0	0	0	0	0	0	0	0	0	0	0	0	0	0	0	0	0	0	0	0	12	5	0	0	0	9	0	0	10	12	0	0	0	13	0	0	0	0	0	0	0	0	0	0	0
CA01g04130	0	0	0	0	0	0	0	0	0	0	0	0	0	0	0	0	0	0	0	0	0	0	0	0	0	0	0	0	0	2	0	5	0	0	0	0	0	0	0	0	0	0	2	0	0	10	0	0	0
CA01g04140	0	0	0	1	1	1	1	0	1	1	2	0	1	0	0	0	0	1	1	2	1	0	1	0	0	1	1	0	1	1	2	0	1	1	0	2	1	2	0	0	0	1	1	1	1	0	1	1	3
CA01g04160	0	0	0	0	0	3	5	2	0	0	0	0	0	0	0	2	0	0	3	1	0	0	0	0	4	0	0	0	0	0	1	0	4	0	0	0	3	0	5	0	4	3	2	0	0	4	2	0	9
CA01g04170	0	0	0	2	1	0	1	5	0	0	0	0	4	0	1	0	0	2	1	2	2	1	2	0	1	3	3	1	0	1	3	1	5	0	0	2	0	1	0	2	7	20	8	9	2	3	4	8	3
CA01g04200	0	0	0	0	0	0	0	0	0	0	0	0	0	0	0	0	0	0	0	0	0	0	0	0	0	0	0	0	0	0	0	0	0	0	0	0	0	0	0	0	0	0	0	0	0	0	0	0	0
CA01g04210	0	0	0	0	0	1	9	0	0	0	1	0	0	0	0	0	0	0	1	0	0	0	0	0	0	0	0	0	0	1	0	0	8	12	3	13	0	1	0	1	0	0	0	0	1	0	1	0	0
CA01g04230	0	0	0	15	0	11	21	9	18	10	28	15	0	0	7	7	0	0	4	6	5	6	6	6	0	15	12	0	0	11	8	5	10	9	0	0	7	0	8	14	0	0	0	0	0	0	5	8	0
CA01g04240	0	0	0	0	0	0	0	0	0	0	0	0	0	0	0	0	0	0	0	0	0	0	0	0	0	0	0	0	0	0	0	0	0	0	0	0	0	0	0	0	0	0	0	0	0	0	0	0	0
CA01g04250	0	0	0	0	0	0	0	0	0	0	0	0	0	0	0	0	0	0	0	0	0	0	0	0	0	0	0	0	0	0	0	0	0	0	0	0	0	0	0	0	0	0	0	0	0	0	0	0	0
CA01g04260	0	0	0	0	0	0	0	0	0	0	0	0	0	0	0	0	0	0	0	0	0	0	0	0	0	0	0	0	0	0	0	0	0	0	0	0	0	0	0	0	0	0	0	0	0	0	0	0	0
CA01g04090	0	0	44	46	22	29	40	16	0	37	42	0	0	0	33	40	48	68	25	38	34	40	29	24	36	0	34	36	0	42	22	24	40	24	45	9	37	43	53	46	17	9	14	5	19	24	36	28	25
CA01g04100	0	0	15	11	19	17	19	17	0	12	0	15	15	8	15	49	10	11	0	0	0	0	0	0	17	10	4	16	0	17	0	0	20	33	32	32	5	10	0	22	8	0	4	0	4	11	0	0	10
CA01g04150	0	0	2	3	6	2	3	2	0	1	2	2	6	1	0	3	0	2	1	1	1	2	0	4	0	1	3	1	0	3	1	1	1	5	1	1	2	1	2	3	2	2	2	1	2	1	0	1	4
CA01g04180	0	0	3	4	0	4	6	5	0	7	4	3	2	1	2	2	1	7	2	4	3	2	1	2	4	0	2	5	1	9	5	8	8	16	0	9	1	15	15	3	8	3	4	0	8	14	3	9	14
CA01g04190	0	0	2	0	0	0	0	0	0	0	0	0	4	0	0	0	0	0	0	1	0	1	0	0	0	0	1	1	0	0	0	0	0	0	0	0	0	0	0	0	0	0	0	0	2	0	0	0	0
CA01g04220	2	1	4	2	6	4	9	5	3	7	7	5	3	3	3	7	1	2	4	7	11	6	5	9	9	18	14	18	0	10	9	8	21	16	13	19	3	1	5	14	7	2	1	0	9	13	7	8	7
CA01g04290	0	0	0	0	11	0	0	0	0	0	0	0	20	0	0	0	0	0	0	0	0	0	0	0	12	6	0	0	0	10	0	0	0	9	0	0	0	0	0	9	0	0	0	0	8	0	0	0	0
CA01g04300	0	0	0	0	0	0	0	0	0	0	0	0	0	0	0	0	0	0	0	0	0	0	0	0	0	0	0	0	0	0	0	0	0	0	0	0	0	0	0	0	0	0	0	0	0	0	0	0	0
CA01g04330	0	0	0	1	0	0	2	0	0	0	0	0	2	0	0	1	0	0	0	1	0	1	1	1	0	0	1	2	0	0	0	1	1	1	0	2	0	1	2	0	0	0	0	0	0	0	1	0	2
CA01g04340	0	0	0	0	0	0	0	0	0	0	0	0	0	0	0	0	0	0	0	0	0	0	0	0	0	0	0	0	0	0	0	0	3	3	0	0	0	0	0	4	0	0	0	0	0	0	0	3	0
CA01g04380	0	0	0	0	0	15	0	0	0	0	0	0	16	0	0	0	0	15	0	0	0	0	0	0	0	0	0	0	0	0	0	0	0	0	0	0	12	0	0	0	0	15	16	0	0	0	0	0	0
CA01g04400	0	0	0	0	0	0	0	0	0	0	0	0	0	0	0	0	0	0	0	0	0	0	0	0	0	0	0	0	0	0	0	0	0	0	0	0	0	0	0	0	0	0	0	0	0	0	0	0	0
CA01g04410	0	0	0	0	0	0	0	0	0	0	0	0	0	0	0	0	0	0	0	0	0	0	0	0	0	0	0	0	0	0	0	0	0	0	0	0	0	0	0	0	0	0	0	0	0	0	0	0	0
CA01g04420	1	0	0	0	1	2	1	1	0	4	0	2	2	0	0	1	0	1	0	0	0	0	0	0	0	1	0	0	0	0	0	0	1	5	0	1	0	4	1	5	0	1	0	0	0	1	0	0	0
CA01g04460	0	0	0	3	3	3	3	0	0	2	2	0	0	3	0	0	0	0	0	0	0	0	0	0	0	0	0	0	0	0	0	0	0	0	2	0	0	0	0	0	3	2	0	0	5	0	0	0	2
CA01g04470	0	0	0	0	0	0	0	0	0	0	0	0	0	0	0	0	0	0	0	0	0	0	0	0	0	0	0	0	0	0	0	0	0	0	0	0	0	0	0	0	0	0	0	0	0	0	0	0	0
CA01g04480	0	0	0	0	0	0	0	0	0	0	0	0	0	0	0	0	0	0	0	0	0	0	0	0	0	0	0	0	0	0	0	0	0	0	2	0	0	0	0	0	0	0	0	0	0	0	0	0	0
CA01g04490	0	0	0	0	0	0	0	0	0	0	0	0	0	0	0	0	0	0	0	0	0	0	0	0	0	0	0	0	0	0	0	0	0	0	0	0	0	0	0	0	0	0	0	0	0	0	0	0	0
CA01g04500	0	0	0	0	0	0	0	0	0	0	0	0	0	0	0	0	0	0	0	0	0	0	0	0	0	0	0	0	0	0	0	0	0	0	0	0	0	0	0	0	0	0	0	0	0	0	0	0	0
CA01g04510	0	0	0	0	5	0	0	0	6	4	14	0	9	3	10	0	7	6	0	7	0	3	0	5	0	0	0	12	0	13	4	0	0	16	0	16	2	6	4	0	8	13	6	0	11	6	0	0	8
CA01g04530	0	0	0	0	0	0	0	0	0	0	15	0	0	0	0	0	0	0	0	40	0	38	0	0	0	13	0	33	0	17	27	30	20	16	0	0	0	9	0	0	0	29	31	0	0	28	0	25	0
CA01g04550	0	1	0	0	2	6	0	0	0	0	13	0	0	0	0	7	2	3	4	9	0	6	8	14	13	18	13	15	1	8	17	5	7	5	8	0	2	2	0	3	21	14	49	29	47	45	27	40	40
CA01g04570	0	0	0	0	0	0	0	0	0	0	0	0	5	0	0	0	0	0	0	0	0	0	0	0	0	0	0	0	0	0	0	0	0	7	0	0	0	0	0	0	0	0	0	0	0	6	0	0	0
CA01g04310	0	0	5	6	2	2	3	4	2	1	12	2	2	3	5	6	4	5	5	2	7	12	2	5	1	3	2	3	0	2	3	2	4	1	0	1	0	1	1	5	2	1	4	1	1	2	0	0	1
CA01g04320	8	0	17	12	0	19	18	12	11	0	0	19	30	0	19	0	28	32	20	12	25	27	18	20	19	26	25	34	0	28	0	14	32	0	39	29	18	21	20	50	17	0	0	0	19	0	20	21	31
CA01g04350	0	0	4	0	0	0	0	0	0	0	0	0	0	0	0	0	6	0	0	0	0	0	0	2	0	0	0	0	0	0	0	0	0	0	0	0	0	0	0	0	0	0	0	0	0	0	0	0	2
CA01g04360	0	0	2	2	1	0	0	0	0	2	0	0	0	1	0	0	0	0	0	1	1	1	0	2	1	0	0	0	0	0	2	0	1	2	0	0	6	0	0	3	2	0	1	0	1	0	2	3	0
CA01g04370	1	1	2	12	2	7	15	2	10	2	14	3	2	3	10	10	5	4	9	7	3	5	4	5	10	14	6	10	0	16	11	10	13	9	3	3	7	7	2	6	10	7	10	7	8	16	9	10	5
CA01g04390	0	0	3	0	3	0	4	0	0	0	0	5	0	4	0	5	0	0	3	0	0	0	0	12	6	0	0	5	0	4	4	8	3	5	0	0	4	0	0	0	5	0	3	0	0	0	0	4	7
CA01g04430	2	0	12	24	7	18	19	11	15	3	15	6	10	8	18	11	27	9	16	10	21	11	7	21	22	15	33	31	0	21	14	12	16	9	4	13	14	22	19	34	20	11	13	7	28	31	25	34	34
CA01g04440	0	0	23	27	0	24	0	17	0	0	0	0	0	0	9	0	26	0	0	0	0	0	0	0	0	11	7	0	0	0	0	12	20	10	0	0	0	15	0	0	0	0	0	5	0	25	0	0	0
CA01g04450	0	1	3	7	4	5	2	2	0	3	3	0	2	3	0	1	7	1	1	2	2	4	3	3	4	1	3	0	0	1	3	3	3	2	0	4	3	3	2	6	2	1	3	0	4	8	1	3	1
CA01g04520	12	0	63	9	27	21	32	43	60	58	132	50	46	24	0	66	97	34	86	45	99	48	0	73	58	50	53	93	0	47	47	78	127	97	0	105	21	55	55	99	157	199	93	84	174	132	99	136	149
CA01g04540	0	0	2	0	0	0	3	0	0	0	0	0	0	0	0	0	0	0	0	0	0	0	0	0	0	0	0	0	0	0	0	0	0	0	0	0	0	0	0	0	1	0	0	0	0	2	0	0	0
CA01g04560	74	0	211	290	249	359	375	275	418	211	448	351	104	258	325	410	411	297	245	263	220	288	210	268	290	310	268	345	0	271	341	230	447	370	318	418	347	297	252	415	244	242	273	244	308	302	229	313	356
CA01g04580	0	0	0	0	0	0	0	0	0	0	0	0	0	0	0	0	0	0	0	0	0	0	0	0	0	0	0	0	0	0	0	0	0	0	0	0	0	0	0	0	0	0	0	0	0	0	0	0	0
CA01g04590	0	0	14	8	6	5	14	1	1	0	5	1	10	3	1	5	0	3	3	1	2	5	0	1	8	0	5	8	0	8	4	4	8	5	0	3	2	4	3	1	7	3	2	1	14	10	1	14	7
CA01g04630	0	0	0	0	0	0	0	0	0	0	0	0	0	0	0	0	0	0	0	0	0	0	0	0	0	0	0	0	0	0	0	0	0	0	0	0	0	0	0	0	0	0	0	0	0	0	0	0	0
CA01g04660	0	0	0	0	0	0	0	0	0	0	0	0	0	0	0	0	0	0	1	0	0	0	0	0	0	0	0	0	0	0	0	0	0	0	0	0	0	0	0	0	0	0	0	0	0	0	0	0	0
CA01g04670	0	0	0	0	0	0	0	0	0	0	0	0	0	0	0	0	0	0	0	0	0	0	0	0	0	0	0	0	0	0	0	0	0	0	0	0	0	0	0	0	0	0	0	0	0	0	0	0	0
CA01g04610	0	4	1	10	14	21	117	9	2	8	14	11	14	2	2	7	1	8	3	0	10	6	1	2	3	0	2	5	1	1	5	1	95	165	17	204	4	21	14	8	0	3	0	4	1	2	4	2	2
CA01g04620	0	1	1	31	21	38	98	14	2	44	33	39	28	8	9	42	18	15	3	0	9	6	1	4	6	0	3	6	0	6	3	6	67	122	16	146	8	37	22	17	0	1	1	2	1	2	2	6	4
CA01g04640	3	0	9	18	17	25	12	0	0	13	20	15	51	27	11	9	22	0	15	22	18	11	15	19	15	14	6	18	0	11	11	16	16	13	10	12	17	20	16	0	16	19	26	19	25	24	12	35	22
CA01g04650	0	0	3	2	1	2	3	2	1	3	2	1	2	0	4	2	5	8	2	2	4	4	1	9	4	1	3	3	0	7	4	1	3	6	0	2	6	13	12	9	3	3	3	2	2	5	2	7	8
CA01g04680	23	20	153	193	119	158	207	168	158	105	288	146	97	138	138	350	300	151	88	130	186	124	93	116	161	131	187	265	0	219	192	94	239	203	411	232	115	207	122	244	137	112	165	83	200	253	199	277	298
CA01g04720	0	0	0	0	0	0	0	0	0	0	0	0	0	0	0	0	0	1	0	0	0	0	0	0	0	0	0	0	0	0	0	0	0	0	0	0	0	0	0	0	0	0	0	0	0	0	0	0	0
CA01g04750	0	0	0	0	0	2	0	0	0	0	0	0	0	0	0	0	0	0	0	0	0	0	0	0	8	0	0	8	0	0	0	0	6	0	0	0	0	0	0	0	0	0	0	0	0	0	0	0	0
CA01g04760	0	0	0	0	0	0	0	0	0	0	0	0	0	0	0	0	0	0	0	0	0	0	0	0	0	0	0	0	0	0	0	0	0	0	0	0	0	0	0	0	0	0	0	0	0	0	0	0	0
CA01g04770	0	0	0	0	0	0	0	0	0	0	0	0	0	0	0	0	0	0	0	0	0	0	0	0	0	0	0	0	0	0	0	0	0	0	0	0	0	0	0	0	0	0	0	0	0	0	0	0	0
CA01g04790	0	0	0	0	0	0	0	0	0	0	0	0	0	0	0	0	0	0	0	0	0	0	0	0	0	0	0	0	0	0	0	0	0	0	0	0	14	3	4	0	0	0	0	0	0	0	0	0	0
CA01g04800	0	0	0	0	0	0	0	0	0	0	0	0	0	0	0	0	0	0	0	0	0	0	0	0	0	0	0	0	0	0	0	0	0	0	0	0	0	0	0	0	0	0	0	0	5	0	0	0	10
CA01g04810	0	0	0	0	0	0	0	0	0	0	0	0	0	0	0	0	0	0	0	0	0	0	0	0	0	0	0	0	0	0	0	0	0	0	0	0	0	0	0	0	0	0	0	0	0	0	0	0	0
CA01g04730	0	7	22	17	19	13	26	18	0	14	19	23	27	31	20	20	49	8	19	30	32	11	24	38	33	22	54	43	0	31	33	24	40	27	33	18	12	24	18	18	32	52	37	37	39	47	32	57	50
CA01g04740	0	0	9	14	14	15	5	10	14	12	9	0	0	4	19	17	0	4	5	6	5	3	11	6	0	0	3	6	0	10	16	7	10	0	0	4	6	12	0	9	0	0	4	4	0	5	3	9	14
CA01g04780	4	0	18	17	8	14	0	9	26	0	0	0	19	0	0	13	0	0	8	14	8	0	9	17	14	11	11	0	0	16	12	0	0	0	0	8	14	0	0	0	9	0	8	0	0	12	16	10	22
CA01g04820	0	0	1	0	1	2	0	0	2	1	0	0	0	1	0	1	6	1	1	1	1	0	1	2	2	1	0	1	0	0	0	0	0	2	0	0	0	0	0	3	1	0	1	0	2	0	1	2	0
CA01g04850	0	0	0	1	2	0	0	0	0	0	2	0	0	0	0	0	0	0	0	0	0	0	0	0	3	2	0	6	0	2	0	0	0	0	0	0	3	0	3	0	0	2	0	0	0	0	3	0	4
CA01g04860	0	0	0	0	0	0	0	0	0	0	0	0	0	0	0	0	0	0	0	0	0	0	0	0	0	0	0	0	0	0	0	0	0	0	0	0	0	0	0	0	0	0	0	0	0	0	0	0	0
CA01g04870	0	0	0	6	0	3	8	0	0	0	8	0	0	0	0	0	0	4	4	9	0	3	0	5	0	0	0	0	0	11	7	0	10	0	0	0	0	12	6	0	0	3	0	0	0	7	9	12	17
CA01g04830	0	1	2	1	1	1	5	3	0	1	2	1	0	0	3	0	1	0	2	2	6	3	1	1	6	1	1	2	0	1	1	2	2	2	2	1	1	6	3	2	3	3	0	0	2	2	2	5	5
CA01g04840	1	0	3	6	7	4	14	9	1	4	3	4	1	1	1	8	1	2	2	4	5	2	1	0	4	4	2	4	0	2	4	4	5	3	0	11	6	7	4	6	0	3	3	0	4	3	8	4	9
CA01g04880	1	3	16	10	12	14	26	8	6	11	33	8	4	7	6	14	10	10	18	17	24	18	21	31	42	40	55	29	1	40	34	23	30	21	3	17	12	19	9	21	35	20	27	27	36	51	38	43	47
CA01g04890	0	0	2	0	0	0	0	0	0	0	0	0	0	0	0	0	0	0	0	0	0	0	0	0	5	0	0	0	0	0	0	0	8	0	0	0	0	0	0	0	0	0	0	0	0	5	0	0	7
CA01g04900	7	5	24	29	31	27	37	35	25	24	16	10	17	19	34	45	113	38	21	14	47	15	13	9	33	12	16	24	0	30	18	27	28	18	0	23	42	78	65	83	0	6	4	0	15	8	18	15	26
CA01g04910	0	0	0	0	0	0	0	0	0	0	0	0	0	0	0	0	0	0	0	1	0	0	0	0	0	0	0	3	0	0	0	0	0	0	0	0	2	0	0	0	0	0	0	0	0	0	0	0	2
CA01g04920	0	0	0	0	0	0	0	0	0	0	0	0	0	0	0	0	0	0	0	0	0	0	0	0	0	0	0	0	0	0	0	0	0	0	0	0	0	0	0	0	0	0	0	0	0	0	0	0	0
CA01g04930	0	0	0	0	0	0	0	0	0	0	0	0	0	0	0	0	0	0	3	0	9	0	0	0	0	0	0	0	0	9	0	5	0	0	0	0	22	12	17	0	0	0	0	0	0	0	0	0	0
CA01g04940	0	0	0	94	67	74	322	33	0	88	51	131	62	0	30	63	21	40	0	5	10	39	0	0	0	0	0	0	0	5	6	0	166	380	0	463	31	64	51	14	0	0	0	0	0	0	0	0	0
CA01g04960	0	0	0	0	0	0	0	0	0	0	0	0	0	0	0	0	0	0	0	0	0	0	0	0	2	0	0	3	0	0	0	0	0	0	0	0	0	0	0	0	0	0	0	0	0	0	0	0	0
CA01g04970	0	0	0	0	0	0	3	4	0	0	0	0	0	0	0	0	6	0	0	0	0	4	0	0	0	0	0	0	0	0	0	0	0	0	0	0	3	9	7	11	5	2	3	0	0	0	0	0	0
CA01g04980	0	0	0	0	0	0	0	1	0	0	0	0	0	0	0	0	2	1	1	0	0	1	0	0	0	1	0	0	0	0	0	0	1	1	0	0	0	3	0	1	2	0	0	0	0	0	0	0	1
CA01g05000	0	0	0	7	0	0	6	0	0	0	0	0	0	0	0	0	0	0	0	0	0	0	0	0	0	0	0	0	0	0	0	0	0	0	0	0	0	0	0	0	2	0	0	0	0	0	0	0	0
CA01g05020	0	0	0	0	0	0	0	0	0	0	0	0	0	0	0	0	0	0	0	0	0	0	0	0	0	0	0	0	0	0	0	0	0	0	0	0	0	0	0	0	0	0	0	0	0	0	0	0	0
CA01g05040	0	0	0	0	0	0	0	0	0	0	0	0	0	0	0	0	0	0	0	0	0	0	0	0	0	0	0	0	0	0	0	0	0	0	0	0	0	0	0	0	0	0	0	0	0	0	0	0	0
CA01g05050	0	0	0	0	0	0	0	0	0	0	0	0	0	0	0	0	0	0	0	0	0	0	0	0	0	0	0	0	0	0	0	0	0	0	0	0	0	0	0	0	0	0	0	0	0	0	0	0	0
CA01g05060	0	0	0	0	0	0	0	0	0	0	0	0	0	0	0	0	1	0	0	0	0	0	0	0	0	0	0	0	0	0	0	0	0	0	0	0	0	0	0	0	0	0	0	0	0	0	0	0	0
CA01g05070	0	0	0	0	0	0	0	0	0	0	0	0	0	0	0	0	0	0	0	0	0	0	0	0	0	0	0	0	0	0	0	0	0	0	0	0	0	0	0	0	0	0	0	0	0	0	0	0	0
CA01g05080	0	0	0	4	0	1	5	2	2	2	2	1	1	1	1	3	2	4	1	2	0	1	4	1	2	2	0	5	1	6	1	1	4	2	0	6	1	0	1	3	0	0	1	1	0	2	2	1	3
CA01g05100	0	0	0	0	0	0	11	0	0	0	0	0	0	0	0	0	0	9	11	0	0	0	0	0	16	0	0	0	0	0	0	6	0	0	0	12	0	12	12	0	9	0	0	0	0	12	5	0	12
CA01g05120	0	0	0	0	10	0	0	23	0	0	0	0	11	0	0	32	0	0	0	0	0	0	0	0	0	0	0	0	0	0	0	0	0	0	0	0	0	0	0	0	2	0	0	0	0	0	0	0	0
CA01g05160	0	0	0	0	0	0	0	0	0	0	0	0	0	0	0	1	0	1	0	0	0	0	0	0	0	0	0	0	0	0	0	0	0	0	0	0	0	0	2	0	0	0	0	0	0	0	0	0	0
CA01g05170	0	0	0	0	0	0	15	0	0	0	0	0	0	0	0	0	0	0	0	0	0	0	0	0	0	0	0	0	0	0	0	0	9	0	0	8	0	0	0	0	0	0	0	0	0	0	0	0	0
CA01g05180	0	0	0	0	0	0	0	0	0	0	0	0	0	0	0	0	0	0	0	0	0	0	0	0	0	0	0	0	0	0	0	0	0	0	0	0	0	0	0	0	0	0	0	0	0	0	0	0	0
CA01g05190	0	0	0	0	0	0	0	0	0	0	0	0	0	0	0	0	23	8	0	4	0	10	0	11	0	0	0	0	0	0	0	0	0	0	0	17	0	0	0	0	4	0	0	0	10	10	5	8	9
CA01g05200	0	0	0	13	0	15	28	14	0	26	21	24	11	0	13	14	0	31	16	0	25	21	0	15	20	0	0	18	0	26	11	23	26	29	0	22	24	25	32	11	9	0	7	0	0	0	0	9	18
CA01g05210	0	0	0	0	0	0	0	0	0	0	0	0	0	0	0	0	0	0	0	0	0	0	0	0	0	0	0	0	0	0	0	0	0	0	0	0	0	0	0	0	0	0	0	0	0	0	0	0	0
CA01g05220	2	0	0	0	0	0	0	0	0	0	0	0	0	0	0	0	0	0	11	0	33	0	0	0	0	0	0	0	0	0	0	0	0	0	0	0	0	0	0	0	9	0	0	0	0	0	0	5	0
CA01g05250	0	0	0	0	0	0	0	0	0	0	0	0	0	0	0	0	0	0	0	0	0	0	0	0	0	0	0	0	0	0	0	0	0	0	0	0	0	0	0	0	0	0	0	0	0	0	0	0	0
CA01g05260	0	0	0	12	0	16	13	0	0	0	0	0	0	0	0	0	0	0	0	0	0	0	0	0	0	0	0	0	0	0	0	0	0	0	0	0	0	0	0	0	0	0	0	0	0	0	0	0	0
CA01g05270	0	0	0	1	2	0	0	0	0	0	0	0	0	0	0	0	0	0	0	0	0	0	0	0	0	0	0	0	0	0	0	0	0	0	0	0	0	0	0	0	0	0	0	0	0	0	0	1	0
CA01g05280	0	0	0	0	0	0	0	0	0	0	0	0	0	0	0	0	0	0	0	0	0	0	0	0	0	0	0	0	0	0	0	0	0	0	1	0	0	0	0	0	0	0	0	0	0	0	0	0	0
CA01g05300	0	0	0	0	0	0	0	0	0	0	0	0	0	0	0	0	0	0	0	0	0	0	0	0	0	0	0	0	0	0	0	0	0	0	0	0	0	0	0	0	0	0	0	0	0	0	0	0	0
CA01g05310	0	0	0	0	0	0	0	0	0	0	0	0	0	0	0	0	0	0	0	0	0	0	0	0	0	0	0	0	0	0	0	0	0	0	0	0	0	0	0	0	0	0	0	0	0	0	0	0	0
CA01g05320	0	0	0	0	0	0	0	0	0	0	0	0	0	0	0	0	0	0	0	0	0	0	0	0	0	0	0	0	0	0	0	0	0	0	0	0	0	0	0	0	0	0	0	0	0	0	0	1	0
CA01g05330	0	0	0	0	0	0	5	0	0	0	0	0	0	0	0	0	0	0	0	0	0	0	0	0	0	0	0	0	0	0	0	0	0	0	0	0	0	0	0	0	0	0	0	0	0	0	0	0	0
CA01g04950	0	0	1	0	0	1	3	0	0	0	0	0	0	0	0	0	0	0	0	0	0	0	0	0	0	0	0	0	0	0	0	0	2	3	0	1	0	1	0	0	0	0	0	0	0	0	0	0	0
CA01g04990	1	0	2	2	1	1	1	1	2	2	4	0	9	1	1	2	3	1	1	1	1	2	0	1	1	1	1	3	0	1	2	1	1	2	0	3	2	1	0	2	2	1	2	1	2	2	2	3	2
CA01g05010	0	2	6	6	17	16	17	11	7	22	10	19	36	24	9	16	37	8	18	14	23	9	31	18	17	13	16	38	2	21	21	19	80	31	45	67	11	45	14	86	65	130	55	59	67	60	38	100	36
CA01g05030	0	0	3	0	0	2	6	4	0	4	0	0	0	0	0	0	4	0	0	0	0	0	2	0	0	0	0	3	0	0	0	0	0	7	0	0	4	9	6	8	0	8	7	0	3	9	7	0	6
CA01g05090	0	1	1	1	0	2	1	2	0	0	0	1	1	0	0	2	2	1	2	3	5	2	0	2	0	1	0	1	0	1	0	0	2	3	0	5	1	1	4	1	0	0	0	0	2	1	3	4	9
CA01g05110	0	3	9	2	5	3	6	9	7	0	0	0	14	5	5	10	7	0	2	11	2	3	4	10	9	6	6	0	0	6	4	0	11	7	3	13	6	4	5	15	16	12	15	10	5	11	10	15	18
CA01g05130	0	0	1	9	2	5	6	8	1	4	3	1	2	0	6	6	10	11	2	1	1	2	0	8	6	6	5	8	1	9	8	3	6	1	5	3	2	6	11	10	0	2	2	0	2	5	4	3	1
CA01g05140	5	13	37	30	15	25	37	9	56	14	27	4	6	4	3	17	4	16	28	23	20	38	16	60	48	29	31	83	3	51	41	79	15	22	8	14	4	15	20	13	27	11	8	6	58	51	33	40	22
CA01g05150	7	5	52	87	44	58	164	85	41	85	50	35	25	28	110	105	120	81	52	55	18	41	37	190	129	78	97	223	1	128	102	139	55	53	18	38	22	142	132	136	95	52	67	39	125	171	73	64	46
CA01g05230	10	0	48	48	27	29	46	0	0	15	50	19	71	26	24	37	28	30	0	39	36	26	26	63	40	30	20	70	0	58	49	50	37	31	0	24	20	29	25	40	44	27	44	42	48	63	37	60	34
CA01g05240	13	12	133	101	117	107	167	92	104	89	146	63	64	53	80	170	156	78	118	136	111	98	93	201	154	121	135	272	5	156	164	163	163	120	216	161	68	111	58	184	153	117	140	104	175	218	162	182	160
CA01g05290	0	0	3	2	0	2	4	2	0	2	0	0	0	0	2	2	0	0	2	2	0	3	0	2	2	0	0	0	0	0	0	5	2	3	0	2	0	3	2	0	3	0	0	0	2	3	1	2	2
CA01g05340	7	3	17	31	25	24	36	20	16	12	15	17	11	12	13	27	37	18	22	23	22	17	16	25	29	12	17	27	0	33	30	27	29	20	3	41	17	26	21	20	17	7	9	6	21	21	18	17	18
CA01g05360	0	0	56	29	37	0	51	38	0	40	94	44	22	0	30	69	65	38	23	38	38	32	0	47	39	48	58	92	0	46	46	75	55	45	74	57	31	32	21	55	0	57	36	45	66	62	46	90	75
CA01g05420	0	0	0	0	0	0	0	1	0	0	0	0	0	0	0	0	0	0	0	0	0	0	0	0	0	0	0	0	0	0	0	0	0	0	0	0	0	0	0	0	0	0	0	0	0	0	0	0	0
CA01g05440	0	0	0	0	0	0	0	0	0	0	0	0	0	0	0	0	0	0	0	0	0	0	0	0	0	0	0	0	0	0	0	0	0	0	0	0	0	0	0	0	0	0	0	0	0	0	0	0	0
CA01g05450	0	0	0	0	0	2	0	0	3	0	4	0	0	1	1	3	6	0	1	1	0	3	1	0	0	0	0	2	0	1	1	1	0	2	7	2	1	0	1	0	0	0	1	0	2	0	0	0	0
CA01g05460	0	0	0	0	0	0	0	3	0	0	0	0	0	0	0	0	0	0	0	7	0	6	0	0	5	0	5	16	0	9	11	8	6	0	0	10	0	0	9	0	1	0	5	2	0	8	0	3	0
CA01g05470	0	0	0	0	3	0	1	1	0	1	2	0	1	1	3	2	0	1	0	0	0	0	0	0	2	5	7	11	0	1	1	2	5	4	0	0	2	0	0	6	0	1	1	1	2	9	0	2	0
CA01g05480	0	0	0	0	7	0	0	0	0	0	0	0	6	0	0	0	0	0	0	0	0	0	0	0	0	0	0	3	0	5	4	0	0	0	0	0	0	0	0	4	0	0	6	0	0	0	0	0	0
CA01g05500	0	0	0	0	0	0	0	0	0	0	0	0	1	0	0	0	0	0	0	0	0	0	0	0	0	0	0	0	0	3	0	0	0	0	0	0	0	0	0	0	0	0	0	0	0	0	0	0	0
CA01g05520	0	0	0	0	0	0	0	0	0	0	0	0	0	0	0	0	0	0	0	0	0	0	0	0	0	0	0	0	0	0	0	0	0	0	0	0	0	0	0	0	0	0	0	0	0	0	0	0	0
CA01g05530	2	0	0	40	26	10	45	0	0	0	18	0	17	7	17	43	19	24	17	12	21	18	8	29	34	9	8	30	0	41	23	23	29	25	75	25	22	76	56	36	38	0	26	5	28	35	16	22	34
CA01g05540	0	0	0	0	0	0	0	0	0	0	0	0	0	0	0	0	0	0	0	0	0	0	0	0	0	0	0	0	0	0	0	0	0	0	0	0	0	0	0	0	0	0	0	0	0	0	0	0	0
CA01g05560	0	0	0	0	0	0	0	0	0	0	0	0	0	0	0	0	0	0	0	0	0	0	0	0	0	0	0	0	0	0	0	0	3	0	0	0	0	0	0	0	0	0	0	0	0	0	0	0	0
CA01g05570	0	0	0	0	0	0	0	0	0	0	3	0	0	0	0	0	0	0	0	0	0	0	0	0	0	0	0	0	0	0	0	0	0	0	0	0	0	0	2	0	0	0	0	0	0	0	0	0	2
CA01g05580	0	0	0	4	0	0	2	0	0	1	2	1	0	1	0	1	0	4	0	1	1	1	0	1	2	0	1	1	0	1	1	0	2	3	0	3	1	0	2	1	2	0	1	2	4	2	2	1	6
CA01g05600	0	0	0	0	0	8	0	0	0	33	6	37	0	43	0	16	0	5	0	0	0	0	0	0	0	0	2	0	0	0	0	6	11	0	0	20	0	4	10	0	0	15	0	0	0	0	0	6	9
CA01g05610	0	0	0	0	0	0	0	0	0	0	0	0	0	0	0	0	0	0	0	0	0	0	0	0	0	0	0	0	0	0	0	0	0	0	0	0	0	0	0	0	0	0	0	0	0	0	0	0	0
CA01g05620	0	0	0	0	0	0	0	0	0	0	0	0	0	0	0	0	0	0	0	0	0	0	0	0	0	0	0	0	0	0	0	0	0	0	0	0	0	0	0	0	0	0	0	0	0	0	0	0	0
CA01g05640	0	0	0	0	0	0	1	0	0	0	0	0	0	0	0	0	0	0	0	0	0	0	0	0	0	0	0	0	0	0	0	0	0	1	0	3	0	0	0	0	0	0	0	0	0	0	0	0	0
CA01g05650	0	0	0	0	0	0	0	0	0	0	0	0	0	0	0	0	0	0	0	0	0	0	0	0	0	0	0	0	0	0	0	0	0	0	0	0	0	0	0	0	0	0	0	0	0	0	0	0	0
CA01g05660	0	0	0	0	0	15	0	0	0	0	0	0	21	15	14	28	29	0	0	0	0	4	13	0	10	13	0	13	0	0	7	0	26	29	15	29	11	11	13	18	0	0	5	0	13	19	17	0	0
CA01g05670	0	0	0	0	0	0	0	0	0	0	0	1	1	0	1	1	0	1	0	1	0	0	1	2	0	0	0	0	0	1	0	2	0	2	0	0	1	2	0	7	1	0	0	0	0	3	0	1	1
CA01g05680	0	0	0	0	9	1	0	8	1	0	1	0	2	0	6	4	2	3	2	2	0	0	0	6	0	5	4	2	0	1	1	2	10	1	2	1	3	6	11	9	2	9	4	2	5	3	2	3	6
CA01g05690	0	0	0	0	0	0	0	0	0	0	0	0	0	0	0	0	0	0	0	0	0	0	0	1	0	0	0	0	0	0	0	0	0	0	0	0	0	0	0	0	0	0	0	0	0	0	0	0	1
CA01g05710	0	0	0	13	6	14	29	8	0	9	4	0	20	0	6	14	8	0	0	0	18	19	0	10	20	0	0	16	0	19	0	0	28	35	0	36	11	32	17	0	18	0	0	0	9	19	0	4	15
CA01g05720	0	0	0	0	3	0	0	0	0	0	3	0	0	0	0	0	0	0	0	2	3	0	0	3	0	0	2	0	0	3	0	2	0	0	0	0	0	7	2	2	4	0	0	0	0	3	0	0	3
CA01g05730	0	0	0	16	0	16	0	9	10	0	18	0	0	0	5	0	12	0	11	19	0	0	0	27	23	0	14	21	0	9	9	0	17	9	0	0	0	0	0	23	17	0	0	0	23	17	15	22	22
CA01g05740	0	0	0	0	8	0	0	0	0	0	0	0	0	0	0	0	0	0	0	0	0	0	0	0	0	0	0	0	0	0	0	0	0	0	0	0	0	0	0	0	0	0	0	0	0	0	0	0	0
CA01g05750	0	0	0	0	0	0	0	0	0	0	0	0	0	0	0	0	0	0	0	0	0	0	0	0	0	0	0	0	0	0	0	0	0	0	0	0	0	0	0	0	0	0	0	0	0	0	0	0	0
CA01g05760	0	0	0	0	0	0	0	0	0	0	0	0	0	0	0	0	0	0	0	0	0	0	0	0	0	0	0	0	0	0	0	0	0	0	0	0	0	0	0	0	0	0	0	0	0	0	0	0	0
CA01g05410	0	1	2	3	2	7	4	5	2	4	1	5	3	4	2	3	3	10	7	4	5	6	3	5	8	1	7	5	0	8	7	9	9	11	0	5	4	4	7	3	4	2	2	3	4	3	5	5	4
CA01g05430	1	0	2	0	2	1	3	3	0	3	2	3	2	0	2	5	2	0	2	3	3	4	0	2	0	2	2	2	0	0	1	2	0	0	1	5	2	2	1	1	0	1	0	0	0	0	0	1	2
CA01g05490	19	0	120	156	116	139	191	145	154	95	168	91	100	118	135	208	190	154	106	136	130	143	146	157	171	173	195	279	0	228	220	190	235	216	189	288	131	195	110	333	126	124	144	130	136	162	129	162	184
CA01g05510	0	6	31	18	25	15	46	34	0	45	14	42	32	36	0	55	41	32	46	39	39	43	16	0	21	25	17	0	0	0	20	43	79	52	0	61	24	49	78	68	47	91	69	41	18	33	23	39	35
CA01g05550	4	6	11	17	23	39	61	18	10	0	24	15	15	11	27	82	42	28	16	16	18	16	28	37	36	24	18	64	2	26	39	24	63	89	55	96	23	34	19	49	24	10	13	21	47	35	19	50	42
CA01g05590	0	0	4	9	10	8	9	6	9	5	17	7	0	5	6	18	20	6	9	6	7	6	7	16	7	15	11	11	0	10	15	14	8	7	9	13	12	8	5	3	17	14	9	12	13	21	12	19	8
CA01g05630	15	0	30	31	21	30	35	27	34	19	47	24	19	14	19	32	19	22	10	28	21	21	24	40	34	26	31	34	0	38	36	25	36	29	32	25	28	33	0	44	35	29	26	13	31	41	13	41	33
CA01g05700	1	0	13	18	23	30	13	63	0	5	9	6	4	16	0	40	46	65	9	12	17	5	20	23	21	14	17	8	0	14	33	2	7	7	0	8	103	164	250	212	14	15	24	14	10	14	26	14	19
CA01g05770	0	0	0	0	0	0	0	0	0	0	0	0	0	0	0	0	0	0	0	0	0	0	0	0	0	0	0	0	0	0	0	0	0	0	0	0	0	0	0	0	0	0	0	0	0	0	0	0	0
CA01g05780	0	0	0	0	1	0	1	0	0	0	0	0	0	0	0	0	0	0	0	0	0	0	0	0	0	0	0	0	0	0	0	0	0	0	2	2	0	0	0	0	0	0	0	0	0	0	0	0	0
CA01g05790	0	0	0	10	0	11	16	0	0	9	8	0	10	0	10	0	0	16	0	0	0	0	0	6	14	0	0	7	0	11	0	9	28	27	0	20	0	18	17	0	8	0	0	0	10	0	0	8	8
CA01g05800	0	0	0	0	0	0	0	0	0	0	0	0	0	0	0	0	0	0	0	0	0	0	0	0	0	0	0	0	0	0	0	0	0	0	0	0	0	0	0	0	0	0	0	0	0	0	0	0	0
CA01g05810	0	0	0	0	0	0	0	0	0	0	0	0	0	0	0	10	0	0	0	0	0	0	0	0	0	0	0	0	0	0	0	0	0	0	0	0	0	0	0	0	0	0	23	0	0	0	0	0	0
CA01g05820	0	0	0	0	0	0	0	0	0	0	0	0	3	0	0	0	0	0	0	0	0	2	0	0	0	0	0	0	0	0	0	0	0	0	0	0	0	0	0	0	0	0	0	0	0	0	0	0	0
CA01g05830	0	0	0	0	0	0	0	0	0	0	0	0	0	0	0	0	0	0	0	0	0	0	0	0	0	0	0	0	0	0	0	0	0	0	0	0	0	0	0	0	0	0	0	0	0	0	0	0	0
CA01g05870	0	0	0	0	1	0	0	0	0	1	1	1	2	1	0	1	1	0	0	1	0	1	1	0	0	1	0	1	0	0	0	0	0	1	0	1	0	0	0	1	1	1	0	1	1	1	0	1	0
CA01g05880	0	0	0	0	0	0	0	1	0	0	0	1	1	0	0	1	0	1	0	1	1	0	1	0	0	1	0	1	0	0	1	1	0	0	0	0	0	0	1	1	1	0	0	0	0	0	0	1	0
CA01g05900	0	0	0	0	0	0	0	0	0	0	0	0	0	0	0	0	0	0	0	0	0	0	0	0	0	0	0	0	0	0	0	0	0	0	0	0	0	0	0	0	0	0	0	0	0	0	0	0	0
CA01g05920	0	1	0	5	2	3	2	4	9	1	3	0	0	0	3	6	1	4	2	1	1	2	1	6	1	5	2	4	0	1	2	4	2	3	1	3	0	1	2	3	4	1	0	1	2	3	1	5	5
CA01g05930	0	0	0	9	4	0	22	13	0	0	0	0	8	6	0	16	0	0	0	0	12	17	0	0	18	0	10	17	0	23	10	0	20	33	0	26	12	32	32	24	14	9	0	0	11	16	11	17	22
CA01g05940	0	0	0	0	0	0	0	0	0	0	0	0	0	0	0	0	0	0	0	0	0	0	0	0	0	0	0	0	0	0	0	0	0	0	0	0	0	0	0	0	0	0	0	0	0	0	0	0	0
CA01g05950	0	0	0	0	1	0	1	1	0	0	0	0	4	2	0	3	1	0	0	0	0	0	0	0	1	0	1	0	0	4	0	0	1	1	0	1	1	2	1	0	1	0	0	0	0	3	2	0	1
CA01g05960	0	0	0	0	0	0	0	0	0	0	0	0	0	0	0	0	0	0	0	0	0	0	0	4	0	0	0	4	0	0	0	0	0	0	0	0	0	0	0	0	0	0	3	0	0	0	0	0	0
CA01g05970	0	0	0	0	0	0	0	1	0	0	0	0	3	0	0	2	0	0	0	2	0	0	0	0	1	0	1	0	0	0	0	0	0	1	0	0	0	0	2	3	0	0	0	0	0	1	0	0	0
CA01g05980	0	0	0	0	0	0	0	0	0	0	0	0	0	0	0	0	0	0	0	0	0	0	0	0	0	0	0	0	0	0	0	0	0	0	0	0	0	0	0	0	0	0	0	0	0	0	0	0	0
CA01g05990	0	0	0	0	0	0	0	0	0	0	0	0	0	0	0	0	0	0	0	0	0	0	0	0	0	0	0	0	0	0	0	0	0	0	0	0	0	0	0	0	0	0	0	0	0	0	0	0	0
CA01g06000	0	0	0	0	0	0	6	0	0	0	0	0	0	0	0	0	0	0	0	0	0	0	0	0	2	0	0	0	0	0	0	0	0	0	0	0	0	0	0	0	0	0	0	0	0	0	0	0	0
CA01g06010	0	0	0	0	0	0	0	0	0	0	0	0	0	0	0	0	0	0	0	0	0	0	0	0	0	0	0	0	0	0	0	0	0	0	0	0	0	0	0	0	0	0	0	0	0	0	0	0	0
CA01g06020	0	0	0	0	0	0	0	0	0	0	0	0	0	0	0	0	0	0	0	0	0	0	0	0	0	0	0	2	0	0	0	0	0	0	0	0	0	0	0	0	0	0	0	0	0	0	0	0	0
CA01g06030	0	0	0	0	0	0	0	0	0	0	0	0	0	0	0	0	0	0	0	0	0	0	0	0	0	0	0	0	0	0	0	0	0	0	0	0	0	0	0	0	0	0	0	0	0	0	0	0	0
CA01g06040	0	0	0	0	0	0	0	0	0	0	0	0	0	0	0	0	0	0	0	0	0	0	0	0	0	0	0	0	0	0	0	0	0	0	0	0	0	0	0	0	0	0	0	0	0	0	0	0	0
CA01g06050	0	0	0	0	0	0	0	0	0	0	0	0	0	0	0	0	0	0	0	0	0	0	0	0	0	0	0	0	0	0	0	0	0	0	0	0	0	0	0	0	0	0	0	0	0	0	0	0	0
CA01g06060	0	0	0	0	0	0	0	0	0	0	0	0	1	0	0	0	0	0	0	0	0	0	0	0	0	0	0	0	0	0	0	0	0	0	0	0	0	0	0	0	0	0	0	0	0	0	0	0	0
CA01g06070	0	0	0	0	0	0	0	0	0	0	0	0	0	0	0	0	0	0	0	0	0	0	0	0	0	0	0	0	0	0	0	0	0	0	0	0	0	0	0	0	0	0	0	0	0	0	0	0	0
CA01g05840	3	0	5	9	6	0	11	7	13	8	9	2	5	0	12	17	25	12	8	12	12	4	13	13	8	19	19	16	2	8	10	0	9	0	0	0	7	12	11	21	21	13	34	17	13	21	16	36	28
CA01g05850	3	0	35	21	20	16	37	19	14	28	15	19	38	10	9	18	27	11	17	18	16	15	12	15	15	18	14	31	1	15	22	20	41	37	29	30	12	28	16	23	28	30	17	12	18	14	11	15	18
CA01g05860	0	0	1	1	1	1	0	0	0	1	0	1	1	1	0	1	0	0	0	0	1	0	0	0	0	0	0	0	0	0	0	0	0	0	0	0	0	0	0	0	0	0	0	0	0	1	0	0	0
CA01g05890	58	54	316	332	275	268	430	281	247	260	428	253	394	401	176	421	413	222	327	570	425	347	400	380	354	316	321	543	21	429	401	335	439	433	216	442	183	294	181	368	478	476	520	478	329	491	417	535	559
CA01g05910	2632	5229	11872	10604	15242	17591	16955	10050	8921	16080	14303	11226	13426	14389	4808	9000	8410	4550	11667	13772	11816	12179	10028	15497	13600	13961	14340	12878	1638	13220	13442	9591	12601	8136	2250	12193	5678	8222	4605	8101	17776	20101	24267	13703	11682	18289	10360	15906	15862
CA01g06080	12	8	42	23	30	21	28	25	19	19	29	18	100	46	12	39	31	14	19	22	25	22	20	28	22	27	19	45	3	31	39	22	19	18	39	24	17	11	11	23	47	26	36	18	35	44	23	37	28
CA01g06090	2	2	3	7	8	3	8	8	10	7	18	5	20	4	3	9	8	16	7	8	8	10	11	5	3	3	7	5	1	9	10	6	8	17	8	8	5	7	2	5	10	2	6	4	6	7	7	5	10
CA01g06100	109	129	315	502	382	442	477	524	362	213	500	266	156	262	381	590	550	341	295	286	338	364	232	519	424	658	565	716	36	804	716	554	496	486	384	528	389	533	283	774	817	536	848	307	449	830	376	654	699
CA01g06130	1	2	4	15	7	4	8	3	5	5	9	5	7	7	1	16	9	4	7	4	9	7	3	7	11	8	8	17	0	12	16	4	4	14	2	11	3	8	4	14	15	14	21	12	17	15	10	19	14
CA01g06140	0	0	0	0	2	0	6	4	0	0	0	0	0	0	0	6	0	0	0	0	0	0	0	0	9	0	0	0	0	0	0	0	0	0	0	0	0	0	0	0	0	0	0	0	0	8	0	0	7
CA01g06160	0	0	0	0	0	0	0	0	0	0	0	0	1	0	0	0	0	0	0	0	0	0	0	0	0	1	0	1	0	0	0	0	0	0	0	0	0	0	0	0	0	0	1	0	0	0	0	0	0
CA01g06150	0	0	2	1	3	0	3	2	0	0	2	3	3	0	1	2	8	0	1	1	0	0	0	2	2	2	1	6	0	0	0	2	1	0	0	2	0	1	1	2	3	0	2	1	0	5	0	1	5
CA01g06170	0	0	8	0	0	9	0	13	0	0	0	7	14	0	0	0	0	16	0	14	11	0	0	16	26	14	18	24	0	27	0	24	31	12	0	20	0	23	0	22	18	0	25	0	16	29	16	0	19
CA01g06180	0	0	17	18	10	17	26	13	0	20	34	20	0	0	12	33	28	0	9	13	17	0	8	11	12	22	13	24	0	21	18	0	11	10	0	16	16	22	10	31	13	5	15	5	26	21	17	24	31
CA01g06190	0	0	49	79	85	69	90	77	36	66	86	133	199	0	61	115	96	80	51	40	62	42	0	67	82	56	62	79	0	70	66	49	163	114	167	191	60	122	117	167	59	46	29	0	48	65	51	66	84
CA01g06200	0	0	13	12	23	15	6	13	19	0	14	8	13	10	6	14	26	16	4	5	0	0	10	0	5	10	11	24	0	15	14	5	14	8	0	0	15	9	7	18	4	2	0	0	5	16	9	9	19
CA01g06210	0	0	0	13	0	0	13	0	0	0	0	0	0	0	0	0	0	16	0	0	0	0	0	0	0	0	0	14	0	15	11	0	0	10	0	5	0	17	20	0	11	0	0	0	0	0	0	0	0
CA01g06220	0	0	0	11	0	0	14	0	0	0	22	0	0	0	0	0	10	0	12	0	0	0	0	0	14	0	0	0	0	15	0	0	0	0	0	0	0	0	0	0	12	0	0	0	0	14	0	13	0
CA01g06230	0	0	0	0	0	0	0	0	0	0	0	0	0	0	0	0	0	0	0	0	0	0	0	0	0	0	0	0	0	0	0	0	0	0	0	0	0	0	0	0	0	0	0	0	0	0	0	0	0
CA01g06240	0	0	0	0	2	0	10	0	0	0	14	0	22	10	0	0	0	0	5	0	4	9	0	0	8	0	0	0	0	0	0	3	11	6	0	17	6	0	0	2	6	0	7	0	0	0	0	0	6
CA01g06250	0	0	0	0	0	0	4	0	0	0	0	0	0	0	0	0	0	0	0	0	3	0	0	0	0	0	0	0	0	0	0	0	0	0	0	0	0	0	0	0	0	0	0	0	0	0	0	0	0
CA01g06280	0	0	0	0	0	0	0	0	0	0	0	0	0	0	0	0	0	0	0	0	0	0	0	0	0	0	0	0	0	0	0	0	0	0	0	0	0	0	0	0	0	0	0	0	0	0	0	0	0
CA01g06260	0	0	6	9	12	0	18	15	0	0	5	9	10	5	17	8	0	18	0	0	14	13	0	9	19	0	0	12	0	19	0	5	0	13	0	20	11	18	24	21	10	0	0	0	12	11	0	0	15
CA01g06270	11	11	57	59	42	79	76	51	65	60	146	47	21	20	46	140	151	79	62	34	88	52	47	57	48	50	68	101	0	74	57	45	95	80	168	123	80	68	91	124	34	32	42	11	93	93	71	103	115
CA01g06290	1	1	16	32	38	52	49	90	23	27	19	4	6	2	31	53	52	27	18	13	10	6	15	81	30	36	43	67	2	43	43	25	27	10	8	25	41	94	27	111	29	9	28	2	32	56	24	18	32
CA01g06300	4	0	0	23	43	38	41	0	0	0	0	0	4	0	21	0	16	0	11	4	7	0	11	0	20	22	11	23	0	31	0	0	19	5	2	14	25	52	27	31	0	0	3	0	7	0	0	6	22
CA01g06330	0	0	0	0	3	0	0	0	0	0	0	0	0	0	0	0	0	0	0	0	0	0	0	0	0	0	0	0	0	0	0	0	0	0	0	0	0	5	10	6	0	0	0	0	0	0	0	0	0
CA01g06350	5	0	0	0	2	0	0	0	0	0	0	0	14	6	0	0	0	8	21	0	55	2	0	0	0	0	0	0	0	0	0	0	0	6	0	10	5	42	40	17	14	89	31	16	4	0	13	0	10
CA01g06370	0	0	31	23	17	22	26	9	27	19	42	16	12	0	22	42	35	0	10	14	16	0	9	16	25	23	24	29	0	14	29	31	26	28	0	32	21	22	15	39	14	0	23	0	30	30	23	19	35
CA01g06410	0	0	0	29	0	14	24	12	0	14	0	5	8	4	0	14	0	10	10	0	6	8	0	6	17	0	7	8	0	18	0	9	10	7	0	4	0	14	14	10	10	0	9	2	0	11	3	14	16
CA01g06420	0	0	0	0	0	0	0	0	0	0	0	0	0	0	0	0	0	0	0	0	0	0	0	0	0	0	0	0	0	0	0	0	0	0	0	0	0	0	0	0	0	0	0	0	0	0	0	0	0
CA01g06430	0	0	0	0	0	0	0	0	0	0	0	0	0	0	0	0	0	0	0	0	0	0	0	0	0	0	0	0	0	0	0	0	0	0	0	0	0	0	0	0	0	0	0	0	0	0	0	0	0
CA01g06440	0	0	0	0	0	0	0	0	0	0	0	0	0	0	0	0	0	0	0	0	0	0	0	0	0	0	0	0	0	0	0	0	0	0	0	0	0	0	0	0	0	0	0	0	0	0	0	0	0
CA01g06450	0	0	0	0	0	0	0	0	0	0	0	0	3	0	0	0	0	0	0	0	0	0	0	0	0	0	0	0	0	0	0	0	0	0	0	0	0	0	0	0	0	0	0	0	0	0	0	0	0
CA01g06460	0	0	0	0	0	0	0	0	0	0	0	0	0	0	0	0	0	0	0	0	0	0	0	0	8	0	0	0	0	0	0	0	0	0	0	0	0	0	0	0	0	0	0	0	0	0	0	0	0
CA01g06470	0	0	0	1	0	2	6	4	0	0	1	0	3	1	3	1	0	3	0	0	2	1	0	0	3	0	0	3	0	3	1	4	2	2	0	4	1	4	3	3	4	0	1	2	2	1	0	0	4
CA01g06480	0	0	0	0	0	0	0	0	0	0	0	0	0	0	0	0	0	0	0	2	0	0	0	0	0	0	0	0	0	0	0	0	0	0	0	2	0	0	0	0	0	0	0	0	0	0	0	3	0
CA01g06490	0	0	0	22	0	0	31	26	0	0	0	0	0	0	30	35	49	0	16	0	17	13	0	22	0	26	30	37	0	25	31	27	0	0	17	21	18	31	16	41	20	0	11	0	0	24	0	32	27
CA01g06520	0	0	0	0	0	0	0	0	0	0	1	0	0	0	0	0	0	0	0	0	0	0	0	0	0	0	0	0	0	0	0	0	0	0	0	0	0	0	0	0	0	0	0	0	0	0	0	0	0
CA01g06500	0	0	7	9	0	15	16	5	0	0	0	0	10	10	0	9	17	13	11	15	21	7	0	10	18	5	10	21	0	16	9	0	33	0	0	20	0	27	21	9	24	8	13	0	14	21	15	14	21
CA01g06510	2	0	2	15	6	19	33	6	5	3	11	44	31	20	6	11	1	7	3	1	8	4	0	4	13	4	3	8	0	3	5	2	130	96	15	77	4	27	36	22	7	2	1	1	8	9	1	8	11
CA01g06530	0	0	29	51	69	53	121	85	49	72	49	60	26	34	116	222	195	125	39	55	40	34	0	53	97	48	64	80	0	109	77	31	90	147	137	188	101	87	72	121	45	47	0	0	51	65	86	79	112
CA01g06610	0	0	0	0	0	16	12	10	0	0	10	13	0	0	6	11	24	0	10	17	13	0	0	19	24	20	19	25	0	20	17	22	25	12	0	21	19	13	17	0	23	24	29	14	38	33	15	36	29
CA01g06620	0	0	0	0	0	0	0	0	0	0	0	0	0	0	0	0	0	0	0	0	0	0	0	0	0	0	0	0	0	0	0	0	0	0	0	0	0	0	0	0	0	0	0	0	0	0	0	0	0
CA01g06630	0	0	0	1	0	0	1	0	0	1	0	0	0	1	0	0	0	0	1	0	0	1	1	1	2	1	0	3	0	1	1	0	0	3	0	4	0	1	2	1	1	0	0	1	3	1	0	0	1
CA01g06640	0	0	0	3	0	1	1	1	0	2	4	0	0	0	1	1	0	0	0	1	1	1	0	0	1	0	2	3	0	1	0	0	5	1	0	2	1	1	0	0	0	0	0	0	0	1	0	0	1
CA01g06650	0	0	0	0	0	0	10	6	0	0	4	0	9	0	0	0	3	0	0	0	0	3	0	4	2	0	0	0	0	0	0	0	5	0	0	0	0	0	0	3	7	0	4	0	0	0	0	0	6
CA01g06660	0	0	0	0	0	0	4	0	6	0	0	0	3	0	2	0	2	0	2	0	0	3	4	0	0	0	0	2	0	0	3	0	0	0	0	2	0	3	0	0	0	2	0	0	0	0	0	0	2
CA01g06670	0	0	0	5	16	8	0	6	11	7	19	5	9	8	7	11	0	3	7	6	8	13	5	11	10	10	11	28	0	12	17	13	8	10	16	14	8	18	8	19	0	2	0	0	0	7	6	6	6
CA01g06690	0	0	0	0	0	0	0	0	0	2	0	0	0	0	0	0	0	0	0	0	0	0	0	0	0	1	0	0	0	3	0	0	0	0	0	0	0	0	0	0	0	0	0	0	0	0	0	0	0
CA01g06700	0	0	0	0	0	0	0	0	0	0	0	0	0	0	0	0	0	0	0	0	0	0	0	0	0	0	0	0	0	0	0	0	0	0	0	0	0	0	0	0	0	0	0	0	0	0	0	0	0
CA01g06710	0	0	0	0	0	0	0	0	0	0	0	0	5	0	0	0	0	0	0	0	0	0	0	0	9	0	0	0	0	0	0	4	0	13	0	12	0	11	5	0	5	0	0	0	0	0	0	0	0
CA01g06720	0	0	0	29	45	22	27	0	0	16	35	16	30	29	22	57	24	19	23	39	26	15	30	60	49	45	43	67	4	29	38	40	45	34	20	52	29	33	0	17	53	43	48	25	53	79	42	69	50
CA01g06730	0	0	0	0	0	1	0	0	0	0	0	0	0	0	0	0	0	0	0	0	0	0	0	0	0	0	0	0	0	0	0	0	0	0	0	3	0	0	0	0	0	0	0	0	0	0	0	0	0
CA01g06740	0	0	0	16	16	0	26	0	0	11	0	0	0	0	0	0	22	16	0	0	18	0	0	7	16	14	0	18	0	0	17	0	23	30	0	29	0	26	0	0	6	4	0	0	0	6	0	11	15
CA01g06750	0	0	0	0	0	0	4	0	0	0	0	0	0	0	0	0	0	0	0	0	0	0	0	0	2	0	0	0	0	0	2	4	0	4	0	0	0	6	0	0	0	0	0	0	0	0	2	0	5
CA01g06760	0	1	0	0	0	0	1	1	0	0	1	0	3	0	0	0	0	1	0	0	2	0	0	0	1	0	1	0	0	2	0	0	2	2	10	1	0	2	0	2	0	0	0	0	0	2	0	0	0
CA01g06790	0	0	0	0	0	0	0	0	0	2	0	0	0	0	0	0	0	0	1	0	1	0	0	0	0	0	0	0	0	1	0	0	0	0	0	0	0	0	0	0	0	1	0	0	2	0	0	1	1
CA01g06800	0	0	0	2	1	0	0	0	0	0	0	0	1	0	0	0	0	0	0	0	0	0	0	3	2	3	1	2	0	1	0	0	0	0	0	0	1	2	0	0	0	0	2	0	0	0	0	1	0
CA01g06830	0	0	0	0	0	0	0	0	0	0	0	0	0	0	0	0	0	0	0	0	0	0	0	0	0	0	0	0	0	0	1	0	0	0	0	0	0	0	0	0	0	0	0	0	0	0	0	0	0
CA01g06850	0	0	0	0	0	0	0	0	0	0	0	0	0	0	0	0	0	0	0	0	0	0	0	0	0	0	0	0	0	0	0	0	0	0	0	0	0	0	0	0	0	0	0	0	0	0	0	0	0
CA01g06870	0	0	0	0	0	0	0	0	0	0	0	0	10	0	0	0	0	0	0	0	0	0	0	0	0	0	0	0	0	5	7	0	0	0	0	0	0	0	0	0	0	4	0	0	0	10	0	0	0
CA01g06880	0	0	0	0	0	10	20	0	0	0	0	14	132	43	0	22	0	0	0	0	10	0	0	0	0	0	0	0	0	0	0	0	51	67	71	83	0	20	10	0	14	24	16	0	11	23	0	23	0
CA01g06900	0	0	0	0	0	0	0	0	0	0	0	0	0	0	0	0	0	0	0	0	0	0	0	0	0	0	0	0	0	0	0	0	0	0	0	0	0	0	0	0	0	0	0	0	0	0	0	0	0
CA01g06910	0	0	0	0	0	0	0	0	0	0	0	0	0	0	0	0	0	0	0	0	0	0	0	0	0	0	0	0	0	0	0	0	0	0	0	0	0	0	0	0	0	0	0	0	0	0	0	0	0
CA01g06940	1	1	0	0	1	0	0	0	0	0	0	0	1	0	0	0	0	0	2	0	2	0	0	2	3	0	7	10	0	3	2	4	0	2	0	1	0	1	0	0	0	0	0	1	3	1	2	1	0
CA01g06950	0	0	0	2	2	3	4	2	1	0	0	2	0	0	1	3	1	2	2	0	3	3	0	2	3	1	1	3	0	1	1	2	5	1	1	4	1	9	2	1	0	0	0	0	3	1	0	1	4
CA01g06960	0	0	0	0	0	0	0	0	0	0	0	0	0	0	0	0	0	0	0	0	0	0	0	0	0	0	0	0	0	0	0	0	0	0	0	0	0	0	0	0	0	0	0	0	0	0	0	0	0
CA01g06980	0	0	0	0	0	0	0	0	0	0	0	0	0	0	0	0	0	0	0	0	0	0	0	0	0	0	0	0	0	0	0	0	0	0	0	0	0	0	4	0	0	0	0	0	0	0	0	0	0
CA01g06990	0	0	0	0	0	0	0	0	0	0	0	0	0	0	0	0	0	0	0	0	0	0	0	0	0	0	0	0	0	0	0	0	0	0	0	0	0	0	0	0	0	0	0	0	0	0	0	0	0
CA01g07000	0	0	0	0	0	0	0	0	0	0	0	0	0	0	0	0	0	0	0	0	0	0	0	0	0	0	0	0	0	4	0	0	0	6	0	0	0	0	2	0	0	0	0	0	0	0	0	0	0
CA01g07030	0	0	0	0	0	0	0	0	0	0	0	0	0	0	0	0	0	0	0	0	0	0	0	0	4	0	0	0	0	0	0	0	0	6	0	0	0	0	0	0	0	0	0	0	0	0	0	0	0
CA01g07040	0	0	0	4	0	0	3	3	0	0	0	0	0	0	0	0	0	0	0	0	0	0	0	0	0	0	4	0	0	3	0	0	0	0	0	3	0	0	0	0	0	0	0	0	0	0	0	7	0
CA01g07050	0	0	0	15	0	15	0	0	12	0	19	0	0	6	9	16	0	0	5	6	5	4	6	9	12	0	13	0	0	13	24	8	18	13	0	14	10	0	8	0	6	0	0	0	12	8	22	11	10
CA01g06680	7	7	22	28	24	27	49	51	22	9	48	47	35	37	30	75	112	33	32	37	32	24	33	37	29	29	36	72	2	67	47	46	73	45	60	67	39	59	45	84	30	29	38	19	42	56	39	51	47
CA01g06770	7	18	38	63	39	49	51	36	33	36	40	33	10	26	42	64	95	55	49	52	49	50	57	57	72	42	76	65	2	56	91	49	76	45	38	42	59	67	66	97	39	53	71	42	50	51	56	70	63
CA01g06780	0	0	1	0	0	0	0	0	0	0	1	0	0	0	0	0	1	0	0	0	0	1	0	0	0	0	1	0	0	0	1	0	1	0	5	1	1	1	1	0	1	0	0	0	1	1	0	1	1
CA01g06810	1	0	7	3	3	1	1	3	2	1	2	1	2	3	3	6	3	1	2	3	2	1	3	4	4	4	3	6	1	3	4	5	3	3	2	5	5	3	3	3	4	4	5	2	6	6	3	2	3
CA01g06820	6	5	11	17	12	19	19	15	21	24	20	25	6	9	14	27	60	36	37	27	31	27	46	70	51	46	61	55	3	41	47	40	45	38	22	26	43	32	53	70	38	39	52	47	43	51	33	45	46
CA01g06840	1	0	1	0	3	0	1	0	0	0	0	1	2	1	1	0	0	1	0	3	0	0	1	1	2	4	0	3	0	3	4	0	2	0	6	1	0	0	0	0	1	4	1	1	0	2	1	2	1
CA01g06860	0	50	78	72	98	93	74	92	0	71	91	80	44	59	80	123	146	71	98	94	78	66	115	99	109	112	111	133	0	108	132	111	114	91	23	134	104	111	76	145	77	74	92	98	94	85	89	86	102
CA01g06890	0	0	20	13	22	15	17	9	0	6	0	3	9	10	9	16	20	16	6	11	11	10	8	22	12	9	12	29	0	12	9	8	14	19	39	30	9	11	12	29	8	5	5	6	19	12	11	12	20
CA01g06920	9	1	63	77	28	42	34	21	22	40	71	9	53	3	9	31	19	16	50	41	79	67	24	53	72	35	39	90	5	116	91	65	24	13	0	15	29	39	40	24	65	23	15	6	61	77	50	60	92
CA01g06930	36	25	72	124	107	104	134	121	68	82	135	78	21	69	122	125	178	139	62	57	118	40	31	97	100	101	96	104	4	114	116	90	93	92	58	89	118	124	86	122	89	136	102	58	78	105	80	102	95
CA01g06970	4	0	8	16	14	19	20	21	0	16	8	5	17	6	18	33	55	21	11	14	12	6	14	15	8	16	9	25	0	14	40	12	27	33	42	29	13	18	31	41	24	31	45	25	13	17	12	16	22
CA01g07010	5	0	18	15	25	11	25	27	8	14	8	13	35	15	18	46	53	30	0	15	17	15	20	21	28	21	17	37	0	25	39	12	41	49	24	39	23	23	16	52	9	14	19	11	14	25	11	22	20
CA01g07020	0	0	54	78	59	73	71	37	66	53	90	71	37	39	29	73	35	26	43	39	56	51	6	51	40	42	36	72	0	63	66	86	83	72	38	75	24	58	44	69	49	54	40	20	53	58	42	83	61
CA01g07060	0	0	0	0	0	0	0	0	0	3	0	0	13	0	0	2	0	0	3	0	0	3	0	0	0	0	0	0	0	0	0	0	2	0	0	0	0	0	0	0	11	9	0	0	0	0	0	0	0
CA01g07080	0	0	4	16	12	18	31	35	10	12	19	0	0	0	42	36	9	17	9	5	4	0	0	9	5	0	0	11	0	11	0	0	34	13	0	7	0	32	26	84	6	0	3	0	0	0	0	8	6
CA01g07150	0	0	0	0	0	0	0	0	0	0	0	0	0	0	0	0	0	0	0	0	0	0	0	0	0	0	0	0	0	0	0	0	0	0	0	0	0	0	0	0	0	0	0	0	0	0	0	0	0
CA01g07180	0	0	0	0	0	0	0	0	0	0	0	0	0	0	0	0	0	0	0	0	0	0	0	0	0	0	0	0	0	0	0	0	0	0	0	0	0	0	0	0	0	0	0	0	0	0	0	0	0
CA01g07140	3	1	13	11	24	16	51	9	19	6	16	15	19	9	6	29	24	7	4	12	3	7	9	10	16	17	15	21	0	22	15	18	46	50	78	92	17	14	18	32	25	21	16	9	12	15	21	19	18
CA01g07160	1	0	2	4	0	0	0	0	0	0	0	0	10	0	0	4	0	4	0	3	0	0	0	0	3	0	0	0	0	7	0	0	0	0	0	0	0	5	4	4	4	0	0	0	0	7	0	0	6
CA01g07170	0	0	8	0	0	0	0	0	0	0	0	0	0	0	0	0	0	0	0	0	0	0	0	0	0	0	0	0	0	0	0	0	0	0	0	0	0	0	0	0	0	0	0	0	0	0	0	5	0
CA01g07190	0	3	2	3	1	2	0	1	0	0	4	0	1	1	3	3	8	2	2	0	2	4	3	2	5	0	3	2	0	1	2	0	2	2	2	3	5	3	2	2	1	1	1	1	1	2	3	2	3
CA01g07220	0	0	0	0	7	3	11	0	0	3	0	0	25	0	0	3	0	0	0	0	0	0	0	0	6	0	0	0	0	0	0	0	16	17	8	24	0	6	0	0	0	0	9	0	0	8	0	6	6
CA01g07240	0	0	0	19	8	0	13	0	10	0	0	0	13	16	0	11	0	0	9	0	18	0	0	10	0	0	0	8	0	26	15	16	17	16	0	15	0	11	0	0	13	15	14	0	14	0	18	0	16
CA01g07260	0	0	0	0	0	0	0	0	0	0	0	0	0	0	0	0	0	0	0	0	0	0	0	0	0	0	0	0	0	0	0	0	0	0	0	0	0	0	0	0	0	0	0	0	0	0	0	0	0
CA01g07270	0	0	0	7	0	0	0	0	0	0	0	0	0	0	3	0	0	0	0	0	0	0	0	0	4	3	0	0	0	0	11	8	0	0	0	0	0	0	0	0	7	0	0	0	0	9	10	0	4
CA01g07200	0	1	2	5	6	1	3	9	0	2	2	0	1	1	11	13	42	25	0	0	0	3	1	0	1	1	3	2	0	5	2	3	1	1	0	0	7	12	10	10	2	1	5	2	3	2	5	2	2
CA01g07210	0	0	4	7	5	3	19	6	3	3	3	0	3	4	2	3	6	0	3	5	0	4	1	1	3	4	6	8	0	4	5	4	6	4	1	2	2	2	2	0	11	13	7	5	13	18	3	12	13
CA01g07230	4	0	43	62	29	69	70	34	0	0	35	29	7	0	33	51	113	85	40	56	39	0	44	88	108	58	122	121	0	70	97	44	111	71	0	84	52	95	94	89	24	18	18	10	84	72	81	103	92
CA01g07250	0	1	2	1	0	0	13	1	0	2	2	1	0	3	1	0	0	0	0	2	1	0	1	0	2	0	0	5	0	1	0	0	9	8	18	13	1	4	0	5	4	1	0	1	0	0	1	3	1
CA01g07280	0	0	0	0	0	0	7	0	0	0	0	0	0	0	0	0	0	0	0	0	0	0	0	0	4	0	0	0	0	0	6	0	0	0	0	0	0	0	3	6	2	0	0	0	0	2	0	0	0
CA01g07320	6	0	43	69	44	61	73	124	34	69	32	23	23	10	145	198	269	134	81	86	54	98	67	86	80	59	99	194	3	93	86	140	103	56	49	58	109	182	167	245	282	156	187	122	238	198	135	246	143
CA01g07340	0	0	0	0	0	0	0	0	0	0	0	8	0	0	0	0	0	0	0	0	0	0	0	0	0	0	0	0	0	0	0	0	0	0	0	0	0	36	0	0	0	0	0	0	0	0	0	0	0
CA01g07350	0	0	3	0	0	0	0	0	0	0	0	0	0	0	0	0	0	0	0	0	0	0	0	0	0	0	0	0	0	0	0	0	0	0	0	0	0	0	3	2	0	0	0	0	0	0	0	0	0
CA01g07380	3	0	7	0	5	5	0	6	3	0	3	2	3	3	1	1	3	5	2	7	3	4	5	3	5	4	2	2	0	1	4	2	5	4	0	1	0	2	3	7	0	3	6	2	0	6	2	3	5
CA01g07400	0	0	6	10	1	1	5	7	2	5	4	5	5	0	6	0	7	6	3	2	4	3	3	2	6	1	4	2	0	2	0	3	4	9	6	8	1	0	3	6	2	0	3	0	1	2	2	0	3
CA01g07420	0	0	1	0	0	0	0	0	0	0	0	0	0	0	0	0	0	0	1	0	0	0	0	0	0	0	1	0	0	0	0	0	0	0	0	0	0	0	0	0	0	0	0	0	0	0	0	1	0
CA01g07440	0	0	0	0	0	0	3	0	0	0	0	0	0	0	0	0	0	0	0	0	0	0	0	0	0	0	0	0	0	0	0	0	0	0	0	0	0	0	0	0	0	0	0	0	0	0	0	0	0
CA01g07450	19	25	129	138	94	131	111	111	99	109	147	105	61	51	139	180	241	114	122	106	115	131	90	192	129	133	166	186	0	190	178	198	166	121	134	135	154	191	165	278	139	117	146	99	139	184	131	170	159
CA01g07460	0	0	13	7	25	12	21	16	0	0	19	9	5	0	0	41	36	28	11	16	23	10	9	35	38	26	56	43	0	48	33	31	18	0	0	24	13	24	23	41	18	12	12	0	22	46	20	19	35
CA01g07610	0	0	0	0	0	0	0	0	0	0	0	0	8	0	0	0	0	0	0	0	0	0	0	0	0	0	0	0	0	0	0	0	0	0	0	0	0	4	0	0	0	0	0	0	0	3	0	0	0
CA01g07620	0	0	0	0	0	0	0	0	0	0	0	0	0	0	0	0	0	0	0	0	0	0	0	0	0	0	0	0	0	0	0	0	0	0	0	0	0	0	0	0	0	0	0	0	0	0	0	0	0
CA01g07650	0	0	0	0	0	0	0	0	0	0	0	0	0	0	0	0	0	0	0	0	0	0	0	0	0	0	0	0	0	0	0	0	0	0	0	0	0	0	0	0	0	0	0	0	0	0	0	0	0
CA01g07660	0	0	0	0	0	0	0	0	0	0	0	0	0	0	0	0	0	0	0	0	0	0	0	0	0	0	0	0	0	0	0	0	0	0	0	0	0	0	0	0	0	0	0	0	0	0	0	0	0
CA01g07670	0	0	0	0	0	0	0	0	0	0	0	0	0	0	0	0	0	0	0	0	0	0	0	0	0	0	0	0	0	0	0	0	0	0	0	0	0	0	0	0	0	0	0	0	0	0	0	0	0
CA01g07680	0	0	0	0	0	0	0	0	0	0	0	0	0	0	0	0	0	0	0	0	0	0	0	0	0	0	0	0	0	0	0	0	0	0	0	0	0	0	0	0	0	0	0	0	0	0	0	0	0
CA01g07690	0	0	0	0	0	0	0	0	0	0	0	0	0	0	0	0	0	0	0	0	0	0	0	0	0	0	0	0	0	0	0	0	0	0	0	0	0	0	0	0	0	0	0	0	0	0	0	0	0
CA01g07700	0	0	0	0	0	1	2	0	0	0	0	2	0	0	0	0	1	0	0	0	2	0	0	0	0	1	0	0	0	1	2	2	1	1	0	1	1	0	2	0	0	0	1	0	0	1	3	1	1
CA01g07710	0	0	0	0	0	0	0	0	0	0	0	0	0	3	0	0	0	0	0	0	0	0	0	4	0	0	0	0	0	0	0	0	0	0	0	0	0	3	0	0	0	0	0	0	0	0	0	5	0
CA01g07720	0	0	0	0	0	0	0	0	0	0	0	0	0	0	0	0	0	0	0	0	0	0	1	0	0	0	0	0	0	0	0	0	0	0	0	0	0	0	0	0	0	0	1	0	0	1	0	0	0
CA01g07730	0	0	0	0	0	0	0	0	0	0	0	0	0	0	0	0	0	0	0	1	0	0	0	0	0	0	0	0	0	0	0	0	0	0	0	0	0	0	0	0	0	0	0	0	0	0	0	0	0
CA01g07740	0	0	0	43	0	26	45	23	0	0	30	0	25	0	0	31	0	39	32	0	0	27	0	0	45	0	0	29	0	28	28	31	60	41	4	42	26	47	55	0	23	0	0	0	0	26	20	0	46
CA01g07570	0	0	5	20	7	16	12	15	11	5	36	5	7	7	16	18	13	6	6	4	7	5	6	4	8	5	6	9	0	8	14	4	10	20	5	6	11	17	0	20	4	2	13	3	11	19	10	14	11
CA01g07580	0	0	29	13	16	8	8	19	0	14	20	13	3	0	9	17	15	21	15	8	16	19	0	16	19	12	13	24	0	33	18	31	5	10	4	13	15	27	21	17	13	6	6	0	16	14	14	10	11
CA01g07590	0	0	28	13	17	7	8	19	0	14	18	13	3	0	8	16	15	21	15	9	17	20	0	15	18	10	13	22	0	32	14	30	5	8	3	13	15	27	20	17	11	6	5	0	14	11	13	9	10
CA01g07600	1	1	2	1	5	3	5	3	2	1	2	2	3	1	5	4	3	3	2	3	2	2	1	2	3	3	3	9	1	3	2	3	3	15	1	10	2	5	1	8	3	3	4	1	4	3	3	3	3
CA01g07630	0	0	20	16	7	7	21	8	0	5	16	6	10	0	2	20	8	5	12	10	10	20	0	16	12	16	19	23	0	30	19	22	8	7	0	9	18	12	7	7	20	0	7	0	11	17	16	13	12
CA01g07640	0	0	4	0	0	0	0	0	0	2	0	0	0	0	0	0	0	0	0	3	0	5	0	0	0	0	0	0	0	0	0	0	2	0	0	0	0	0	0	0	0	0	3	0	0	0	4	5	3
CA01g07750	0	0	0	0	0	0	20	0	0	9	0	9	3	0	0	17	0	8	7	10	0	0	0	5	0	0	0	0	0	0	0	0	13	19	0	17	0	18	14	0	0	0	0	0	0	6	0	10	0
CA01g07760	0	0	0	0	0	0	0	0	0	0	0	0	0	0	0	0	0	0	0	0	0	0	0	0	0	0	0	0	0	0	0	0	0	0	0	0	0	0	0	0	0	0	0	0	0	0	0	0	0
CA01g07770	0	0	0	0	0	0	0	0	0	0	0	0	0	0	0	0	0	0	0	0	0	0	0	0	0	0	0	0	0	0	0	1	0	0	0	0	0	0	0	0	0	0	0	0	0	0	0	0	0
CA01g07780	0	0	0	7	10	0	10	5	0	7	7	2	19	5	3	20	5	3	0	0	7	5	0	6	8	8	9	15	0	11	11	6	13	16	7	23	0	9	6	9	10	6	7	0	13	13	6	10	12
CA01g07790	0	0	0	0	0	0	0	0	0	0	0	0	0	0	0	0	0	0	0	0	0	0	0	0	0	0	0	0	0	0	0	6	0	0	0	0	0	0	0	0	0	0	0	0	0	7	0	0	0
CA01g07800	0	0	0	0	0	0	0	0	0	0	0	0	0	0	0	0	0	0	0	0	0	0	0	0	0	0	0	0	0	0	0	0	0	0	0	0	0	0	0	0	0	0	0	0	0	0	0	0	0
CA01g07810	0	0	0	0	0	0	0	0	0	0	0	0	0	0	0	0	0	0	0	0	0	0	0	0	0	0	0	0	0	0	0	0	0	0	0	0	0	0	0	0	0	0	0	0	1	0	1	0	0
CA01g07820	0	0	0	0	0	0	0	0	0	0	0	0	0	0	0	0	0	0	3	0	0	3	0	4	0	0	0	9	0	0	0	0	0	0	0	0	0	0	0	0	0	0	0	0	0	6	0	5	0
CA01g07830	0	0	0	0	0	0	3	0	0	0	0	4	8	0	0	0	0	13	0	0	5	0	0	8	9	0	0	7	0	0	4	8	0	8	0	11	0	0	4	11	10	0	5	0	0	8	0	4	5
CA01g07880	0	0	0	0	5	0	0	0	0	0	0	0	5	0	0	0	0	0	0	0	0	0	0	0	3	0	0	0	0	0	0	0	0	0	0	0	0	0	0	0	0	0	0	0	0	0	0	3	6
CA01g07890	0	0	0	0	19	16	22	0	30	11	14	18	61	35	23	32	14	5	0	3	12	0	0	12	8	11	12	18	0	11	21	0	30	30	22	51	12	20	13	24	0	0	9	0	8	16	0	0	15
CA01g07900	0	0	0	0	0	0	0	0	0	0	0	0	0	0	0	0	0	0	0	2	0	0	0	0	0	0	0	0	0	0	0	4	0	0	0	0	0	0	0	0	0	0	0	0	0	0	0	0	0
CA01g07930	0	0	0	0	0	0	0	0	0	0	0	0	0	0	0	0	0	0	0	0	0	0	0	0	0	0	0	0	0	0	0	0	0	0	0	0	0	0	0	0	0	0	0	0	0	0	0	0	0
CA01g07950	0	0	0	0	0	0	0	0	0	0	0	0	0	0	0	0	0	0	0	0	0	0	0	0	0	0	0	0	0	0	0	0	0	0	0	0	0	0	0	0	0	0	0	0	0	0	0	0	0
CA01g07960	0	0	0	0	0	0	0	0	0	0	0	0	4	3	10	0	0	0	0	0	0	0	0	0	0	0	0	0	0	0	0	0	8	0	0	0	0	3	0	0	2	0	3	0	3	0	0	0	0
CA01g07910	6	0	38	96	27	76	103	59	0	53	82	39	15	13	38	71	89	115	71	67	131	83	15	44	81	18	31	65	0	73	49	59	103	98	8	88	103	112	164	48	46	20	20	0	65	63	53	70	128
CA01g07920	0	0	16	5	0	14	16	0	0	11	10	0	9	4	0	0	16	19	11	20	16	0	0	13	29	15	16	24	0	22	14	15	21	13	0	34	11	0	25	18	12	0	0	0	9	8	12	19	14
CA01g07940	0	0	16	0	0	11	15	0	0	29	0	0	6	4	0	18	13	12	0	8	8	20	2	6	10	0	0	10	0	11	11	9	10	8	0	0	10	14	12	14	7	0	0	0	0	10	0	7	7
CA01g07970	0	0	0	0	4	5	0	0	0	7	5	0	3	0	0	12	10	0	9	0	8	0	0	0	0	0	0	0	0	13	10	13	15	10	0	19	0	16	21	8	4	0	0	0	0	0	0	8	11
CA01g07980	0	0	0	0	0	0	11	0	0	0	0	0	0	0	0	0	0	0	0	0	0	0	0	0	0	0	0	0	0	3	0	0	7	0	0	8	0	7	0	0	0	0	0	0	0	8	0	0	0
CA01g07990	0	0	0	2	0	0	0	0	0	0	0	0	0	0	0	0	0	0	0	0	0	0	0	0	2	0	0	0	0	0	0	0	0	5	0	0	0	2	0	0	0	0	0	0	0	0	0	0	4
CA01g08020	0	0	0	0	0	0	0	0	0	0	0	0	0	0	0	0	0	0	0	0	0	0	0	0	0	0	0	0	0	0	0	0	0	0	0	0	0	0	0	0	0	0	0	0	0	0	0	0	0
CA01g08030	0	0	0	0	0	0	0	0	0	0	0	0	0	0	0	0	0	0	1	0	0	0	0	0	0	0	0	0	0	0	0	0	0	0	0	0	1	0	0	0	0	0	1	0	0	0	0	0	0
CA01g08050	0	0	0	0	0	0	0	0	0	0	0	0	0	0	0	0	0	0	0	0	0	0	0	0	0	0	0	0	0	0	0	0	0	0	0	0	0	0	0	0	0	0	0	0	0	0	0	0	0
CA01g08060	0	0	0	0	0	0	0	0	0	0	0	0	0	0	0	0	0	0	16	0	0	0	0	0	0	0	0	0	0	0	0	0	0	0	0	0	0	0	0	0	0	0	0	0	0	0	0	0	0
CA01g08080	0	0	0	0	0	0	7	0	0	1	0	1	2	0	0	1	0	1	1	0	1	1	0	1	1	2	2	2	0	3	2	4	3	2	0	2	2	1	2	0	3	0	0	0	4	1	0	2	0
CA01g08090	0	0	0	0	0	0	0	0	0	0	0	0	0	0	0	0	0	0	0	0	0	0	0	0	0	0	0	0	0	0	0	0	0	1	0	0	0	0	0	0	0	0	0	0	0	0	0	0	0
CA01g08000	4	0	36	25	20	22	34	24	7	20	22	14	9	5	12	20	4	10	12	7	7	22	10	10	10	4	7	23	0	18	9	24	15	16	5	15	1	7	10	18	6	6	17	6	9	14	15	10	15
CA01g08010	7	0	25	18	31	19	26	23	15	0	30	26	18	28	27	29	29	18	18	18	19	21	11	38	27	35	30	26	0	40	32	35	22	31	33	46	28	13	22	30	28	19	23	18	30	27	19	40	27
CA01g08040	79	47	728	445	463	554	527	434	267	480	561	450	253	265	402	652	728	713	685	487	507	597	388	532	523	387	455	608	5	511	461	459	795	807	1358	650	766	620	622	674	455	506	581	280	481	517	485	451	763
CA01g08070	0	0	16	24	24	15	28	0	0	19	19	18	63	30	0	9	0	0	0	0	0	0	0	6	0	0	4	7	0	9	0	0	0	14	0	7	5	8	0	0	0	0	20	13	20	20	0	0	0
CA01g08150	0	0	0	13	13	11	33	0	0	0	10	8	8	16	14	42	0	12	4	14	8	10	7	26	18	20	13	28	0	23	13	19	54	63	0	78	0	19	20	0	7	9	0	0	20	25	16	17	24
CA01g08160	0	0	0	0	0	9	0	0	0	0	0	0	3	0	0	0	0	0	0	0	6	0	0	0	0	0	0	0	0	0	0	0	0	0	0	0	0	0	0	0	9	0	0	0	0	0	0	0	0
CA01g08170	0	0	0	0	0	0	0	0	0	0	0	0	0	0	0	0	0	0	0	0	0	0	0	0	0	0	0	0	0	0	0	0	0	0	0	0	0	0	0	0	0	0	0	0	0	0	0	0	0
CA01g08180	0	0	0	11	0	0	0	0	0	11	13	0	0	0	6	0	19	14	0	10	13	0	0	0	19	9	0	30	0	26	11	10	25	0	0	19	14	32	17	0	0	0	10	0	18	22	0	22	37
CA01g08190	0	0	0	0	0	0	0	0	0	0	0	0	0	0	0	0	0	0	0	0	0	0	0	0	0	0	0	0	0	0	0	0	0	0	0	0	0	0	0	3	0	0	0	0	0	0	0	0	0
CA01g08200	0	0	0	14	5	14	0	7	0	0	21	0	0	0	8	31	20	18	9	7	9	0	0	0	14	17	11	15	0	5	0	8	17	11	0	14	3	12	14	6	0	5	0	0	0	10	6	16	18
CA01g08210	0	0	0	0	0	0	0	0	0	0	0	0	0	0	0	0	0	0	0	0	0	0	0	0	0	0	0	0	0	0	4	0	0	0	0	0	0	0	0	0	6	0	0	0	0	0	0	0	0
CA01g08230	0	0	0	0	0	0	3	0	0	0	0	0	0	0	0	0	0	0	0	0	0	0	0	0	0	0	0	0	0	4	0	0	3	9	10	8	0	0	0	0	0	0	0	0	0	0	0	0	0
CA01g08240	0	0	0	0	0	0	0	0	0	0	0	0	0	0	0	0	0	0	0	0	0	0	0	0	0	0	0	0	0	0	0	0	0	0	0	0	0	0	0	0	0	0	0	0	0	0	0	0	0
CA01g08130	0	0	8	0	3	9	13	11	0	4	5	3	5	4	8	12	6	13	11	8	9	13	0	0	19	0	0	18	0	18	8	7	12	9	0	9	9	19	13	12	7	0	0	0	4	0	6	8	9
CA01g08140	0	0	11	39	0	36	33	35	14	29	21	0	0	25	38	0	72	51	0	0	19	23	0	30	21	25	21	37	0	39	31	29	39	31	0	26	0	47	60	0	14	0	0	0	19	0	0	16	0
CA01g08220	0	0	15	8	8	0	7	12	0	0	22	0	0	0	0	13	0	0	10	0	0	0	0	12	14	0	0	0	0	21	4	12	0	0	0	0	4	0	16	0	10	0	0	0	8	0	0	4	0
CA01g08250	0	0	2	1	2	1	9	5	1	8	2	2	0	1	3	3	0	2	3	2	1	1	0	0	3	0	4	0	0	0	2	0	2	2	0	2	1	3	2	7	3	2	1	1	1	3	2	1	0
CA01g08270	0	0	0	0	0	0	0	0	0	0	0	0	0	0	0	0	0	0	0	0	0	0	0	0	0	0	0	0	0	0	0	0	0	0	0	0	0	0	0	0	0	0	0	0	0	0	0	3	0
CA01g08280	0	0	0	0	0	0	5	3	0	0	0	0	2	0	0	0	0	0	0	0	0	0	0	0	0	0	0	0	0	0	3	0	0	5	6	0	0	0	0	0	0	0	0	0	0	3	0	0	0
CA01g08290	0	0	0	0	0	0	0	0	0	0	0	0	0	0	0	0	0	0	0	0	0	0	0	0	0	0	0	0	0	0	0	0	0	0	0	0	0	0	0	0	0	0	0	0	0	0	0	0	0
CA01g08330	0	0	14	24	23	18	22	29	18	7	35	12	15	8	26	61	36	20	15	16	7	12	9	56	20	42	38	48	0	35	33	35	26	9	11	9	10	38	23	65	17	12	20	11	25	45	26	20	43
CA01g08340	0	0	0	0	0	0	0	0	0	0	0	0	0	0	0	0	0	0	0	0	0	0	0	0	3	0	0	0	0	2	0	0	4	10	0	8	0	0	0	0	0	0	0	0	0	0	0	0	0
CA01g08350	0	0	0	12	3	0	8	0	0	0	0	0	0	0	0	0	0	0	0	0	0	0	0	8	8	0	0	0	0	11	9	7	0	0	0	9	0	0	0	0	0	0	0	0	6	0	4	0	0
CA01g08360	3	0	7	7	12	16	18	63	5	11	10	6	2	1	21	32	17	34	7	2	5	5	2	12	17	15	14	12	1	20	27	12	5	4	1	1	23	68	65	88	6	4	6	2	6	11	10	5	9
CA01g08420	1	1	4	1	2	3	6	2	3	1	3	4	2	3	0	1	6	5	2	3	2	4	1	2	5	2	4	2	0	7	9	2	12	5	11	10	2	5	3	0	3	1	1	0	3	5	0	4	1
CA01g08430	5	4	22	11	14	10	22	9	12	11	25	11	31	15	6	20	19	18	19	15	13	14	10	14	14	8	7	18	1	17	11	9	19	25	9	30	17	10	9	10	10	6	8	5	7	9	7	8	16
CA01g08440	0	0	5	0	0	0	5	0	0	0	0	0	0	0	0	0	0	0	0	4	5	0	4	7	4	0	4	6	0	5	3	0	5	6	0	9	0	0	0	0	0	0	0	0	0	4	0	5	11
CA01g08460	0	0	0	0	0	0	0	0	0	0	0	0	0	0	0	0	0	0	0	0	0	0	0	0	0	0	0	0	0	0	0	0	0	0	0	0	0	0	0	0	0	0	0	0	0	0	0	0	0
CA01g08510	0	0	0	0	0	0	0	0	0	0	0	0	14	0	0	0	0	0	0	0	0	0	0	0	0	2	0	0	0	0	0	0	0	0	0	0	0	0	0	0	0	0	0	0	0	0	0	0	0
CA01g08520	0	0	0	0	0	0	0	0	0	0	0	0	0	0	0	0	0	0	0	0	0	0	0	0	0	0	0	0	0	0	0	0	0	0	0	0	0	0	0	0	0	0	0	0	0	0	0	0	0
CA01g08540	0	0	0	0	1	0	0	0	0	5	0	0	0	0	0	0	0	0	0	3	0	0	0	4	0	0	0	0	0	0	0	0	0	0	0	0	0	0	0	0	0	0	0	0	0	0	0	0	0
CA01g08550	0	0	0	0	0	0	0	0	0	0	0	0	0	0	0	0	0	0	0	0	0	0	0	0	0	0	0	0	0	0	0	0	0	0	0	0	0	2	0	0	0	0	0	0	0	0	0	0	0
CA01g08570	0	0	0	50	24	0	25	0	0	0	20	0	0	0	0	11	0	0	25	23	18	36	0	0	32	0	2	0	0	83	33	57	8	0	0	0	0	29	12	0	0	0	0	0	0	15	14	9	10
CA01g08580	0	0	0	0	0	0	0	0	0	0	3	0	0	0	0	0	0	0	0	0	0	0	0	0	0	0	0	0	0	0	0	0	0	0	0	2	0	0	0	0	0	0	0	0	0	0	0	4	0
CA01g08590	0	1	9	8	3	7	7	8	4	3	8	2	0	0	4	3	4	3	2	5	0	6	10	7	6	6	6	8	2	10	15	9	8	1	1	6	4	3	5	8	6	5	13	11	23	18	9	13	11
CA01g08600	0	0	0	0	2	0	0	0	0	0	0	0	4	1	0	0	5	0	0	0	0	0	1	1	1	0	0	0	0	0	1	2	0	0	0	0	1	0	0	0	0	0	1	0	1	0	1	0	0
CA01g08610	0	0	0	0	0	9	6	0	0	4	9	0	0	0	0	8	0	0	5	0	0	0	0	0	9	5	15	7	0	0	0	9	10	8	0	7	8	7	9	16	8	7	0	0	9	11	0	7	9
CA01g08630	0	0	0	0	0	0	0	0	0	0	0	0	0	0	0	0	0	0	0	0	0	0	0	0	0	0	0	0	0	0	0	0	0	0	0	0	0	0	0	0	0	0	0	0	0	0	0	0	0
CA01g08640	0	0	0	0	0	0	0	0	0	0	0	0	0	0	0	0	0	0	0	0	0	0	0	0	0	0	0	0	0	0	0	0	0	0	0	0	0	0	0	0	0	0	0	0	0	0	0	0	0
CA01g08620	0	0	20	13	0	13	29	0	0	12	19	16	15	18	25	34	27	23	11	18	0	0	0	40	24	0	0	56	0	36	0	20	36	24	31	27	10	26	9	43	0	13	20	0	0	23	0	23	14
CA01g08650	1	5	17	65	17	40	66	41	12	36	42	32	11	15	44	60	62	40	26	21	14	13	15	79	67	58	82	86	0	63	66	37	105	104	191	107	31	55	30	104	14	11	8	6	35	40	39	25	54
CA01g08680	0	0	1	0	0	0	0	0	1	0	0	0	2	0	0	0	0	0	0	0	0	2	0	0	0	0	0	0	0	0	0	1	0	2	0	0	0	0	1	0	0	0	0	0	0	0	0	1	0
CA01g08730	0	1	6	2	1	1	0	1	0	0	1	1	3	0	0	0	0	1	4	5	2	2	6	2	0	1	0	2	0	1	2	2	1	0	4	1	0	1	0	0	1	1	2	0	3	2	3	3	0
CA01g08760	4	0	17	13	13	17	19	41	12	14	11	12	25	17	10	26	20	15	18	8	9	6	14	0	9	0	0	14	0	11	10	10	14	16	0	4	14	17	8	12	16	8	5	8	8	0	0	12	10
CA01g08780	0	0	33	24	19	17	17	18	0	12	24	13	6	0	15	19	17	32	24	9	23	23	8	21	22	6	9	14	0	27	22	13	28	24	0	30	21	30	12	19	0	4	0	0	10	10	11	13	16
CA01g08820	0	0	0	0	0	0	0	0	0	0	0	0	0	0	0	0	0	0	0	0	0	0	0	0	0	0	0	0	0	0	0	0	0	0	0	0	0	0	0	0	0	0	0	0	0	0	0	3	0
CA01g08840	0	0	0	0	0	0	0	0	0	0	0	0	0	0	0	0	0	0	0	0	0	0	0	0	0	0	0	0	0	0	0	0	0	0	0	0	0	0	0	0	0	0	0	0	0	0	0	0	0
CA01g08870	0	0	0	0	0	0	0	0	0	0	0	0	0	0	0	0	0	0	0	0	0	0	0	0	0	0	0	0	0	0	0	0	0	0	0	0	0	0	0	0	0	0	0	0	0	0	0	0	0
CA01g08880	0	0	2	5	0	0	0	0	0	0	0	0	0	0	0	0	0	0	0	2	0	3	0	0	0	0	0	4	0	0	0	0	0	3	0	0	0	0	0	2	5	0	0	0	2	0	0	0	6
CA01g08890	0	0	2	2	0	0	0	1	0	1	2	0	4	0	0	0	0	0	0	2	2	1	0	2	0	0	2	2	0	1	3	0	2	0	0	0	2	2	0	3	1	0	0	0	2	0	0	2	0
CA01g08920	4	0	0	7	0	0	9	9	0	0	0	0	0	0	0	0	0	0	0	0	16	0	0	0	12	0	0	0	0	0	0	8	0	6	0	8	0	0	14	0	0	0	0	0	0	10	0	8	0
CA01g08930	0	0	0	0	1	0	4	1	0	1	2	0	0	0	2	1	0	0	0	0	2	1	0	1	2	1	0	1	1	0	0	0	0	0	0	1	1	1	0	5	0	4	2	1	2	1	2	3	1
CA01g08960	0	0	0	0	0	0	0	0	0	0	0	0	0	0	0	0	0	0	0	0	0	0	0	0	0	0	0	0	0	0	0	0	0	0	0	0	0	0	0	0	0	0	0	0	0	0	0	0	0
CA01g08910	0	3	28	9	3	13	18	13	0	15	7	0	0	0	5	12	14	0	15	11	10	0	5	22	22	21	25	47	0	47	41	43	0	5	0	0	6	11	15	0	27	7	15	0	33	43	33	25	21
CA01g08940	0	0	2	0	1	0	1	0	0	0	0	2	2	0	0	0	1	0	0	0	0	0	0	0	0	2	0	0	0	0	1	0	1	0	0	0	0	0	0	0	0	0	0	0	1	0	0	0	0
CA01g08950	0	0	14	15	11	0	14	7	0	24	0	0	26	0	0	0	0	0	29	21	20	28	0	23	36	0	19	37	0	28	19	40	0	0	0	0	0	15	14	0	39	25	43	0	30	41	0	43	22
CA01g08980	0	0	0	0	0	0	0	0	0	0	0	0	0	0	0	0	0	0	0	0	0	0	0	0	0	0	0	0	0	0	0	0	0	0	0	0	0	0	0	0	0	0	0	0	0	0	0	0	0
CA01g09000	0	0	0	0	0	0	0	0	0	0	0	0	0	0	0	0	0	0	0	0	0	0	0	0	0	0	0	0	0	0	0	0	0	0	0	0	0	0	0	0	0	0	0	0	0	0	0	1	0
CA01g09010	0	0	0	0	0	0	0	0	0	0	0	0	1	0	0	0	0	0	0	0	0	0	0	0	1	0	2	1	0	0	0	0	0	0	0	0	0	0	0	1	0	0	0	0	1	0	0	0	0
CA01g09020	0	0	0	0	0	0	0	1	0	0	0	0	0	0	0	0	0	0	0	0	0	0	0	0	0	0	0	0	0	0	0	0	0	0	0	0	0	0	0	0	0	0	0	0	0	1	0	0	0
CA01g09030	0	0	0	0	0	0	0	0	0	0	0	0	0	0	0	0	0	0	0	0	0	0	0	0	0	0	0	0	0	0	0	0	0	0	0	0	0	0	0	0	0	0	0	0	0	0	0	0	0
CA01g08970	0	0	1	2	1	1	0	4	0	1	0	1	3	0	0	0	1	3	1	1	1	0	0	1	3	0	0	3	0	3	3	2	3	5	0	0	1	5	3	4	3	1	1	0	1	1	2	2	5
CA01g08990	0	0	23	0	0	0	0	0	0	0	15	10	40	15	0	18	0	0	0	0	0	0	7	7	0	0	0	0	0	0	10	0	17	0	35	19	10	9	4	0	11	16	0	0	11	9	0	10	14
CA01g09080	0	0	0	0	0	0	0	0	0	0	0	0	0	0	0	0	0	0	0	0	0	0	0	0	0	0	0	0	0	0	0	0	0	0	0	0	0	0	0	0	0	0	0	0	0	0	0	0	0
CA01g09090	0	9	80	55	65	0	58	36	38	22	58	33	57	59	48	72	78	0	48	45	33	44	58	62	49	52	42	76	0	55	49	0	50	23	22	33	38	43	22	48	35	22	29	28	23	50	43	45	66
CA01g09120	0	0	0	0	0	0	0	0	0	0	0	0	8	0	0	14	0	12	0	0	0	0	0	0	0	0	0	0	0	0	0	0	0	0	0	0	0	0	0	0	0	0	0	0	0	0	0	0	0
CA01g09130	0	0	0	8	6	7	14	0	0	7	13	0	13	0	0	0	9	0	13	7	0	12	12	11	34	0	22	19	0	22	22	0	19	0	0	24	5	0	0	0	19	24	17	10	19	19	14	15	13
CA01g09140	0	0	0	0	0	0	14	19	0	0	0	6	0	0	0	33	38	49	0	0	0	0	0	0	0	0	10	0	0	16	5	10	9	0	0	9	8	44	39	36	0	0	6	0	0	3	0	0	11
CA01g09190	0	0	2	0	0	0	0	0	0	0	0	0	0	0	0	0	0	0	0	0	0	0	0	0	0	0	0	0	0	0	0	0	0	0	0	0	0	0	0	0	0	0	0	0	0	0	0	0	0
CA01g09200	0	0	1	0	0	1	2	1	0	0	2	1	0	2	0	6	1	0	0	0	1	1	0	0	1	0	2	0	0	1	1	0	2	1	0	0	1	6	3	6	0	1	0	0	0	0	0	0	2
CA01g09230	0	0	0	0	0	0	0	0	0	0	0	0	0	0	0	0	0	0	0	0	0	0	0	0	0	0	0	0	0	0	0	0	0	0	0	0	0	0	0	0	0	0	0	0	0	0	0	0	0
CA01g09240	0	0	0	0	0	0	8	0	0	0	6	0	0	0	0	6	0	0	0	0	0	0	0	0	0	0	0	7	0	8	0	0	0	0	0	9	0	0	0	0	8	0	0	6	10	0	0	0	0
CA01g09250	0	0	1	0	0	0	0	0	0	0	0	0	3	0	0	0	0	0	0	0	0	0	0	0	0	0	0	0	0	0	2	0	0	1	0	0	0	0	0	0	0	1	0	0	0	0	0	1	0
CA01g09320	0	0	1	0	0	0	1	0	0	1	2	0	1	1	1	2	0	0	3	2	2	2	0	3	4	2	0	4	0	2	2	3	3	2	0	0	0	2	1	4	3	1	0	0	3	1	2	3	0
CA01g09330	0	0	1	0	0	1	0	0	0	0	0	0	0	2	2	0	0	0	0	0	1	0	0	0	0	0	0	1	0	4	1	0	0	0	2	0	0	1	0	3	0	0	0	0	0	0	1	1	0
CA01g09340	0	0	1	0	0	0	0	0	0	0	0	0	0	0	0	0	0	0	0	0	0	0	0	0	0	0	0	0	0	0	0	0	0	0	0	0	0	0	0	0	0	0	0	0	0	0	0	0	0
CA01g09380	0	0	0	0	0	0	39	0	0	0	0	0	0	0	0	0	0	0	0	0	0	0	0	0	0	0	0	0	0	0	0	0	73	72	96	121	0	0	0	0	0	0	0	0	0	0	0	0	0
CA01g09410	0	0	0	0	0	0	0	0	0	0	0	0	0	0	0	0	0	0	0	0	0	0	0	0	0	0	0	0	0	0	0	0	0	0	0	0	0	0	0	0	0	0	0	0	0	0	0	0	0
CA01g09420	0	0	0	0	0	0	0	0	0	0	0	0	0	0	0	0	0	0	0	0	0	0	0	0	0	0	0	0	0	0	0	0	0	0	0	0	0	0	0	0	0	0	0	0	6	0	0	0	0
CA01g09440	0	0	0	0	0	0	0	0	0	0	0	0	0	0	0	0	0	0	0	0	0	0	0	0	0	0	0	0	0	0	0	0	0	0	0	0	0	0	0	0	0	0	0	0	0	0	0	0	0
CA01g09450	0	0	0	0	0	0	0	0	0	0	0	0	0	0	0	0	0	0	0	0	0	0	0	0	0	0	0	0	0	0	0	0	0	0	0	0	0	0	0	0	0	0	0	0	0	0	0	0	0
CA01g09460	0	0	0	0	0	0	0	0	0	0	0	0	0	0	0	0	0	0	0	0	0	0	0	0	0	0	0	0	0	0	0	0	0	0	0	0	0	0	0	0	0	0	0	0	0	0	0	0	0
CA01g09470	0	0	0	0	0	0	0	0	0	0	0	0	0	0	0	0	0	0	0	0	0	0	0	0	0	0	0	0	0	0	0	0	0	0	0	0	0	0	0	0	0	0	0	0	0	0	0	0	0
CA01g09490	0	0	0	0	0	0	0	0	0	0	0	0	0	0	0	0	0	0	0	0	0	0	0	0	0	0	0	0	0	0	0	0	0	0	0	0	0	0	0	0	0	0	0	0	0	0	0	0	0
CA01g09500	0	0	0	5	0	0	0	0	0	0	0	0	7	0	0	0	0	0	0	0	0	0	0	0	0	0	0	0	0	0	0	0	0	0	0	0	0	0	3	0	0	0	4	0	3	0	0	0	0
CA01g09430	3	7	30	35	46	56	44	39	67	24	56	46	8	19	29	45	113	34	34	32	38	32	34	39	38	53	81	101	0	60	51	53	60	58	87	86	33	52	44	106	49	46	61	30	58	83	78	98	77
CA01g09480	0	0	5	0	7	7	21	12	0	5	0	0	3	0	4	0	10	8	8	7	4	5	4	7	7	2	4	8	0	11	6	5	21	22	0	35	6	7	0	0	5	8	7	0	15	7	3	13	9
CA01g09510	2	0	15	1	5	7	26	1	1	9	1	1	22	3	1	0	1	2	2	1	8	8	1	7	0	1	4	2	0	2	3	5	2	1	2	2	0	0	0	0	11	3	2	5	5	1	1	5	5
CA01g09530	0	0	27	0	0	27	54	25	32	19	44	23	18	0	0	33	88	0	28	42	41	35	49	30	39	0	38	56	0	37	33	33	61	0	94	52	0	0	41	0	23	19	19	0	32	35	0	45	30
CA01g09560	83	106	492	413	340	408	511	322	289	358	463	393	137	191	367	482	639	309	429	430	499	383	424	502	471	467	569	678	28	637	584	618	628	444	444	438	426	544	411	773	414	511	454	382	466	481	482	528	557
CA01g09600	0	0	8	10	4	7	21	13	0	7	4	0	6	0	0	11	0	3	0	0	0	0	0	6	9	0	0	17	0	14	0	9	17	41	0	24	11	43	20	24	4	0	4	0	0	5	0	0	5
CA01g09630	0	0	0	12	0	0	14	11	0	10	5	13	0	4	0	15	35	18	7	10	11	16	0	16	23	8	23	22	0	16	6	0	29	13	6	10	14	24	18	18	14	6	12	5	18	15	14	18	14
CA01g09640	0	0	0	0	0	0	0	0	0	0	0	0	0	0	0	0	0	0	0	0	0	0	0	0	0	0	0	0	0	0	0	0	0	0	0	0	0	0	0	0	0	0	0	0	0	0	0	0	0
CA01g09620	8	0	13	30	15	34	48	22	24	14	50	28	22	23	29	30	64	16	21	34	23	22	30	25	36	38	54	51	0	32	49	43	57	52	48	90	17	30	14	40	40	39	50	31	50	55	41	62	57
CA01g09650	0	0	0	0	0	0	0	0	0	0	0	0	0	0	0	0	0	0	0	0	0	0	0	0	0	0	0	0	0	0	0	0	0	6	0	0	0	0	0	0	0	0	0	0	0	0	0	0	0
CA01g09660	36	33	210	202	238	203	280	216	141	187	286	226	116	113	256	366	488	302	228	233	340	232	161	235	193	177	229	257	0	217	254	189	361	291	495	364	272	264	326	394	184	190	178	146	182	216	195	189	316
CA01g09670	0	0	0	0	0	0	0	0	0	0	0	0	0	0	0	0	0	0	0	0	0	0	0	0	0	0	0	0	0	0	0	0	0	0	0	0	0	0	0	0	0	0	0	0	0	0	0	0	0
CA01g09700	0	0	0	5	0	6	10	8	0	6	0	0	6	2	0	5	0	0	7	5	0	7	0	0	10	2	4	10	0	9	0	7	6	8	0	9	8	14	13	7	5	0	3	0	2	0	5	0	8
CA01g09740	0	0	0	3	0	0	0	0	0	8	0	0	7	0	0	0	0	0	0	0	0	0	0	0	3	7	0	0	0	7	0	0	0	0	0	0	0	0	4	0	0	0	0	11	9	9	5	0	0
CA01g09750	0	0	0	9	0	8	14	0	0	0	15	0	11	0	15	0	0	0	0	16	22	16	16	20	16	0	13	21	0	23	18	13	22	0	0	20	0	14	0	0	27	16	0	0	15	22	25	19	29
CA01g09780	1	1	3	2	1	1	3	4	1	1	0	2	1	0	10	8	8	8	3	2	0	0	2	5	1	1	2	2	0	3	1	3	3	0	5	1	3	4	3	5	2	0	1	1	2	3	3	2	5
CA01g09810	4	3	29	28	25	33	24	14	19	13	38	9	27	8	12	33	30	8	13	50	18	13	18	48	39	26	25	47	0	55	36	24	35	12	3	8	23	19	12	19	80	25	41	7	47	68	50	66	69
CA01g09840	0	0	4	2	1	3	3	3	0	1	1	3	2	1	1	6	8	5	4	3	6	3	3	4	3	1	4	7	0	6	3	7	4	4	0	11	1	2	2	2	6	2	2	0	7	8	2	9	7
CA01g09850	0	0	0	0	0	0	0	0	0	0	0	0	0	0	0	0	0	0	0	0	0	0	0	3	0	0	0	0	0	0	0	0	0	0	0	0	0	0	0	0	0	0	0	0	0	0	0	0	4
CA01g09860	0	0	0	0	0	0	5	0	0	0	0	0	0	0	0	0	0	0	0	0	0	0	5	0	16	0	0	0	0	0	0	8	8	12	0	0	0	15	0	0	0	0	0	0	0	0	0	0	0
CA01g09870	2	1	6	0	0	0	2	0	0	3	0	1	1	0	0	0	0	2	5	3	0	1	0	4	4	2	2	2	0	1	3	2	3	0	1	0	2	4	2	1	2	1	0	2	1	1	1	1	1
CA01g09880	0	0	1	1	2	1	3	1	0	0	3	1	0	0	2	0	1	2	2	4	2	1	2	1	3	2	2	4	0	1	2	2	1	1	0	2	2	0	2	3	1	1	2	1	1	0	1	2	1
CA01g09950	0	0	7	5	1	7	7	5	5	2	3	4	6	1	3	8	9	7	9	3	5	6	2	6	10	4	2	5	0	4	2	6	13	5	0	7	6	8	8	10	4	5	4	0	2	2	3	7	3
CA01g10000	0	0	0	0	8	0	12	0	0	0	0	0	9	0	0	0	0	0	13	10	0	0	0	14	12	0	0	0	0	12	13	13	15	23	0	25	0	14	8	0	16	18	0	0	13	11	0	12	14
CA01g10020	0	0	0	0	0	0	0	0	0	2	0	0	0	0	0	0	0	0	0	0	0	4	0	0	0	0	0	0	0	0	0	3	0	0	0	0	0	0	0	0	5	0	0	0	0	3	0	0	0
CA01g10030	6	0	29	26	14	35	61	15	10	14	35	16	51	11	17	34	48	21	19	29	27	27	9	12	18	8	19	26	0	32	30	16	71	75	115	87	25	27	27	20	26	16	20	10	26	33	32	41	43
CA01g10040	0	0	0	0	0	0	0	0	0	0	0	0	0	0	0	0	0	0	0	0	0	0	0	0	0	0	0	0	0	0	0	0	0	0	0	0	0	0	0	8	0	0	0	0	0	0	0	0	0
CA01g10050	1	0	20	12	9	20	40	6	3	27	14	30	30	5	9	19	10	11	6	10	7	22	3	6	12	3	12	13	0	19	17	13	78	34	6	48	13	20	22	20	5	6	7	3	8	12	8	18	9
CA01g10060	2	6	44	46	32	47	50	27	49	34	42	23	10	12	40	47	63	37	26	35	29	41	21	36	31	38	42	79	2	56	66	36	64	50	30	50	38	68	50	67	21	16	23	16	32	52	39	41	39
CA01g10140	5	1	15	66	39	46	93	27	2	42	27	17	53	11	18	65	35	53	32	9	79	15	9	20	36	7	14	48	1	44	23	22	75	55	14	59	37	135	71	39	50	16	12	2	58	53	39	62	49
CA01g10170	0	0	0	0	9	13	21	6	0	14	0	13	0	0	0	0	0	12	13	0	13	0	0	0	0	0	0	19	0	0	0	0	0	5	0	0	0	0	0	0	15	0	0	6	0	0	0	0	0
CA01g10180	1	1	2	0	0	0	0	0	3	2	3	1	0	0	1	2	1	1	1	3	1	3	2	5	2	3	1	4	0	4	2	2	3	0	3	2	0	1	1	0	2	2	1	1	3	2	3	2	2
CA01g10190	0	0	1	0	0	0	0	1	0	5	1	0	0	0	1	1	1	0	0	1	0	2	2	1	0	2	0	2	0	4	2	0	1	0	0	1	0	0	1	1	0	1	0	0	1	2	1	2	0
CA01g10200	0	0	11	10	5	4	10	4	2	0	4	5	5	1	2	7	3	3	4	7	6	4	1	8	11	3	5	13	0	4	5	7	14	13	4	13	6	12	7	3	15	7	8	5	15	19	10	23	9
CA01g10240	9	17	56	49	45	54	83	46	36	42	51	45	38	38	52	61	108	67	83	77	72	59	78	105	93	50	70	98	12	100	88	88	106	86	62	60	69	84	84	102	56	41	45	48	69	54	65	72	73
CA01g10300	0	0	0	8	0	4	4	0	0	0	0	0	0	0	0	0	0	0	0	0	0	0	0	0	0	0	0	0	0	0	0	0	3	0	0	0	3	4	0	3	4	3	0	0	0	4	0	0	0
CA01g10310	0	0	0	32	0	28	28	21	0	22	37	19	24	22	0	24	15	21	17	20	24	25	0	30	40	32	26	43	0	34	47	27	35	0	32	26	22	25	11	43	27	13	19	17	0	26	19	22	24
CA01g10320	0	0	0	0	0	0	0	0	0	0	0	0	13	4	0	0	0	4	0	0	0	0	0	0	0	0	0	0	0	0	0	0	0	4	0	4	0	0	0	0	5	0	0	4	9	0	0	0	0
CA01g10340	0	0	0	0	0	0	0	0	0	0	0	0	0	0	0	0	0	0	0	0	0	0	0	0	0	0	0	0	0	0	0	0	0	2	0	0	0	0	0	0	0	0	0	0	0	0	0	0	0
CA01g10370	0	0	0	18	11	12	21	14	4	13	0	24	29	0	0	13	13	12	8	5	6	8	0	5	9	0	8	0	0	21	6	11	17	14	0	22	6	13	12	6	9	8	4	0	4	8	7	4	6
CA01g10400	0	0	0	0	6	5	4	0	0	0	0	6	8	0	0	7	4	0	0	4	0	5	0	10	8	5	5	10	0	0	8	0	9	8	0	0	4	11	11	13	0	0	0	0	5	0	5	9	11
CA01g10410	0	0	0	16	0	13	15	8	0	0	13	15	6	5	17	16	16	17	12	12	20	22	5	8	15	8	7	15	0	17	0	14	27	15	0	12	20	18	12	11	15	9	8	0	9	6	10	14	20
CA01g10420	0	0	0	7	9	14	14	4	0	12	9	0	0	6	8	0	0	7	0	11	7	5	8	0	4	11	6	5	0	9	8	7	10	6	3	3	7	5	5	12	7	0	6	4	9	17	9	14	11
CA01g10440	0	0	0	0	0	0	0	0	2	0	0	0	0	0	0	0	0	0	2	0	0	0	0	0	0	4	6	0	0	0	0	0	0	0	0	0	0	0	0	0	0	0	0	0	0	0	2	0	0
CA01g10460	0	0	0	0	0	0	0	0	0	0	0	0	0	0	0	0	0	0	0	0	0	0	0	0	0	0	0	0	0	0	0	0	0	0	0	0	0	0	0	0	0	0	0	0	0	0	0	0	0
CA01g10470	0	0	0	0	0	0	0	0	0	0	0	0	0	0	0	0	0	0	0	4	0	0	0	0	0	0	0	0	0	0	0	0	0	0	0	0	0	0	0	0	0	0	0	0	0	0	0	0	0
CA01g10480	0	0	0	0	0	0	0	0	0	0	0	0	0	0	0	0	0	0	0	0	0	0	0	0	0	0	0	0	0	0	0	0	0	0	0	0	0	0	0	0	0	0	0	0	0	0	0	0	0
CA01g10500	0	0	0	54	8	0	41	33	0	27	0	10	8	0	12	27	0	0	0	0	0	0	0	13	21	0	0	21	0	18	0	31	49	0	0	0	7	36	21	0	0	2	0	0	0	0	0	0	0
CA01g10510	0	0	0	0	0	0	0	0	0	0	0	0	10	0	0	4	0	0	0	0	0	0	0	0	0	0	0	0	0	0	0	0	0	0	0	0	0	0	0	0	0	0	0	0	0	0	0	0	0
CA01g10330	1	0	2	1	2	0	0	0	0	0	0	1	3	2	0	0	0	0	0	1	1	1	0	2	1	0	0	0	0	1	0	0	0	4	0	1	2	1	0	0	0	1	2	0	0	1	0	1	1
CA01g10350	0	0	20	44	20	37	37	35	26	0	28	21	13	13	36	59	52	44	14	36	34	36	20	50	46	52	61	68	0	95	72	61	40	39	28	34	41	61	43	82	31	21	33	23	37	43	38	41	40
CA01g10360	10	15	95	89	67	89	93	96	65	120	82	69	16	33	84	112	159	92	112	110	59	134	84	158	114	130	169	210	3	191	190	175	126	99	246	128	112	162	112	194	100	77	85	52	109	123	121	137	158
CA01g10380	4	7	35	40	40	38	20	39	27	22	33	26	25	43	19	59	33	25	30	42	25	23	35	28	44	49	41	90	4	44	42	43	51	36	43	38	22	35	19	46	53	51	51	58	45	64	52	71	44
CA01g10390	0	0	7	0	4	0	0	0	0	0	0	0	10	5	0	0	0	0	3	0	0	5	0	0	0	0	0	8	0	0	0	0	11	0	0	10	0	9	0	0	7	0	7	7	5	0	0	7	0
CA01g10430	0	0	3	7	10	0	7	0	0	4	0	6	7	0	4	7	0	0	0	7	13	5	4	12	16	5	16	13	0	11	13	16	6	6	6	4	3	17	12	0	12	6	13	5	8	14	0	14	8
CA01g10450	0	0	17	19	0	0	17	18	0	0	47	0	19	13	0	13	13	0	12	0	0	12	0	27	28	18	24	22	0	29	0	0	0	18	40	0	13	14	0	18	19	13	0	11	24	53	0	27	27
CA01g10490	0	0	9	9	15	14	9	0	0	0	0	0	0	0	0	0	0	0	0	0	8	0	0	0	3	0	3	0	0	0	0	0	0	0	0	0	0	6	0	0	0	0	0	0	0	0	6	0	0
CA01g10520	0	0	0	6	0	0	6	0	0	0	0	0	0	0	0	0	0	0	0	0	0	0	0	0	0	0	0	0	0	0	0	0	0	0	0	0	0	0	0	0	0	0	0	0	0	0	0	0	0
CA01g10530	0	0	93	249	52	111	195	156	4	152	87	48	20	18	71	103	62	80	44	21	49	31	0	58	67	11	25	74	0	90	41	106	214	63	11	47	35	186	110	62	10	3	2	0	19	33	23	34	25
CA01g10540	0	0	0	0	0	0	0	0	0	0	0	0	0	0	0	0	0	0	0	0	0	0	0	0	0	0	0	0	0	0	0	0	0	0	0	0	0	0	0	0	0	0	0	0	0	0	0	0	0
CA01g10550	0	0	0	0	0	0	19	0	0	0	0	0	29	5	0	0	3	3	0	0	0	0	0	0	0	0	0	2	0	0	0	0	29	45	77	43	0	0	5	0	0	0	0	0	0	0	0	0	0
CA01g10560	0	0	0	0	0	0	0	1	0	0	0	0	0	1	0	0	0	0	1	0	0	1	0	0	0	0	0	0	0	0	0	0	1	0	0	0	0	0	0	1	0	0	0	0	2	0	0	1	1
CA01g10570	0	0	0	0	0	0	0	0	0	0	5	0	8	4	0	7	0	2	2	0	0	0	0	0	0	0	0	0	0	0	0	0	25	29	0	14	0	13	18	12	0	3	0	0	0	0	0	2	7
CA01g10580	1	3	0	2	4	3	3	3	2	3	4	2	0	1	1	1	6	3	4	6	2	3	8	2	4	3	7	8	2	4	7	5	3	2	5	2	5	5	4	5	3	6	4	2	5	8	10	8	6
CA01g10590	0	0	0	0	0	0	0	1	2	0	0	0	0	0	1	0	0	0	0	0	0	0	0	0	3	1	2	5	0	1	2	1	0	0	2	1	1	1	2	2	0	0	0	0	4	5	1	5	2
CA01g10600	0	2	11	9	5	5	12	8	9	7	12	5	2	6	14	17	9	24	6	6	9	11	9	12	15	8	14	18	0	17	12	27	10	14	5	7	15	22	15	16	8	3	5	0	19	14	6	19	17
CA01g10640	1	0	4	5	2	3	3	0	0	2	2	2	4	0	1	3	3	3	1	1	4	4	6	2	4	1	2	4	0	4	4	5	5	1	0	1	4	3	0	1	4	1	3	1	2	7	5	1	5
CA01g10680	0	0	0	0	0	0	0	0	0	0	0	0	0	0	0	0	0	0	0	0	0	0	0	0	0	0	0	0	0	0	0	0	0	0	0	0	0	0	0	0	0	0	0	0	0	0	0	0	0
CA01g10700	0	0	0	0	0	0	0	0	0	0	0	0	0	0	0	0	0	0	0	0	0	4	0	0	0	0	0	0	0	4	4	0	3	0	0	0	0	0	0	0	0	0	0	0	0	0	0	0	0
CA01g10720	0	0	0	0	0	0	0	0	0	0	0	0	0	0	0	0	0	0	0	0	0	0	0	0	2	0	0	0	0	0	0	0	0	0	0	0	0	0	0	0	0	0	0	0	0	0	0	0	0
CA01g10730	0	0	0	0	0	0	0	0	0	0	0	0	0	0	0	0	0	0	3	0	0	0	0	0	0	0	0	0	0	6	0	0	5	9	0	0	0	2	0	0	0	0	0	0	0	6	0	0	2
CA01g10740	0	0	0	12	14	0	16	16	0	9	0	0	0	0	0	21	0	0	5	0	0	8	0	0	9	4	6	13	0	0	6	0	7	21	0	0	4	0	16	15	8	0	10	0	0	0	14	0	11
CA01g10750	0	0	0	0	0	0	0	0	0	0	0	0	0	0	0	0	3	0	0	0	0	0	0	0	0	0	0	0	0	0	1	0	0	0	0	0	0	3	0	0	0	0	0	0	0	1	0	0	0
CA01g10760	0	0	0	0	0	0	0	0	0	0	0	0	0	0	0	0	0	0	0	0	0	0	0	0	0	0	0	0	0	0	0	0	0	0	0	0	0	0	0	0	0	0	0	0	0	0	0	0	0
CA01g10770	0	0	0	0	0	0	0	0	0	0	0	0	0	0	0	0	0	0	0	0	0	0	0	0	0	0	0	0	0	0	0	0	0	0	0	0	0	0	0	0	0	0	0	0	0	0	0	0	0
CA01g10780	0	0	0	0	0	0	0	0	0	0	0	0	4	0	0	0	0	0	0	0	0	0	0	0	0	0	0	0	0	0	0	0	0	0	0	0	0	0	0	0	4	0	0	0	0	0	0	0	0
CA01g10790	0	0	0	0	0	0	0	0	0	0	0	0	0	0	0	0	0	0	0	0	0	0	0	0	0	0	0	0	0	0	0	0	0	0	0	0	0	0	0	0	0	0	0	0	0	0	0	0	0
CA01g10800	0	0	0	0	0	0	0	0	0	0	0	0	0	0	0	0	0	0	0	0	0	0	0	0	0	0	0	0	0	0	0	0	0	0	0	0	0	0	0	0	0	0	0	0	0	0	0	0	0
CA01g10810	0	0	0	0	0	0	0	0	0	0	0	0	0	0	0	0	0	0	0	0	0	0	0	0	0	0	0	0	0	0	0	0	0	0	0	0	0	0	0	0	0	0	0	0	0	0	0	0	0
CA01g10820	0	0	0	0	0	0	0	0	0	0	0	0	0	0	0	0	0	0	0	0	0	0	0	0	0	0	0	0	0	0	0	0	0	0	0	0	0	0	0	0	0	0	0	0	0	0	0	0	0
CA01g10830	0	0	0	0	0	0	0	0	0	0	0	0	0	0	0	0	0	0	0	0	0	0	0	0	0	0	0	0	0	0	0	0	0	0	0	0	0	0	0	0	0	0	0	0	0	0	0	0	0
CA01g10660	0	0	7	0	1	0	0	0	0	0	1	0	4	0	2	0	0	0	2	0	0	0	1	0	0	3	1	0	0	4	2	5	0	1	0	0	0	1	0	2	3	3	3	0	0	0	0	2	2
CA01g10670	4	0	3	6	6	7	6	8	0	8	18	8	0	7	0	6	8	0	0	8	4	10	0	10	5	0	0	16	0	14	10	9	11	4	0	14	4	0	8	11	4	2	3	0	0	12	0	11	6
CA01g10690	3	5	5	11	6	13	7	6	11	5	13	5	8	4	4	9	5	3	6	9	3	4	1	9	5	14	12	15	1	12	20	11	9	11	14	11	10	15	9	8	12	9	22	8	23	36	12	28	24
CA01g10710	1	1	23	23	15	27	25	8	12	13	11	4	1	1	12	21	16	17	13	14	20	25	13	27	35	23	26	23	0	39	40	29	22	13	11	21	17	19	18	21	6	3	2	5	13	12	9	12	11
CA01g10850	1	0	0	0	0	0	0	0	0	4	0	0	3	0	5	0	0	0	0	1	0	0	1	0	0	1	1	0	1	4	0	2	0	2	0	0	0	0	0	0	0	0	0	0	0	3	0	0	1
CA01g10860	0	0	0	0	0	0	0	0	0	0	0	0	0	0	0	0	0	1	1	1	0	0	1	0	0	0	0	1	0	0	0	0	0	2	5	0	7	2	4	0	0	0	0	0	0	1	0	1	3
CA01g10870	0	0	0	5	0	6	9	6	0	4	0	0	0	0	0	19	0	0	24	13	11	8	32	34	53	34	38	16	0	36	40	14	11	0	0	0	0	10	7	12	27	27	23	0	30	33	17	24	29
CA01g10880	0	0	0	0	0	0	0	0	0	0	0	0	0	0	0	3	0	0	0	0	0	0	0	3	5	0	0	5	0	0	0	0	4	9	0	4	0	9	4	0	1	0	0	0	0	0	0	0	0
CA01g10890	0	0	0	0	0	0	0	0	0	0	0	0	0	0	0	0	0	0	0	0	0	0	0	0	0	0	0	0	0	0	0	0	0	0	0	0	0	0	1	0	0	0	0	0	0	0	0	0	0
CA01g10910	0	0	0	0	0	0	0	0	0	0	5	0	3	0	0	3	0	0	0	0	2	0	0	6	4	0	0	0	0	3	0	0	0	0	0	0	5	0	0	3	0	0	2	0	0	5	0	4	0
CA01g10920	0	0	0	0	0	0	0	0	0	0	0	0	6	0	7	0	0	6	0	0	0	5	0	0	0	0	0	0	0	7	0	0	0	0	0	8	0	0	0	0	9	0	0	0	0	14	0	0	0
CA01g10930	0	0	0	0	0	0	5	0	0	0	0	0	0	0	0	0	0	0	0	0	0	0	0	0	0	0	0	0	0	0	0	0	0	0	0	0	0	0	0	0	0	0	0	0	0	0	0	0	0
CA01g10940	0	0	0	0	0	0	17	0	0	0	0	0	9	0	0	0	7	0	0	0	28	0	2	0	14	0	0	0	0	0	0	0	9	18	0	13	6	9	12	0	0	0	0	0	0	5	0	0	13
CA01g10970	0	0	0	0	0	0	0	0	0	0	0	0	0	0	0	0	0	0	0	0	0	0	0	0	0	0	0	0	0	0	0	0	0	0	0	0	0	0	0	0	0	0	0	0	0	0	0	0	0
CA01g10980	0	0	0	1	0	0	1	0	0	0	0	0	2	0	0	0	0	1	0	1	1	0	1	2	1	1	0	2	0	1	0	0	0	1	0	0	0	0	0	1	1	0	0	0	1	0	0	0	2
CA01g10990	0	0	0	0	0	0	0	0	0	0	0	0	0	0	0	0	0	0	0	0	0	0	0	0	0	0	0	0	0	0	0	0	0	0	0	0	0	0	0	0	0	0	0	0	0	0	0	0	0
CA01g11000	0	0	0	0	0	0	0	0	0	0	0	0	0	0	0	0	0	0	0	0	0	0	0	0	0	0	0	0	0	0	0	0	2	0	0	0	0	0	0	1	0	0	0	0	0	0	0	0	0
CA01g11020	0	0	0	0	0	0	0	0	0	0	0	0	0	0	0	0	0	2	0	0	0	0	0	0	0	0	0	0	0	0	0	0	4	9	3	10	0	4	0	0	0	0	0	0	0	0	0	0	0
CA01g11040	0	0	0	0	3	0	0	0	0	0	0	0	0	0	0	0	0	0	0	0	0	0	0	0	0	0	0	0	0	0	2	0	0	0	0	0	0	0	0	0	0	0	0	0	0	5	6	4	0
CA01g11050	0	0	0	0	0	0	0	0	0	0	0	0	0	0	0	0	0	0	0	0	0	0	0	8	6	3	0	0	0	0	0	0	0	0	0	0	6	0	0	0	0	0	4	0	0	0	0	0	0
CA01g11060	0	0	0	0	0	0	0	0	0	0	0	0	0	0	0	0	0	0	0	0	0	0	0	0	0	0	0	0	0	0	0	0	0	0	0	0	0	0	0	0	0	0	0	0	0	0	0	0	0
CA01g11070	0	0	0	0	0	0	0	0	0	0	0	0	0	0	0	0	0	0	0	0	0	0	0	0	0	0	0	0	0	0	0	0	0	0	0	0	0	0	0	0	0	0	0	0	0	0	0	0	0
CA01g11080	0	0	0	0	0	6	26	94	0	0	4	0	0	0	55	103	79	55	0	9	0	13	20	21	34	0	32	35	0	46	41	38	11	0	0	16	48	60	59	95	15	0	0	7	21	43	23	33	39
CA01g11100	0	0	0	0	0	0	0	0	0	0	0	2	15	0	0	5	0	0	0	0	0	0	0	0	0	0	0	0	0	0	0	0	0	0	0	0	0	11	6	12	0	0	5	0	0	0	0	0	0
CA01g11110	0	0	0	8	0	0	7	0	0	0	0	0	0	0	0	10	0	0	3	0	4	0	0	0	0	0	0	0	0	0	0	0	0	0	0	0	0	0	0	0	0	0	0	0	0	0	0	0	0
CA01g11120	0	0	0	0	0	0	0	0	0	0	0	0	0	0	0	0	0	0	0	0	0	0	0	0	1	0	0	0	0	0	0	0	0	0	0	0	0	0	0	0	0	0	0	0	2	0	0	0	0
CA01g11130	0	0	0	0	0	0	4	0	0	0	0	0	0	0	0	0	0	0	2	0	0	0	0	0	0	0	0	0	0	0	0	0	0	0	4	0	0	0	0	0	0	0	0	0	0	0	0	0	0
CA01g11160	0	0	0	0	0	0	0	0	0	0	0	0	0	0	0	0	0	0	0	0	0	0	0	0	0	0	0	0	0	0	0	0	0	0	0	0	0	0	0	0	0	0	0	0	0	0	0	0	0
CA01g11170	0	0	0	0	0	0	0	0	0	0	0	0	0	0	0	0	0	0	0	0	0	0	0	0	0	0	0	0	0	0	0	0	0	0	0	0	0	0	0	0	0	0	0	0	0	0	0	0	0
CA01g11180	0	0	0	0	0	0	0	0	0	0	0	0	0	0	0	0	0	0	0	0	0	0	0	0	0	0	0	0	0	0	0	0	0	0	0	0	0	0	0	0	0	0	0	0	0	0	0	0	0
CA01g11190	0	0	0	0	0	0	0	0	0	0	0	0	0	0	0	0	0	0	0	0	0	0	0	0	0	0	0	0	0	0	0	0	0	0	0	0	0	0	0	0	0	0	0	0	0	0	0	0	0
CA01g11200	0	0	0	0	0	0	0	0	0	0	0	0	0	0	0	0	0	0	0	0	0	0	0	0	0	0	0	0	0	0	0	0	0	0	0	0	0	0	0	0	0	0	0	0	0	0	0	0	0
CA01g11210	0	0	0	0	0	0	0	0	0	0	0	0	0	0	0	0	0	0	0	0	0	0	0	0	0	0	0	0	0	0	0	0	0	0	0	0	0	0	0	0	0	0	0	0	0	0	0	0	0
CA01g11220	0	0	0	0	0	0	2	0	0	0	0	0	0	0	0	0	0	0	0	0	0	0	2	0	0	0	0	0	0	0	0	0	0	0	0	0	0	0	0	0	0	2	0	0	4	0	2	5	0
CA01g11240	0	0	0	2	1	0	7	0	0	0	1	2	1	4	2	4	8	1	0	0	1	1	0	0	1	1	1	0	0	0	1	3	1	4	3	3	0	2	3	1	3	0	1	0	2	0	0	4	2
CA01g11250	0	0	0	0	0	0	0	0	0	0	0	0	0	0	0	0	0	0	0	0	0	0	0	0	0	0	0	0	0	0	0	0	0	0	0	0	0	0	0	0	0	0	0	0	0	0	0	0	0
CA01g11260	0	0	0	0	0	0	0	0	0	0	0	0	0	0	0	0	0	0	0	0	0	0	0	0	0	0	0	0	0	0	0	0	0	0	0	0	0	0	0	0	0	0	0	0	0	0	0	0	0
CA01g11270	0	0	0	0	0	0	0	0	0	0	0	0	0	0	0	0	0	0	0	0	0	0	0	0	0	0	0	0	0	0	0	0	0	0	0	0	0	0	0	0	0	0	0	0	0	0	0	0	0
CA01g11280	0	0	0	0	0	0	1	1	0	0	1	0	0	0	0	0	0	1	0	0	0	0	0	0	0	1	0	1	0	0	0	0	1	1	0	1	0	0	0	0	0	0	1	0	0	0	0	0	1
CA01g11300	0	0	0	0	0	0	0	0	0	0	0	0	13	0	0	0	0	0	0	0	0	0	0	0	0	0	0	0	0	0	0	0	0	0	0	0	0	0	0	0	0	0	0	0	0	0	0	4	0
CA01g11320	0	0	0	0	0	0	0	1	1	0	0	0	0	0	0	0	0	0	0	0	0	0	1	1	1	0	0	0	0	0	1	0	0	0	0	0	0	0	0	0	0	0	1	1	0	0	0	1	1
CA01g11330	0	0	0	0	0	0	1	1	0	0	0	1	0	0	0	0	0	0	0	0	0	0	0	0	0	0	0	2	0	0	1	0	0	2	3	0	0	1	1	0	0	0	0	0	0	0	0	0	0
CA01g11340	0	4	0	0	12	17	0	8	0	0	0	0	0	1	0	0	15	0	1	2	0	0	8	0	0	0	0	0	0	0	0	0	116	0	6	0	0	6	4	0	0	0	0	0	0	0	0	0	0
CA01g10900	0	0	2	9	3	5	9	8	0	3	1	6	4	3	5	7	12	13	10	8	12	3	2	5	11	3	9	7	0	9	10	15	25	12	3	21	12	24	28	7	6	6	5	1	9	13	4	20	24
CA01g10950	0	2	18	7	3	6	8	4	0	5	4	6	1	0	7	9	3	3	12	11	8	12	8	3	9	2	7	22	0	9	8	9	7	3	5	2	6	8	10	5	11	3	5	7	11	8	13	8	22
CA01g10960	0	0	37	71	15	53	79	39	8	33	63	36	39	8	0	75	42	87	44	36	86	56	8	32	50	11	12	41	0	45	37	32	72	58	0	53	69	78	86	22	32	8	0	0	31	42	29	33	59
CA01g11010	0	0	6	0	4	0	0	0	0	0	0	0	0	0	0	0	0	0	0	0	0	0	0	0	0	0	0	0	0	0	0	0	0	0	0	0	0	0	0	0	0	0	0	0	0	0	0	0	0
CA01g11030	0	0	22	20	24	20	31	25	0	25	44	27	18	0	0	0	33	28	0	0	10	15	0	17	28	0	0	20	0	0	30	0	21	0	0	0	0	0	0	28	27	0	0	0	30	45	17	31	39
CA01g11090	13	0	56	39	43	38	36	29	36	34	75	44	25	34	24	78	53	42	34	30	24	25	30	23	37	31	37	38	0	36	31	36	42	55	40	41	50	32	36	62	21	19	20	12	30	34	30	27	87
CA01g11140	0	0	27	37	22	28	39	24	37	25	22	12	7	14	23	53	27	0	18	0	0	0	6	30	27	25	20	28	0	24	39	18	30	0	0	0	0	19	0	18	12	0	8	0	0	16	0	0	0
CA01g11150	0	1	4	2	3	8	14	7	10	0	4	1	4	4	3	8	10	4	3	5	4	1	6	5	5	6	7	10	1	7	8	3	11	7	2	13	0	10	5	11	9	6	4	3	8	10	4	7	6
CA01g11230	19	0	39	38	42	39	56	0	68	33	73	21	65	25	0	72	57	37	40	80	46	38	67	57	45	62	55	64	8	91	71	46	58	64	118	60	50	39	34	40	61	49	73	73	78	88	62	70	76
CA01g11290	0	0	55	90	66	66	70	65	0	47	96	57	59	0	66	86	87	35	0	87	74	57	0	95	96	103	110	134	0	121	120	67	93	86	0	90	56	81	68	85	72	61	73	54	69	99	72	114	95
CA01g11310	0	0	51	64	60	50	101	39	0	31	62	32	81	30	25	59	39	43	27	41	0	41	0	50	63	53	49	99	0	73	56	50	102	92	196	117	31	55	37	0	32	0	20	0	50	72	38	62	49
CA01g11350	0	0	4	0	1	1	0	0	1	0	3	1	0	0	3	0	1	1	0	0	0	0	0	0	0	0	4	3	0	0	1	0	3	3	0	0	0	3	1	5	0	1	1	0	0	1	0	1	1
CA01g11370	0	0	0	0	0	7	6	0	9	8	0	4	6	7	5	0	0	0	0	0	0	2	4	0	0	9	0	14	0	13	0	3	6	0	0	11	0	10	0	0	0	5	5	0	0	0	0	8	0
CA01g11410	0	0	0	0	0	0	0	0	0	0	0	0	0	0	0	0	0	0	0	0	0	0	0	0	0	0	0	0	0	0	0	0	0	0	0	0	0	0	0	0	0	0	0	0	0	0	0	0	0
CA01g11390	7	0	46	59	33	17	60	0	0	16	30	0	23	0	6	17	4	0	15	14	13	17	0	0	0	0	0	0	0	32	14	23	16	0	0	0	6	15	0	13	15	9	11	0	0	0	0	14	0
CA01g11400	13	4	68	73	41	30	38	10	0	32	50	0	19	14	0	44	0	0	91	76	147	95	44	20	33	21	0	26	0	109	41	104	115	0	0	0	24	53	61	0	49	35	18	0	0	0	0	58	85
CA01g11420	0	0	0	0	0	0	0	0	0	0	0	0	0	0	0	0	0	0	0	2	0	0	0	0	0	0	0	0	0	0	0	0	0	0	0	0	0	0	0	0	0	0	0	0	0	0	0	0	0
CA01g11510	3	0	14	10	0	16	40	19	0	0	19	19	0	0	0	36	26	39	18	19	16	11	18	19	26	24	29	29	0	27	26	17	37	14	12	42	18	26	19	26	19	13	23	12	26	12	22	29	31
CA01g11540	0	0	6	20	7	15	21	10	0	8	18	10	5	1	9	10	13	15	17	10	23	18	2	6	12	4	9	9	0	12	9	17	29	30	5	35	19	11	41	11	6	3	6	0	14	11	9	10	18
CA01g11550	0	0	0	0	0	0	10	11	0	0	11	0	27	0	0	17	10	0	0	0	7	9	0	11	15	0	0	18	0	15	9	0	0	0	0	23	8	14	5	0	17	0	8	8	9	19	7	20	14
CA01g11560	0	0	0	0	0	0	0	0	0	0	0	0	0	0	0	0	0	0	0	0	0	0	0	0	0	0	0	0	0	0	0	0	0	0	0	0	0	0	0	0	0	0	0	0	0	0	0	0	0
CA01g11570	0	0	0	0	9	0	0	0	0	5	0	0	0	0	0	4	8	0	2	3	7	0	0	8	12	7	10	14	0	13	6	5	0	0	0	3	0	0	0	0	0	0	0	0	0	5	6	5	7
CA01g11580	0	0	5	3	16	1	12	4	0	9	3	0	3	1	4	5	10	7	10	5	19	6	5	7	4	5	11	8	0	15	7	2	3	5	1	2	16	7	18	12	5	11	5	2	2	2	6	0	5
CA01g11590	31	45	140	212	130	317	315	175	186	240	317	296	103	102	215	294	507	347	354	295	450	340	231	333	341	201	370	389	0	294	293	323	721	441	599	479	339	309	497	257	228	249	249	83	345	373	324	454	550
CA01g11600	1	1	1	1	1	1	0	0	6	3	0	4	1	3	1	4	1	1	2	1	0	1	2	0	1	3	2	7	0	3	1	3	3	4	0	0	2	0	1	3	0	0	0	0	3	2	2	1	2
CA01g11610	1	0	2	1	0	7	1	3	1	2	0	1	1	0	2	0	3	2	0	0	2	1	0	0	3	1	1	0	0	1	1	0	0	2	0	6	0	0	1	4	0	0	0	0	1	1	2	2	1
CA01g11700	1	1	4	3	2	1	2	2	2	1	2	1	3	1	1	2	1	1	1	1	1	1	1	1	2	1	1	2	0	1	1	1	2	2	1	2	1	1	1	2	1	1	1	1	1	1	1	1	1
CA01g11710	1	0	1	1	1	0	1	1	0	0	1	1	1	1	0	1	0	1	1	1	1	0	1	0	1	1	0	1	1	1	1	0	1	0	0	1	0	1	1	1	1	0	0	0	0	0	0	1	0
CA01g11740	0	0	0	0	0	2	3	0	0	4	2	0	0	1	0	2	5	5	0	0	0	0	0	0	2	0	0	0	0	5	0	0	0	4	0	3	0	0	0	0	0	0	0	0	0	0	2	0	0
CA01g11770	0	0	0	11	12	13	24	0	0	0	15	0	21	0	10	15	0	13	16	10	10	0	0	0	12	13	12	22	0	39	15	15	0	17	0	17	12	30	13	25	10	0	8	0	18	12	0	11	20
CA01g11780	0	0	0	14	0	9	11	0	0	0	0	0	0	3	13	5	0	0	0	0	7	0	0	0	12	0	0	0	0	3	0	0	16	17	0	9	0	31	15	0	0	0	0	0	0	0	0	2	0
CA01g11790	11	5	54	53	35	47	47	36	41	45	68	58	19	20	46	88	111	58	38	34	59	24	25	39	29	31	22	37	2	48	40	37	57	79	73	52	61	37	65	53	25	28	26	6	57	68	42	71	91
CA01g11840	0	0	12	12	15	20	13	13	4	9	11	3	1	0	32	42	35	20	10	5	8	13	5	9	9	6	12	13	1	10	15	4	14	2	1	1	13	23	22	41	14	5	10	7	7	8	4	13	9
CA01g11870	0	0	11	0	5	7	11	0	0	0	0	0	8	0	4	0	0	0	0	0	0	7	0	0	6	0	0	0	0	0	0	0	0	7	0	0	0	0	0	0	0	0	0	0	0	0	0	5	0
CA01g11880	0	0	0	0	0	0	18	0	0	0	7	0	0	0	0	7	0	0	13	5	11	5	0	0	7	0	3	15	0	8	5	5	23	17	0	19	0	13	0	0	11	0	0	0	4	0	0	7	12
CA01g11890	0	0	0	0	0	0	0	0	0	0	0	0	0	0	0	0	0	0	0	0	0	0	0	0	0	0	0	0	0	0	0	0	0	0	0	0	0	0	0	0	0	0	0	0	0	0	0	0	0
CA01g11900	0	0	0	1	0	0	0	0	0	0	0	1	1	0	0	0	0	0	1	0	0	0	0	0	0	0	0	0	0	0	0	0	0	1	0	1	0	1	0	0	0	1	0	0	0	0	1	1	0
CA01g11910	0	0	0	0	0	0	0	0	0	0	0	0	0	0	0	0	0	0	0	0	0	0	0	0	0	0	0	0	0	0	0	0	0	0	0	0	0	0	0	0	0	0	0	0	0	0	0	0	0
CA01g11950	0	0	0	35	28	0	39	36	0	30	46	27	26	0	0	56	61	23	0	0	35	0	0	37	0	36	0	89	0	43	43	47	58	46	0	51	0	34	29	55	0	29	26	0	0	46	0	37	42
CA01g11960	0	0	0	0	0	0	0	0	0	0	0	0	0	0	0	0	0	0	0	0	0	0	0	0	0	1	0	0	0	0	0	0	0	0	0	0	0	0	0	0	0	0	0	0	0	0	0	0	0
CA01g11970	0	0	0	0	0	0	0	0	0	0	0	0	0	0	0	0	0	0	0	0	0	0	0	0	0	0	0	0	0	0	0	0	0	0	0	0	0	0	0	0	0	0	0	0	0	0	0	0	0
CA01g11980	1	0	0	0	1	0	0	0	0	0	0	1	2	1	0	3	0	0	0	0	0	0	1	0	0	0	0	1	0	0	0	0	0	0	0	0	0	0	1	0	0	0	2	0	0	0	0	0	0
CA01g11990	0	0	0	0	0	0	0	0	0	0	0	0	0	0	0	0	0	0	0	0	0	0	0	0	0	0	0	0	0	0	0	0	0	0	0	0	0	0	0	0	0	0	0	0	0	0	0	0	0
CA01g12000	4	0	0	3	2	4	0	6	4	2	0	0	4	1	3	11	13	7	2	3	3	8	2	1	2	1	3	4	0	2	11	2	4	0	2	2	11	10	4	6	1	0	6	0	2	3	2	1	7
CA01g12020	0	0	0	0	9	0	0	0	0	0	0	0	14	0	0	5	0	0	0	0	0	0	0	0	0	0	0	17	0	11	7	0	9	8	0	0	0	0	0	0	0	8	0	0	9	0	0	0	0
CA01g12030	0	0	0	0	0	0	0	0	0	0	0	0	0	0	0	0	0	0	0	0	0	0	0	0	0	0	0	0	0	0	0	0	0	0	0	0	0	0	0	0	0	0	0	0	0	0	0	0	0
CA01g12040	0	0	0	0	0	0	0	0	0	0	0	0	0	0	0	0	0	0	0	0	0	0	0	0	0	0	0	0	0	0	0	0	0	0	0	0	0	0	0	0	0	0	0	0	0	0	0	0	0
CA01g12050	0	0	0	0	0	0	8	0	0	0	0	0	0	0	0	0	0	0	0	0	0	0	0	0	0	0	0	0	0	0	0	0	3	0	0	5	0	0	4	0	0	0	0	0	0	0	0	0	0
CA01g12080	1	1	12	13	12	10	20	2	3	6	12	8	13	3	8	4	3	7	9	10	11	8	7	9	11	5	21	16	0	19	9	15	19	16	3	12	14	18	25	18	6	5	3	2	3	8	14	7	8
CA01g12100	0	0	0	0	0	0	0	0	0	0	0	0	0	0	1	0	0	0	0	0	0	0	0	0	0	0	0	0	0	0	0	0	1	0	0	0	3	0	1	0	2	0	0	0	0	0	0	0	0
CA01g12110	0	0	0	0	0	0	0	0	0	0	0	0	0	0	0	0	0	0	0	0	0	0	0	0	0	0	0	0	0	0	0	0	0	0	0	0	0	0	0	0	0	0	0	0	0	0	0	0	0
CA01g12120	0	0	0	0	0	0	0	0	0	0	0	0	0	0	0	0	0	0	0	0	0	0	0	0	0	0	0	0	0	0	0	0	0	2	0	0	0	0	0	0	0	0	0	0	0	0	0	0	0
CA01g12130	0	0	0	0	0	0	0	0	0	0	0	0	0	0	0	0	0	0	0	1	1	0	0	0	0	0	0	0	0	0	0	0	1	1	0	0	1	0	0	0	0	0	0	0	0	0	0	0	0
CA01g12090	1	1	4	3	9	7	7	5	1	8	4	1	4	4	3	8	2	5	6	4	8	3	4	11	10	11	7	21	0	19	6	16	14	2	2	4	5	10	5	7	0	1	1	0	6	6	0	8	4
CA01g12150	0	0	0	0	0	0	0	0	0	0	0	0	1	0	0	0	0	0	0	0	0	0	0	0	0	0	0	0	0	0	0	0	0	0	0	0	0	0	0	0	0	0	0	0	0	0	0	0	0
CA01g12160	0	0	0	0	0	0	2	0	0	0	1	0	0	0	0	0	0	0	0	0	0	0	0	0	0	0	0	0	0	0	0	0	2	3	0	8	0	0	0	0	0	0	0	0	0	0	0	0	0
CA01g12140	0	0	2	1	1	1	1	1	0	3	0	1	2	3	3	3	4	0	1	0	1	1	1	3	1	0	0	3	1	0	2	2	1	0	1	0	1	1	1	0	1	0	2	3	0	2	0	2	0
CA01g12170	0	0	21	25	0	24	32	26	25	22	23	24	0	16	0	33	34	19	13	18	18	0	15	33	27	25	25	31	0	28	21	13	29	26	35	41	15	23	15	20	13	0	20	10	23	34	19	33	35
CA01g12190	0	0	0	30	28	49	44	35	18	35	60	0	0	25	0	61	47	31	29	14	19	19	16	0	33	28	0	51	0	42	17	23	73	70	134	93	28	44	31	59	35	27	23	0	21	41	21	22	0
CA01g12300	5	2	23	19	15	9	23	7	12	13	15	12	23	8	8	18	18	14	13	9	10	11	7	13	13	11	9	16	1	19	14	13	12	33	14	29	14	15	8	12	15	9	8	4	11	14	7	13	10
CA01g12310	0	0	0	0	0	6	0	0	0	0	0	0	0	0	0	0	0	0	0	0	0	0	0	6	0	0	7	0	0	0	0	0	0	0	0	8	0	0	0	0	0	0	0	0	0	0	0	0	0
CA01g12320	0	0	0	0	0	0	8	0	0	0	0	0	0	0	0	5	0	0	0	0	0	2	0	0	0	3	0	5	0	0	3	0	10	18	0	0	0	0	0	0	6	0	0	0	0	0	0	8	0
CA01g12360	0	0	0	0	0	0	4	0	0	0	0	5	0	0	0	0	0	0	0	1	0	0	0	0	0	0	4	4	0	0	0	0	0	0	0	3	0	0	4	0	1	1	0	0	4	0	0	5	5
CA01g12370	0	0	0	3	0	0	0	0	0	0	0	0	0	0	0	0	0	0	0	0	0	0	0	0	0	0	0	0	0	0	0	0	13	16	0	26	0	0	0	2	0	0	0	0	0	0	0	0	0
CA01g12380	0	0	0	0	0	0	0	0	0	0	0	0	0	0	0	0	0	0	0	0	0	0	0	0	0	0	0	0	0	0	0	0	0	0	0	0	0	0	0	0	0	0	0	0	0	0	0	0	0
CA01g12470	0	0	0	0	0	0	0	0	0	0	0	0	0	0	0	0	0	0	0	0	0	0	0	4	0	0	0	0	0	0	5	0	0	0	0	0	0	0	0	0	0	0	3	0	0	3	0	3	5
CA01g12500	2	2	42	36	28	22	27	10	0	25	5	3	6	0	7	14	12	8	29	62	46	52	20	55	51	28	43	67	0	64	53	81	26	13	0	15	13	28	10	27	48	14	64	18	25	55	46	36	29
CA01g12520	0	0	0	14	0	14	16	11	0	21	27	0	11	0	10	13	0	9	20	17	28	20	13	10	13	12	8	18	0	18	11	13	19	9	0	5	8	14	14	0	8	3	0	0	13	18	13	20	21
CA01g12530	0	0	0	0	0	0	0	0	0	1	1	1	1	0	1	1	0	0	0	0	0	1	0	0	0	1	0	0	0	0	0	0	1	1	0	0	1	1	1	1	0	0	1	0	0	0	1	0	1
CA01g12540	0	0	0	0	0	0	0	0	0	0	0	0	0	0	0	0	0	0	0	0	0	0	0	0	0	0	0	0	0	0	0	0	0	0	0	0	0	0	0	0	0	0	0	0	0	0	0	0	0
CA01g12550	0	0	0	0	0	0	0	0	0	0	0	0	0	0	0	0	0	0	0	0	0	0	0	0	0	0	0	0	0	0	0	0	0	0	0	0	0	0	0	0	0	9	0	0	0	0	0	0	12
CA01g12570	0	0	0	0	0	0	0	0	0	0	0	0	0	0	0	0	0	0	0	0	0	0	0	0	0	0	0	0	0	0	0	0	0	0	0	0	0	0	0	0	0	0	0	0	0	0	0	0	0
CA01g12580	0	0	0	0	0	0	0	0	0	0	0	0	0	0	0	0	0	0	0	0	0	0	0	0	0	0	0	0	0	0	0	0	0	0	0	0	0	0	0	0	0	0	0	0	0	0	0	0	0
CA01g12590	0	0	0	0	0	0	0	0	0	0	0	0	0	0	0	0	0	0	0	0	0	0	0	0	0	0	0	0	0	0	0	0	0	0	0	0	0	0	0	0	0	0	0	0	0	0	0	0	0
CA01g12560	0	0	1	13	20	22	15	19	0	17	18	33	50	68	93	302	210	108	24	0	82	4	0	4	10	6	0	27	0	0	7	2	108	28	23	31	53	114	100	104	0	0	0	0	6	6	32	8	8
CA01g12630	0	0	0	0	0	0	0	1	0	0	0	0	0	0	0	0	0	0	0	0	0	0	0	0	0	0	0	0	0	0	0	5	0	0	0	0	4	0	5	0	0	0	0	0	0	0	0	0	3
CA01g12660	0	0	3	3	6	4	12	2	0	5	8	9	11	2	3	0	0	0	0	0	2	0	0	0	4	0	0	4	0	4	0	4	25	8	6	17	21	16	9	9	2	0	0	0	0	0	0	2	8
CA01g12710	1	0	2	10	7	6	28	12	2	12	13	7	8	7	13	20	8	11	0	2	3	5	5	16	9	10	4	19	0	4	8	5	16	24	12	17	7	12	11	18	6	2	5	1	10	9	6	8	5
CA01g12720	0	0	22	12	11	0	8	12	15	10	9	8	13	0	5	11	10	8	11	10	13	16	8	12	20	9	10	19	0	23	10	18	12	0	4	0	13	12	6	6	11	3	0	0	9	19	11	20	27
CA01g12770	0	0	0	0	0	0	0	0	0	0	0	2	6	0	0	0	0	0	0	0	9	2	5	8	5	0	0	7	0	0	0	4	3	0	0	0	0	0	0	0	6	0	0	0	6	7	6	0	0
CA01g12780	0	0	0	0	0	0	0	0	0	0	0	0	0	0	0	0	0	0	0	0	0	0	0	0	0	0	0	0	0	0	0	0	0	0	0	0	0	0	0	0	0	0	0	0	0	0	0	0	0
CA01g12790	0	0	0	0	0	0	0	0	0	0	0	0	0	0	0	0	0	0	0	0	0	0	0	0	0	0	0	0	0	0	0	0	0	0	0	0	0	0	0	0	0	0	0	0	0	0	0	0	0
CA01g12800	0	0	0	0	0	11	0	11	0	0	0	0	13	11	0	0	17	0	7	0	10	0	3	0	12	7	0	15	0	0	13	0	0	16	20	17	0	0	0	12	15	9	11	0	12	7	10	12	11
CA01g12830	0	0	32	0	23	39	42	28	42	0	35	0	37	0	0	48	58	0	41	31	28	34	13	0	36	36	32	0	0	42	33	0	32	36	0	62	0	0	0	23	56	39	35	26	46	66	25	36	50
CA01g12840	0	0	8	0	16	9	19	0	6	12	25	10	15	4	0	11	0	0	0	0	0	8	0	7	11	0	0	0	0	11	14	14	0	0	43	9	3	14	6	0	12	8	4	0	22	23	0	0	11
CA01g12930	0	0	0	29	20	7	12	20	0	21	24	0	17	0	16	22	43	19	10	0	9	23	0	24	27	17	20	40	0	20	27	17	31	19	23	23	14	15	14	22	25	21	25	13	28	23	28	31	34
CA01g12940	0	0	0	0	0	0	0	0	10	0	0	0	0	0	0	16	0	0	0	5	0	0	0	15	0	0	6	18	0	15	0	0	0	23	0	0	0	0	6	8	0	0	0	0	0	9	6	0	20
CA01g12950	0	0	0	0	0	0	0	0	0	0	0	0	0	0	0	0	0	0	0	0	0	0	0	0	0	0	0	0	0	0	0	0	0	0	0	0	0	0	0	0	0	0	0	0	0	0	0	0	0
CA01g12960	0	0	0	6	0	5	2	5	3	0	0	2	0	1	3	3	6	3	4	2	6	0	0	2	2	2	2	0	0	3	5	3	4	7	2	7	3	5	10	5	4	7	2	9	7	4	1	6	4
CA01g12970	0	0	0	0	0	0	0	0	0	0	0	0	0	0	0	0	0	0	0	0	0	0	0	0	0	0	0	0	0	0	0	0	0	0	0	0	0	0	0	0	0	0	0	0	0	0	0	0	0
CA01g12980	0	0	0	0	0	0	0	0	0	0	0	0	0	0	0	0	0	0	0	0	0	0	0	0	0	0	0	0	0	0	0	0	0	0	0	0	0	0	0	0	0	0	0	0	0	0	0	0	0
CA01g13000	0	0	0	0	0	0	0	0	0	0	0	0	0	0	0	0	0	0	0	0	0	0	0	0	0	0	0	0	0	0	0	0	0	0	0	0	0	0	0	0	0	0	0	0	0	0	0	0	0
CA01g12990	0	0	1	0	0	0	0	0	0	0	0	1	1	0	0	0	0	0	0	1	1	0	0	0	1	2	0	0	0	0	1	0	0	0	0	1	0	1	0	0	1	0	0	0	0	0	0	0	1
CA01g13040	0	1	0	0	1	0	0	0	0	0	0	0	1	0	2	0	0	1	0	0	0	0	0	2	2	0	0	4	0	1	0	0	1	0	0	0	3	0	1	2	1	0	0	0	0	0	0	1	0
CA01g13050	0	0	0	0	0	0	2	0	0	0	0	0	0	0	0	0	0	0	0	0	0	0	0	0	0	0	0	0	0	0	0	0	0	0	0	0	0	0	0	0	0	0	0	0	0	0	0	0	0
CA01g13060	0	0	0	1	0	5	4	0	1	0	0	1	0	1	0	5	0	0	0	0	1	0	0	0	1	0	0	0	0	0	0	0	6	11	6	14	1	0	2	0	0	0	0	0	0	0	0	0	1
CA01g13080	0	0	0	0	0	0	0	0	0	0	0	0	0	0	0	0	0	0	0	0	0	0	0	0	0	0	0	11	0	0	0	0	0	0	0	0	0	31	24	12	0	0	0	0	0	0	0	0	0
CA01g13110	0	0	0	0	0	0	0	0	0	0	0	0	0	0	0	0	0	0	0	0	0	0	0	0	0	0	0	0	0	0	0	0	0	0	0	0	0	0	0	0	0	0	0	0	0	0	0	0	0
CA01g13120	0	0	0	0	0	0	0	0	0	0	0	0	0	0	0	0	0	0	0	0	0	0	0	0	0	0	0	0	0	0	0	0	0	0	0	0	0	0	0	0	0	0	0	0	0	0	0	0	0
CA01g13140	0	0	0	0	3	0	0	0	0	0	0	0	9	0	0	0	0	0	0	0	0	0	0	0	2	0	0	0	0	0	0	7	0	0	0	6	0	6	7	0	9	0	0	0	0	0	0	10	3
CA01g13020	4	14	37	21	15	15	13	8	23	31	18	18	6	11	7	20	61	6	39	46	45	42	43	28	21	30	15	46	4	42	31	73	11	13	0	14	5	18	11	25	100	55	32	28	48	46	31	84	20
CA01g13030	8	2	23	29	22	21	113	12	6	38	24	19	101	20	6	44	19	30	38	22	58	31	6	36	103	9	7	71	0	114	29	66	60	70	0	91	16	87	55	11	78	7	17	6	29	88	60	74	133
CA01g13070	0	1	9	2	10	11	69	7	2	3	3	9	2	1	3	6	7	3	2	2	3	5	1	1	4	0	1	4	1	5	2	3	47	78	4	120	4	14	8	3	0	1	0	0	1	0	1	2	5
CA01g13090	0	0	1	0	0	1	0	1	0	0	0	0	0	0	0	0	1	0	1	0	0	0	0	1	0	1	0	0	0	1	1	1	0	0	0	0	0	1	0	0	1	1	0	1	0	1	0	1	1
CA01g13100	0	0	5	0	2	13	10	11	0	0	15	3	0	3	10	16	13	22	0	0	12	4	0	0	11	0	5	0	0	7	6	0	20	17	0	11	17	33	68	16	5	2	0	0	0	12	9	7	23
CA01g13130	0	0	2	10	2	3	9	5	0	3	1	1	0	0	1	5	3	8	8	8	7	3	0	3	14	0	5	8	0	11	8	8	12	9	0	7	6	9	17	0	2	2	1	1	12	15	7	16	14
CA01g13170	0	0	0	1	0	0	0	0	0	0	0	0	0	0	0	0	2	0	0	0	0	0	0	0	0	0	0	0	0	0	0	0	0	0	0	1	1	0	0	0	0	0	0	0	0	0	0	0	0
CA01g13180	0	0	0	0	0	0	0	0	0	0	0	0	0	0	0	0	0	0	0	0	0	0	0	0	0	0	0	0	0	0	2	0	0	0	0	0	0	0	0	0	0	0	0	0	0	0	0	0	0
CA01g13190	0	0	0	0	0	1	0	0	0	3	0	0	0	0	0	0	0	0	0	0	0	0	0	0	1	0	1	2	0	0	0	1	0	0	0	0	0	0	2	3	1	0	0	0	0	2	0	0	0
CA01g13200	0	0	0	0	0	0	0	0	0	1	0	1	3	0	0	0	1	0	0	1	0	2	0	0	1	1	0	2	0	2	1	1	5	2	1	0	1	0	1	3	1	0	0	0	0	0	2	0	1
CA01g13210	0	0	0	1	3	0	2	0	0	0	3	0	4	0	2	1	0	0	1	0	1	2	1	2	2	1	2	1	0	1	0	0	8	8	2	4	1	5	0	6	0	4	0	0	0	6	1	5	4
CA01g13150	1	0	2	2	1	7	8	2	0	2	2	0	7	3	1	4	1	4	4	5	6	7	2	5	8	5	4	4	4	5	1	6	6	3	0	3	3	5	6	7	6	3	5	4	4	6	5	6	6
CA01g13160	1	0	1	7	12	7	8	2	4	12	2	7	13	6	11	7	2	4	1	2	2	5	5	5	5	7	4	15	0	9	9	4	13	12	4	14	13	10	12	8	3	2	3	3	5	6	6	4	2
CA01g13220	0	0	7	6	1	5	5	6	1	6	5	6	1	0	4	9	12	15	5	7	6	2	1	4	9	3	1	3	0	6	7	6	4	8	1	16	8	10	18	12	4	1	2	1	4	7	7	8	13
CA01g13250	85	0	459	351	332	353	400	370	312	252	451	289	208	222	324	645	788	503	354	347	340	317	353	509	481	452	494	809	34	553	521	504	425	349	537	290	428	444	358	682	324	239	327	232	330	455	341	461	432
CA01g13270	99	74	1010	762	860	1249	850	692	314	915	817	572	747	622	449	987	1501	831	1274	1923	1428	1089	1161	1571	1415	1335	2058	2204	13	1257	1853	969	1900	867	798	936	1389	1249	1292	1509	1876	1912	2480	1182	2206	2189	2039	2561	2233
CA01g13280	0	0	0	0	0	0	0	0	0	0	2	0	0	5	11	0	0	0	0	5	0	0	4	0	0	0	3	7	0	3	8	0	2	0	6	0	0	0	0	8	0	3	8	0	0	11	0	8	2
CA01g13300	0	0	0	0	0	0	8	0	0	3	0	6	0	6	0	15	0	0	0	0	0	0	2	7	0	0	0	0	0	0	0	0	0	9	0	11	0	8	0	0	2	0	2	0	0	0	0	0	7
CA01g13320	0	0	0	0	0	0	0	0	0	0	0	1	0	0	0	0	0	0	1	1	0	0	0	0	2	0	0	0	0	0	0	0	0	0	0	0	1	0	0	0	0	0	0	0	0	0	0	0	0
CA01g13340	0	0	0	0	0	0	0	0	0	0	0	0	0	0	0	0	0	0	0	0	0	0	0	0	0	0	0	0	0	0	0	0	0	0	0	0	0	0	0	0	0	0	0	0	0	0	0	0	0
CA01g13350	0	0	0	0	0	0	3	0	0	0	0	0	0	0	0	0	0	0	0	0	3	0	0	0	0	0	0	0	0	0	0	0	0	0	0	0	0	0	0	0	0	0	0	0	0	0	0	0	0
CA01g13310	0	0	4	3	3	1	0	3	5	5	2	1	5	0	1	6	3	1	2	6	1	7	1	2	4	1	1	4	0	3	1	1	5	4	3	1	2	2	5	2	9	3	6	2	4	6	1	5	4
CA01g13330	0	0	1	0	0	1	0	1	0	3	4	1	3	0	1	1	0	1	3	1	1	1	0	1	1	2	2	3	1	1	3	1	2	1	0	3	0	2	2	4	0	0	3	1	1	2	1	2	1
CA01g13360	5	0	72	94	21	78	131	65	15	36	41	34	17	2	32	61	57	59	68	49	102	87	24	66	129	55	83	125	1	170	96	148	130	82	1	89	55	140	140	58	65	31	23	5	53	76	65	78	129
CA01g13380	0	0	0	0	0	0	0	0	0	0	0	0	0	0	0	0	0	0	0	0	0	0	0	0	0	0	0	0	0	0	0	0	0	0	0	0	0	0	0	0	0	0	0	0	0	0	0	0	0
CA01g13370	0	0	2	0	0	0	0	0	0	0	0	0	14	0	0	0	0	0	0	4	0	3	0	0	0	0	0	0	0	0	0	0	5	4	0	4	2	0	0	0	2	0	5	3	0	0	0	0	0
CA01g13390	0	0	0	0	0	0	0	0	0	0	0	0	0	0	0	0	0	0	0	0	0	0	0	0	0	0	0	0	0	0	0	0	0	0	0	0	0	0	0	0	0	0	0	0	0	0	0	0	0
CA01g13400	0	0	0	0	0	0	0	0	0	0	0	0	0	0	0	27	0	0	0	0	0	0	0	12	0	0	0	0	0	0	0	0	0	0	0	0	0	0	0	0	0	0	0	0	0	0	0	0	0
CA01g13410	0	0	8	0	3	2	6	0	2	0	4	0	0	0	3	5	2	0	3	11	5	7	4	5	5	7	2	5	0	6	5	0	4	0	2	5	0	0	0	0	0	0	0	0	4	5	7	0	0
CA01g13430	0	0	0	0	0	0	0	0	0	0	0	0	0	0	0	0	0	0	0	0	0	0	0	0	0	0	0	0	0	0	0	0	0	0	0	0	0	0	0	0	0	0	0	0	0	0	0	0	0
CA01g13480	0	0	0	0	0	0	0	0	0	0	0	0	0	0	0	0	0	0	0	0	0	0	0	0	0	0	0	0	0	0	0	0	0	0	0	4	0	0	0	0	0	0	0	0	0	0	0	0	0
CA01g13490	0	0	0	0	0	0	0	0	0	0	3	0	0	0	0	0	0	0	0	0	0	0	0	0	0	0	0	0	0	0	0	5	7	0	0	6	0	5	0	0	0	0	0	0	0	0	3	7	0
CA01g13500	0	0	0	0	0	0	0	0	0	0	0	0	0	0	0	0	0	0	0	0	0	0	0	0	0	0	0	0	0	0	0	0	0	0	0	0	0	0	0	0	0	0	0	0	0	0	0	0	0
CA01g13520	0	0	10	39	9	34	35	17	0	22	27	0	0	0	0	29	17	36	17	10	40	19	0	15	27	0	0	27	0	29	18	17	26	27	0	37	31	42	48	0	8	0	0	0	20	15	14	14	32
CA01g13550	0	0	0	0	0	0	0	0	0	0	0	0	0	0	0	0	0	0	0	0	0	0	0	0	0	0	0	0	0	0	0	0	0	0	0	0	0	0	0	0	0	0	0	0	0	0	0	0	0
CA01g13560	0	0	0	0	0	0	0	0	0	0	0	0	0	0	0	0	0	0	0	0	0	0	0	0	0	0	0	0	0	0	0	0	0	0	0	0	0	0	0	0	0	0	0	0	0	0	0	0	0
CA01g13540	0	0	2	4	5	0	4	0	1	2	1	3	4	2	1	2	3	1	7	7	8	3	4	1	1	0	2	3	0	1	3	0	9	5	0	1	3	4	4	2	6	1	1	1	2	3	3	4	6
CA01g13570	6	11	59	75	37	38	44	35	45	41	57	37	15	18	45	73	96	29	28	43	42	54	35	61	51	75	72	107	3	90	73	105	70	32	39	59	31	58	40	122	105	107	120	98	110	131	79	126	84
CA01g13590	0	0	0	0	4	5	4	0	0	0	0	0	0	0	0	0	0	0	6	0	5	6	0	3	4	0	0	0	0	0	0	0	0	7	0	4	0	0	7	0	0	0	0	0	0	0	0	0	9
CA01g13610	4	0	4	11	13	11	30	24	5	6	14	2	2	6	11	17	3	18	17	10	4	8	3	16	7	9	11	7	0	18	10	10	37	12	5	13	6	23	19	20	7	5	3	1	2	3	6	5	5
CA01g13640	0	0	8	0	21	0	25	6	0	6	14	0	16	8	5	12	10	8	5	11	13	16	6	20	15	22	12	28	0	25	18	23	21	20	0	16	0	14	9	10	26	18	14	12	19	22	19	25	29
CA01g13660	0	0	0	0	0	0	7	0	0	0	0	0	0	0	0	4	0	0	0	0	0	0	0	0	0	0	0	0	0	0	0	0	5	6	0	3	0	11	3	0	7	0	0	0	0	4	0	5	0
CA01g13680	0	0	0	0	0	3	4	0	0	0	0	5	0	0	0	0	0	0	0	0	4	0	2	0	0	4	3	0	0	6	2	6	6	0	0	0	7	0	3	0	3	0	0	0	0	0	0	0	2
CA01g13740	0	0	0	9	0	0	0	0	0	10	0	15	18	14	0	0	0	0	0	28	13	0	0	25	0	0	30	32	0	0	0	14	19	0	0	17	11	18	0	0	30	25	29	0	33	39	17	28	22
CA01g13750	0	0	0	0	0	0	0	0	0	0	0	0	0	0	0	0	0	0	0	0	0	0	0	0	0	0	0	0	0	0	0	0	0	0	0	0	0	0	0	0	0	0	0	0	0	0	0	0	0
CA01g13760	0	0	0	0	0	1	0	0	2	0	0	0	4	1	0	0	0	0	0	0	0	0	0	0	0	0	0	0	0	0	0	0	0	0	0	0	0	0	0	0	0	0	0	0	0	0	0	0	0
CA01g13780	0	0	0	0	0	0	0	0	0	0	0	0	0	0	0	0	0	0	0	0	0	0	0	0	0	0	0	0	0	0	0	0	0	0	0	0	0	0	0	0	0	0	0	0	0	0	0	0	0
CA01g13790	0	0	0	0	0	0	0	0	0	0	0	0	0	0	0	0	0	0	0	0	0	0	0	0	0	0	0	0	0	0	0	0	0	0	0	0	0	0	0	0	0	0	0	0	0	0	0	0	0
CA01g13800	0	0	0	0	0	0	19	0	0	0	0	0	14	0	0	0	0	0	0	0	0	5	0	0	5	0	0	0	0	0	0	0	25	30	0	32	0	7	9	0	0	0	0	0	7	0	0	5	10
CA01g13770	10	0	46	59	34	27	53	48	0	27	31	15	15	9	31	44	0	30	26	39	31	44	20	62	66	55	71	85	0	99	86	80	0	28	0	67	24	38	26	65	34	9	34	12	51	56	29	50	39
CA01g13910	0	0	2	1	1	2	2	1	0	0	5	0	1	1	1	4	0	4	2	0	2	0	1	1	0	0	0	3	1	0	6	2	1	0	0	1	2	2	5	0	1	2	2	1	3	1	1	1	0
CA01g13940	0	0	0	0	0	0	0	0	0	0	0	0	0	0	0	0	0	0	0	0	0	0	0	0	0	0	0	0	0	0	0	0	0	0	0	0	0	0	0	0	0	0	0	0	0	0	0	0	0
CA01g14010	0	0	7	0	4	8	16	0	0	6	0	5	3	0	0	14	7	9	5	0	10	17	0	9	14	0	0	0	0	7	11	12	12	5	0	11	13	0	11	9	6	0	0	0	7	5	5	8	11
CA01g14050	0	0	17	10	17	19	20	16	16	0	19	15	11	0	14	27	34	15	16	18	11	8	16	26	36	28	0	28	0	24	44	28	52	35	26	59	14	21	0	21	19	20	30	23	26	23	22	33	26
CA01g14100	0	0	0	8	0	0	0	6	0	0	0	0	0	0	0	0	0	9	0	0	0	0	0	0	11	0	0	6	0	0	0	0	0	10	0	8	0	23	13	0	0	0	0	0	5	0	0	0	0
CA01g14110	0	0	0	0	0	20	0	0	18	10	21	0	13	8	0	19	0	12	6	22	26	0	14	0	16	21	0	25	4	19	21	8	24	0	56	20	0	19	15	18	26	21	40	0	41	51	22	37	21
CA01g14120	0	0	5	15	9	9	5	5	0	0	9	8	11	0	4	17	11	16	8	5	8	0	0	11	9	8	8	11	0	0	8	12	12	9	0	10	5	12	13	22	17	17	20	0	17	16	6	20	17
CA01g14150	0	0	0	0	0	0	0	0	0	0	0	0	0	0	0	0	0	0	0	0	0	0	0	0	0	0	0	0	0	0	0	0	0	0	0	0	0	0	0	0	0	0	0	0	0	0	0	0	0
CA01g14200	0	0	0	2	0	0	0	0	0	0	0	0	0	0	0	0	0	0	0	0	0	0	0	0	0	0	0	4	0	0	0	0	3	0	0	3	4	0	7	2	0	0	0	0	0	0	0	0	0
CA01g14210	0	0	0	18	15	10	0	0	10	0	24	0	25	25	8	18	20	0	0	7	8	9	0	17	9	0	0	18	0	10	10	0	0	0	0	12	3	10	8	0	5	11	12	0	9	11	0	13	16
CA01g14270	0	0	0	0	0	5	0	0	0	0	0	4	0	0	0	0	0	0	0	0	6	0	0	6	6	7	9	0	0	0	12	0	0	0	0	10	0	0	0	0	0	0	4	0	9	0	8	0	0
CA01g14280	2	7	40	20	19	19	32	13	18	16	40	14	36	11	14	29	20	7	13	22	27	16	9	22	25	8	11	39	2	34	24	23	34	26	6	30	10	21	6	16	37	15	20	8	26	47	25	35	36
CA01g14290	5	7	52	58	24	34	58	34	76	39	127	51	35	57	32	82	100	30	34	47	50	53	36	57	43	48	49	99	3	74	66	59	63	49	11	65	32	36	23	61	57	46	56	28	57	96	65	95	56
CA01g14300	62	65	507	369	278	289	486	259	253	393	539	305	294	230	174	338	251	259	337	338	388	459	118	330	366	205	170	431	13	481	285	356	469	571	54	534	248	306	229	340	253	175	174	64	170	292	229	229	243
CA01g14310	3	3	9	11	11	6	8	10	17	7	32	5	22	11	4	16	11	7	6	8	8	8	4	7	9	13	7	10	2	12	12	6	9	10	3	12	12	8	7	13	10	7	9	6	12	14	6	14	12
CA01g14320	1	0	1	0	0	1	0	0	1	0	0	0	1	1	0	0	0	0	0	0	0	0	0	1	1	1	0	0	0	0	0	0	0	0	0	1	0	1	0	0	0	0	1	0	0	0	0	0	0
CA01g14330	0	0	1	3	2	0	0	1	2	0	3	1	2	1	1	1	2	0	1	0	1	1	1	1	0	1	0	1	0	1	2	0	2	2	0	1	1	0	1	0	1	1	1	0	1	2	0	1	1
CA01g14340	2	1	7	2	7	2	2	2	2	3	2	1	36	6	2	5	1	1	2	2	2	3	3	4	2	4	2	4	0	3	4	2	2	4	1	1	1	2	0	2	11	3	10	5	3	7	2	4	4
CA01g14350	5	3	27	17	12	9	20	8	22	9	30	9	19	14	14	25	30	14	14	10	10	13	10	13	15	13	12	22	0	17	13	13	19	27	32	25	12	12	9	18	11	7	8	4	19	20	9	25	21
CA01g14360	0	0	1	1	1	1	1	1	1	1	1	1	2	1	1	1	1	1	1	1	1	1	1	1	1	1	1	1	0	1	1	1	1	1	1	1	1	1	0	1	1	1	1	1	1	1	1	1	1
CA01g14370	0	0	2	2	1	4	2	0	1	0	0	0	1	0	3	3	1	5	2	3	4	6	0	0	2	0	2	3	0	0	0	1	2	3	3	1	2	3	0	3	1	1	1	0	0	2	2	3	1
CA01g14380	0	0	0	0	0	0	2	0	0	0	0	0	3	0	0	0	0	0	2	1	0	0	0	0	0	0	0	0	0	0	0	0	0	1	0	0	0	0	0	0	0	0	0	0	0	0	0	0	0
CA01g14400	0	3	9	12	0	0	9	0	0	0	0	0	0	0	0	10	0	16	6	0	8	0	3	7	14	6	0	13	0	12	0	0	5	5	0	4	13	14	0	17	0	0	8	0	7	0	16	0	0
CA01g14490	0	0	0	0	1	0	1	0	0	0	1	0	0	0	0	0	0	0	0	0	0	0	0	0	0	0	0	0	0	0	0	0	0	0	0	1	0	0	0	0	0	0	1	0	0	1	0	0	0
CA01g14510	0	0	0	0	0	0	0	0	0	0	0	0	0	0	0	0	0	0	0	0	0	0	0	0	0	0	0	0	0	0	1	0	0	0	0	0	0	0	0	0	0	0	0	0	0	0	0	0	0
CA01g14520	0	0	0	0	0	0	0	0	0	0	0	0	0	0	0	0	0	0	0	0	1	0	0	0	0	0	0	0	0	0	0	0	0	0	0	0	0	0	0	0	0	0	0	0	0	0	0	0	0
CA01g14580	0	0	0	0	0	0	0	0	0	0	0	0	0	0	0	0	0	0	0	0	0	0	0	0	0	0	0	0	0	0	0	0	0	0	0	0	0	0	0	0	0	0	0	0	0	0	1	0	0
CA01g14620	0	0	0	0	0	0	0	0	0	0	0	0	0	0	0	0	0	0	0	0	0	0	0	0	0	0	0	0	0	0	0	0	0	0	0	0	0	0	0	0	0	0	0	0	0	0	0	0	0
CA01g14660	0	0	0	0	0	1	1	1	0	1	2	1	2	0	1	1	0	0	0	1	0	0	0	0	0	0	0	0	0	0	0	0	0	0	0	1	0	1	0	0	1	0	0	0	0	1	0	1	0
CA01g14670	0	0	0	1	0	0	1	0	1	0	1	0	2	1	1	1	0	0	1	0	1	0	0	1	1	0	0	0	0	1	0	0	1	0	0	0	1	0	0	0	0	0	0	1	0	0	0	0	0
CA01g14680	1	0	0	0	0	0	1	0	0	0	0	0	0	0	0	0	0	0	0	0	0	0	0	0	0	0	0	0	0	0	0	0	0	0	0	0	0	0	0	0	0	0	0	0	0	0	0	0	0
CA01g14700	0	0	0	0	1	0	0	0	0	0	0	0	3	0	0	0	0	0	0	0	0	0	0	0	1	0	0	0	0	0	0	0	0	1	0	0	0	0	0	0	0	0	0	0	0	0	0	0	0
CA01g14730	0	0	0	0	0	0	0	0	0	0	0	0	4	0	0	0	0	0	0	0	0	0	0	0	0	0	0	0	0	0	0	0	0	0	0	0	0	0	0	0	0	0	1	0	0	0	0	0	0
CA01g14740	0	0	0	0	0	0	0	0	0	0	0	0	0	0	0	0	0	0	0	0	0	0	0	0	0	0	0	0	0	0	0	0	0	0	0	0	0	0	0	0	0	0	0	0	0	0	0	0	0
CA01g14770	0	0	0	0	0	0	0	0	0	0	0	0	5	0	0	0	0	0	0	0	0	0	0	0	0	0	0	0	0	0	0	0	0	0	0	0	0	0	0	0	0	0	0	0	0	0	0	0	0
CA01g14480	1	0	3	1	1	1	2	0	0	0	3	0	2	0	2	3	0	1	0	0	0	2	0	0	0	1	0	3	0	2	1	3	2	0	3	0	0	2	0	0	0	0	1	0	1	2	1	1	3
CA01g14500	1	1	1	1	2	0	1	2	1	1	1	0	2	2	1	1	1	0	1	1	1	1	2	0	1	1	1	2	0	1	3	1	3	3	0	2	2	1	1	0	2	1	1	2	1	2	1	2	2
CA01g14530	1	1	1	1	1	2	2	0	1	1	2	3	5	1	1	2	3	1	2	2	1	0	1	4	1	1	1	2	2	1	2	2	5	4	11	3	2	1	1	0	2	2	2	1	2	2	1	2	2
CA01g14540	0	1	4	0	3	2	4	0	0	3	5	4	5	0	0	0	4	2	2	0	2	0	0	0	4	2	2	5	0	5	3	5	2	6	0	0	2	0	0	0	6	3	3	0	5	4	2	4	4
CA01g14550	1	0	3	4	2	0	2	2	0	2	2	1	20	3	2	3	2	3	0	2	2	2	1	3	2	0	0	2	0	2	2	4	0	0	0	0	1	0	0	0	4	0	3	0	5	5	2	5	0
CA01g14560	1	1	3	2	2	1	2	2	1	2	3	1	3	2	0	2	1	0	1	2	1	2	2	1	2	1	1	2	0	3	2	2	1	2	1	2	1	1	1	2	2	1	1	1	1	2	2	1	1
CA01g14570	0	0	1	0	0	0	0	1	0	0	0	0	0	0	0	0	0	0	0	0	0	1	0	0	0	1	1	0	0	0	0	0	0	0	1	0	0	0	0	1	1	1	1	0	1	1	1	0	1
CA01g14590	0	0	1	0	1	0	1	0	0	0	0	0	1	1	0	0	1	0	0	0	0	0	0	1	0	0	0	0	0	0	0	1	0	0	0	0	0	0	1	0	0	0	0	0	0	1	0	0	0
CA01g14600	0	0	1	1	1	0	1	0	1	0	1	0	1	1	1	1	0	0	1	1	1	1	0	1	1	0	1	1	0	1	1	0	1	1	0	1	1	1	1	1	1	1	1	0	0	1	1	0	1
CA01g14610	4	4	26	29	21	21	30	17	16	14	33	19	27	14	7	18	19	4	9	21	18	14	8	22	18	18	20	64	2	27	30	30	26	26	23	38	6	16	10	19	50	33	43	18	42	71	36	45	33
CA01g14630	1	0	1	0	1	0	0	0	0	0	0	0	7	1	0	1	0	0	0	0	1	1	0	0	1	0	0	0	0	0	0	0	0	0	0	0	0	0	0	0	1	1	1	1	0	0	1	0	0
CA01g14640	0	2	1	1	1	1	1	0	0	1	1	0	2	1	0	1	1	0	0	1	1	0	0	1	1	1	1	0	0	1	1	1	0	0	0	0	1	1	0	0	1	1	1	0	1	1	1	1	1
CA01g14650	1	0	1	2	1	1	2	1	1	3	3	1	1	1	1	1	1	1	2	2	1	1	1	1	1	1	0	1	0	1	1	3	1	3	1	1	2	2	1	1	1	1	1	1	1	1	1	1	1
CA01g14690	0	0	1	0	0	0	0	0	0	1	1	0	4	1	0	1	0	0	1	1	0	0	0	0	0	0	0	1	0	0	0	0	0	0	0	0	0	0	0	0	1	0	0	1	0	0	0	0	0
CA01g14710	1	1	4	10	1	4	7	4	1	3	2	2	5	1	2	3	3	2	4	3	2	5	1	3	5	1	2	10	0	11	6	9	5	4	0	7	1	4	3	2	10	2	3	1	7	12	3	13	6
CA01g14720	3	1	10	12	2	4	11	3	4	7	8	3	15	3	4	4	7	3	5	11	9	7	5	8	6	8	8	12	1	10	14	13	6	5	9	6	2	4	2	9	7	13	16	10	13	22	9	14	7
CA01g14750	387	476	1430	1118	787	897	1527	928	1342	1339	1384	1607	786	890	910	1438	1322	502	748	485	656	1070	554	1564	806	1028	1167	1632	120	1505	1212	1831	1408	1382	1638	1039	412	729	384	1118	916	757	1117	429	777	1321	560	1073	775
CA01g14760	3	1	32	44	25	44	56	24	22	35	78	21	26	17	12	53	76	20	40	60	44	46	22	72	58	47	62	103	0	57	76	35	69	58	13	72	23	31	21	50	86	72	72	18	117	124	86	126	88
CA01g14780	35	7	149	51	120	43	60	33	47	73	123	36	707	168	17	67	84	9	27	73	41	54	35	77	44	51	53	114	7	70	150	56	46	41	61	58	19	28	10	40	121	101	133	93	165	234	112	165	104
CA01g14790	1	1	1	1	2	1	1	1	2	1	2	1	4	1	1	1	1	1	1	1	1	1	1	1	1	1	1	1	1	1	1	1	1	1	3	1	1	1	1	1	1	2	1	1	2	1	1	2	1
CA01g14800	0	0	1	0	1	1	1	0	1	0	1	0	1	0	0	0	1	0	1	1	0	1	0	0	0	0	0	0	0	1	0	0	1	0	1	0	0	0	0	0	0	0	0	0	1	1	1	1	1
CA01g14810	5	1	20	23	13	7	11	9	11	10	16	11	43	24	11	11	8	9	3	11	6	5	5	12	14	6	2	24	1	13	20	19	11	12	9	10	9	7	4	14	16	11	15	6	14	24	9	18	20
CA01g14820	1	0	3	3	1	1	2	2	1	2	3	1	6	2	1	2	2	1	1	2	2	1	1	2	2	1	1	3	0	2	2	1	1	2	1	2	1	1	1	2	1	1	1	1	2	2	2	2	2
CA01g14860	0	0	0	0	0	0	12	0	0	0	0	0	0	0	0	0	0	0	0	0	0	0	0	0	0	1	0	0	0	3	0	0	7	27	29	35	0	0	0	2	0	0	0	0	0	0	0	0	0
CA01g14870	0	0	0	0	8	0	17	15	0	16	12	0	0	0	20	13	35	0	0	0	17	0	0	16	0	0	23	17	0	12	20	22	15	0	0	13	0	23	0	37	0	0	0	0	0	22	25	18	13
CA01g14900	0	0	0	0	0	0	0	0	0	0	0	0	0	0	0	0	0	0	0	0	0	0	0	0	0	0	0	0	0	0	0	0	0	0	0	0	0	0	0	0	0	0	0	0	0	0	0	0	0
CA01g14950	0	0	0	0	0	0	0	0	0	0	0	0	0	0	0	0	0	0	0	0	0	0	0	0	0	0	0	0	0	0	0	0	0	0	0	0	0	0	0	0	0	0	0	0	0	0	0	0	0
CA01g14960	0	0	0	0	0	0	0	0	0	0	0	0	0	0	0	0	0	0	0	0	0	0	0	0	0	0	0	0	0	0	0	0	0	0	0	0	0	0	0	0	0	0	0	0	0	0	0	0	0
CA01g14970	0	0	0	0	0	0	0	0	0	0	0	0	0	0	0	0	0	0	0	0	0	0	0	0	0	0	0	0	0	0	0	0	0	0	0	0	0	0	0	0	0	0	0	0	0	0	0	0	0
CA01g15270	0	0	0	0	0	0	0	0	0	0	0	0	0	0	0	0	0	0	0	0	0	0	0	0	0	0	0	0	0	0	0	0	0	0	0	0	0	0	0	0	0	0	0	0	0	0	0	0	0
CA01g15280	0	0	0	0	0	0	0	0	0	0	0	0	0	0	0	0	0	0	0	0	0	0	0	0	0	0	0	0	0	0	0	0	0	0	0	0	0	0	0	0	0	0	0	0	0	0	0	0	0
CA01g15300	0	0	0	0	0	0	0	0	0	0	0	0	0	0	0	0	0	0	0	0	0	0	0	0	0	0	4	15	0	0	0	0	0	0	0	0	0	0	0	0	13	12	0	0	0	11	0	14	0
CA01g15310	0	0	0	0	1	0	0	0	0	0	1	1	1	0	0	0	1	0	0	1	0	1	1	0	1	0	1	0	0	0	0	1	1	1	0	1	0	1	1	1	0	0	0	0	0	1	1	1	1
CA01g15320	1	0	0	0	1	1	0	0	0	0	0	1	1	0	0	0	0	0	0	0	0	0	0	0	0	0	0	1	0	0	0	0	0	0	0	0	0	0	0	0	0	0	0	0	0	0	0	0	0
CA01g15330	0	0	0	0	0	1	0	0	0	0	0	0	1	0	0	0	0	0	0	0	0	0	0	0	0	0	0	1	0	1	0	0	0	0	0	1	0	0	0	0	0	0	0	0	0	1	0	0	1
CA01g15340	0	0	0	0	0	0	0	0	0	0	0	0	0	0	0	1	0	0	0	1	0	1	0	1	0	0	0	0	0	0	0	0	0	0	1	0	0	0	1	0	0	0	0	0	1	0	0	0	1
CA01g15400	0	0	0	0	0	0	0	0	0	0	0	0	0	0	0	0	0	0	0	0	0	0	0	0	0	0	0	0	0	0	0	0	0	0	0	0	0	0	0	0	0	0	0	0	0	0	0	0	0
CA01g14980	1	2	4	13	6	14	16	32	4	14	14	4	4	5	28	26	41	26	8	7	6	5	6	7	6	1	3	6	0	5	4	4	7	2	1	2	8	18	40	32	4	0	3	3	0	6	5	8	2
CA01g14990	1	0	1	1	1	0	0	1	1	1	1	1	3	1	0	1	0	0	1	0	0	1	0	1	0	0	0	1	0	1	1	0	0	1	0	1	0	1	0	1	1	1	1	1	0	1	0	1	1
CA01g15000	0	0	1	1	1	1	0	0	1	0	0	1	5	0	0	1	0	1	0	1	1	1	0	0	1	0	1	1	0	0	1	1	0	1	1	0	1	1	0	0	1	1	1	0	0	1	1	1	0
CA01g15010	3	0	5	3	4	2	2	3	6	3	3	3	20	3	0	3	4	0	2	3	3	3	2	2	2	2	2	2	1	2	3	1	2	2	1	2	2	3	0	0	3	2	3	2	3	4	2	4	3
CA01g15020	2	1	31	42	13	26	41	22	10	31	32	17	16	6	14	24	30	11	25	36	29	27	16	39	39	23	40	55	1	58	50	59	33	26	5	28	8	23	14	29	46	32	34	9	48	72	39	65	43
CA01g15030	66	38	317	230	163	138	226	128	162	153	222	116	216	179	78	149	89	43	153	200	157	166	122	222	181	165	149	259	16	293	264	277	144	129	138	126	53	90	38	144	197	180	240	144	168	253	132	167	174
CA01g15040	8	0	16	11	0	0	12	6	0	7	10	4	25	0	0	4	4	0	7	16	9	12	0	7	9	10	7	6	0	15	13	12	6	7	16	7	0	5	2	0	7	12	17	13	13	19	6	6	7
CA01g15050	12	0	25	0	21	5	3	3	0	0	5	3	230	32	0	11	0	0	3	6	4	9	0	12	3	5	3	8	0	5	3	4	0	4	0	4	0	0	0	0	22	4	16	8	4	8	3	4	4
CA01g15060	3	2	6	4	5	3	9	7	6	3	10	9	9	6	6	16	13	5	9	8	7	5	8	12	11	4	6	15	1	8	7	11	15	15	7	11	4	4	2	5	7	6	6	4	7	11	4	7	13
CA01g15070	2	1	5	7	4	6	6	6	4	3	3	7	16	7	4	6	2	3	2	4	2	5	4	8	1	2	5	10	0	4	5	3	7	6	3	4	3	2	2	1	5	2	9	4	5	10	2	6	9
CA01g15080	0	2	15	12	13	10	20	12	12	8	16	7	27	11	6	14	20	6	15	9	13	8	10	14	11	0	10	15	0	15	12	13	18	31	29	34	6	11	6	8	15	7	7	7	12	15	14	13	14
CA01g15090	1	0	3	0	0	1	2	0	0	0	3	0	2	0	0	1	0	0	0	0	3	0	0	3	1	0	0	0	0	1	2	0	3	2	1	0	0	3	1	0	3	0	0	0	0	2	0	3	0
CA01g15100	1	1	4	2	2	1	1	1	1	1	1	0	8	3	1	1	1	1	1	1	1	1	2	2	1	1	2	1	0	2	1	1	1	2	0	3	1	1	0	1	2	2	3	0	1	3	1	1	2
CA01g15110	7	5	49	40	23	27	32	28	37	30	41	26	19	29	18	28	42	25	30	28	33	30	21	31	29	18	23	34	2	26	26	25	21	21	26	19	20	24	18	30	30	17	18	16	17	29	19	22	20
CA01g15120	1	0	1	0	1	1	1	1	0	0	0	1	3	1	0	1	0	1	1	1	0	0	1	1	1	1	1	1	0	1	1	1	1	1	1	1	1	1	0	1	1	1	1	1	1	1	1	1	1
CA01g15130	1	1	4	6	3	3	4	4	4	3	6	5	8	3	2	4	5	3	2	4	3	2	2	4	5	2	2	6	1	6	4	6	3	6	1	3	3	3	2	3	6	4	3	2	7	6	3	5	6
CA01g15140	0	1	2	2	2	2	3	2	3	2	2	2	10	3	1	3	1	2	1	2	2	2	2	2	3	2	2	2	1	3	2	3	2	3	0	2	1	1	1	3	6	3	3	2	2	5	2	3	4
CA01g15150	1	1	6	5	4	2	4	3	1	4	6	2	10	3	1	4	2	1	2	3	2	3	2	3	4	2	2	5	0	4	3	3	2	3	1	5	2	2	1	2	4	2	3	1	2	4	3	3	4
CA01g15160	3	1	10	4	6	6	13	3	4	2	8	4	41	8	2	8	3	1	3	4	3	5	3	6	3	3	4	8	1	3	4	3	12	20	22	20	2	2	1	7	10	4	7	3	8	11	5	7	7
CA01g15170	41	7	179	60	135	48	69	37	51	86	138	41	888	189	19	82	94	10	30	79	46	64	36	86	50	54	58	125	8	80	164	63	52	44	61	67	20	30	11	43	140	109	148	100	189	268	120	184	112
CA01g15180	9	3	120	112	48	64	140	56	22	103	88	45	41	15	37	67	66	63	91	81	102	133	16	77	96	26	42	117	2	109	81	89	116	132	66	141	57	95	88	83	70	36	35	8	66	98	78	88	62
CA01g15190	1	0	3	6	3	3	4	3	4	3	9	3	2	2	3	4	7	3	2	3	3	3	2	4	2	3	3	5	0	5	3	4	4	4	0	3	2	2	2	4	4	2	4	2	5	7	4	6	2
CA01g15200	1	1	1	1	2	1	1	1	2	1	2	1	4	3	0	1	1	1	1	1	1	0	1	1	1	1	1	1	0	1	1	1	1	2	1	2	1	1	1	2	1	0	1	1	1	1	1	1	2
CA01g15210	1	1	1	0	1	1	0	0	1	0	2	1	3	2	0	2	1	1	1	1	0	0	0	0	1	0	0	1	0	1	1	1	0	0	1	2	1	0	0	0	1	1	1	0	1	0	0	1	1
CA01g15220	0	0	1	1	1	1	1	1	0	1	1	1	2	1	0	1	0	1	0	1	1	0	1	0	1	1	0	2	0	1	1	1	1	2	1	2	1	1	1	1	1	1	0	0	1	1	1	1	1
CA01g15230	1	1	4	4	4	3	7	2	2	4	5	3	3	1	3	6	6	4	5	4	3	4	1	3	3	3	2	5	1	5	5	3	3	7	2	8	4	3	3	3	3	1	2	1	2	3	2	3	3
CA01g15240	1	1	1	0	1	1	0	1	1	1	3	0	2	1	0	1	1	0	0	1	2	0	1	0	0	1	0	1	0	1	0	0	0	0	0	1	1	1	0	0	0	0	1	0	0	0	1	0	0
CA01g15250	1	0	1	0	0	0	0	0	0	0	1	1	2	0	0	0	1	0	0	1	1	0	1	0	0	0	0	0	0	0	0	0	0	0	0	0	0	0	0	0	1	0	1	0	0	0	1	0	1
CA01g15260	0	0	1	0	1	1	1	1	1	1	1	1	2	1	1	1	1	1	1	0	1	1	0	1	1	1	1	1	0	1	1	1	1	1	0	1	1	1	1	1	1	2	1	1	1	1	1	1	1
CA01g15290	0	2	14	13	10	11	12	12	12	13	16	11	20	17	4	8	10	4	5	9	10	8	9	11	15	11	14	20	0	16	13	15	8	11	11	15	7	10	5	12	14	12	14	8	13	14	9	18	12
CA01g15350	2	1	5	4	2	2	3	2	3	2	5	2	5	3	1	3	3	1	2	2	3	2	1	3	4	2	4	3	1	3	2	4	2	2	0	2	2	3	1	3	6	4	5	3	3	4	3	6	4
CA01g15360	2	1	17	12	14	11	9	6	7	9	13	4	47	9	5	15	16	6	8	10	12	9	9	12	11	9	12	17	1	10	10	8	12	8	4	10	8	9	5	8	15	13	13	6	21	22	18	23	18
CA01g15370	1	0	1	1	1	0	1	1	0	1	1	1	3	1	1	1	2	1	0	1	1	0	1	1	0	0	0	0	0	0	1	0	1	1	1	1	0	1	0	1	1	1	1	1	1	1	1	1	1
CA01g15380	1	1	4	1	3	1	3	2	1	2	2	1	19	3	1	2	1	1	1	2	2	1	1	1	2	2	1	2	1	1	2	1	2	3	2	2	0	0	1	1	1	2	3	1	2	2	1	2	2
CA01g15390	2	1	9	12	6	8	11	6	6	4	12	6	15	6	4	17	22	6	10	10	11	8	8	11	8	7	11	21	0	10	13	11	9	9	5	16	6	12	5	9	17	9	10	6	10	16	13	17	12
CA01g15410	0	0	0	0	0	0	0	6	0	0	0	0	11	0	0	20	0	0	0	0	0	0	0	0	0	0	0	0	0	0	10	0	0	12	0	0	0	0	0	0	9	0	0	0	0	0	0	0	0
CA01g15430	0	0	0	0	0	0	4	0	0	0	0	0	11	0	0	0	0	0	0	0	0	0	0	0	0	0	0	3	0	0	0	3	0	0	0	0	0	5	0	0	0	0	0	0	0	0	0	0	4
CA01g15440	0	3	2	1	4	4	3	3	0	1	5	4	11	3	2	3	4	0	5	3	5	2	3	9	7	2	5	9	0	5	6	4	8	4	6	7	5	6	4	4	8	4	7	3	8	7	4	9	9
CA01g15460	0	0	9	17	9	9	23	9	0	9	11	7	27	0	0	24	13	0	7	10	20	13	7	9	16	10	8	22	0	12	16	11	27	22	0	27	13	30	23	10	12	0	4	0	10	24	11	34	37
CA01g15480	0	3	6	10	14	7	12	12	0	8	8	0	21	17	4	21	17	3	7	13	12	9	10	8	11	14	18	23	0	12	11	6	11	12	0	14	11	8	10	22	12	12	19	14	13	10	12	15	20
CA01g15560	0	0	10	0	9	0	5	0	0	9	0	0	17	6	0	0	8	0	4	7	0	8	5	0	6	0	0	0	0	0	0	3	7	4	0	9	0	4	0	0	3	11	11	9	7	6	7	5	0
CA01g15570	8	4	59	49	28	27	56	37	38	31	88	40	115	53	26	69	40	30	41	63	47	46	25	54	59	36	31	93	1	80	50	60	61	71	34	75	26	26	19	48	51	36	38	16	40	70	39	62	59
CA01g15580	9	3	120	112	48	64	140	56	22	103	88	45	41	15	37	67	66	63	91	81	102	133	16	77	96	26	42	117	2	109	81	89	116	132	66	141	57	95	88	83	70	36	35	8	66	98	78	88	62
CA01g15590	1	0	1	1	1	1	1	1	1	1	1	1	2	1	1	1	1	1	1	1	1	1	1	1	1	1	1	1	0	1	1	1	1	2	2	1	1	1	1	1	1	1	1	1	1	1	1	0	1
CA01g15600	6	4	31	33	17	15	23	14	29	19	37	14	16	20	16	26	21	9	11	18	14	16	11	20	15	14	14	28	2	23	19	20	17	15	1	15	12	13	6	22	15	11	18	9	20	26	14	21	15
CA01g15620	0	0	0	0	0	0	0	0	0	0	0	0	0	0	0	0	0	0	0	0	0	0	0	0	0	0	0	0	0	0	0	0	0	0	0	0	0	0	0	0	0	0	0	0	0	0	0	0	0
CA01g15650	0	0	0	0	1	0	0	0	0	0	0	0	0	0	0	0	0	0	0	0	0	0	0	0	0	0	0	0	0	0	0	0	0	0	0	0	0	0	0	0	0	0	0	0	0	1	0	0	0
CA01g15640	6	4	30	38	19	29	41	19	6	23	22	18	13	5	17	36	36	43	33	31	31	34	14	44	56	24	43	35	1	65	50	55	43	37	0	20	35	61	53	43	35	8	17	7	33	33	29	30	44
CA01g15660	0	0	17	13	0	8	16	0	0	10	0	0	0	0	8	0	6	7	17	15	10	16	9	19	19	0	11	18	0	20	13	22	20	12	0	0	14	13	21	22	12	0	0	0	0	16	14	19	15
CA01g15670	5	0	32	28	19	24	64	31	13	28	23	18	53	0	0	41	23	19	20	21	25	15	16	16	25	15	24	28	0	48	28	23	53	69	47	67	34	31	49	25	0	0	0	0	20	32	15	34	46
CA01g15690	0	0	1	2	1	0	4	3	0	1	1	0	1	0	0	5	1	3	0	0	0	0	0	1	1	0	1	0	0	0	0	1	4	0	0	2	3	7	3	2	1	0	0	0	0	0	0	0	0
CA01g15700	3	12	30	37	30	41	42	27	46	44	39	24	9	26	37	29	65	25	33	62	39	65	45	51	46	43	58	71	0	88	60	40	68	39	30	45	26	32	22	78	41	44	54	46	71	61	57	39	65
CA01g15730	0	0	0	0	1	0	0	0	0	0	0	0	0	0	0	0	0	0	0	0	0	0	0	0	0	0	0	0	0	0	0	0	0	0	0	0	0	0	1	0	0	0	0	0	0	0	0	0	1
CA01g15750	0	0	0	0	0	0	0	0	0	0	0	0	0	0	0	3	0	0	0	0	0	0	0	0	0	0	0	5	0	0	0	0	0	0	0	0	0	0	5	0	0	0	0	0	0	0	0	0	0
CA01g15740	0	0	2	0	0	0	0	0	0	0	0	0	0	0	0	0	0	0	0	0	0	1	0	0	0	0	0	0	0	0	3	0	0	0	0	0	0	0	1	0	0	1	0	0	0	1	0	0	1
CA01g15810	3	1	10	4	6	2	5	2	3	3	4	2	41	11	2	5	2	1	5	3	2	3	2	5	2	3	2	4	1	5	5	3	2	2	2	2	1	2	1	3	4	2	5	2	3	4	2	3	3
CA01g15840	0	11	45	61	35	61	64	60	29	38	67	48	35	32	25	66	83	41	55	63	47	56	59	64	66	56	71	95	5	73	94	71	84	69	170	79	43	67	50	66	75	71	59	84	81	80	59	74	68
CA01g15870	0	0	3	0	4	0	7	0	0	0	0	0	0	0	0	9	0	11	0	0	9	0	0	0	0	0	3	0	0	7	0	8	10	7	0	7	0	19	0	0	0	0	0	0	0	0	0	0	3
CA01g15880	1	0	1	0	1	0	0	0	0	0	0	0	1	0	1	0	0	0	0	0	0	0	0	1	1	0	0	0	0	1	0	0	0	0	2	0	0	0	1	1	1	0	2	0	1	2	2	0	2
CA01g15890	0	0	0	0	0	0	0	0	0	0	0	0	0	0	0	14	0	0	0	0	0	0	0	0	0	0	0	0	0	0	0	0	0	0	0	0	0	0	0	0	0	0	0	0	0	6	0	0	0
CA01g15940	0	0	0	0	6	0	0	0	0	0	0	2	0	0	0	0	0	2	0	0	0	0	0	0	0	0	0	0	0	0	0	0	4	0	0	4	0	0	0	0	2	0	0	0	0	0	0	0	0
CA01g15950	0	0	13	31	15	41	56	34	0	29	0	21	11	0	37	45	62	56	49	32	59	45	10	34	41	0	28	40	0	39	27	48	80	41	6	55	38	91	124	40	58	33	19	0	44	42	40	49	54
CA01g15970	3	0	0	10	7	24	13	4	0	10	7	0	48	21	0	3	0	0	53	0	164	30	2	0	0	0	0	0	0	0	0	2	40	44	7	39	15	24	49	0	0	25	5	0	8	6	4	13	26
CA01g15980	0	0	1	0	1	0	0	3	0	0	0	0	0	0	0	0	1	2	0	1	0	1	0	0	0	0	0	0	0	2	0	1	0	0	0	0	0	1	0	0	0	0	0	0	0	0	1	0	2
CA01g16000	6	0	0	0	0	0	13	0	0	0	0	0	9	0	4	0	0	0	0	0	11	0	0	0	13	0	12	16	0	11	0	9	0	0	0	0	0	0	0	0	0	0	0	0	0	0	0	0	0
CA01g16010	0	0	0	0	0	3	0	0	0	0	0	0	13	4	0	0	0	0	0	0	0	0	0	0	0	0	0	12	0	5	0	0	0	0	12	8	0	0	0	0	4	0	0	0	3	4	4	3	0
CA01g16020	3	0	0	0	0	0	0	0	0	3	0	0	3	0	0	0	0	0	0	0	0	0	0	0	0	0	0	0	0	0	0	0	0	0	0	0	0	0	0	0	4	0	3	0	0	0	3	2	0
CA01g16030	0	0	0	27	25	21	15	0	16	0	37	0	24	0	0	0	27	11	0	0	18	13	0	13	0	7	0	0	0	6	18	0	29	8	22	25	10	20	11	26	29	28	35	20	20	27	10	23	25
CA01g16040	0	0	1	5	3	1	4	1	0	1	1	0	2	1	3	6	8	4	3	2	3	7	0	1	2	2	3	2	0	0	2	2	3	1	0	1	3	7	7	2	2	3	0	0	3	3	2	2	3
CA01g16050	0	0	23	50	0	37	26	35	0	30	44	26	18	0	32	43	45	48	23	16	35	19	32	48	35	29	23	57	0	53	30	28	42	32	22	44	50	41	34	41	18	7	13	0	20	27	0	19	19
CA01g16060	0	0	0	0	0	0	0	0	0	0	0	0	8	0	0	0	0	0	0	2	0	0	0	0	0	0	0	0	0	0	0	0	0	0	0	9	0	0	0	0	0	0	0	0	0	0	0	0	0
CA01g16070	2	1	1	4	6	3	1	4	1	3	3	5	6	5	2	7	0	5	3	0	7	2	1	1	5	2	4	3	0	1	8	6	3	3	0	4	4	2	0	10	9	8	5	2	4	6	4	1	2
CA01g16120	0	0	0	0	0	0	0	0	0	0	0	0	38	0	0	0	0	0	5	0	0	0	20	0	0	0	0	36	0	0	0	0	0	0	0	0	0	0	0	0	0	0	105	0	67	0	0	0	0
CA01g16130	0	0	0	0	3	0	0	0	0	0	0	0	6	5	0	0	0	0	0	0	0	0	0	0	2	0	0	0	0	0	0	3	0	0	0	3	0	0	0	0	0	0	0	0	0	0	0	0	0
CA01g16160	1	1	0	2	1	1	2	2	2	1	1	0	4	1	1	3	2	1	1	1	1	1	0	2	0	0	1	2	0	1	1	1	2	3	1	3	1	1	1	1	1	1	1	1	2	1	1	2	2
CA01g16170	0	0	0	0	0	0	0	3	1	0	1	0	1	0	0	1	0	0	0	1	0	0	0	0	0	0	0	1	0	0	2	0	0	1	0	1	0	0	0	0	0	0	0	1	0	1	1	1	1
CA01g16140	31	11	97	37	83	49	35	17	19	31	40	17	468	101	14	34	16	8	22	38	28	42	15	45	24	33	23	66	11	43	35	39	24	21	38	24	11	15	8	24	88	40	76	35	42	79	30	80	29
CA01g16150	1	0	3	2	2	3	3	1	1	2	5	1	1	2	1	6	6	2	2	4	4	2	3	2	3	3	4	9	0	2	5	4	3	3	0	7	1	3	1	3	6	3	5	1	3	6	5	7	6
CA01g16180	7	2	43	33	28	21	41	20	34	14	49	16	59	36	15	43	62	18	25	37	34	26	29	33	33	30	34	61	1	40	38	25	45	57	34	69	14	25	12	28	51	27	31	24	28	50	38	47	46
CA01g16190	2	1	4	1	2	2	4	1	3	2	2	2	6	3	1	1	6	2	3	4	3	2	3	4	2	3	3	7	1	2	2	2	2	1	2	2	1	2	1	2	3	4	5	3	3	4	3	5	4
CA01g16200	1	0	2	1	2	2	1	2	1	3	3	1	12	4	1	3	2	1	2	3	2	1	1	0	1	3	3	2	1	2	2	1	4	3	1	2	2	1	0	0	2	2	2	1	3	4	2	2	4
CA01g16210	1	1	1	1	1	1	1	1	1	1	1	0	4	1	1	1	1	1	1	1	1	0	1	1	0	1	2	1	0	1	1	1	1	1	0	1	1	1	0	1	1	1	1	0	1	1	0	1	1
CA01g16230	7	13	41	58	40	80	53	74	50	19	55	46	11	20	74	93	178	39	53	44	41	45	37	82	58	82	82	93	6	82	89	78	59	60	91	60	60	64	65	162	70	66	68	38	123	125	104	96	102
CA01g16250	0	0	9	0	29	27	0	0	0	12	0	0	47	21	0	21	0	0	19	23	0	16	29	0	19	0	24	31	0	17	30	13	0	0	0	21	0	30	16	24	13	27	16	25	16	26	24	28	34
CA01g16270	3	2	11	8	6	4	5	6	9	7	7	2	3	5	7	7	8	8	5	5	7	7	6	8	13	9	6	12	1	11	4	5	11	12	26	7	10	9	9	18	4	4	4	2	5	8	5	8	11
CA01g16280	0	0	0	9	0	3	9	3	0	0	6	5	0	4	0	0	6	0	0	0	2	2	3	6	9	0	0	5	0	0	2	3	0	0	2	0	4	3	3	0	0	2	3	2	0	5	5	4	3
CA01g16330	0	0	1	0	0	0	3	2	0	0	0	0	0	0	3	0	4	2	0	0	0	1	0	0	0	0	0	0	0	0	0	0	4	3	0	0	0	1	0	1	1	0	0	0	0	1	0	3	0
CA01g16360	4	0	18	24	14	15	19	17	0	17	21	17	17	8	23	32	31	33	20	17	35	28	12	17	30	0	16	24	0	36	18	20	41	22	0	20	29	43	31	30	13	0	5	0	18	16	22	16	21
CA01g16380	0	0	0	0	0	0	0	0	0	0	0	0	0	0	0	0	0	0	0	0	0	0	0	0	0	0	0	0	0	0	0	0	0	0	0	0	0	0	0	0	0	0	0	0	0	0	0	0	0
CA01g16390	0	0	3	0	0	3	1	1	1	1	2	0	1	0	0	1	2	1	0	0	0	1	1	0	2	0	0	0	0	1	1	0	0	0	0	1	0	2	1	2	0	0	1	0	2	1	0	1	0
CA01g16400	0	0	0	42	0	42	61	34	0	28	33	19	24	0	23	0	40	65	44	43	67	44	0	35	47	0	20	40	0	59	46	50	42	51	0	31	0	69	86	0	30	0	0	0	26	57	33	51	45
CA01g16430	0	0	0	0	0	0	0	0	0	0	0	0	0	0	0	0	0	0	0	0	0	0	0	0	0	0	0	0	0	0	0	0	0	0	0	0	0	3	0	0	0	0	0	0	0	0	0	0	0
CA01g16470	0	0	0	0	0	0	0	0	0	0	0	0	0	0	0	1	0	0	0	0	0	0	1	0	2	0	0	0	0	0	0	0	0	0	0	0	0	0	0	1	1	0	1	1	1	0	0	2	2
CA01g16460	1	4	12	8	9	10	17	8	6	3	7	4	1	2	7	7	6	7	16	7	11	6	13	16	15	14	11	14	4	13	12	6	3	6	1	8	15	10	10	12	7	3	11	9	10	13	6	7	21
CA01g16480	0	0	0	0	0	0	19	0	0	0	0	0	0	0	0	19	21	16	0	0	0	16	0	0	11	0	0	0	0	0	17	0	0	0	0	0	0	0	0	23	0	0	0	9	30	0	20	26	24
CA01g16490	0	0	0	0	3	0	0	0	0	0	0	2	13	7	0	0	0	0	0	0	0	0	2	0	0	0	0	0	0	0	0	0	4	0	0	0	0	0	0	0	6	0	0	0	0	6	0	0	3
CA01g16500	11	2	13	28	34	32	33	26	25	16	36	30	26	24	19	48	40	36	20	27	27	20	13	24	31	24	24	47	6	41	36	25	58	56	46	49	30	54	42	71	34	32	29	15	30	37	15	42	27
CA01g16520	0	0	0	0	0	0	0	0	0	0	0	0	0	0	0	0	0	0	0	0	0	0	0	0	0	0	0	0	0	0	0	0	0	11	0	0	0	0	0	0	0	0	0	0	6	0	0	0	11
CA01g16530	0	0	0	0	0	0	0	0	0	0	0	0	0	0	0	0	0	0	0	0	0	0	0	0	0	0	0	0	0	0	0	0	0	0	0	0	0	0	0	0	0	0	0	0	0	0	0	0	0
CA01g16540	0	0	0	0	0	0	0	0	0	0	0	0	0	0	0	0	0	0	0	0	0	0	0	0	0	0	0	0	0	0	0	0	0	0	0	0	0	0	0	0	0	0	0	0	0	0	0	0	0
CA01g16550	0	0	10	4	5	3	4	4	1	2	0	2	2	4	2	3	2	10	3	3	2	4	3	4	4	4	4	6	0	7	5	2	2	4	0	3	1	2	1	3	7	1	2	1	4	3	2	1	2
CA01g16630	2	0	10	39	20	52	38	19	8	30	23	11	10	7	21	52	105	74	22	23	47	22	7	33	45	15	29	49	1	32	35	29	62	29	14	40	38	81	87	44	10	8	3	5	25	28	39	37	34
CA01g16660	0	0	0	0	0	0	0	0	0	0	0	0	0	0	0	0	0	0	0	0	0	0	0	0	0	0	0	0	0	0	0	0	0	0	0	0	0	0	0	0	0	0	0	0	0	0	0	0	0
CA01g16670	3	0	7	15	6	11	10	11	15	5	23	11	10	0	11	26	27	11	0	14	7	10	10	17	14	22	15	25	0	30	21	13	24	0	6	0	16	9	9	14	0	0	0	4	11	6	7	14	23
CA01g16680	0	0	0	0	0	4	0	0	0	0	0	0	3	0	0	0	0	0	3	1	5	0	2	0	0	0	0	0	0	2	0	0	0	0	0	5	0	0	0	0	23	9	5	0	0	0	0	0	0
CA01g16690	9	0	65	67	52	65	64	53	37	57	66	44	49	24	49	72	106	70	52	55	62	65	44	81	59	62	76	93	5	62	81	68	110	79	105	89	66	61	61	111	73	61	76	37	82	73	66	71	91
CA01g16710	3	0	0	18	11	0	0	0	0	0	0	0	0	5	0	18	0	18	0	16	14	21	9	6	0	0	0	0	0	9	12	8	16	14	0	0	0	18	8	18	24	15	0	0	0	0	4	10	15
CA01g16720	0	0	0	0	0	0	0	0	0	0	0	0	0	0	0	0	0	0	0	0	0	0	0	0	0	0	0	0	0	0	0	0	0	0	0	0	0	0	4	0	0	0	0	0	0	0	0	0	0
CA01g16730	0	0	62	43	29	48	37	43	27	28	70	45	21	23	24	64	78	62	34	28	32	26	26	33	38	40	42	65	0	36	53	31	73	78	55	67	38	53	39	44	18	14	14	0	40	41	33	30	52
CA01g16740	4	0	8	2	9	0	1	1	2	6	4	0	1	3	4	6	13	11	3	1	5	2	2	1	2	2	2	5	0	1	2	0	4	11	3	4	3	3	8	4	1	2	0	0	1	0	2	1	2
CA01g16770	0	0	0	0	0	0	0	0	0	0	0	4	11	0	0	6	0	0	0	6	4	3	0	0	0	0	14	9	0	10	8	5	16	32	0	38	0	0	0	23	0	0	0	7	10	11	0	0	0
CA01g16760	0	0	15	21	0	0	19	11	0	0	20	12	0	0	12	16	17	21	15	12	15	13	11	15	24	0	14	23	0	29	19	16	15	17	0	15	10	27	0	20	7	6	0	0	8	12	13	10	16
CA01g16790	0	0	0	0	0	0	0	0	0	0	0	0	3	0	0	0	0	5	0	0	0	0	0	0	0	0	0	0	0	0	0	0	0	0	0	4	0	3	0	6	0	0	0	0	0	0	0	0	0
CA01g16800	0	0	0	0	0	0	0	0	0	0	0	0	0	0	0	0	0	0	0	0	0	0	0	0	0	0	0	0	0	0	0	0	0	0	0	0	0	0	0	0	0	0	0	0	0	0	0	0	0
CA01g16810	0	0	0	0	0	0	0	0	0	0	0	0	5	0	0	0	0	0	0	2	0	0	0	0	0	0	0	0	0	0	0	0	0	0	0	0	0	0	0	0	0	0	2	0	0	0	0	0	0
CA01g16820	0	0	10	14	10	11	12	19	11	11	14	0	3	0	16	11	0	3	8	5	0	8	0	8	16	23	10	13	0	22	8	10	5	33	0	16	4	20	5	23	16	9	10	7	5	13	6	12	8
CA01g16840	0	0	0	0	0	0	0	0	0	0	0	0	0	0	0	0	0	0	0	0	0	0	0	0	3	0	0	0	0	0	0	0	0	0	0	0	0	0	0	0	0	0	0	0	0	0	0	0	0
CA01g16860	1	0	6	3	3	11	12	5	0	3	3	2	3	0	3	3	6	5	4	5	11	5	2	4	9	4	5	6	0	18	9	12	7	6	0	3	9	7	8	4	10	7	3	1	3	7	6	5	17
CA01g16880	0	0	1	3	1	2	1	0	0	0	0	0	3	1	0	3	2	2	1	0	0	1	1	0	1	3	2	2	0	2	1	0	1	2	0	0	2	3	1	1	2	0	5	1	0	4	0	0	1
CA01g16890	0	0	5	0	0	0	2	0	0	0	0	0	5	2	0	2	5	1	0	4	0	1	1	1	5	1	2	2	0	0	0	1	6	1	0	1	1	1	2	1	4	5	6	2	1	1	2	2	3
CA01g16920	0	0	1	1	0	2	2	0	0	4	0	0	0	0	0	0	0	0	0	1	2	2	0	1	1	1	0	3	0	1	1	4	2	5	0	6	1	1	0	0	2	3	1	0	2	1	0	1	1
CA01g16940	2	1	1	1	2	1	0	0	1	1	1	1	11	4	1	0	0	1	1	1	1	1	1	2	1	1	1	1	1	1	1	1	0	0	1	1	0	0	0	1	2	1	3	1	1	2	1	2	1
CA01g16990	0	0	0	6	4	0	7	7	0	0	0	7	0	0	0	2	7	6	3	0	0	7	0	0	3	0	0	0	0	0	5	5	0	0	0	0	0	0	5	11	0	0	3	0	0	0	5	3	4
CA01g17000	0	0	0	0	0	0	0	0	0	0	0	0	0	0	0	0	0	0	0	0	0	0	0	0	0	0	0	0	0	0	0	0	0	0	0	0	0	0	0	0	0	0	0	0	0	0	0	0	0
CA01g17020	13	9	67	69	59	41	56	41	59	39	83	22	29	37	50	90	74	84	54	76	52	69	54	56	68	55	64	82	4	89	81	57	60	54	20	42	33	44	28	77	58	24	30	36	33	57	57	56	71
CA01g17030	0	0	18	20	21	13	18	19	0	18	48	15	12	13	15	51	42	20	8	24	16	12	0	13	27	13	24	32	0	28	31	22	34	21	26	19	12	15	13	26	15	7	0	7	17	13	10	13	27
CA01g17050	0	0	22	41	41	21	25	27	49	19	57	18	0	0	0	53	50	32	0	29	22	26	0	23	0	0	36	54	0	52	34	42	34	42	33	27	27	28	20	56	0	21	0	0	54	49	27	29	49
CA01g17070	0	0	0	0	0	0	0	0	0	0	3	2	0	0	0	0	6	6	0	3	0	2	2	5	4	0	2	9	0	0	0	0	3	2	0	2	4	2	0	0	0	0	0	0	0	0	0	3	5
CA01g17080	0	0	36	32	0	0	40	8	0	28	11	0	14	0	4	0	0	0	27	33	24	52	0	30	33	0	14	34	0	24	23	50	0	0	0	8	0	15	16	0	25	0	12	0	24	33	22	21	24
CA01g17090	17	5	193	300	134	265	342	129	95	250	150	104	60	58	86	140	103	83	122	165	103	205	63	124	157	79	132	205	4	193	151	208	118	63	37	41	59	109	76	84	167	108	112	63	139	236	130	169	130
CA01g17110	0	0	18	39	26	54	49	61	58	20	71	41	13	18	49	69	93	58	61	48	72	23	43	63	61	59	89	56	0	86	63	47	69	45	34	45	67	52	64	95	48	48	36	46	83	79	38	72	91
CA01g17120	0	0	0	0	0	0	5	0	0	0	0	0	2	0	0	0	0	0	0	0	0	0	0	0	0	0	0	0	0	0	0	0	0	0	0	0	0	0	0	0	0	0	0	0	0	0	0	0	0
CA01g17130	0	0	0	0	0	0	0	0	0	0	0	0	0	0	0	0	0	0	0	0	0	0	0	0	0	0	0	0	0	0	0	0	0	0	0	0	0	0	0	0	0	0	0	0	0	0	0	0	0
CA01g17140	0	0	0	0	0	0	0	0	0	0	0	0	0	0	0	0	0	0	0	0	0	0	0	0	0	0	0	0	0	0	0	0	0	0	0	0	0	0	0	0	0	0	0	0	0	0	0	0	0
CA01g17150	0	0	0	0	0	0	0	0	0	0	0	0	0	0	0	0	0	0	0	0	0	0	0	0	0	0	0	0	0	0	0	0	0	0	0	0	0	0	0	0	0	0	0	0	0	0	0	0	0
CA01g17160	0	0	0	0	0	0	0	0	0	0	0	0	0	0	0	0	0	0	0	0	0	0	0	0	0	0	0	0	0	0	0	0	0	0	0	0	0	0	0	0	0	0	0	0	0	0	0	0	0
CA01g17180	0	0	0	0	0	0	3	0	0	0	0	8	0	4	4	0	0	0	0	0	0	6	0	5	5	6	1	10	0	0	2	0	5	0	0	0	0	0	2	0	4	7	2	9	4	9	0	3	4
CA01g17190	0	0	0	0	0	0	0	0	0	0	0	0	0	0	0	0	0	0	0	0	0	0	0	0	0	0	0	0	0	0	0	0	0	0	0	0	0	0	0	0	0	0	0	0	0	0	0	0	0
CA01g17200	0	0	0	6	2	6	5	7	0	6	8	6	0	0	0	5	6	9	9	0	7	9	0	5	6	0	6	6	0	8	0	12	8	10	0	8	7	17	17	13	0	0	0	0	10	4	8	0	11
CA01g17170	6	2	31	19	19	28	28	23	19	15	20	18	1	10	20	16	40	19	27	26	28	27	26	40	35	32	40	45	2	22	36	28	23	25	12	12	15	33	21	57	22	10	28	16	37	36	29	35	34
CA01g17210	0	0	390	492	470	732	588	460	451	400	785	494	329	711	335	678	550	593	974	900	1237	475	1030	459	632	500	505	489	0	394	346	273	728	457	225	433	872	447	591	401	373	385	375	309	349	434	285	459	1011
CA01g17220	0	0	1	0	0	0	1	1	0	0	1	1	1	0	1	1	0	0	1	0	1	1	0	0	0	0	0	1	0	0	1	0	1	1	0	0	0	1	0	1	0	0	0	0	1	1	0	0	1
CA01g17230	0	0	0	0	0	0	0	0	0	0	0	0	0	0	0	0	0	0	0	0	0	0	0	0	0	0	2	0	0	0	4	0	0	0	0	2	0	0	0	0	3	0	0	0	2	0	0	4	0
CA01g17280	0	0	8	6	8	0	8	0	0	0	0	0	11	0	0	16	0	0	0	0	0	7	0	0	7	0	0	0	0	6	2	0	0	0	0	0	0	12	9	0	0	4	0	0	6	11	13	0	13
CA01g17350	0	0	13	6	3	4	5	2	7	10	4	1	5	3	1	5	2	3	7	10	5	10	6	11	17	13	10	6	1	11	25	18	4	0	0	0	9	13	3	3	6	3	5	4	14	18	13	12	13
CA01g17390	0	0	4	1	0	1	3	1	0	3	1	3	4	1	0	3	3	1	2	2	0	1	0	0	4	1	1	3	0	1	1	1	1	7	2	4	1	3	3	1	3	1	1	0	0	3	2	2	0
CA01g17400	0	0	0	0	0	0	0	0	0	0	0	0	0	0	0	0	0	0	0	0	0	0	0	0	0	0	0	0	0	0	0	0	0	0	0	0	0	0	0	0	0	0	0	0	0	0	0	0	0
CA01g17420	0	0	0	0	0	0	0	0	0	0	0	0	0	0	0	0	0	0	0	0	0	0	0	0	0	0	0	0	0	0	0	0	0	0	0	0	0	0	0	0	0	0	0	0	0	0	0	0	0
CA01g17410	8	9	74	74	55	78	74	51	54	59	73	53	59	33	58	83	119	70	116	75	83	59	57	100	79	77	84	108	3	82	82	67	110	121	94	103	79	70	67	63	137	68	79	49	86	89	83	103	108
CA01g17430	0	0	5	0	0	0	0	0	0	0	0	0	12	0	0	0	0	0	0	0	0	5	0	7	0	8	6	0	0	0	0	0	0	0	0	0	0	0	0	10	3	0	7	0	12	0	0	10	0
CA01g17440	0	0	11	40	7	14	24	8	2	22	21	6	4	0	16	26	14	28	5	11	11	24	1	7	22	5	7	21	0	30	18	18	20	15	3	23	27	19	31	8	2	0	3	0	5	4	5	5	11
CA01g17460	0	0	0	0	0	0	0	0	0	0	0	0	6	0	2	0	0	0	0	2	0	0	0	0	0	0	4	2	0	0	2	0	0	0	0	6	0	3	0	0	0	6	0	0	0	0	0	0	0
CA01g17520	0	0	0	0	0	0	0	0	0	0	0	0	0	0	0	0	0	0	0	0	0	0	0	0	0	0	0	0	0	0	0	0	0	8	0	23	0	0	0	0	0	0	0	0	0	0	0	0	0
CA01g17540	0	0	10	0	0	0	8	0	0	9	7	0	6	5	0	11	0	11	0	12	8	11	0	14	9	10	15	22	0	0	22	12	8	10	52	0	13	0	8	11	13	8	16	9	6	8	8	0	11
CA01g17580	11	8	42	23	30	21	28	24	19	19	28	18	100	46	12	39	31	14	19	22	25	22	20	28	22	27	19	45	3	31	39	22	19	18	39	24	18	11	11	23	47	26	36	18	35	44	23	37	28
CA01g17640	0	0	0	0	15	11	27	0	0	0	0	9	0	9	0	21	0	17	6	0	11	11	0	7	25	13	0	25	0	14	12	17	43	33	35	40	20	14	0	0	9	11	9	8	9	16	0	15	9
CA01g17660	0	0	0	0	0	0	0	0	0	0	0	0	0	0	0	0	0	0	0	0	0	0	0	0	0	0	0	0	0	0	0	0	0	0	0	0	0	0	0	0	0	0	0	0	0	0	0	0	0
CA01g17670	0	0	0	51	0	31	34	0	0	30	68	37	24	0	0	0	36	31	26	0	36	38	0	36	34	0	0	52	0	30	44	29	58	47	41	54	0	62	41	0	0	0	0	0	47	62	0	57	49
CA01g17680	0	0	0	0	4	0	0	0	0	0	0	0	9	3	0	0	7	3	0	2	0	0	2	8	3	0	9	4	0	3	0	0	5	4	7	6	4	4	0	5	5	0	4	0	2	6	0	0	5
CA01g17720	0	0	0	0	0	0	0	0	0	0	0	0	0	0	0	0	0	0	0	0	4	0	0	0	13	0	10	0	0	0	0	0	0	0	0	6	0	0	7	0	0	0	0	0	0	0	6	3	0
CA01g17760	0	0	0	0	0	0	0	0	0	0	0	0	0	0	0	0	0	0	0	0	0	0	0	0	0	0	0	0	0	0	0	3	0	0	0	0	0	0	0	0	0	0	0	0	0	0	0	0	0
CA01g17770	4	6	14	4	15	19	12	10	9	13	32	13	26	8	20	20	51	13	8	21	39	19	22	16	25	18	12	24	0	21	19	23	18	11	16	24	13	12	12	15	31	23	18	17	22	30	20	47	30
CA01g17780	0	0	31	34	0	30	29	31	0	23	28	10	0	0	25	34	14	38	20	26	24	24	0	13	24	0	0	21	0	31	27	26	17	19	0	18	13	27	16	19	16	0	7	0	20	16	17	23	27
CA01g17790	0	0	0	0	0	0	0	0	0	0	3	0	0	0	0	0	0	0	0	0	0	0	0	0	0	0	0	0	0	0	0	0	0	0	0	0	0	0	0	0	0	0	0	4	0	0	3	0	0
CA01g17820	0	0	0	0	0	0	0	0	0	0	0	0	0	0	0	0	0	0	0	0	0	0	0	0	0	0	0	0	0	0	0	0	0	0	0	0	0	0	0	0	0	0	0	0	0	0	0	0	0
CA01g17830	0	0	0	0	0	0	0	0	0	0	0	0	0	0	0	0	0	0	0	0	0	0	0	0	0	0	0	0	0	0	0	0	0	0	0	0	0	0	0	0	0	0	0	0	0	0	0	0	0
CA01g17840	0	0	0	0	0	0	0	0	0	0	0	0	0	0	0	0	0	0	0	0	0	0	0	0	0	0	0	0	0	0	0	0	0	0	0	0	0	0	0	0	0	0	0	0	0	0	0	0	0
CA01g17850	0	0	0	2	3	4	2	0	0	0	0	0	0	0	0	0	2	0	4	3	3	0	0	0	6	0	5	0	0	4	4	0	0	0	0	0	0	0	0	0	2	0	0	0	5	0	4	4	6
CA01g17860	0	0	13	0	0	0	0	0	0	0	10	0	0	0	0	7	0	0	0	0	0	5	0	8	4	0	0	15	0	0	0	0	0	0	0	0	0	0	2	0	8	0	0	0	0	0	0	0	8
CA01g17870	0	0	13	25	0	20	27	20	7	12	21	11	13	0	24	27	46	47	17	13	29	18	10	14	28	16	20	20	0	27	18	28	29	24	0	17	27	35	33	45	16	4	9	0	9	12	12	14	22
CA01g17880	0	0	1	8	4	3	2	3	2	2	3	1	1	1	1	3	8	0	2	3	2	2	1	3	3	3	3	8	0	7	8	6	3	7	0	9	7	2	1	5	1	7	1	3	6	4	3	5	4
CA01g17890	0	0	0	0	0	0	0	0	0	0	0	0	0	0	0	0	0	0	0	0	0	0	0	0	0	0	0	0	0	0	0	0	0	0	0	0	0	0	0	0	0	2	0	0	0	0	0	0	0
CA01g17900	0	0	0	0	0	0	0	0	0	0	0	0	0	0	0	0	0	0	0	0	0	0	0	0	0	0	0	0	0	0	0	0	0	0	0	0	0	0	0	0	0	0	0	0	0	0	0	0	0
CA01g17910	3	0	10	3	2	5	5	5	3	6	2	2	4	3	3	4	6	1	3	4	5	3	1	6	3	2	6	7	0	4	4	10	4	6	1	5	5	3	6	1	7	2	2	0	4	1	8	8	11
CA01g17930	0	0	0	0	0	0	0	0	0	0	0	0	0	0	0	0	0	0	0	0	0	0	0	0	0	0	0	0	0	0	0	0	0	0	0	0	0	0	0	0	0	0	0	0	0	3	0	0	3
CA01g17940	0	0	0	0	0	0	0	0	0	0	0	0	0	0	0	0	0	0	0	0	0	0	0	0	0	0	0	0	0	0	0	0	0	0	0	0	0	0	0	0	0	0	0	0	0	0	0	0	0
CA01g17980	0	0	0	0	0	0	0	0	0	0	0	0	0	0	0	0	0	0	0	0	0	0	0	0	0	0	0	0	0	0	0	0	0	0	0	0	0	0	0	0	0	0	0	0	0	0	0	0	0
CA01g17990	0	0	0	0	0	0	0	0	0	0	0	0	0	0	0	0	0	0	0	0	0	0	0	0	0	0	0	0	0	0	0	0	0	0	0	0	0	0	0	0	0	0	0	0	0	0	0	0	0
CA01g18000	0	0	0	0	0	0	0	0	0	0	0	0	0	0	0	0	0	0	0	0	0	0	0	0	0	0	0	0	0	0	0	0	0	0	0	0	0	0	0	0	0	0	0	0	0	0	0	0	0
CA01g18010	0	0	0	0	0	0	0	0	0	0	0	0	0	0	0	0	0	0	0	0	0	0	0	0	0	0	0	0	0	0	0	0	0	0	0	0	0	0	0	0	0	0	0	0	0	0	0	0	0
CA01g18020	0	0	0	0	0	0	0	0	0	0	0	0	0	0	0	0	0	0	0	0	0	1	0	0	0	0	0	0	0	0	0	0	0	0	0	0	0	0	0	0	0	0	0	0	0	0	0	0	0
CA01g18030	1	0	0	0	0	0	0	0	0	0	0	1	0	0	0	0	1	0	0	0	0	1	0	0	0	0	0	2	0	0	1	0	0	0	0	0	0	0	0	0	0	0	0	0	0	0	0	0	1
CA01g18040	0	0	0	0	0	0	0	0	0	0	0	0	0	0	0	0	0	0	0	0	0	0	0	0	0	0	0	0	0	0	0	0	0	0	0	0	0	0	0	0	0	0	0	0	0	0	0	0	0
CA01g18050	1	0	0	1	0	2	0	0	0	1	0	0	1	0	0	0	1	0	1	0	1	0	0	1	2	0	1	1	0	1	0	1	0	1	0	0	0	1	1	1	0	0	1	0	1	1	1	0	2
CA01g18060	15	0	106	97	84	67	122	87	68	89	111	84	191	109	42	127	161	62	79	121	70	77	103	139	128	94	118	206	0	116	130	133	131	139	127	144	59	54	48	88	137	160	229	122	145	164	111	174	169
CA01g18080	0	0	9	11	15	8	24	27	4	9	9	0	6	2	10	29	17	18	9	9	12	8	0	19	17	14	9	20	0	31	21	10	19	46	7	41	9	34	18	10	10	0	9	2	13	15	6	9	18
CA01g18140	96	90	530	676	552	599	607	797	770	428	1026	508	289	329	790	1202	1400	773	420	523	549	545	472	470	462	521	588	701	0	681	626	475	717	495	574	490	668	813	588	1291	470	428	504	341	567	710	551	736	872
CA01g18190	0	0	0	0	0	0	5	3	0	3	0	0	0	0	0	0	0	0	0	0	0	0	4	5	3	0	0	3	0	0	0	0	0	13	0	0	0	0	0	0	0	0	0	0	0	0	0	0	0
CA01g18210	0	0	3	0	0	11	14	8	0	12	0	12	7	0	5	14	12	21	16	0	20	11	9	14	27	11	12	23	0	23	14	16	20	12	11	18	13	20	28	19	10	0	4	0	10	10	10	9	18
CA01g18280	0	2	1	3	0	1	0	0	0	1	3	1	1	0	1	3	2	1	0	4	0	1	0	0	0	1	0	2	0	0	4	3	0	1	0	2	0	1	0	1	1	0	1	0	0	1	0	0	1
CA01g18290	1	0	1	1	2	2	0	2	2	0	2	0	0	0	3	3	1	0	1	2	2	0	1	2	1	0	3	3	0	3	1	4	0	3	0	0	2	0	1	0	1	1	2	0	1	1	0	3	2
CA01g18310	1	0	7	19	5	16	17	12	1	15	20	12	6	2	8	25	20	21	16	11	23	20	5	7	11	7	7	13	0	15	11	16	18	34	3	31	30	21	31	6	6	8	2	1	13	15	14	5	23
CA01g18360	0	0	0	0	0	0	0	0	0	0	0	0	0	0	0	15	0	0	0	0	0	0	0	0	0	0	0	0	0	8	0	0	12	14	0	0	0	0	0	0	0	0	0	0	3	6	8	0	10
CA01g18370	0	0	0	0	0	0	11	0	0	0	0	0	0	0	0	0	0	0	0	0	0	0	0	12	7	0	0	18	0	7	0	8	27	32	26	28	0	0	0	0	21	10	9	7	15	11	10	16	10
CA01g18380	1	0	3	4	2	2	2	1	3	0	2	0	1	0	0	7	6	5	1	5	5	9	6	2	6	1	5	4	0	0	2	9	2	4	0	1	7	7	5	9	3	4	4	1	2	3	4	4	4
CA01g18390	0	0	1	1	1	3	4	1	1	4	3	3	1	0	2	2	1	1	0	4	1	3	0	1	3	1	3	5	0	2	1	12	4	3	1	0	2	7	0	1	1	0	1	0	1	4	2	1	1
CA01g18400	0	0	1	2	1	1	0	2	0	0	0	0	1	0	0	4	4	0	1	2	0	1	1	4	7	1	1	2	0	3	3	0	3	3	0	2	1	3	1	1	4	1	1	2	3	4	2	2	1
CA01g18410	0	0	0	1	1	1	0	0	0	0	0	0	0	0	0	0	0	0	0	0	0	0	0	0	0	0	0	0	0	0	0	0	0	0	0	0	1	0	1	0	0	0	0	0	0	0	0	0	2
CA01g18420	0	0	9	18	0	13	26	0	0	0	9	0	0	0	0	0	0	0	6	6	0	9	0	4	7	6	0	15	0	5	0	3	0	0	0	0	0	0	0	0	6	4	3	3	6	0	4	0	0
CA01g18450	1	0	2	0	0	0	0	2	0	0	0	0	0	0	0	3	3	3	0	0	1	0	1	0	0	0	3	2	0	0	0	3	0	0	2	0	2	3	0	0	5	1	4	0	4	2	5	2	0
CA01g18480	0	0	9	12	5	7	0	4	7	8	17	3	5	4	9	14	0	10	6	8	9	14	8	4	5	14	10	14	0	9	6	9	14	9	0	9	8	8	9	0	4	4	5	9	10	14	7	6	8
CA01g18510	1	0	10	7	4	6	12	15	5	13	13	6	6	5	10	26	14	16	6	4	9	14	5	4	5	8	7	10	0	9	11	6	18	9	2	11	9	14	13	6	6	4	3	1	9	5	10	10	7
CA01g18530	2	1	27	84	15	48	48	36	17	45	65	38	4	3	49	71	61	83	27	31	44	50	17	23	53	18	36	42	0	56	46	34	44	25	5	18	75	58	77	50	13	4	5	2	18	22	17	22	33
CA01g18540	0	0	21	14	18	22	24	15	18	7	35	10	22	12	14	34	47	0	23	26	22	0	25	38	46	38	36	39	3	43	46	25	33	16	0	14	17	15	14	18	32	18	29	16	46	72	47	28	51
CA01g18550	0	0	0	0	0	0	0	0	0	0	0	0	7	0	0	0	0	0	0	0	0	0	0	0	0	0	0	0	0	0	0	0	0	0	0	0	0	0	0	0	0	0	0	0	0	0	0	0	0
CA01g18560	0	0	0	0	0	0	0	0	0	0	0	0	0	0	0	0	0	0	0	0	0	0	0	0	0	0	0	0	0	0	0	0	0	0	0	6	0	0	0	0	0	0	0	0	0	0	0	0	0
CA01g18570	0	0	0	0	0	0	0	0	0	0	0	0	0	0	0	0	0	0	0	0	0	0	0	0	0	0	0	0	0	0	0	0	0	0	0	0	0	0	0	0	0	0	0	0	0	0	0	0	0
CA01g18580	0	0	0	0	0	0	0	0	0	0	0	0	0	0	0	0	0	0	0	0	0	0	0	0	0	0	0	0	0	0	0	0	0	0	0	0	0	0	0	0	0	0	0	0	0	0	0	0	0
CA01g18590	0	0	0	0	0	0	0	0	0	0	0	0	0	0	0	0	0	0	0	0	0	0	0	0	0	0	0	0	0	0	0	0	0	0	0	0	0	0	0	0	0	0	0	0	0	0	0	0	0
CA01g18600	0	0	0	0	0	0	0	0	0	0	15	0	0	0	0	0	0	0	0	0	2	0	0	0	0	0	0	0	0	0	0	0	0	0	0	0	0	0	0	0	0	0	0	0	0	0	0	0	0
CA01g18610	0	0	0	0	0	0	0	0	0	0	0	0	0	0	0	0	0	0	0	0	0	0	0	0	0	0	0	0	0	3	5	0	0	0	0	4	0	0	0	0	10	4	0	0	9	0	0	7	0
CA01g18620	0	0	0	0	0	0	0	0	0	0	0	0	0	0	0	0	0	0	0	0	0	0	0	0	0	0	0	0	0	0	0	0	0	0	0	0	0	0	0	0	0	0	0	0	0	0	0	0	0
CA01g18630	0	0	0	0	0	0	0	0	0	6	0	0	5	0	0	8	0	0	0	0	0	3	0	0	2	0	0	0	0	0	0	0	5	10	3	15	0	10	7	7	0	0	0	0	0	0	0	0	0
CA01g18640	0	0	0	0	0	0	0	0	0	0	0	0	0	0	0	0	0	5	0	0	0	0	0	0	0	0	0	0	0	0	3	0	0	0	0	0	0	0	0	0	0	0	2	0	0	4	0	0	8
CA01g18650	0	0	0	0	0	0	1	0	0	0	0	0	0	0	0	0	4	0	0	1	0	0	0	0	0	2	0	2	0	1	0	0	0	0	0	0	0	1	0	0	0	0	0	0	0	0	1	0	0
CA01g18660	0	0	0	4	0	0	0	0	0	0	0	0	21	0	0	0	0	0	0	0	0	0	0	0	0	0	0	0	0	0	0	0	0	0	0	7	0	0	0	0	0	0	0	0	0	0	4	0	0
CA01g18680	0	0	0	0	1	0	0	0	0	0	0	0	2	0	0	0	0	0	0	0	1	0	0	0	0	0	0	0	0	0	0	0	0	0	0	0	0	0	1	0	0	0	0	0	0	0	0	0	0
CA01g18690	0	0	0	12	0	14	7	15	0	0	27	13	0	0	29	0	25	0	0	0	16	0	12	0	19	0	18	0	0	0	0	24	17	16	0	24	17	16	0	0	0	0	7	0	18	9	0	0	0
CA01g18700	0	0	0	0	0	0	0	0	0	0	0	0	26	0	0	0	0	0	0	0	0	0	0	0	0	0	0	0	0	0	0	0	0	17	0	0	0	0	0	0	7	0	5	0	0	0	0	7	0
CA01g18670	0	1	1	2	3	1	7	4	7	2	4	1	2	0	1	5	3	2	0	1	2	3	0	1	1	2	0	2	0	2	1	2	8	3	4	15	1	5	5	3	2	1	0	0	0	2	1	4	1
CA01g18710	3	1	22	67	10	42	40	28	10	26	49	25	5	3	20	64	40	78	21	23	31	36	7	15	36	15	23	43	0	45	39	25	32	23	3	14	55	47	54	32	10	2	2	1	11	17	15	15	29
CA01g18790	0	0	0	0	10	0	0	0	0	0	0	0	0	0	0	0	12	0	0	0	0	0	0	0	0	0	0	6	0	0	0	0	0	0	0	0	52	12	14	0	0	0	0	0	0	0	0	0	7
CA01g18800	0	0	9	5	12	0	0	6	0	0	12	0	0	6	0	14	18	0	0	4	0	0	0	10	16	0	14	16	0	18	20	0	18	16	12	19	0	6	0	0	14	0	11	9	0	17	0	0	14
CA01g18840	0	0	2	23	9	10	27	23	0	0	20	10	0	0	14	10	37	6	8	12	12	13	0	12	7	14	11	25	0	24	15	16	17	21	0	20	9	10	0	13	12	6	10	0	14	21	16	16	13
CA01g18860	0	0	0	0	1	0	0	0	0	0	0	0	0	0	0	0	0	0	0	0	0	0	0	0	0	0	0	0	0	0	0	0	0	1	0	0	0	0	0	0	0	0	0	0	0	0	0	0	0
CA01g18890	0	0	0	0	0	0	0	0	0	0	0	0	0	0	0	0	0	0	0	3	0	0	0	0	0	0	0	0	0	0	0	0	0	0	0	0	0	0	1	0	0	0	0	0	0	0	0	2	0
CA01g18900	0	0	0	0	0	0	0	0	0	0	0	0	0	0	0	0	0	0	0	0	0	0	0	0	0	0	0	0	0	0	0	0	0	0	0	0	0	0	0	0	0	0	0	0	0	0	0	0	0
CA01g18910	0	0	0	0	0	0	0	0	0	0	0	0	0	0	0	0	0	0	0	0	0	0	0	0	0	0	0	0	0	0	0	0	0	0	0	0	0	0	0	0	0	0	0	0	0	0	0	0	0
CA01g18940	0	0	0	0	0	0	0	0	0	0	0	0	0	0	0	0	0	0	0	0	0	0	0	0	0	0	0	0	0	0	0	0	0	0	0	0	0	0	0	0	0	0	0	0	0	0	0	0	0
CA01g18950	0	0	0	0	0	0	0	0	0	0	0	0	0	0	0	0	0	0	0	0	0	0	0	0	0	0	0	0	0	0	0	0	0	0	0	0	0	0	0	0	0	0	0	0	0	0	0	0	0
CA01g18960	0	0	0	18	8	0	0	5	0	5	26	25	11	0	0	0	0	0	0	10	0	14	6	0	7	0	17	12	0	13	6	0	12	0	0	26	11	7	9	23	20	0	17	0	0	18	18	24	12
CA01g18970	0	0	0	0	0	0	0	0	0	0	1	18	19	7	0	2	0	0	2	1	0	0	0	0	0	0	0	1	0	0	0	0	14	14	5	45	2	2	3	3	2	4	3	0	0	0	1	1	0
CA01g18980	1	0	0	1	1	0	0	0	5	1	5	1	6	0	1	0	3	2	1	1	1	0	4	1	2	3	2	2	0	2	2	3	1	2	6	2	1	1	2	4	4	1	2	1	2	2	1	4	2
CA01g18990	0	0	0	0	0	0	0	0	0	0	0	0	0	0	0	0	0	0	0	0	0	0	0	0	0	0	0	0	0	0	0	0	0	0	0	0	0	0	0	0	0	0	0	0	0	0	0	0	0
CA01g19000	0	0	0	0	0	0	0	0	0	0	0	0	0	0	0	0	0	0	0	0	0	0	0	0	0	0	0	0	0	0	0	0	0	0	0	0	0	0	0	0	0	0	0	0	0	0	0	0	0
CA01g19010	0	0	0	0	0	0	0	0	0	0	0	0	0	0	0	0	0	0	0	0	0	0	0	0	0	0	0	0	0	0	0	0	0	0	0	0	0	0	0	0	0	0	0	0	0	0	0	0	0
CA01g19020	0	0	0	0	0	0	0	0	0	0	0	0	0	0	0	0	0	0	0	0	0	0	0	0	0	0	0	0	0	0	0	0	0	0	0	0	0	0	0	0	0	0	0	0	0	0	0	0	0
CA01g19030	0	0	0	0	0	0	0	0	0	0	0	0	5	0	0	0	0	0	0	0	0	7	0	0	6	0	0	0	0	0	0	0	0	0	0	0	0	0	0	8	0	0	0	0	0	0	4	0	0
CA01g19060	0	0	0	0	0	0	0	0	0	0	0	0	0	0	0	0	0	0	0	0	0	0	0	0	0	0	0	0	0	0	0	0	0	0	0	0	0	0	0	0	0	0	0	0	0	0	0	0	0
CA01g19080	0	0	0	0	0	0	0	0	0	4	5	0	0	0	0	15	0	0	0	0	0	0	0	0	6	0	3	9	0	4	0	0	0	0	0	6	0	0	4	7	0	0	0	0	0	7	4	2	0
CA01g19090	0	0	0	0	0	0	9	0	0	2	0	0	11	0	0	0	0	0	5	0	0	0	0	8	0	0	0	7	0	8	0	2	0	17	0	25	0	0	0	0	0	9	0	0	6	15	0	12	8
CA01g19100	0	0	0	0	0	0	0	0	0	0	0	0	0	0	0	0	0	0	0	0	0	0	0	0	0	0	0	0	0	0	0	0	1	2	0	0	0	0	0	0	0	0	0	0	0	0	0	0	0
CA01g19120	0	0	0	0	0	0	0	0	0	0	0	0	0	0	0	0	0	0	0	0	0	0	0	0	0	0	0	0	0	0	0	0	0	0	0	0	0	0	0	0	0	0	0	0	0	0	0	0	0
CA01g19130	0	0	0	0	0	0	0	0	0	0	0	0	0	0	0	0	0	0	0	0	0	0	0	0	0	0	0	0	0	0	0	0	0	0	0	0	0	0	0	0	0	0	0	0	0	0	0	0	0
CA01g18850	0	0	6	0	0	13	9	4	4	0	14	9	7	10	10	12	16	4	8	4	16	0	0	12	4	7	9	13	0	14	13	0	15	6	17	11	0	4	0	6	0	0	0	0	0	9	11	9	12
CA01g18870	0	0	8	12	9	8	16	9	6	12	18	4	8	6	12	18	14	17	5	9	15	7	8	13	9	12	13	12	1	21	18	8	11	7	3	6	5	15	19	22	19	7	15	5	23	19	15	16	23
CA01g18880	5	5	41	29	39	17	39	7	19	29	37	12	22	8	5	11	6	8	21	26	19	33	12	18	39	15	15	21	0	32	34	34	22	11	5	6	19	10	10	7	14	5	2	7	17	23	20	19	17
CA01g18920	0	0	1	0	0	0	0	1	0	0	0	0	1	0	0	0	0	0	0	0	0	0	0	0	0	0	0	0	0	0	0	0	0	0	0	1	0	0	0	0	0	0	0	0	0	1	0	1	0
CA01g18930	0	0	1	1	0	1	0	0	0	0	0	0	1	1	0	0	1	0	0	0	0	1	0	1	0	1	0	0	0	0	1	1	0	1	0	2	0	0	0	0	1	0	1	0	0	0	0	0	0
CA01g19040	0	0	2	1	0	4	0	1	0	0	2	1	3	3	0	0	8	1	1	1	0	1	2	1	1	2	2	6	0	2	2	1	1	2	0	5	2	4	2	0	2	2	1	0	0	2	0	1	2
CA01g19050	0	6	53	60	82	70	65	40	41	49	113	31	58	50	46	71	69	40	37	57	45	47	30	77	64	66	65	146	0	84	99	76	72	62	156	100	37	55	28	63	110	75	106	67	84	98	65	65	77
CA01g19070	0	0	29	15	0	17	23	0	6	0	0	0	11	0	0	40	26	6	38	16	14	48	25	24	27	0	0	35	0	39	0	43	16	0	0	11	21	13	0	28	22	26	0	24	0	22	0	0	31
CA01g19110	10	4	71	86	66	102	44	26	53	54	80	6	9	4	29	105	207	162	48	75	98	71	124	44	45	44	74	89	0	52	50	53	23	5	1	6	183	73	131	60	50	19	16	19	34	59	58	75	87
CA01g19150	2	1	5	4	9	2	6	1	5	3	6	4	19	6	3	7	13	1	2	3	4	2	3	2	4	5	5	8	4	5	6	2	4	5	8	7	1	5	2	8	7	4	7	4	6	6	3	5	4
CA01g19160	0	1	0	1	1	1	1	0	1	1	0	0	1	1	0	0	0	0	1	1	1	0	1	1	1	1	1	1	0	0	0	0	1	0	0	1	2	0	1	1	0	0	0	1	1	1	1	1	1
CA01g19180	0	0	0	0	0	0	0	2	0	2	0	0	23	0	0	0	1	0	0	0	0	7	0	1	0	0	0	0	0	0	0	0	2	0	0	2	2	5	0	0	0	2	0	0	3	3	0	3	0
CA01g19190	0	0	0	0	0	0	0	0	0	0	0	0	0	0	0	0	0	0	0	0	0	0	0	0	0	0	0	0	0	0	0	0	0	0	0	0	0	0	0	0	2	0	0	0	0	0	0	2	0
CA01g19200	0	0	0	0	0	0	0	0	0	0	0	0	0	0	0	0	0	0	5	4	0	5	0	0	0	0	0	0	0	0	0	2	3	0	0	3	0	0	0	0	0	0	0	0	3	0	0	3	2
CA01g19210	0	0	0	0	0	0	0	0	0	0	0	0	0	0	0	0	0	0	0	0	0	0	0	0	0	0	0	0	0	0	0	0	0	0	0	0	0	0	0	0	0	0	0	0	0	0	0	0	0
CA01g19220	0	0	0	0	0	0	0	0	0	0	0	0	0	0	0	0	0	0	0	0	0	0	0	0	0	0	0	0	0	0	0	0	0	0	0	0	0	0	0	0	0	0	0	0	0	0	0	0	0
CA01g19230	0	0	0	0	0	0	0	0	0	0	0	0	0	0	0	0	0	0	0	0	0	0	0	0	0	0	0	0	0	0	0	0	0	0	0	0	0	0	0	0	0	0	0	0	0	0	0	0	0
CA01g19250	0	0	0	0	0	0	0	0	0	0	1	0	1	0	0	0	0	0	0	1	0	0	0	1	0	0	0	1	0	0	0	0	0	0	0	0	0	0	0	0	0	0	0	0	1	0	0	0	0
CA01g19170	0	2	2	2	5	5	1	1	9	3	4	2	15	11	5	3	3	3	3	10	1	6	7	8	3	8	12	11	2	5	6	1	4	4	8	5	5	2	5	3	7	6	13	10	11	10	9	12	8
CA01g19240	0	1	28	8	4	9	13	7	6	4	5	1	5	2	3	9	10	2	7	3	4	7	4	8	7	5	5	12	0	8	9	9	6	2	2	2	4	4	4	5	16	5	6	1	10	15	7	14	9
CA01g19260	0	0	12	9	0	0	16	0	0	0	0	0	19	0	6	0	0	0	0	5	13	0	0	0	0	0	0	15	0	11	6	12	15	13	0	26	0	17	10	0	8	0	0	0	7	5	0	0	0
CA01g19270	0	0	5	12	7	5	0	4	0	8	5	5	4	6	0	6	0	4	0	3	10	0	4	4	3	0	0	0	0	9	7	0	7	3	0	3	0	0	8	0	11	9	2	3	3	8	0	9	6
CA01g19310	0	0	0	0	0	0	0	0	0	0	0	0	0	0	0	0	0	0	0	0	0	0	0	0	4	0	0	0	0	0	0	0	0	5	0	0	0	0	5	9	7	0	0	0	0	0	0	0	0
CA01g19330	0	0	0	0	0	0	0	0	0	0	0	0	0	0	0	0	0	0	0	0	0	0	0	0	0	4	0	0	0	0	0	0	0	0	0	0	0	0	0	0	0	0	4	0	0	0	0	0	0
CA01g19340	0	0	0	0	0	0	4	0	0	0	0	0	0	0	0	0	0	0	0	0	0	0	0	0	0	0	0	0	0	0	0	0	0	0	0	0	0	0	0	0	0	0	0	0	0	0	0	0	0
CA01g19350	0	0	0	6	9	0	9	0	0	11	29	10	0	7	0	15	15	0	0	12	9	9	0	5	12	7	18	11	0	15	19	6	16	0	7	11	0	7	11	15	5	0	10	7	8	11	0	11	7
CA01g19370	0	0	0	0	0	2	3	2	0	0	0	0	0	0	0	0	0	0	0	0	0	0	0	0	0	0	0	0	0	0	0	0	10	0	0	5	0	4	5	0	0	0	0	0	0	0	0	0	0
CA01g19380	0	0	0	0	0	0	0	0	0	0	0	0	0	0	0	0	0	0	0	0	0	0	0	0	0	0	0	0	0	0	0	0	0	0	0	0	0	0	2	0	0	0	0	0	0	2	0	0	0
CA01g19390	0	0	0	0	0	0	0	0	0	0	0	0	0	0	0	0	0	0	0	0	0	0	0	0	0	0	0	0	0	0	0	0	0	0	0	0	0	0	0	0	0	0	0	0	0	0	0	0	0
CA01g19400	0	0	0	2	0	0	0	14	0	0	0	0	0	0	0	0	8	0	0	0	0	0	0	0	0	0	0	0	0	0	0	0	0	0	0	0	5	0	0	0	5	0	0	0	2	0	0	0	0
CA01g19410	0	0	0	0	0	10	10	4	0	5	11	0	9	0	6	0	14	0	0	0	13	6	0	0	0	0	7	25	0	11	0	3	13	9	0	0	0	17	0	0	0	0	0	0	0	0	9	15	0
CA01g19420	0	0	0	0	15	28	36	0	11	0	40	28	0	0	29	0	56	73	40	24	42	34	0	36	48	21	36	54	0	46	21	46	31	30	0	30	0	58	83	76	23	0	0	0	0	0	31	25	66
CA01g19430	0	0	0	0	0	0	0	0	0	0	0	0	0	0	0	0	0	0	2	0	0	0	0	0	0	0	0	0	0	3	0	0	0	0	0	0	0	0	0	0	0	0	0	0	0	0	0	0	0
CA01g19440	0	0	0	0	0	0	0	0	0	0	0	0	7	0	0	7	9	0	0	0	0	0	0	0	0	0	0	0	0	0	0	4	0	0	0	0	0	14	0	0	0	5	0	0	8	0	8	0	0
CA01g19460	0	0	0	7	0	7	11	0	0	0	17	0	0	0	0	0	4	0	0	0	0	0	0	0	0	0	0	0	0	3	0	0	0	32	0	15	0	0	0	0	0	0	0	0	0	0	0	0	4
CA01g19470	0	0	0	0	0	0	0	0	0	0	0	0	0	0	0	0	0	4	0	0	0	0	0	0	0	0	0	0	0	0	0	0	0	0	0	0	0	0	0	0	0	0	0	0	0	0	0	0	0
CA01g19480	0	0	0	0	0	0	0	0	0	0	0	0	0	0	0	0	0	0	0	0	0	0	0	0	0	0	0	0	0	0	0	0	0	0	0	0	0	0	0	0	0	0	0	0	0	0	0	0	0
CA01g19490	0	0	0	0	0	0	0	0	0	0	0	0	0	0	0	0	0	0	0	0	0	0	0	0	0	0	0	0	0	2	0	0	0	0	0	0	0	0	0	0	0	0	0	0	0	0	0	0	0
CA01g19500	4	0	0	0	0	0	0	0	0	0	0	0	0	0	0	0	0	0	0	17	0	9	0	0	9	0	0	20	0	0	4	0	0	0	0	0	17	4	11	0	0	0	0	0	0	0	0	26	0
CA01g19510	0	0	0	0	0	0	0	0	0	0	0	0	0	0	0	0	0	0	0	0	0	0	0	0	0	0	0	0	0	0	0	0	0	0	0	0	0	0	0	0	0	0	0	0	0	0	0	0	0
CA01g19520	0	0	0	0	0	0	15	0	0	4	0	0	0	5	0	0	0	4	5	4	7	6	0	0	0	0	0	7	0	0	0	0	11	8	0	18	6	6	6	0	0	0	0	0	0	3	0	3	8
CA01g19530	0	0	0	0	0	0	0	0	0	0	0	0	0	0	0	0	0	0	0	0	0	0	0	0	0	0	0	0	0	0	0	0	0	0	0	0	0	0	0	0	0	0	0	0	0	0	0	0	0
CA01g19540	0	0	0	0	2	0	1	0	0	0	0	1	14	5	0	1	0	0	0	0	0	0	0	0	0	0	1	1	0	1	2	0	3	2	6	5	0	0	0	1	2	1	2	2	1	2	4	3	0
CA01g19560	0	0	0	0	2	0	1	0	0	0	0	1	0	1	0	1	0	0	0	0	0	0	0	0	0	0	1	4	0	0	1	0	1	0	0	1	0	1	0	0	0	0	3	1	0	0	0	0	2
CA01g19570	0	0	0	6	0	0	6	3	0	7	2	7	0	0	8	0	0	4	0	0	2	0	0	0	6	0	0	0	0	0	0	3	9	18	0	9	0	7	7	0	0	0	0	0	0	0	5	0	4
CA01g19580	0	0	0	0	0	0	9	0	0	3	0	0	53	0	0	0	0	0	0	0	0	10	0	9	0	0	0	0	0	0	0	12	0	0	0	0	0	0	0	0	0	0	0	5	0	0	0	0	0
CA01g19590	0	0	0	0	21	33	19	20	0	13	49	0	11	30	0	50	32	35	10	18	0	0	22	5	13	20	21	28	0	32	30	19	0	20	0	23	16	0	15	28	0	0	0	0	0	0	23	14	29
CA01g19600	0	0	0	0	0	0	0	0	0	0	0	0	0	0	0	0	0	0	0	0	0	0	0	0	0	0	0	0	0	0	0	0	0	0	0	0	0	0	0	0	0	0	0	0	0	0	0	0	0
CA01g19610	0	0	0	0	0	0	0	0	0	0	0	0	0	0	0	6	0	0	0	6	0	0	3	0	0	0	0	0	0	0	0	0	0	0	0	0	15	0	25	0	0	0	0	0	0	0	0	0	0
CA01g19630	0	0	0	0	0	0	0	0	0	0	0	0	0	0	0	0	0	0	0	0	0	0	0	0	0	0	0	0	0	0	0	0	0	0	0	0	0	0	0	0	0	0	0	0	0	0	0	0	0
CA01g19640	0	0	0	0	0	0	0	0	0	0	0	0	0	0	0	0	0	0	0	0	0	0	0	0	0	0	0	0	0	0	0	0	0	0	0	0	0	0	0	0	0	0	0	0	0	0	0	0	0
CA01g19660	0	0	0	0	0	0	0	0	0	0	0	0	0	0	0	0	0	0	0	0	0	0	0	0	0	0	0	0	0	0	0	0	0	0	0	0	0	0	0	0	0	0	0	0	0	0	0	0	0
CA01g19680	0	0	0	0	0	0	5	0	0	0	0	0	3	0	0	0	0	0	0	0	4	0	0	0	0	0	0	4	0	3	0	0	0	4	0	0	0	0	0	0	4	0	2	0	0	0	0	0	0
CA01g19690	0	0	0	0	0	0	0	0	0	0	0	0	0	0	0	0	0	0	0	0	0	0	0	0	0	0	0	0	0	0	10	0	0	0	0	0	0	0	0	0	0	0	0	0	0	0	0	0	11
CA01g19700	0	0	0	0	0	0	0	0	0	0	0	0	0	0	0	0	0	0	0	0	0	0	0	0	0	0	0	0	0	0	0	0	0	0	0	0	0	0	0	0	0	0	0	0	0	0	0	6	0
CA01g19710	0	0	0	0	0	0	0	0	0	0	0	0	0	0	0	0	0	0	0	0	0	0	0	0	0	0	0	0	0	0	0	0	0	0	0	0	0	0	0	0	0	0	0	0	0	0	0	0	0
CA01g19720	0	0	0	2	1	1	1	0	0	2	1	1	0	0	0	1	0	1	1	0	0	0	0	1	1	0	1	2	0	3	3	2	5	4	11	8	1	1	0	1	4	1	0	0	1	3	5	2	1
CA01g19730	0	0	0	0	0	0	0	0	0	0	0	0	0	0	0	0	0	0	0	0	0	0	0	0	0	0	0	0	0	0	0	0	0	0	0	0	0	0	0	0	0	0	0	0	0	0	0	0	0
CA01g19740	0	0	0	0	0	0	0	0	0	0	0	0	0	0	0	0	0	0	0	0	0	0	0	0	0	0	0	0	0	0	0	0	0	0	0	0	0	0	0	0	0	0	0	0	0	0	0	0	0
CA01g19750	0	0	0	0	0	7	0	0	0	0	0	0	2	0	0	0	0	0	0	0	0	0	0	0	0	0	0	0	0	0	0	0	5	8	0	12	0	0	0	0	0	0	4	0	0	0	0	0	0
CA01g19760	0	0	0	0	0	0	1	0	0	2	0	0	0	0	0	0	0	0	0	0	0	0	0	0	0	0	1	0	0	0	0	0	0	0	0	0	0	1	0	0	0	0	0	0	0	0	0	0	0
CA01g19780	0	0	0	0	0	0	0	0	0	0	0	0	0	0	0	0	0	0	0	0	0	0	0	0	0	0	0	0	0	0	0	0	4	2	0	0	0	0	0	0	0	5	2	0	0	0	0	0	4
CA01g19810	0	0	0	9	15	8	22	13	0	0	15	7	29	0	0	18	28	17	0	13	10	10	4	13	16	10	0	17	0	16	15	14	20	26	22	26	12	20	24	8	16	11	9	0	21	21	10	15	18
CA01g19820	0	0	0	12	3	0	12	5	0	0	0	0	9	0	0	0	0	7	0	4	0	0	0	0	22	0	6	12	0	18	0	18	26	19	0	12	0	19	26	0	19	4	0	0	8	22	12	24	32
CA01g19840	0	0	0	0	0	0	2	0	0	0	0	0	0	0	0	0	0	0	0	0	0	0	0	0	0	0	0	0	0	0	0	2	4	0	0	0	0	0	3	0	0	0	0	0	0	0	0	0	4
CA01g19860	0	0	0	0	0	0	0	0	0	0	0	0	0	0	0	0	0	0	0	0	0	0	0	0	0	0	0	0	0	0	0	0	0	0	0	0	0	0	0	0	0	0	0	0	0	0	0	0	0
CA01g19870	0	0	0	0	0	0	0	0	0	0	0	0	0	0	0	0	0	0	0	0	0	0	0	0	0	0	0	0	0	0	0	0	0	0	0	0	0	0	0	0	0	0	0	0	0	0	0	0	0
CA01g19890	0	0	0	0	0	0	0	0	0	0	0	0	0	0	0	0	0	0	0	0	0	0	0	0	0	0	0	0	0	0	0	0	0	0	0	0	0	0	0	0	0	0	0	0	0	0	0	0	0
CA01g19900	0	0	0	0	0	0	0	0	0	0	0	0	0	0	0	0	0	0	0	0	0	0	0	0	0	0	0	0	0	0	0	0	0	0	0	0	0	0	0	0	0	0	0	0	0	0	0	0	0
CA01g19910	0	0	0	0	0	0	0	0	0	0	0	0	0	0	0	0	0	0	0	0	0	0	0	0	0	0	0	0	0	0	0	0	0	0	0	0	0	0	0	0	0	0	0	0	0	0	0	0	0
CA01g19320	0	1	3	4	1	4	0	3	1	0	0	1	2	0	0	2	4	3	5	2	2	3	5	2	4	1	3	3	0	1	1	4	2	2	0	0	4	1	4	4	4	2	3	2	0	4	4	4	4
CA01g19360	0	0	4	11	10	6	7	6	3	7	17	0	7	6	6	16	0	0	9	7	8	8	4	5	7	4	0	0	0	10	8	6	0	4	0	0	24	14	13	7	16	10	11	0	9	12	3	9	15
CA01g19450	1	0	7	10	16	11	13	10	6	9	16	2	2	1	16	19	16	14	3	2	1	4	3	5	4	6	1	2	0	3	7	1	6	7	3	5	9	9	5	8	1	1	4	1	3	3	2	5	4
CA01g19550	1	0	1	1	0	1	1	1	3	1	2	0	3	0	2	4	1	0	1	1	1	0	0	0	0	2	0	1	0	1	3	0	1	1	1	1	2	0	1	1	1	0	0	0	1	0	1	2	1
CA01g19620	1	4	15	36	19	26	26	27	28	14	33	15	5	6	44	34	35	24	10	6	11	15	6	19	26	18	41	28	1	30	29	20	36	25	12	20	17	34	21	65	7	9	28	4	28	24	27	28	22
CA01g19650	0	9	26	39	25	23	36	22	30	40	63	29	16	23	33	36	29	13	15	24	28	29	26	49	45	70	49	60	0	68	80	31	39	32	35	20	38	24	28	46	23	12	19	7	53	55	55	57	36
CA01g19670	4	0	3	10	0	0	0	0	15	0	11	3	0	0	6	8	0	7	0	0	0	0	0	0	6	6	9	7	0	0	7	10	10	0	0	0	0	1	0	0	6	0	9	7	8	10	0	4	0
CA01g19770	0	0	21	18	8	11	23	15	0	15	0	3	0	0	0	22	0	0	0	0	0	0	0	0	0	0	4	0	0	0	3	0	7	0	0	0	0	0	7	7	0	0	0	0	11	0	0	4	0
CA01g19790	0	0	4	0	0	3	0	5	0	2	4	0	11	5	7	15	0	9	6	0	0	6	0	7	13	10	10	16	0	10	9	9	21	14	0	23	6	16	9	16	14	6	16	5	10	17	7	21	0
CA01g19800	2	8	35	44	22	47	48	27	20	38	30	27	15	10	19	46	37	56	34	34	38	42	10	36	56	27	33	41	5	67	49	32	45	43	78	39	43	54	48	54	25	15	19	7	27	31	33	29	43
CA01g19830	65	57	138	186	200	337	230	532	320	181	430	150	184	154	558	854	708	565	265	277	501	260	552	279	356	278	296	497	21	280	253	269	489	231	145	225	553	784	496	1508	167	280	329	152	254	433	279	607	388
CA01g19850	2	8	32	27	20	17	17	18	32	10	30	17	4	14	41	40	52	36	17	30	36	24	70	42	29	38	55	65	1	22	29	43	55	35	17	31	33	61	46	63	33	23	25	14	31	41	29	38	40
CA01g19880	2	2	10	19	4	7	18	5	4	13	12	0	3	4	1	5	2	1	9	9	7	9	2	5	8	3	4	15	0	11	9	7	18	10	2	13	3	5	2	1	16	9	10	6	15	13	13	16	7
CA01g19920	0	0	15	0	0	0	14	0	0	0	15	18	14	14	18	21	27	8	17	13	20	0	0	0	14	20	13	36	0	23	20	0	19	15	12	20	11	30	14	32	12	20	22	19	17	12	14	18	19
CA01g19940	0	0	0	0	0	0	0	0	0	0	0	0	2	0	0	0	0	3	0	0	0	0	0	0	0	0	0	0	0	0	0	0	0	0	0	0	0	0	0	0	0	2	0	0	3	6	0	4	2
CA01g19960	0	0	0	0	0	0	0	0	0	0	0	0	0	0	0	0	0	0	0	0	0	0	0	0	0	0	0	0	0	0	0	0	0	0	0	0	0	0	0	0	0	0	0	0	0	0	0	0	0
CA01g19970	0	0	0	0	0	0	0	0	0	0	0	0	0	0	0	0	0	0	0	0	0	0	0	0	0	0	0	0	0	0	0	0	0	0	0	0	0	0	0	0	0	0	0	0	0	0	0	0	0
CA01g19950	0	0	9	4	5	2	2	5	0	6	2	7	49	6	2	7	11	6	3	4	6	1	2	4	13	5	0	9	0	7	4	7	8	5	4	3	0	7	4	3	13	4	5	6	3	8	11	16	11
CA01g19980	13	8	74	119	66	70	137	70	30	116	90	74	150	44	41	107	95	83	165	117	183	171	51	99	136	44	84	179	2	101	117	132	95	78	40	70	53	78	60	61	208	109	74	32	146	126	83	122	105
CA01g19990	1	0	1	1	1	1	1	1	0	0	3	0	0	0	0	0	5	1	0	0	0	0	0	0	0	1	1	1	0	0	0	0	0	0	0	2	0	0	2	0	0	0	0	0	2	1	0	1	2
CA01g20000	6	3	1	3	3	2	3	2	3	0	11	1	10	1	1	4	0	1	1	4	1	5	1	7	2	3	2	4	1	3	5	1	4	6	14	9	4	2	3	5	2	1	3	2	4	4	5	1	4
CA01g20010	3	5	29	23	37	23	31	15	30	27	37	24	9	29	22	23	43	30	28	33	22	34	34	33	29	28	31	49	0	28	33	30	35	15	0	20	23	14	20	38	20	0	19	10	28	25	29	22	40
CA01g20020	5	2	51	45	19	30	64	17	17	26	51	2	3	0	12	24	16	19	12	38	21	42	12	13	36	20	18	22	0	59	32	18	3	7	2	8	33	17	17	8	6	3	1	1	26	17	34	9	34
CA01g20050	0	0	0	0	0	0	0	0	0	0	0	0	0	0	0	0	0	0	0	0	0	0	0	0	0	0	0	0	0	0	0	0	0	0	0	0	0	0	0	0	0	0	0	0	0	0	0	0	0
CA01g20070	0	0	0	0	0	0	15	0	0	0	0	0	9	0	0	0	0	0	0	0	0	0	0	0	0	0	0	0	0	0	7	0	0	12	0	12	0	13	16	0	0	0	7	0	0	10	0	13	21
CA01g20080	0	0	0	0	0	0	17	19	0	0	0	0	0	0	0	0	0	0	19	0	0	24	0	25	22	26	0	32	0	35	0	29	0	9	0	0	0	0	0	0	75	48	0	0	25	0	19	43	0
CA01g20030	5	4	44	114	17	71	95	38	22	46	76	33	4	2	39	54	72	92	67	93	79	96	49	52	91	35	63	57	3	88	69	71	140	66	11	91	74	66	113	71	60	86	26	11	56	62	39	81	111
CA01g20040	0	0	6	12	5	9	15	2	4	5	6	3	3	2	1	4	1	4	5	4	13	16	2	2	4	1	4	5	0	10	3	6	13	6	2	13	5	7	7	2	3	4	3	1	3	4	8	8	7
CA01g20060	6	4	20	0	16	0	14	10	0	0	12	11	31	0	0	0	13	11	10	0	6	12	12	14	16	10	0	18	0	19	10	26	26	0	74	15	9	4	0	0	11	7	15	0	13	15	19	11	23
CA01g20090	0	0	10	11	7	0	14	0	0	8	0	5	0	0	0	9	0	0	15	14	18	15	0	8	12	0	0	12	0	19	9	15	0	6	0	0	7	9	0	0	15	8	0	0	9	0	0	9	0
CA01g20100	0	0	0	0	0	0	0	0	0	3	0	9	0	0	0	0	0	0	0	0	0	0	0	0	4	0	0	0	0	7	4	0	9	0	0	0	0	9	4	0	0	0	0	0	0	0	0	0	0
CA01g20130	0	0	0	0	0	0	0	0	0	0	0	0	0	0	0	0	0	0	0	0	0	0	0	0	0	0	0	0	0	0	0	0	0	0	0	0	0	0	0	0	0	0	0	0	0	0	0	0	0
CA01g20160	0	0	0	0	0	0	0	0	0	0	0	0	0	0	0	0	0	0	0	0	0	0	0	0	0	0	0	0	0	0	0	0	0	3	0	0	0	0	0	0	0	0	0	0	0	0	0	0	0
CA01g20170	0	0	0	14	0	8	8	24	0	0	1	13	0	0	46	32	148	83	5	3	5	6	3	0	6	0	10	11	0	8	5	0	26	27	41	14	17	61	108	132	0	16	76	27	0	0	47	13	18
CA01g20190	0	0	0	0	0	0	0	0	0	0	0	0	0	0	0	0	0	0	0	0	0	0	0	0	0	0	0	0	0	0	0	0	0	0	0	0	0	0	0	0	0	0	0	0	0	0	0	0	0
CA01g20220	0	0	0	0	3	0	0	0	0	2	0	0	0	0	3	0	0	0	0	0	6	0	0	9	0	8	8	14	0	0	7	4	2	0	3	0	0	0	0	0	5	0	0	0	0	4	4	9	6
CA01g20230	0	0	0	54	30	56	74	35	15	38	62	24	26	27	46	74	67	42	45	27	35	31	0	47	45	0	31	43	0	63	49	51	47	51	31	67	53	63	52	0	29	0	19	0	0	35	0	33	49
CA01g20120	0	1	6	12	2	4	16	4	0	5	8	5	5	0	1	7	2	5	1	1	3	3	0	1	7	0	1	10	0	7	7	6	10	13	0	18	7	5	4	2	2	0	1	0	2	6	3	2	9
CA01g20140	1	0	2	1	2	3	2	3	9	2	0	0	0	0	3	3	1	2	1	3	0	1	1	1	3	1	2	3	0	3	4	2	0	3	2	2	2	0	2	4	3	2	3	0	0	1	0	5	4
CA01g20150	0	0	1	1	0	1	2	2	0	2	0	4	6	1	4	0	4	0	0	0	2	2	1	1	3	1	3	4	0	1	0	0	2	1	5	0	1	3	1	0	4	2	0	3	3	4	1	2	4
CA01g20180	1	0	4	7	6	10	19	10	2	6	9	6	26	3	2	19	3	11	6	3	9	7	3	9	13	4	4	10	2	12	10	8	10	15	7	10	11	21	13	7	10	8	6	2	4	6	3	10	8
CA01g20200	0	12	9	18	15	19	15	21	16	15	13	4	1	2	18	13	27	12	7	10	3	9	6	7	10	19	16	21	2	17	18	13	2	1	4	1	13	14	1	16	5	6	8	1	24	18	4	12	10
CA01g20210	3	6	5	19	6	8	11	8	11	10	17	14	2	7	10	8	5	3	6	2	4	6	2	6	5	4	4	2	1	9	4	6	8	9	7	6	6	4	2	5	2	2	1	1	3	8	5	5	5
CA01g20240	0	0	1	1	5	0	2	1	0	0	0	1	6	4	0	0	0	0	1	1	1	0	0	0	1	2	4	1	0	6	1	2	3	0	4	2	2	4	2	6	0	1	2	0	1	1	1	0	0
CA01g20250	0	0	22	12	32	8	21	4	0	0	0	0	39	10	0	0	0	0	6	20	20	0	0	31	19	21	27	22	0	23	0	14	21	0	0	7	0	14	0	0	46	15	30	22	33	52	0	50	36
CA01g20260	0	0	0	0	0	0	0	0	0	0	0	0	0	0	0	0	0	0	0	0	0	0	0	0	0	0	0	0	0	0	0	0	0	0	0	0	0	0	0	0	0	0	0	0	0	0	0	0	0
CA01g20270	0	0	0	0	0	0	0	0	0	0	0	0	0	0	0	0	0	0	0	0	0	0	0	0	0	0	0	0	0	0	0	0	0	0	0	0	0	0	0	0	0	0	0	0	2	0	0	0	0
CA01g20290	0	0	0	0	0	0	0	0	0	0	0	0	0	0	0	0	0	0	0	0	0	0	0	0	0	0	0	0	0	0	0	0	0	0	0	0	0	0	0	0	0	0	0	0	0	0	0	0	0
CA01g20300	0	0	0	0	4	0	0	0	0	0	0	0	0	0	0	2	0	0	0	0	0	0	0	0	0	0	0	2	0	0	0	0	0	0	0	0	0	0	0	0	0	0	0	0	0	0	0	0	0
CA01g20310	1	0	0	0	1	0	1	1	0	0	0	0	2	2	0	1	0	0	0	0	0	0	0	0	1	2	0	0	0	0	0	0	0	1	0	1	0	1	0	0	1	0	1	0	1	0	0	0	1
CA01g20320	0	0	0	0	0	0	0	0	0	0	0	0	2	0	0	0	0	0	0	0	0	0	0	0	0	0	0	0	0	0	0	0	0	0	0	0	0	0	0	0	0	0	0	0	0	0	0	0	0
CA01g20330	3	0	0	0	0	0	0	0	0	0	17	0	8	0	0	9	0	0	0	10	0	0	0	0	0	12	0	10	0	15	0	0	0	11	0	11	0	12	0	0	8	0	7	0	0	0	0	0	0
CA01g20450	0	0	0	0	0	0	0	0	0	0	0	0	3	0	0	0	0	0	0	0	0	0	0	0	0	0	0	0	0	0	0	0	0	0	0	0	0	0	0	0	0	0	0	0	0	0	0	0	0
CA01g20510	0	0	0	0	0	0	0	0	0	0	0	0	0	0	0	0	0	0	0	0	0	0	0	0	0	0	0	0	0	0	0	0	0	0	0	0	0	0	0	0	0	0	0	0	0	0	0	0	0
CA01g20700	0	0	0	0	0	0	0	0	0	0	0	0	0	0	0	0	0	0	0	0	0	0	0	0	0	0	0	0	0	0	0	0	0	0	0	0	0	0	0	0	0	0	0	0	0	0	0	0	0
CA01g20730	0	0	0	0	0	3	4	0	0	0	0	0	0	0	0	0	0	0	0	0	0	2	0	0	0	0	0	3	0	0	5	0	0	0	0	0	0	3	0	0	0	0	0	0	0	0	0	0	0
CA01g20740	0	0	0	0	0	0	0	0	0	0	0	0	0	0	0	0	0	0	0	0	0	0	0	0	0	0	0	0	0	0	0	0	0	0	0	0	0	0	0	0	0	0	0	0	0	0	0	0	0
CA01g20750	0	0	0	0	0	1	0	0	0	0	1	0	1	1	0	2	3	1	0	0	0	0	0	3	1	0	0	0	0	0	0	0	0	0	0	0	0	0	0	0	0	1	1	0	0	0	0	1	0
CA01g20760	0	4	0	10	0	15	18	13	0	5	5	5	7	8	0	12	0	17	9	15	11	7	9	20	10	12	16	26	0	18	27	0	16	16	15	11	7	5	0	16	7	8	12	4	11	11	9	13	15
CA01g20770	0	0	0	0	0	15	21	0	21	0	0	0	0	0	0	0	32	0	0	0	0	6	11	0	0	0	0	42	0	26	10	0	27	23	15	19	0	18	0	17	17	19	0	11	0	24	0	36	0
CA01g20780	0	0	0	0	0	0	0	0	0	0	0	0	0	0	0	0	0	0	0	0	0	0	0	0	0	0	0	0	0	0	0	0	0	0	0	0	0	0	0	0	0	0	0	0	0	0	0	0	0
CA01g20790	0	0	0	0	0	0	0	0	0	5	0	0	0	0	0	0	0	0	0	0	0	0	0	0	10	0	0	0	0	0	0	0	0	8	0	14	6	0	0	8	0	4	0	0	0	0	0	0	0
CA01g20800	0	0	0	0	7	9	22	6	15	0	0	0	0	0	0	15	0	0	0	0	3	5	8	8	13	0	0	6	0	12	11	0	27	16	0	33	0	7	9	0	9	12	11	10	11	12	0	13	12
CA01g20810	0	0	0	0	0	0	0	0	0	0	0	0	0	0	0	0	0	0	0	0	0	0	0	0	0	0	0	0	0	0	0	0	0	0	0	0	0	0	0	0	0	0	0	0	0	0	0	0	0
CA01g20840	0	0	0	0	0	0	0	0	0	0	0	0	0	0	0	0	0	0	0	0	0	0	0	0	0	0	0	0	0	0	0	0	0	0	0	0	0	0	0	0	0	0	0	0	0	0	0	0	0
CA01g20850	0	0	0	0	0	1	0	0	0	1	1	0	0	1	2	0	4	0	0	0	0	0	1	0	0	0	1	1	0	0	0	0	3	0	0	5	0	2	4	0	0	0	1	0	0	0	0	0	0
CA01g20870	0	0	0	0	0	0	0	0	0	0	0	0	6	0	0	0	0	0	0	0	0	0	0	0	0	2	0	0	0	3	0	0	0	11	0	17	5	5	10	0	0	0	0	0	0	0	0	0	0
CA01g20900	0	0	0	0	0	0	0	0	0	0	0	0	0	0	0	0	0	0	0	0	0	0	0	0	0	0	0	0	0	0	0	0	0	0	0	0	0	0	0	0	0	0	0	0	0	0	0	0	0
CA01g20910	0	0	0	0	0	0	0	0	0	0	0	0	0	0	0	0	0	0	0	0	0	0	0	0	0	0	0	0	0	0	0	0	0	0	0	0	0	0	0	0	0	0	0	0	0	0	0	0	0
CA01g20930	0	0	0	0	0	1	0	0	0	0	0	0	0	0	0	0	0	0	1	0	0	0	0	0	0	0	0	0	0	0	0	0	0	0	0	0	0	0	0	0	0	1	0	0	0	0	0	1	0
CA01g20280	0	0	9	0	4	0	0	9	0	0	0	0	14	0	0	0	0	0	0	0	0	0	0	0	0	0	0	0	0	0	0	0	5	0	0	0	0	11	6	0	0	0	0	0	0	0	0	0	0
CA01g20340	0	0	1	0	0	0	1	1	0	1	1	0	2	1	0	0	0	0	0	0	1	0	1	0	0	1	0	1	0	0	1	0	1	1	1	1	0	1	0	1	0	1	0	0	0	0	1	0	0
CA01g20350	3	2	10	6	8	6	7	4	7	4	12	6	7	5	5	7	6	5	3	4	4	6	3	5	7	5	5	8	0	10	7	7	5	6	5	6	4	6	4	7	5	3	4	2	3	6	4	5	6
CA01g20360	1	1	5	2	3	2	3	1	3	2	4	3	4	3	1	5	2	1	2	2	2	1	1	2	2	1	2	3	1	3	1	2	3	4	11	4	2	1	1	2	2	1	1	1	1	2	1	1	1
CA01g20370	6	4	23	24	12	11	18	12	22	14	26	12	12	21	14	20	13	6	9	15	11	11	9	15	11	11	10	20	2	19	15	13	12	10	1	11	8	9	5	16	11	9	12	6	12	17	9	13	11
CA01g20380	43	9	174	58	135	47	67	36	48	89	135	40	941	190	18	77	93	10	29	80	45	63	37	84	49	53	57	133	7	76	161	60	52	43	71	64	23	31	11	44	131	107	142	97	175	253	117	173	111
CA01g20390	2	1	4	2	2	4	5	1	2	1	2	1	15	3	1	2	0	0	1	1	2	2	1	3	1	1	1	3	1	1	1	1	3	8	11	9	1	1	1	1	4	1	2	1	2	1	2	1	1
CA01g20400	1	0	4	3	1	2	2	2	1	2	3	1	3	2	1	2	2	1	1	2	1	2	1	1	2	1	1	2	0	2	2	2	1	2	1	2	1	1	1	1	2	1	1	1	2	2	1	2	2
CA01g20410	2	1	16	17	8	5	16	8	5	9	7	6	23	6	4	12	4	6	7	7	6	13	3	6	10	5	4	10	1	12	7	9	11	11	1	14	3	12	3	9	12	4	4	2	7	14	6	8	7
CA01g20420	2	2	6	15	4	3	9	3	4	5	13	5	15	9	2	8	7	2	3	6	6	5	4	10	7	5	6	13	1	7	6	10	6	8	8	9	2	3	2	4	14	9	8	4	11	21	12	20	10
CA01g20430	1	1	4	4	2	3	4	3	3	2	5	3	7	2	2	4	4	2	2	3	2	2	2	3	4	3	2	4	1	3	3	4	3	4	1	2	2	2	2	2	5	3	2	2	4	6	3	4	5
CA01g20440	1	0	2	1	2	1	1	2	0	1	1	1	7	2	0	1	0	1	1	1	1	1	1	1	1	1	1	1	0	1	1	1	1	2	1	2	0	1	0	0	2	1	1	1	1	2	1	1	1
CA01g20460	0	0	1	1	0	1	1	0	1	1	0	0	2	1	1	1	0	0	0	0	1	0	0	0	1	0	0	0	0	1	1	0	1	1	0	2	1	0	1	0	1	0	1	1	1	1	0	1	1
CA01g20470	2	1	1	1	1	0	1	1	1	1	1	1	4	2	1	0	1	0	1	1	1	1	1	1	1	1	1	1	1	1	1	1	1	0	2	1	0	0	0	0	1	1	1	1	1	1	1	1	1
CA01g20480	8	5	46	29	29	23	39	19	35	13	46	15	54	34	15	41	52	14	23	34	34	27	30	29	32	28	32	58	0	40	40	24	43	59	37	68	12	20	11	29	47	24	29	23	26	45	38	43	42
CA01g20490	1	1	2	1	2	1	2	2	1	2	2	1	6	3	2	2	1	1	2	2	1	1	1	1	1	1	2	5	0	2	2	1	2	4	2	4	1	1	1	1	2	1	1	1	2	2	1	3	3
CA01g20500	2	2	4	3	4	2	8	6	6	2	8	9	6	6	6	13	11	5	8	7	6	4	8	12	10	4	5	13	1	8	7	10	14	13	5	9	3	3	2	5	6	5	6	4	6	10	4	5	12
CA01g20520	3	2	8	3	3	2	4	2	2	2	3	1	38	6	2	3	1	2	3	5	4	4	1	3	1	2	2	4	1	5	4	4	2	2	3	2	1	3	1	2	4	4	6	4	4	8	4	4	3
CA01g20530	2	0	11	19	5	11	18	11	4	12	11	7	21	4	6	8	10	4	10	13	10	12	2	13	16	6	11	23	1	28	17	27	12	11	2	15	3	11	6	0	25	11	11	2	17	31	11	31	21
CA01g20540	1	1	2	0	2	1	3	0	0	2	1	0	13	3	0	2	3	0	1	2	2	1	2	2	2	1	1	1	0	1	1	1	1	0	0	1	1	1	0	0	3	2	2	1	2	3	1	2	1
CA01g20550	1	0	1	1	1	1	1	1	1	1	1	1	6	1	0	1	0	0	1	1	1	0	1	1	0	0	2	0	1	1	0	0	1	2	1	1	1	1	1	1	0	1	1	0	1	1	1	1	1
CA01g20560	1	1	6	4	2	1	2	2	1	2	5	2	5	1	2	2	3	2	1	3	0	2	1	1	2	2	1	2	0	2	2	2	1	1	1	2	1	1	1	2	2	1	3	1	2	3	2	2	2
CA01g20570	4	1	15	11	6	7	15	4	3	11	22	4	26	10	1	7	8	4	5	6	6	9	1	1	5	2	4	8	0	9	7	6	5	11	4	13	2	9	2	6	8	2	3	2	2	10	4	7	5
CA01g20580	14	11	85	51	32	51	80	34	38	49	57	32	30	27	26	55	53	24	50	60	57	59	27	45	42	33	30	39	4	41	43	48	53	56	98	53	22	31	22	54	34	30	37	15	22	44	28	33	34
CA01g20590	6	2	14	7	9	6	5	5	5	7	7	5	62	15	5	7	6	4	3	8	6	5	6	12	5	4	6	10	1	6	5	5	5	8	3	7	2	5	1	3	9	8	13	4	8	18	6	8	5
CA01g20600	6	3	7	4	12	5	5	3	6	0	8	0	56	13	0	8	0	0	0	8	3	7	2	6	3	4	5	7	3	7	7	5	0	3	2	4	0	3	0	3	22	10	17	11	5	12	7	12	6
CA01g20610	46	26	289	268	192	189	312	129	177	204	334	157	369	204	104	241	292	0	110	205	164	230	135	250	166	200	230	543	15	296	325	305	214	195	513	266	0	112	0	0	417	271	322	176	420	552	396	357	233
CA01g20620	0	0	4	6	3	2	0	0	3	0	6	0	22	4	0	0	0	0	0	4	0	3	0	3	4	3	2	4	0	7	4	0	4	5	0	3	2	2	0	0	6	3	4	2	0	5	4	5	0
CA01g20630	1	1	1	1	1	0	1	1	0	0	1	1	4	1	1	1	0	1	1	1	1	0	1	1	1	1	0	1	0	1	0	1	1	1	0	1	1	1	0	0	1	1	1	1	1	0	1	1	0
CA01g20640	1	1	9	7	5	9	10	14	14	3	11	7	13	7	6	14	23	4	8	6	6	7	7	13	8	11	15	17	0	12	13	11	11	7	10	6	8	8	8	13	7	4	5	4	13	10	6	12	9
CA01g20650	0	0	1	0	1	1	0	1	1	1	1	1	1	1	1	1	1	0	1	1	1	1	1	1	0	1	1	1	0	1	1	1	1	1	1	1	1	0	0	0	1	1	1	1	1	1	0	1	1
CA01g20660	16	6	88	169	56	60	119	59	12	77	91	42	183	36	16	67	32	15	45	72	75	74	18	77	73	29	51	104	3	133	109	114	65	49	13	68	12	54	16	36	143	72	103	23	136	226	117	173	99
CA01g20670	1	0	7	2	5	1	1	1	1	4	2	1	26	2	1	2	2	1	1	2	1	1	0	2	1	1	1	1	0	1	1	2	2	1	2	3	1	1	0	1	5	1	4	1	1	2	0	0	2
CA01g20680	0	0	1	1	2	0	1	1	0	1	1	0	8	1	0	1	1	1	1	0	1	0	0	1	1	1	0	1	0	1	0	0	1	1	1	1	1	1	1	1	2	0	1	0	1	1	1	1	1
CA01g20690	0	1	4	4	2	5	6	2	5	3	10	6	2	7	3	11	8	3	4	6	6	6	2	7	6	6	7	12	0	7	7	5	8	4	3	8	5	4	3	8	7	8	5	4	8	13	10	12	6
CA01g20710	34	10	323	214	148	139	196	154	160	189	232	157	135	154	123	246	232	130	176	236	207	214	175	178	149	123	150	248	4	216	193	208	168	159	19	122	118	156	103	266	168	128	144	122	106	137	150	152	194
CA01g20720	0	0	1	0	0	0	0	0	0	0	0	1	0	0	1	0	0	0	0	1	1	0	1	0	0	0	0	1	1	1	0	0	0	0	0	1	0	0	0	1	0	0	0	0	0	0	0	1	0
CA01g20820	11	11	53	98	75	95	121	58	84	75	108	70	49	57	63	122	142	65	90	98	97	81	68	109	110	93	105	179	4	131	131	131	168	178	193	176	99	132	88	195	117	118	85	91	126	110	103	146	95
CA01g20830	0	51	134	179	179	175	167	122	245	125	336	96	84	104	145	347	272	130	78	179	76	122	206	182	173	233	215	287	0	209	283	102	178	109	42	92	181	121	107	279	75	29	65	47	124	193	118	207	259
CA01g20860	2	1	19	27	17	26	37	10	6	29	15	12	6	7	10	18	25	25	26	29	19	25	10	24	25	14	22	25	0	27	21	25	20	28	5	26	11	25	31	31	16	6	10	4	13	25	22	22	17
CA01g20880	12	20	95	65	63	100	111	67	65	73	125	88	36	49	69	150	134	89	69	43	90	59	39	73	77	63	64	96	4	77	77	64	159	220	243	176	125	121	91	118	55	36	50	36	95	72	96	103	115
CA01g20890	0	0	44	44	66	38	49	37	0	40	90	35	84	31	24	70	77	46	17	26	22	30	16	22	37	0	0	40	0	25	21	16	42	37	13	41	24	25	16	31	19	0	9	0	38	41	31	47	69
CA01g20920	0	0	12	0	0	6	0	0	0	0	13	0	0	0	0	12	0	0	0	0	0	0	0	0	0	0	0	0	0	0	0	0	0	24	13	24	0	0	0	0	0	0	0	0	9	0	0	0	0
CA01g20940	0	0	0	0	7	0	0	8	0	0	0	0	0	0	0	0	0	23	8	0	12	0	0	0	0	0	4	0	0	0	0	6	0	0	0	0	8	13	7	14	0	0	0	0	0	0	0	0	0
CA01g20960	0	0	0	0	0	0	0	0	0	0	0	0	0	0	4	0	0	0	0	0	4	2	2	0	6	0	0	0	0	6	0	6	15	0	0	0	0	0	0	0	0	0	0	3	0	0	5	0	6
CA01g20970	0	0	0	0	0	0	0	4	0	0	0	0	0	0	0	0	0	0	0	0	0	0	0	0	0	0	0	0	0	0	0	0	0	0	0	0	0	0	0	0	0	0	0	0	0	0	0	0	0
CA01g20990	0	0	0	0	0	0	0	0	0	0	0	0	0	0	0	0	0	0	0	0	0	0	0	0	0	0	0	0	0	0	0	0	0	0	0	0	0	0	0	0	0	0	0	0	0	0	0	0	0
CA01g21000	0	0	0	0	0	0	0	0	0	0	0	0	7	0	0	0	0	0	0	0	0	0	0	0	0	0	0	0	0	0	0	0	0	0	0	0	0	0	0	0	0	0	0	0	3	0	3	0	0
CA01g21010	0	0	0	0	0	0	7	0	0	3	8	9	16	0	0	17	10	5	0	3	0	0	4	0	6	8	4	0	0	12	0	0	17	20	20	18	0	0	4	7	0	0	7	0	7	10	0	13	14
CA01g21030	0	0	0	0	0	0	0	0	0	3	0	0	0	0	0	5	0	0	0	0	0	0	0	3	5	0	0	0	0	1	3	2	0	0	0	0	0	0	0	0	0	0	0	0	0	0	0	0	0
CA01g21040	0	0	0	0	0	0	0	0	0	0	0	0	0	0	0	0	0	0	0	0	0	0	0	0	0	0	0	0	0	0	0	0	0	0	0	0	0	0	0	0	0	0	0	0	0	0	0	0	0
CA01g21060	0	0	0	0	0	0	0	0	0	5	0	0	0	0	0	0	0	0	0	0	0	4	0	0	0	0	0	0	0	0	0	0	0	0	0	0	0	0	0	0	0	0	0	0	0	0	0	0	0
CA01g20950	0	0	19	0	9	0	7	12	0	0	23	12	7	5	0	20	0	0	0	12	11	0	0	13	12	10	11	18	0	23	16	11	9	0	5	5	0	10	5	0	9	0	14	0	13	13	24	27	15
CA01g20980	0	0	30	0	0	0	0	0	0	0	40	0	0	0	0	0	0	0	0	0	0	0	0	0	0	0	0	0	0	11	10	19	0	0	0	0	0	0	0	0	0	0	0	0	0	0	0	0	0
CA01g21020	0	0	69	32	24	45	53	66	0	63	0	36	28	0	51	56	72	91	41	47	50	63	33	46	51	27	61	56	0	85	45	64	58	54	0	50	27	64	87	106	34	34	37	27	32	38	38	26	33
CA01g21050	0	0	8	19	17	7	21	19	15	0	0	0	10	0	0	0	12	0	0	0	0	0	0	0	10	0	0	12	0	11	0	0	0	18	0	0	0	0	0	13	0	0	0	0	0	20	0	0	10
CA01g21080	0	0	7	0	0	0	0	0	0	0	0	0	0	0	0	0	0	0	0	0	0	2	0	0	0	3	0	2	0	0	0	0	0	5	0	0	0	0	0	0	0	0	2	0	0	0	0	0	0
CA01g21090	0	0	1	0	0	0	0	0	0	0	0	0	1	0	0	0	0	0	0	0	0	0	0	1	0	1	0	0	0	0	0	2	1	0	0	0	0	0	0	0	1	0	1	0	0	1	0	0	0
CA01g21120	0	0	0	1	1	0	2	0	0	0	0	1	0	1	0	0	0	0	1	0	1	0	1	3	0	0	0	5	0	0	3	0	0	4	5	1	4	0	0	3	1	0	1	1	0	1	2	0	0
CA01g21140	0	0	0	0	0	0	0	0	0	0	0	0	0	0	0	0	0	0	0	0	0	0	0	0	0	0	0	0	0	0	0	0	0	0	0	0	0	0	0	0	0	0	0	0	0	0	0	0	0
CA01g21150	0	0	0	0	0	0	0	0	0	0	0	0	0	0	0	0	0	0	0	0	0	0	0	0	0	0	0	0	0	0	0	0	0	0	0	0	0	0	0	0	0	0	0	0	0	0	0	0	0
CA01g21160	0	0	0	0	0	0	0	0	0	0	0	0	0	0	0	0	0	0	0	0	0	0	0	0	0	0	0	0	0	0	0	0	0	0	0	0	0	0	0	0	0	0	0	0	0	0	0	0	0
CA01g21130	0	0	24	6	0	0	13	0	0	0	15	4	12	7	0	0	11	0	15	12	0	16	8	24	0	11	10	26	0	16	13	11	10	12	33	16	0	0	0	0	22	22	14	14	21	15	8	20	16
CA01g21180	0	0	0	0	0	0	0	0	0	0	0	0	0	0	0	0	0	0	0	0	0	0	0	0	0	0	0	0	0	0	0	0	0	0	0	0	0	0	0	0	0	0	0	0	0	0	0	0	0
CA01g21190	0	0	0	0	0	0	0	0	0	0	0	0	0	0	0	0	0	0	0	0	0	0	0	0	0	0	0	2	0	0	0	0	0	0	0	0	0	0	0	0	0	0	0	0	0	0	0	0	0
CA01g21170	1	0	3	1	3	2	1	1	2	4	4	2	12	5	1	3	3	1	3	3	4	1	2	1	3	4	3	4	1	3	2	2	4	2	1	2	3	2	1	1	4	3	4	3	3	6	4	6	5
CA01g21270	0	0	0	0	0	0	0	0	0	0	0	0	0	0	0	0	0	0	0	0	0	0	0	0	0	0	0	0	0	0	0	0	0	0	0	0	0	0	0	0	0	0	0	0	0	0	0	0	0
CA01g21280	0	0	0	0	0	0	0	0	0	0	0	0	0	0	0	0	0	0	0	0	0	0	0	0	0	0	0	0	0	0	0	0	0	0	0	0	0	0	0	0	0	6	0	0	0	0	0	0	0
CA01g21260	1	0	3	8	2	3	7	3	2	8	5	3	6	2	0	2	8	5	3	2	3	7	4	6	6	4	6	10	0	5	2	10	9	10	7	10	0	3	2	4	45	10	5	1	2	2	7	4	7
CA01g21290	0	0	0	0	0	0	0	0	0	0	0	0	0	0	0	0	0	0	0	0	0	0	0	0	0	0	0	0	0	0	0	0	0	0	0	0	0	0	0	0	0	0	0	0	0	0	0	0	0
CA01g21300	7	0	55	55	48	0	0	0	50	0	92	33	50	42	24	73	73	0	51	64	69	0	55	37	55	62	51	95	0	86	63	37	52	41	0	46	42	0	0	71	46	50	64	0	0	80	71	99	96
CA01g21310	0	0	0	0	0	0	0	0	0	0	0	0	0	0	0	0	0	0	0	0	0	0	0	0	0	0	0	0	0	0	0	0	0	0	0	0	0	0	0	0	0	0	0	0	0	0	0	0	0
CA01g21320	0	0	0	0	0	0	0	0	0	0	0	0	0	0	0	0	0	0	0	0	0	0	0	0	0	0	0	0	0	0	0	0	0	0	0	0	0	0	0	0	0	0	0	0	0	0	0	0	0
CA01g21330	0	0	0	0	2	0	4	0	0	2	0	0	4	2	0	0	3	1	0	0	2	0	1	2	1	0	3	3	0	0	1	0	0	0	0	1	0	0	0	0	2	2	4	1	3	5	0	0	1
CA01g21350	0	0	0	0	0	0	0	0	0	0	0	0	0	0	0	0	0	0	0	0	0	0	0	0	0	0	0	0	0	0	0	0	4	0	0	0	0	0	0	0	0	0	0	0	0	0	0	0	0
CA01g21360	0	0	0	1	0	1	1	0	0	0	1	3	3	5	0	1	2	0	0	0	2	0	0	2	3	4	5	4	0	3	1	2	10	5	0	7	1	1	1	4	0	2	0	1	3	0	0	0	1
CA01g21370	0	0	0	0	0	0	0	0	0	0	0	0	19	9	0	0	0	0	0	0	0	0	4	0	0	0	0	0	0	0	0	0	0	7	0	0	0	0	0	0	0	0	0	0	0	0	0	8	0
CA01g21380	0	0	0	0	0	0	0	0	0	0	0	0	0	0	0	0	0	0	0	0	0	0	0	0	4	0	0	0	0	0	0	0	7	6	0	14	0	6	0	0	0	0	0	0	0	3	3	0	0
CA01g21340	0	0	1	2	2	1	1	1	1	2	2	0	0	1	1	1	2	1	0	1	0	0	1	2	2	2	1	7	0	2	3	0	1	1	0	2	1	1	1	2	2	0	0	0	2	5	2	2	2
CA01g21390	9	0	58	57	38	61	66	48	56	76	79	36	46	27	44	125	98	76	60	52	63	81	49	83	74	66	83	112	0	111	92	117	63	44	35	67	42	75	68	84	77	60	69	53	50	69	45	63	49
CA01g21430	0	0	4	2	5	2	5	3	1	1	0	2	1	0	2	3	8	4	5	2	6	2	2	1	4	0	2	1	0	4	4	3	4	1	2	1	2	2	5	5	1	1	1	1	2	2	2	1	3
CA01g21440	0	0	6	0	8	0	16	12	9	10	11	0	2	0	10	15	0	0	20	8	22	10	11	0	10	0	13	21	0	14	19	9	19	0	5	21	12	28	9	0	17	13	17	0	13	12	14	20	23
CA01g21450	0	0	0	0	0	0	0	0	0	0	0	0	14	0	0	19	11	16	0	0	0	0	0	0	0	0	0	0	0	0	0	0	0	0	0	0	0	13	0	0	0	0	5	0	0	0	0	0	2
CA01g21490	0	0	1	2	1	4	0	0	0	8	0	3	0	0	0	2	0	3	1	2	2	3	0	1	3	0	0	2	0	3	1	4	3	1	0	1	0	0	5	1	2	0	0	0	4	3	0	4	3
CA01g21500	0	0	18	17	7	7	10	6	14	8	13	0	8	3	0	10	9	10	9	11	6	10	21	23	23	17	20	25	0	22	10	13	6	8	0	14	7	5	9	11	29	6	19	7	22	25	31	27	44
CA01g21580	0	0	0	2	2	2	0	2	3	0	4	3	5	6	3	2	1	3	4	3	3	0	1	4	2	1	3	1	0	2	2	3	6	1	0	6	2	0	0	3	0	3	0	3	3	4	1	5	4
CA01g21590	0	0	0	0	0	0	5	0	0	0	4	0	0	3	0	0	0	0	0	0	0	0	0	0	0	0	0	0	0	0	2	0	3	6	5	0	0	0	0	2	0	2	3	0	3	5	7	2	0
CA01g21600	0	0	0	0	0	0	0	0	0	0	0	0	6	0	0	0	0	0	0	0	0	0	0	0	0	0	0	0	0	0	0	0	0	0	0	0	0	0	0	0	0	0	0	0	0	0	0	0	0
CA01g21620	0	0	0	0	4	0	0	4	0	0	0	0	9	0	0	0	0	0	0	0	0	0	0	0	0	0	0	0	0	0	0	0	0	0	0	0	0	0	0	0	0	0	0	0	0	0	0	0	0
CA01g21640	0	0	0	0	0	0	4	0	0	0	0	0	0	0	0	0	0	0	0	0	0	0	0	0	0	0	0	5	0	0	0	0	0	0	0	0	0	0	0	0	0	0	0	0	0	0	0	0	0
CA01g21650	0	0	0	0	0	0	0	0	0	0	0	0	0	0	0	0	0	0	0	0	0	0	0	0	1	0	0	0	0	0	0	0	0	0	0	0	0	0	0	0	0	0	1	0	0	0	0	1	1
CA01g21660	0	0	0	0	0	0	0	0	0	0	0	0	0	0	0	0	0	0	0	0	0	0	0	0	0	0	0	0	0	0	0	0	0	0	0	0	0	0	0	0	0	0	0	0	0	0	0	0	0
CA01g21670	0	0	0	0	0	0	0	0	0	0	0	0	0	0	0	0	0	0	0	0	0	0	0	0	0	0	0	0	0	0	0	0	0	0	0	0	0	0	0	0	0	0	0	0	0	0	0	0	0
CA01g21680	0	0	0	0	10	5	0	0	0	4	0	0	12	0	0	13	24	19	0	25	0	0	16	15	0	22	14	14	0	0	14	0	13	0	0	0	0	0	0	0	0	9	17	0	17	15	0	10	17
CA01g21690	0	0	0	0	0	0	0	0	0	0	0	0	0	0	0	0	0	0	0	0	0	0	0	0	0	0	0	0	0	0	0	0	0	0	0	0	0	0	0	0	0	0	0	0	0	0	0	0	0
CA01g21700	0	0	0	0	5	0	0	0	0	0	0	0	0	0	0	0	0	0	0	0	0	0	0	0	0	0	0	3	0	0	0	0	0	0	0	0	3	0	0	0	2	0	0	0	0	0	0	0	0
CA01g21710	0	0	0	0	0	0	0	0	0	0	0	0	0	0	0	0	0	0	0	0	3	0	0	0	0	0	0	0	0	0	0	0	0	0	0	0	0	0	0	0	0	0	0	0	0	0	0	0	0
CA01g21720	0	0	0	0	0	0	0	0	0	0	0	0	0	0	0	0	0	0	0	0	0	0	0	0	0	0	0	0	0	0	0	0	0	0	0	0	0	0	0	0	0	0	0	0	0	0	0	0	0
CA01g21730	0	0	0	0	0	0	0	0	0	0	0	0	0	0	0	0	0	0	0	0	0	0	0	0	0	0	0	0	0	0	0	0	0	0	0	0	0	0	0	0	0	0	0	0	0	0	0	0	0
CA01g21740	0	0	0	0	0	0	1	0	0	0	0	0	0	0	0	0	0	0	0	0	0	0	0	0	0	0	0	0	0	0	0	0	0	0	0	0	0	2	0	0	0	0	0	0	0	0	0	0	0
CA01g21760	0	0	0	0	0	0	0	0	0	0	0	0	0	0	0	0	0	0	0	0	0	0	0	0	0	0	0	0	0	0	0	0	0	0	0	0	0	0	0	0	0	0	0	0	0	0	0	0	0
CA01g21570	1	0	2	4	5	3	15	7	6	4	2	1	4	1	6	6	10	10	2	5	3	3	4	7	3	3	2	7	2	4	6	8	4	8	1	12	13	8	10	2	1	1	2	0	14	12	7	9	9
CA01g21610	5	0	25	45	0	40	76	25	0	26	0	37	0	18	44	37	52	26	0	22	20	0	27	31	30	31	29	49	0	41	35	0	95	86	164	132	33	53	24	48	24	20	0	0	30	25	25	21	28
CA01g21630	0	0	1	12	1	7	4	0	10	4	9	6	0	0	0	4	13	5	2	3	0	1	1	2	5	4	4	5	0	5	9	4	2	2	2	5	3	3	1	4	0	1	0	1	5	3	0	2	4
CA01g21750	7	4	50	48	38	36	30	34	33	21	59	31	26	36	31	74	54	26	34	34	33	35	24	37	24	45	32	41	3	46	37	30	53	48	35	41	35	37	26	55	19	19	37	12	32	21	26	40	29
CA01g21780	1	1	6	5	4	2	4	3	1	4	6	2	10	3	1	4	2	1	2	3	2	3	2	3	4	2	2	5	0	4	3	3	2	3	1	5	2	2	1	2	4	2	3	1	2	4	3	3	4
CA01g21810	1	0	0	3	3	2	2	0	0	3	2	2	2	2	3	3	0	3	3	0	3	1	1	2	0	0	1	3	0	3	3	3	3	5	0	1	3	5	4	4	2	2	0	1	1	2	2	1	2
CA01g21830	0	0	0	0	0	0	1	0	0	0	1	0	1	0	0	0	0	0	0	0	0	0	1	0	1	0	0	1	0	4	1	1	1	0	0	0	0	0	0	3	0	1	0	0	0	0	0	1	1
CA01g21840	0	0	0	0	0	0	0	0	0	0	0	11	3	0	0	0	25	8	0	0	0	0	0	0	16	14	0	0	0	12	9	0	17	12	0	13	0	16	0	0	14	8	0	0	10	0	8	13	0
CA01g21860	0	0	0	0	0	0	4	0	0	0	0	0	0	0	0	0	0	0	0	0	0	0	0	0	4	0	0	0	0	0	0	0	0	0	0	0	0	0	0	4	0	0	0	0	0	0	0	0	0
CA01g21870	0	0	0	0	0	0	2	3	0	0	0	3	5	0	2	2	0	1	0	0	6	0	0	0	0	0	0	0	0	0	0	0	5	7	0	20	2	19	16	6	0	0	0	0	0	0	0	0	0
CA01g21880	0	0	0	8	4	0	4	0	5	0	6	8	10	0	0	7	9	0	3	2	0	5	0	5	0	5	0	12	0	5	6	3	10	9	5	18	0	3	0	7	0	0	5	0	5	9	9	6	10
CA01g21890	0	0	0	0	0	0	0	0	0	0	0	0	0	0	0	0	0	0	0	0	0	0	0	0	0	0	0	0	0	0	0	0	0	0	0	0	0	0	0	0	0	0	0	0	0	0	0	0	0
CA01g21900	0	0	0	0	0	0	0	0	0	0	0	0	0	0	0	0	0	0	0	0	0	0	0	0	0	0	0	0	0	0	0	0	0	0	0	0	0	0	0	0	0	0	0	0	0	0	0	0	0
CA01g21910	0	0	0	2	2	0	0	4	0	0	7	0	0	0	0	0	0	2	0	0	4	2	0	0	0	0	0	0	0	2	5	0	5	0	3	0	1	2	5	2	0	0	0	2	4	0	0	7	3
CA01g21930	0	0	0	0	0	0	0	0	0	0	0	0	0	0	0	0	0	0	0	0	0	0	0	0	0	0	0	0	0	0	0	0	0	0	0	0	0	0	0	0	0	0	0	0	0	0	0	0	0
CA01g21940	0	0	0	0	0	0	0	0	0	2	0	0	0	0	0	0	0	0	0	0	0	0	0	0	0	0	0	0	0	0	0	0	0	0	0	0	1	0	0	0	0	0	0	0	0	0	0	0	0
CA01g21960	0	0	0	5	0	7	9	0	8	7	13	0	0	2	4	7	6	8	0	2	0	0	0	4	5	3	6	8	0	7	11	4	5	4	0	5	5	3	0	7	4	2	0	0	0	5	0	0	7
CA01g21980	0	4	0	0	9	9	10	10	11	5	23	9	4	6	0	7	8	0	4	6	5	8	5	11	0	11	11	15	0	17	20	0	15	0	3	0	6	4	0	0	3	0	0	0	5	8	7	4	6
CA01g22000	0	0	0	0	0	2	0	0	0	0	0	0	0	0	0	0	0	0	0	0	0	0	0	0	0	0	0	0	0	0	0	0	0	0	0	0	0	0	0	0	0	0	0	0	0	0	0	0	0
CA01g21800	0	1	6	22	8	12	9	5	2	12	15	3	10	5	13	14	11	11	5	8	5	4	1	8	8	4	2	12	0	8	6	12	10	5	10	2	5	19	8	10	14	2	5	1	7	15	8	8	10
CA01g21820	0	0	3	0	0	0	0	0	0	0	0	0	0	0	0	0	0	1	0	0	0	0	0	0	0	0	0	0	0	1	0	0	0	0	0	0	0	0	0	0	1	0	0	1	1	0	0	0	2
CA01g21850	0	0	2	1	1	1	0	1	1	0	0	0	2	0	0	1	4	0	1	1	0	1	0	1	1	2	0	1	0	2	0	0	0	0	0	0	0	1	0	1	1	0	0	0	1	1	1	0	2
CA01g21920	1	1	3	0	1	0	1	0	0	0	1	1	1	0	0	1	1	0	4	0	4	1	0	5	7	4	10	12	1	12	3	10	1	4	2	2	0	3	3	0	1	1	1	3	4	2	3	1	1
CA01g21950	3	1	40	102	20	50	53	42	14	45	80	28	4	3	34	69	82	77	33	32	41	45	10	30	39	11	29	49	0	59	53	27	59	45	6	44	65	53	68	30	16	4	5	0	25	31	27	23	53
CA01g21970	0	0	15	23	12	0	20	17	0	0	9	0	0	0	0	0	32	18	15	17	18	14	11	15	16	0	0	0	0	17	24	18	17	0	0	8	0	18	0	0	0	0	0	0	21	41	19	38	17
CA01g21990	0	0	15	10	0	9	6	3	0	6	0	7	0	0	7	7	14	8	2	4	4	7	0	8	6	6	4	12	0	7	13	10	4	4	0	6	0	0	5	8	7	0	0	0	7	9	0	10	7
CA01g22020	3	2	14	16	5	5	8	14	5	1	3	7	0	1	11	3	4	2	8	4	2	5	7	14	10	7	10	16	1	18	16	15	8	3	3	4	14	13	9	22	14	2	9	6	16	14	8	7	10
CA01g22040	0	0	0	0	13	0	0	0	0	0	0	0	0	0	0	6	0	15	0	0	9	0	0	18	0	0	0	0	0	0	23	0	14	0	0	0	6	13	7	0	8	0	8	0	0	0	10	0	13
CA01g22050	0	0	0	0	0	0	0	0	0	0	0	0	11	0	5	0	0	0	6	0	13	0	0	0	12	0	0	16	0	0	0	0	0	11	0	27	0	0	0	0	14	0	7	10	0	0	0	0	0
CA01g22080	0	0	11	32	0	18	30	20	0	21	0	14	0	0	11	0	31	24	31	26	36	43	0	26	34	0	23	25	0	34	20	41	25	29	0	30	27	28	34	24	26	25	11	0	16	26	0	24	23
CA01g22180	0	0	0	3	0	0	0	0	0	0	0	0	0	0	1	0	0	0	0	0	0	0	0	0	0	0	0	0	0	0	0	0	0	0	0	0	0	0	2	0	0	0	0	0	0	0	0	1	1
CA01g22190	0	0	0	0	0	0	0	0	0	0	0	0	0	0	0	0	0	0	0	0	0	0	0	0	0	0	0	0	0	0	0	0	0	0	0	0	0	0	0	0	0	0	0	0	0	0	0	0	0
CA01g22170	6	2	56	139	30	90	133	65	11	99	101	92	57	10	65	93	99	106	146	136	160	115	32	80	140	29	50	119	0	166	92	135	186	153	25	123	165	138	231	54	81	38	23	10	72	125	80	132	130
CA01g22200	0	15	28	17	38	37	52	42	32	34	65	31	14	28	32	57	56	40	34	51	39	31	37	46	40	28	52	59	0	51	45	51	70	89	109	67	51	45	46	61	39	37	49	30	45	47	38	34	52
CA01g22210	2	8	54	56	61	76	86	63	34	56	83	48	37	23	56	100	116	73	71	66	74	43	50	108	97	56	82	117	0	102	95	80	92	94	70	77	70	90	64	141	46	47	34	34	37	65	56	75	81
CA01g22220	1	0	5	6	3	5	10	0	4	4	2	1	5	3	7	14	3	1	2	3	2	3	7	4	7	6	8	12	0	9	2	1	4	6	6	7	2	5	4	2	6	4	10	8	8	6	3	4	11
CA01g22250	3	0	0	0	6	9	4	8	0	6	9	8	9	6	16	12	10	0	4	4	6	9	0	3	9	8	0	12	0	0	0	7	28	11	0	16	4	19	13	21	5	13	6	4	2	2	0	4	5
CA01g22260	0	0	0	0	30	0	32	0	0	0	0	0	29	0	0	0	0	0	0	0	0	31	0	0	0	0	0	0	0	0	39	0	0	0	0	0	0	0	0	0	0	0	0	31	0	0	0	0	0
CA01g22270	0	0	10	11	5	3	0	8	0	13	0	0	0	0	0	11	0	5	0	0	0	12	0	0	7	4	0	5	0	10	2	7	10	10	0	8	10	4	11	0	5	0	0	0	0	4	4	5	0
CA01g22290	0	0	0	0	0	0	0	0	0	0	0	0	0	0	0	0	0	0	0	0	0	0	0	0	0	0	0	0	0	0	0	0	0	0	0	0	0	0	0	0	0	0	0	0	0	0	0	0	0
CA01g22280	51	45	251	231	331	228	393	472	152	243	255	355	187	190	353	498	423	442	342	270	288	302	260	427	438	309	359	584	16	494	333	418	504	479	192	359	293	612	310	690	346	308	352	299	254	281	253	297	265
CA01g22320	0	0	0	7	0	4	0	4	0	0	0	2	0	0	4	0	0	3	5	5	7	0	0	4	10	0	0	0	0	6	12	9	3	0	0	0	0	7	0	0	0	0	0	0	3	7	0	0	12
CA01g22330	0	0	0	0	0	0	0	0	0	0	0	0	0	0	0	0	0	0	0	0	0	0	0	0	0	0	0	0	0	0	0	0	0	0	0	0	0	0	0	0	0	0	0	0	0	0	0	0	0
CA01g22340	0	0	0	0	8	0	18	13	0	14	7	5	0	0	0	10	7	7	13	7	20	0	0	14	23	0	8	14	0	0	14	12	0	0	7	0	3	26	19	15	8	5	0	0	8	9	17	12	13
CA01g22350	0	0	0	0	0	0	0	0	0	0	0	0	0	0	0	0	0	0	0	0	0	0	0	0	0	0	0	0	0	0	0	0	0	0	0	0	0	0	0	0	0	0	0	0	0	0	0	0	0
CA01g22310	3	1	44	98	35	101	67	52	37	62	115	45	5	4	93	105	157	152	40	56	58	56	27	46	63	20	60	41	1	58	71	29	73	24	4	12	108	81	126	91	18	6	9	1	38	39	37	38	82
CA01g22410	0	0	0	6	0	13	12	16	0	12	0	0	31	7	0	38	57	31	5	0	13	0	0	0	0	0	0	20	0	0	0	0	33	41	4	33	0	21	22	20	0	0	5	0	7	4	0	8	0
CA01g22430	5	0	0	26	12	24	16	14	20	15	37	16	13	12	0	30	25	0	17	11	25	19	20	23	18	15	19	17	0	21	16	24	21	20	38	17	12	18	11	0	0	13	0	11	16	23	12	17	18
CA01g22440	0	0	0	19	0	12	19	0	7	11	0	0	0	0	0	12	0	13	0	0	15	21	0	0	21	0	0	14	0	14	22	30	16	0	0	17	15	21	9	34	8	0	7	0	0	12	0	20	9
CA01g22460	0	0	0	0	0	0	5	0	0	0	0	0	0	0	0	0	0	7	0	0	0	0	0	0	0	0	0	0	0	0	0	5	0	0	0	5	0	10	0	0	0	0	0	0	0	4	0	0	0
CA01g22470	0	0	0	0	0	0	0	0	0	0	0	0	0	0	0	0	0	0	0	0	0	0	0	0	0	0	0	0	0	0	0	0	0	0	0	0	0	0	0	0	0	0	0	0	8	0	0	13	0
CA01g22480	0	0	0	0	0	0	0	0	0	0	0	0	0	0	0	0	0	0	0	0	0	0	0	0	0	0	0	0	0	0	0	0	0	0	0	0	0	0	0	0	0	0	0	0	0	0	0	0	0
CA01g22490	0	0	0	0	0	0	0	0	0	0	0	0	0	0	0	0	0	0	0	0	0	0	0	0	0	0	0	0	0	0	0	0	0	0	0	0	0	0	0	0	0	0	0	0	0	0	0	0	0
CA01g22500	0	0	0	0	0	0	0	0	0	0	0	0	0	0	0	0	0	0	0	0	0	17	0	0	0	0	0	0	0	0	0	0	0	0	0	0	0	0	0	0	0	0	0	0	0	0	0	0	0
CA01g22420	0	0	15	29	0	30	26	15	0	15	18	0	48	29	25	27	38	12	11	0	0	0	0	19	23	0	16	35	0	22	22	0	19	0	0	29	15	22	0	23	16	0	27	0	26	31	34	22	25
CA01g22450	12	0	63	81	63	52	96	72	53	49	94	54	33	43	58	84	97	59	74	50	63	61	44	83	72	114	86	142	0	82	112	72	90	77	0	75	64	83	70	141	48	48	66	34	70	86	68	69	104
CA01g22510	0	0	13	4	9	7	6	12	5	14	11	6	15	10	8	10	15	9	8	8	22	12	4	14	9	9	8	11	0	7	6	11	25	11	2	9	8	10	5	23	7	10	11	3	7	11	8	5	8
CA01g22530	11	0	38	47	37	33	20	22	18	20	38	29	20	18	29	0	41	23	47	31	49	32	0	34	46	35	23	42	0	45	42	39	35	37	0	26	42	42	26	51	26	0	38	21	35	42	17	25	23
CA01g22560	0	0	0	0	0	3	0	0	0	0	0	0	4	0	0	0	0	0	0	0	0	0	0	3	4	0	0	0	0	0	0	0	0	0	2	0	0	0	0	0	4	0	0	0	0	0	2	6	3
CA01g22590	0	0	0	0	0	0	0	0	0	0	0	0	0	0	0	0	0	0	0	0	0	0	0	0	0	0	0	0	0	0	0	0	0	0	0	0	0	0	0	0	0	0	0	0	0	0	0	0	0
CA01g22600	0	0	0	8	0	0	0	0	0	0	0	0	0	0	0	11	0	0	0	0	8	0	0	0	0	0	0	7	0	0	11	0	0	0	0	0	0	14	12	0	0	0	0	0	11	0	7	7	11
CA01g22610	0	0	0	0	0	0	0	0	0	0	0	0	0	0	0	0	0	0	0	0	0	0	0	0	0	0	0	0	0	0	0	0	0	0	0	0	0	0	0	0	0	0	0	0	0	0	0	0	0
CA01g22620	0	0	0	0	0	0	0	0	0	0	0	0	0	0	0	0	0	0	0	0	0	0	0	0	0	0	0	0	0	0	0	0	0	0	0	0	0	0	0	0	0	0	0	0	0	0	0	0	0
CA01g22630	0	0	0	0	0	0	0	0	0	0	0	0	0	0	0	0	0	0	0	0	0	0	0	0	0	0	0	0	0	0	0	0	0	0	0	0	0	0	0	0	0	0	0	0	0	0	0	0	0
CA01g22660	0	0	0	0	0	0	0	0	0	0	0	0	0	0	0	0	0	0	0	0	0	0	0	0	0	0	0	0	0	0	0	0	0	0	0	0	0	9	0	0	0	0	0	0	0	0	0	0	0
CA01g22640	1	2	2	0	2	3	1	2	5	3	5	5	2	0	1	0	3	2	2	3	0	2	2	0	2	0	2	2	0	3	3	0	0	2	0	0	4	1	2	2	2	0	3	0	2	3	2	0	3
CA01g22650	0	0	19	12	16	6	22	67	0	0	6	0	0	0	80	106	58	70	0	3	0	0	0	8	17	8	14	9	0	8	8	4	8	12	0	11	36	56	64	73	2	0	0	0	7	7	0	3	20
CA01g22690	0	0	0	3	0	0	0	20	9	0	25	0	0	0	0	29	12	15	77	90	72	53	115	97	167	111	171	109	0	131	175	64	29	0	0	0	10	22	16	50	150	85	163	143	98	181	72	124	101
CA01g22680	0	0	67	121	30	79	117	65	0	113	54	60	50	14	48	84	75	97	133	102	125	127	0	118	169	0	79	191	0	165	125	178	176	119	0	110	81	126	145	49	148	61	68	0	129	125	99	128	158
CA01g22710	0	0	0	0	0	0	0	0	0	0	0	0	5	0	0	0	0	0	0	0	3	0	0	0	0	0	0	0	0	0	0	0	0	0	0	0	0	0	0	0	0	0	0	0	0	0	0	0	0
CA01g22720	0	0	0	0	0	0	0	0	0	0	0	2	0	0	0	0	0	0	0	0	0	0	0	0	0	0	0	0	0	4	0	0	6	0	0	0	0	8	0	0	0	0	0	0	0	0	0	0	0
CA01g22760	0	0	0	0	0	0	0	0	0	0	0	0	0	0	0	0	0	0	0	0	0	0	0	0	0	0	0	0	0	0	0	0	0	0	0	0	0	0	0	0	0	0	0	0	0	0	0	0	0
CA01g22770	0	0	12	0	0	0	7	0	0	0	0	3	10	0	0	0	0	2	0	3	6	0	0	11	3	0	0	0	0	0	0	0	9	6	9	7	0	0	0	0	0	0	0	0	0	5	0	0	0
CA01g22790	0	0	0	0	0	0	0	0	0	0	0	0	0	0	0	0	0	0	0	0	0	0	0	0	0	0	0	0	0	0	0	0	0	0	0	0	0	0	0	0	0	0	0	0	0	0	0	0	0
CA01g22800	0	0	0	53	90	61	77	51	25	52	67	65	36	0	36	82	127	73	66	82	126	39	73	93	88	99	107	99	0	75	80	70	116	89	0	78	52	69	56	116	120	128	110	115	139	148	93	129	96
CA01g22810	0	0	0	0	0	0	0	0	0	0	0	0	0	0	0	0	0	0	0	0	0	0	0	0	0	0	0	0	0	0	0	0	0	0	0	0	0	0	0	0	0	0	0	0	0	0	0	0	0
CA01g22820	0	0	0	0	0	0	0	0	0	0	0	0	2	0	0	0	0	0	0	0	0	0	0	0	0	0	0	0	0	0	0	0	0	0	0	4	0	0	0	0	0	0	0	0	0	0	0	0	0
CA01g22830	0	0	0	0	0	0	0	0	0	0	0	0	0	0	1	0	0	0	0	0	0	0	0	0	0	0	0	0	0	0	0	0	0	0	0	0	0	0	0	0	0	0	0	0	0	0	0	0	0
CA01g22840	1	0	0	0	0	0	0	0	0	0	0	1	1	0	0	0	0	0	0	0	0	0	0	1	0	0	0	0	0	0	0	0	0	0	1	1	0	0	0	0	1	0	0	1	0	0	0	1	0
CA01g22860	0	0	0	1	1	0	0	0	0	1	1	0	1	0	0	0	1	0	0	0	0	0	1	0	0	0	0	1	0	0	1	0	1	0	0	0	0	0	0	0	1	0	1	0	0	0	1	1	1
CA01g22870	0	0	0	0	0	0	0	0	0	0	0	0	0	0	0	0	0	0	0	0	0	0	0	0	0	0	0	0	0	0	0	0	0	0	0	0	0	0	0	0	0	0	0	0	0	0	0	0	0
CA01g22880	0	0	0	0	0	0	0	0	0	0	0	0	1	0	0	1	0	0	0	1	0	1	0	1	0	0	0	0	0	0	0	0	0	0	1	0	0	0	0	0	0	0	0	0	1	1	1	0	0
CA01g22890	0	0	0	0	0	0	0	0	0	0	0	0	0	0	0	0	0	0	0	0	0	0	0	0	0	0	0	0	0	0	0	0	0	0	0	0	0	0	0	0	0	0	0	0	0	0	0	0	0
CA01g22900	0	0	0	0	0	0	0	0	0	0	0	0	0	0	0	0	0	0	0	0	0	0	0	0	0	0	0	0	0	0	0	0	0	0	0	0	0	0	0	0	0	0	0	0	0	0	0	0	0
CA01g22910	0	0	0	0	0	0	0	0	0	0	0	0	0	0	0	0	0	0	0	0	0	0	0	0	0	0	0	0	0	0	0	0	0	0	0	0	0	0	0	0	0	0	0	0	0	0	0	0	0
CA01g22920	0	0	0	0	0	0	0	0	0	0	0	0	0	0	0	0	0	0	0	0	0	0	0	0	0	0	0	0	0	0	0	0	0	0	0	0	0	0	0	0	0	0	0	0	0	0	0	0	0
CA01g22930	0	0	0	0	0	0	0	0	0	0	0	0	0	0	0	0	0	0	0	0	0	0	0	0	0	0	0	0	0	0	0	0	0	0	0	0	0	0	0	0	0	0	0	0	0	0	0	0	0
CA01g22940	0	0	0	0	0	0	0	0	0	0	0	0	0	0	0	0	0	0	0	0	0	0	0	0	0	0	0	0	0	0	0	0	0	0	0	0	0	0	0	0	0	0	0	0	0	0	0	0	0
CA01g22960	0	0	0	0	0	0	0	0	0	0	1	0	0	0	0	0	0	0	0	0	0	0	0	0	1	0	0	0	0	0	0	1	1	0	1	0	0	0	0	0	0	0	0	0	0	0	0	0	0
CA01g22970	0	0	0	0	0	0	0	0	0	0	0	0	0	0	0	0	0	0	0	0	0	0	0	0	0	0	0	0	0	0	0	0	0	0	0	0	0	0	0	0	0	0	0	0	0	0	0	0	0
CA01g22850	1	1	1	1	2	1	2	1	1	1	1	1	3	1	0	1	0	1	1	1	0	1	1	1	0	1	0	1	0	1	1	2	0	2	0	1	0	1	1	0	1	1	1	0	0	1	1	1	1
CA01g22950	1	0	1	1	1	1	1	0	1	1	1	1	1	1	0	1	1	1	1	1	1	1	1	1	1	1	1	1	0	1	1	1	1	1	1	1	1	1	1	1	1	0	1	1	1	1	1	1	1
CA01g22980	21	6	91	32	77	30	39	23	31	45	80	25	474	124	12	42	47	7	20	54	29	39	26	51	30	35	39	81	6	45	100	32	34	29	45	36	13	19	8	22	87	73	100	68	122	166	81	116	74
CA01g22990	1	1	2	1	1	1	1	1	0	0	1	0	9	1	0	1	0	1	1	1	1	1	1	1	0	1	1	1	1	1	0	1	1	1	1	1	1	0	0	1	1	0	1	1	1	1	1	1	1
CA01g23030	0	0	0	0	0	0	0	0	0	0	0	0	1	0	0	0	0	0	0	1	0	0	0	1	0	1	0	0	0	0	0	0	1	0	0	1	0	0	0	1	0	1	0	0	0	1	0	1	1
CA01g23040	0	0	0	0	0	0	0	0	0	0	0	0	0	0	0	0	0	0	0	0	0	0	0	0	0	1	0	0	0	0	0	0	0	0	0	0	0	0	0	0	0	0	0	0	0	0	0	0	0
CA01g23050	0	0	0	0	0	0	0	0	0	0	0	0	0	0	0	0	0	0	0	0	0	0	0	0	0	0	0	0	0	0	1	0	0	0	0	0	0	0	0	0	0	0	0	0	0	0	0	0	0
CA01g23090	1	0	0	0	1	0	0	0	0	0	0	0	1	1	0	0	0	0	0	0	0	0	0	0	0	0	0	0	1	0	0	0	0	0	0	0	1	1	0	0	1	0	0	0	0	0	0	0	0
CA01g23100	0	0	0	0	0	0	0	0	0	0	0	0	1	0	0	0	0	0	0	0	0	0	0	0	0	0	0	0	0	0	0	0	0	1	0	0	0	0	0	0	0	0	0	0	0	0	0	0	0
CA01g23020	1	1	4	4	2	3	4	3	2	3	5	3	7	2	2	5	4	3	2	4	2	3	1	4	4	2	1	4	0	3	3	3	4	5	1	3	2	3	2	2	4	3	2	2	4	4	2	3	4
CA01g23060	1	1	1	1	1	1	2	1	2	1	2	3	2	1	1	2	3	1	2	2	2	1	1	4	2	1	1	2	0	2	2	3	3	2	1	2	1	1	0	1	2	1	1	1	2	2	1	1	2
CA01g23070	9	6	30	27	10	14	26	10	10	19	22	10	49	10	10	11	9	6	12	25	19	20	7	16	17	17	17	33	4	28	25	24	12	12	19	13	6	10	5	17	19	28	38	22	32	54	18	33	16
CA01g23080	20	5	62	7	43	14	13	5	6	12	13	7	336	48	3	20	8	3	7	11	9	18	7	24	6	10	7	16	5	10	9	11	7	8	21	9	5	4	3	6	42	8	33	12	8	15	8	8	12
CA01g23170	0	0	5	16	0	0	7	10	0	0	9	3	5	0	0	10	3	0	6	0	10	11	0	0	0	3	0	12	0	11	0	0	4	0	0	0	0	0	0	0	12	4	0	0	0	13	6	0	7
CA01g23180	0	0	51	110	45	106	97	80	98	56	160	39	15	34	131	156	64	79	46	0	42	59	80	39	83	45	42	71	0	71	48	40	94	0	0	17	55	88	56	96	55	0	51	0	24	50	35	42	74
CA01g23190	6	32	41	51	16	77	57	51	50	43	53	45	13	14	65	60	129	53	62	48	43	36	60	47	58	62	70	50	1	64	60	45	80	42	28	40	94	102	74	93	57	87	76	56	92	94	59	117	98
CA01g23200	0	0	0	0	0	0	0	3	0	0	0	0	10	0	0	0	0	0	0	0	0	0	0	0	0	0	0	0	0	0	0	0	0	2	0	0	0	0	0	0	0	0	0	0	0	0	0	0	0
CA01g23210	0	0	0	13	9	0	19	0	9	0	10	7	0	11	0	0	0	0	0	13	0	0	0	14	0	0	0	30	0	0	13	0	25	13	0	0	0	0	0	0	14	12	12	17	8	0	0	13	0
CA01g23220	0	0	0	0	0	5	0	0	4	0	0	0	7	0	0	0	0	0	0	0	0	0	0	3	0	0	0	3	0	0	0	0	5	5	0	6	0	7	3	0	0	0	0	0	2	0	0	3	0
CA01g23230	0	0	0	0	0	0	0	0	0	0	0	0	0	0	0	0	0	0	0	0	0	0	0	0	0	0	0	0	0	0	0	0	0	0	0	0	0	0	0	0	0	0	0	0	0	0	0	0	0
CA01g23240	0	0	0	0	2	2	3	0	0	0	0	4	5	6	1	5	0	0	1	1	2	2	1	4	4	1	2	8	0	2	0	2	2	5	2	6	1	0	0	0	2	3	3	3	5	6	2	0	1
CA01g23260	0	0	0	0	0	0	0	0	0	0	0	0	0	0	0	0	0	0	0	0	0	0	0	0	0	0	0	0	0	0	0	0	0	0	0	0	0	0	0	0	0	0	0	0	0	0	0	0	0
CA01g23270	0	0	0	0	0	0	0	0	0	0	0	0	9	0	0	0	0	0	0	0	0	0	0	0	2	0	0	0	0	0	0	0	10	0	0	0	0	0	2	0	0	0	0	0	0	0	0	0	2
CA01g23290	0	0	0	0	0	0	0	0	0	0	0	0	0	0	0	0	0	0	0	0	0	0	0	0	0	0	0	0	0	0	0	0	0	0	0	0	0	0	0	0	0	0	0	0	0	0	0	0	0
CA01g23310	0	6	0	0	0	4	0	0	3	0	0	0	0	2	0	0	0	0	7	13	9	0	9	17	19	19	11	0	0	9	15	0	6	0	0	0	0	0	0	8	5	7	16	6	20	17	8	14	14
CA01g23320	0	0	0	0	0	0	3	0	0	0	0	0	0	0	0	0	0	0	0	0	0	0	8	0	0	0	0	0	0	0	0	0	0	0	0	0	0	0	0	0	0	0	0	0	0	3	2	4	0
CA01g23250	0	0	5	0	0	7	10	5	0	0	18	6	16	5	3	6	33	13	6	0	5	4	9	17	8	9	14	20	0	9	5	13	18	6	0	0	0	6	12	0	7	8	4	0	14	16	5	12	17
CA01g23280	0	0	53	55	45	45	67	32	39	29	29	32	30	24	39	61	104	49	50	48	47	53	71	68	51	45	81	116	0	74	112	107	88	55	62	63	56	70	54	109	127	93	129	97	102	108	74	96	84
CA01g23300	0	0	2	3	2	0	0	0	0	0	0	3	3	0	0	0	4	2	0	3	0	0	0	0	2	0	0	8	0	5	7	0	0	5	0	5	0	6	0	0	4	0	5	0	0	0	0	5	4
CA01g23330	1	1	4	0	0	3	1	0	0	0	0	4	13	0	3	1	1	4	4	3	0	2	8	3	3	0	3	4	0	4	4	7	3	5	0	1	5	7	8	2	3	1	4	0	2	6	4	0	9
CA01g23340	10	0	113	216	70	156	277	193	7	160	116	117	59	11	131	242	278	315	236	189	251	213	55	179	346	53	173	271	2	322	222	240	386	232	28	226	195	390	408	188	295	118	141	14	254	293	243	271	362
CA01g23350	0	0	1	2	1	4	9	4	0	14	1	7	10	4	5	3	6	4	1	0	0	1	0	0	3	0	1	0	0	0	1	1	3	11	12	10	2	5	8	1	0	1	0	0	1	1	1	1	0
CA01g23360	0	0	0	0	8	23	26	0	0	0	0	0	0	0	20	12	0	0	0	0	0	0	5	0	7	0	0	7	0	0	6	0	33	15	0	12	21	0	33	0	8	0	0	0	0	0	0	0	0
CA01g23400	0	0	0	0	1	0	3	0	0	0	0	0	0	0	0	0	0	0	1	0	2	0	0	0	0	0	0	0	0	0	0	0	4	6	1	4	2	5	0	0	1	2	0	0	0	0	0	0	3
CA01g23410	0	0	0	0	0	0	0	0	0	0	0	0	0	0	0	0	0	0	0	0	0	0	0	0	0	0	0	0	0	0	0	0	0	1	2	0	0	0	0	0	0	0	0	0	0	0	0	0	0
CA01g23420	0	0	0	0	1	0	1	1	1	1	1	0	1	1	0	0	0	0	0	1	0	0	0	0	1	0	1	0	0	0	0	1	1	0	0	1	0	0	0	0	1	1	0	1	0	0	0	0	0
CA01g23430	7	0	0	0	17	0	9	11	0	0	0	8	24	16	0	19	24	7	6	14	7	0	0	14	0	12	11	20	0	16	10	6	13	22	19	25	21	15	4	19	14	8	9	5	14	14	0	15	10
CA01g23450	0	0	1	1	0	0	1	0	2	1	0	0	0	1	0	1	2	0	0	0	0	2	1	1	1	1	1	1	1	4	3	1	0	0	0	1	0	1	2	0	3	1	2	0	2	3	7	1	2
CA01g23460	6	7	11	51	24	46	170	31	16	14	32	30	16	4	16	42	39	21	26	20	32	32	13	31	67	6	11	40	6	64	26	30	166	210	120	247	24	61	60	24	39	20	19	11	42	77	26	50	63
CA01g23490	27	21	119	173	195	206	197	84	120	151	241	147	135	122	87	131	165	99	144	147	158	97	142	89	128	124	104	182	13	100	105	83	115	100	119	109	55	97	41	93	457	377	241	189	151	157	122	159	149
CA01g23510	0	0	0	0	7	0	8	2	0	0	2	2	0	0	0	12	0	0	0	2	0	0	3	17	20	0	23	26	0	21	12	12	29	37	36	29	7	15	7	66	5	0	0	0	34	25	19	27	18
CA01g23520	0	0	0	0	0	0	0	0	0	0	0	0	5	0	0	5	0	0	0	0	0	0	5	2	8	0	0	0	0	0	0	0	0	7	0	0	3	0	0	6	0	0	0	0	0	5	0	14	0
CA01g23540	0	0	0	1	1	0	0	0	0	0	1	0	1	0	0	0	0	0	1	1	1	0	1	0	0	0	0	1	0	1	0	0	1	0	0	1	0	1	0	1	1	1	1	0	1	1	0	0	0
CA01g23560	0	0	0	0	0	0	0	0	0	0	0	0	1	0	0	1	0	0	0	0	0	0	0	1	1	0	0	0	0	0	0	0	0	0	0	0	0	0	1	0	0	0	0	0	1	0	0	1	1
CA01g23570	0	0	0	0	0	0	0	0	0	0	0	0	0	0	0	0	0	0	0	0	0	0	0	0	0	0	0	0	0	0	0	0	0	0	0	0	0	0	0	0	0	0	0	0	0	0	0	0	0
CA01g23580	0	0	0	0	0	1	1	0	0	0	0	1	2	1	0	5	4	1	0	1	2	0	2	0	0	0	0	0	0	1	3	4	0	2	0	0	1	0	0	1	0	0	0	0	0	2	2	0	0
CA01g23610	0	0	0	0	0	3	0	4	0	0	6	0	2	0	6	12	0	14	0	0	3	0	0	4	4	0	0	0	0	8	0	4	8	7	0	5	11	10	12	12	0	0	0	0	4	2	0	0	0
CA01g23620	0	0	0	0	8	0	0	6	0	0	0	0	0	0	0	9	0	0	0	0	5	0	0	9	0	5	0	8	0	0	10	5	0	0	0	0	0	7	0	0	3	0	0	0	0	19	5	10	7
CA01g23500	0	0	11	5	4	9	15	6	4	7	3	2	0	2	6	11	10	12	3	0	5	1	4	1	4	2	1	3	0	7	3	1	3	6	2	7	4	10	11	8	3	0	4	3	5	1	2	1	6
CA01g23530	8	4	12	8	28	13	22	12	13	8	8	5	54	11	7	12	15	5	7	20	11	8	8	12	9	12	6	45	0	16	19	15	15	27	18	57	5	12	5	20	55	13	25	20	20	31	16	16	30
CA01g23550	1	1	1	3	3	2	8	1	1	0	3	2	2	3	3	1	2	1	2	3	4	3	1	3	3	2	2	7	0	4	3	1	4	11	2	9	1	2	1	4	3	4	6	8	5	3	1	4	4
CA01g23590	0	0	19	24	7	16	22	14	3	13	0	12	9	0	0	14	12	18	16	21	0	0	3	13	14	0	18	0	0	18	9	0	11	9	0	15	12	18	20	7	11	0	0	3	12	12	0	12	10
CA01g23600	8	19	68	73	83	94	87	62	69	57	100	49	32	46	50	94	100	67	74	95	76	69	74	153	120	99	102	130	3	115	108	125	122	75	88	110	68	107	84	159	115	103	117	81	107	107	79	104	124
CA01g23640	0	0	0	1	0	0	0	0	0	0	0	0	0	0	0	0	2	0	0	0	0	0	0	0	0	0	0	0	0	1	0	0	0	0	0	0	1	0	0	0	0	0	0	0	0	0	0	2	0
CA01g23650	0	0	0	0	1	1	0	1	0	0	0	1	0	0	1	0	2	0	1	1	4	0	0	2	0	0	0	0	0	0	0	0	3	2	0	0	0	0	0	0	0	0	0	0	1	0	0	1	0
CA01g23660	0	0	0	0	0	13	9	5	0	5	0	0	0	0	11	8	0	4	0	0	0	0	0	0	5	9	0	0	0	7	11	4	0	0	0	17	0	6	0	16	0	0	0	3	6	13	6	8	0
CA01g23670	0	0	0	0	0	0	0	0	0	0	0	0	0	0	0	0	0	0	0	0	0	0	0	0	0	0	0	0	0	0	0	0	0	0	0	0	0	0	0	0	0	0	0	0	0	0	0	0	0
CA01g23680	0	0	0	18	0	0	0	10	0	0	0	0	9	0	0	11	0	0	0	0	0	12	0	0	15	0	0	7	0	13	12	0	0	0	4	0	0	0	0	0	15	0	0	0	14	0	12	15	13
CA01g23700	0	0	0	33	0	25	52	30	0	27	19	20	9	0	15	29	26	37	24	37	30	32	0	29	56	0	0	44	0	82	46	48	66	36	0	47	35	62	52	29	32	0	0	4	28	33	21	33	49
CA01g23690	12	84	81	106	52	129	92	78	67	66	85	45	15	36	76	135	137	58	101	106	146	80	134	159	123	146	209	112	0	132	124	125	159	70	67	106	104	135	114	205	108	133	157	100	158	176	174	205	191
CA01g23710	0	0	25	33	12	25	37	15	9	29	39	16	13	0	15	33	46	42	22	22	45	24	11	10	15	14	31	27	0	20	23	17	31	30	38	27	29	29	71	22	13	12	13	0	33	34	26	28	45
CA01g23730	0	0	0	0	0	0	0	0	0	0	0	0	0	0	0	0	0	0	0	0	0	0	0	0	0	0	0	0	0	0	0	0	0	0	0	0	0	0	0	0	0	0	0	0	0	0	0	0	0
CA01g23750	0	0	0	13	0	9	15	6	0	0	0	5	12	3	0	10	9	11	0	0	0	5	0	4	5	3	0	6	0	8	4	0	7	0	0	10	8	11	10	6	5	0	4	0	0	0	3	6	8
CA01g23770	0	0	4	0	0	2	4	3	0	2	0	0	0	0	0	0	0	0	0	0	0	0	0	0	4	0	0	0	0	5	2	2	2	2	0	0	0	0	0	3	0	0	0	0	0	5	0	0	0
CA01g23780	0	0	0	0	0	0	0	0	0	0	0	0	4	0	0	0	0	0	0	0	0	0	0	3	0	0	0	0	0	0	0	18	14	0	12	0	0	0	0	0	0	0	0	0	0	12	0	0	7
CA01g23790	2	1	6	17	6	10	17	8	2	10	15	5	4	2	5	13	10	15	10	7	13	11	3	6	10	2	7	8	0	11	9	9	23	22	6	23	10	16	17	4	8	2	2	1	8	14	11	14	23
CA01g23800	0	0	0	0	0	0	0	0	0	0	0	0	0	0	0	12	0	7	0	10	0	0	9	0	0	5	4	21	0	12	7	5	7	0	0	13	0	6	0	0	11	0	10	0	9	12	8	10	16
CA01g23810	0	0	0	0	0	5	4	0	0	0	2	0	0	0	4	6	0	10	0	0	7	0	0	0	3	0	0	7	0	0	0	9	0	10	0	0	0	0	8	0	0	0	0	0	0	0	0	8	6
CA01g23900	0	3	2	0	2	0	0	0	0	0	1	1	1	3	0	0	1	5	2	3	2	2	0	1	1	2	0	4	0	1	0	0	1	0	0	0	2	2	0	2	3	4	2	3	3	4	2	1	1
CA01g24020	0	0	23	10	26	22	39	33	0	20	20	19	22	0	24	31	45	27	28	29	43	33	26	39	37	27	44	32	0	44	36	45	34	26	15	15	0	13	15	23	56	68	81	58	78	82	37	46	51
CA01g24050	0	0	0	0	0	0	0	0	0	0	0	0	0	0	0	0	0	0	0	0	0	0	0	4	4	0	0	0	0	0	0	0	0	0	0	7	0	0	0	0	0	0	0	0	0	0	0	0	0
CA01g24060	0	0	0	0	0	0	0	0	0	0	0	0	0	0	0	0	0	0	0	0	0	0	0	0	0	0	0	0	0	0	0	0	0	0	0	0	0	0	0	0	0	0	0	0	0	0	0	0	0
CA01g24070	0	0	0	0	0	0	0	0	0	0	0	0	0	0	0	0	0	0	0	0	0	0	0	0	0	0	0	0	0	0	0	0	0	0	0	0	0	0	0	0	0	0	0	0	0	0	0	0	0
CA01g24030	0	0	6	1	3	0	2	0	0	0	0	0	0	0	0	0	2	1	0	0	0	2	0	0	3	0	3	0	0	0	0	5	0	0	0	0	0	0	2	0	4	0	4	0	0	5	0	5	0
CA01g24040	0	0	13	8	8	9	5	2	1	5	5	0	0	3	3	0	3	9	3	8	5	11	7	10	8	3	6	6	0	11	4	14	9	7	1	2	5	9	8	5	6	4	3	2	8	6	7	5	4
CA01g24080	0	6	20	2	12	4	5	4	13	2	8	10	8	10	3	7	7	0	13	12	17	3	6	17	13	14	13	15	1	11	9	7	19	10	14	11	3	5	1	8	13	14	5	9	17	7	11	13	20
CA01g24090	9	0	0	42	42	32	76	23	73	28	61	32	0	41	31	62	62	49	14	39	19	0	0	24	36	36	0	34	0	43	36	21	98	67	49	110	39	0	26	45	0	0	10	0	0	21	27	22	70
CA01g24100	0	0	21	14	6	15	14	11	10	16	21	10	17	14	13	15	33	0	24	0	13	20	0	21	26	7	15	25	0	21	12	33	17	33	47	46	0	19	11	15	7	10	10	0	9	15	13	15	18
CA01g24120	0	0	0	0	0	0	0	0	0	10	0	0	0	0	0	0	0	0	0	0	0	16	0	0	0	0	5	16	0	0	0	19	0	16	0	0	0	0	0	0	19	0	0	0	19	12	8	8	0
CA01g24110	9	4	20	37	25	19	20	17	28	25	42	13	15	16	26	53	43	29	19	30	11	22	18	21	26	26	26	32	0	42	32	30	37	43	40	45	28	22	13	45	12	0	18	18	33	41	14	33	40
CA01g24130	6	5	10	20	15	27	66	27	4	16	27	13	22	9	21	36	19	26	27	22	37	24	15	23	55	8	22	25	4	41	27	21	62	59	29	63	32	39	54	21	28	14	8	5	29	27	21	28	59
CA01g24180	0	0	0	0	0	0	0	0	0	0	0	0	0	0	0	0	0	0	0	0	0	0	0	0	0	0	0	0	0	0	0	0	0	0	0	0	0	3	7	0	0	0	0	0	0	0	4	0	0
CA01g24210	2	3	2	0	2	0	1	1	5	0	0	1	0	0	0	0	1	0	10	3	6	0	4	1	7	8	2	2	0	5	5	3	0	0	0	1	1	4	1	2	5	2	2	0	2	3	1	1	3
CA01g24220	0	0	0	3	0	0	2	0	0	0	0	0	0	0	0	0	0	0	0	0	0	0	0	0	0	0	0	0	0	0	0	0	0	0	0	0	0	0	0	0	3	0	0	0	0	0	0	0	0
CA01g24230	0	0	7	11	0	9	12	0	0	0	0	0	5	0	0	4	0	0	0	0	7	7	0	30	13	0	12	18	0	22	15	8	17	14	0	0	0	0	9	8	17	8	15	0	22	23	0	21	19
CA01g24240	0	0	0	0	0	0	6	2	0	0	3	0	0	0	0	0	0	4	0	0	0	0	0	0	3	0	0	0	0	0	0	0	3	3	0	0	0	0	4	0	0	0	0	0	0	4	0	2	0
CA01g24290	4	0	10	4	0	0	9	0	0	0	0	0	11	0	0	5	0	0	0	0	0	0	0	8	9	3	0	0	0	0	7	7	4	6	0	0	0	3	0	0	0	0	0	0	0	0	2	0	5
CA01g24300	0	0	0	0	0	0	0	0	0	0	0	0	0	0	0	0	0	0	0	0	0	0	0	0	0	0	0	0	0	0	0	0	0	0	0	16	0	0	0	0	0	0	0	0	0	16	0	0	18
CA01g24310	0	0	0	4	0	7	0	6	0	0	0	0	5	0	7	0	3	5	0	0	0	0	0	0	0	0	0	0	0	3	0	3	4	10	5	14	0	0	2	0	2	0	0	0	0	0	3	0	0
CA01g24340	0	0	0	0	0	0	26	0	0	0	0	0	0	0	0	0	0	0	0	0	0	0	0	0	11	0	0	7	0	13	10	0	18	7	0	13	0	0	0	10	0	0	0	0	0	0	0	0	6
CA01g24360	0	0	6	8	0	2	3	2	1	1	4	0	1	1	3	4	2	1	2	2	4	1	1	1	1	4	3	2	1	7	2	4	1	3	3	7	1	3	6	7	3	1	0	2	0	4	2	4	2
CA01g24370	1	1	11	11	7	5	11	9	7	8	8	10	2	2	5	4	16	16	9	7	4	9	10	15	21	14	15	12	0	17	14	17	19	11	5	6	3	21	8	19	20	16	19	4	8	22	16	8	21
CA01g24380	0	0	0	0	0	0	0	0	0	0	0	0	0	0	0	0	0	0	0	0	0	0	0	0	0	3	0	7	0	0	0	0	0	0	0	0	0	4	0	17	0	6	4	0	0	0	0	9	0
CA01g24400	0	0	0	0	0	0	0	0	0	0	0	0	0	0	0	0	0	0	0	0	0	0	0	0	0	0	0	0	0	0	0	0	0	0	0	0	0	0	0	0	0	0	0	0	0	0	0	0	0
CA01g24430	0	0	1	0	0	2	1	0	0	3	0	0	2	1	2	1	3	1	2	0	0	3	0	1	2	2	3	3	0	7	1	0	1	1	0	1	0	2	1	0	2	0	0	0	2	2	1	0	1
CA01g24440	0	0	0	0	0	0	0	0	0	0	0	0	0	0	0	0	0	0	0	0	0	0	0	0	0	0	0	0	0	0	0	0	0	0	0	0	0	0	0	0	0	0	0	0	0	0	0	0	0
CA01g24470	3	2	11	12	11	18	13	15	15	6	15	4	10	8	9	35	24	11	5	7	9	10	4	5	7	11	9	9	0	8	4	3	8	14	3	11	14	14	11	13	9	5	5	1	8	13	9	12	7
CA01g24480	0	11	30	53	36	39	68	40	33	43	62	36	32	28	34	47	57	36	40	31	39	39	25	33	49	32	40	48	3	42	33	30	63	53	73	80	42	43	33	53	31	34	15	20	33	35	42	36	47
CA01g24530	0	0	0	48	0	0	44	42	0	0	0	0	0	0	0	0	96	0	0	50	45	0	0	61	0	0	0	0	0	66	0	0	77	0	0	0	0	0	0	0	0	0	0	0	0	0	0	0	0
CA01g24540	0	0	0	23	0	11	18	17	0	0	15	0	13	0	22	31	0	27	17	0	18	18	0	23	33	0	0	15	0	31	24	23	20	26	0	27	22	39	24	35	16	0	8	0	13	20	19	16	30
CA01g24550	0	0	0	6	0	0	5	0	0	5	0	0	0	0	0	0	0	0	0	0	0	6	0	0	4	0	0	0	0	0	0	0	7	0	0	0	0	0	2	0	0	0	0	0	0	0	0	0	0
CA01g24560	0	2	0	0	3	0	0	0	0	0	6	1	1	1	0	3	0	0	0	2	0	0	0	0	2	0	0	2	0	1	1	1	2	0	0	0	1	0	0	0	2	3	0	0	2	1	0	2	0
CA01g24570	0	0	0	0	0	6	12	8	0	8	0	0	0	0	0	9	0	0	9	0	12	0	0	0	24	0	0	10	0	21	13	15	11	9	0	0	0	12	7	0	8	0	0	0	0	0	10	11	13
CA01g24580	0	0	0	16	0	0	15	0	0	0	12	0	0	0	0	0	0	0	0	0	0	0	0	0	10	9	13	10	0	0	7	0	0	0	0	0	0	6	0	24	0	5	0	0	7	21	0	0	4
CA01g24590	0	0	9	0	0	0	4	0	12	0	0	0	19	0	0	0	0	0	0	3	0	0	0	0	4	11	0	11	0	0	4	0	0	0	0	0	0	0	0	0	0	0	0	0	0	4	0	0	0
CA01g24610	11	3	97	131	151	127	102	67	43	78	118	22	13	6	63	53	67	63	46	41	45	40	31	147	158	96	113	180	1	162	159	81	36	5	30	13	69	101	41	85	42	12	17	8	107	83	42	76	82
CA01g24620	0	0	0	8	0	6	0	0	0	0	7	7	0	0	0	11	0	0	0	6	7	0	0	0	0	0	0	14	0	14	0	0	9	0	0	0	0	18	18	0	0	5	0	0	0	0	7	0	4
CA01g24650	0	0	0	0	0	0	0	6	0	0	0	0	0	0	0	0	0	0	2	0	3	2	0	0	7	0	0	8	0	5	0	3	7	6	0	7	0	0	6	0	5	2	0	0	0	3	3	5	0
CA01g24680	2	1	8	14	9	12	17	17	6	4	5	8	33	8	14	24	42	18	17	16	9	10	8	16	16	11	12	22	0	10	11	9	17	16	17	17	13	27	21	23	21	29	19	17	18	28	14	28	23
CA01g24690	0	1	6	2	2	2	4	1	1	0	4	0	5	2	0	2	1	0	3	1	0	2	0	0	1	0	1	1	0	2	0	0	2	0	0	1	3	2	0	0	2	1	1	0	1	1	0	4	3
CA01g24700	3	0	4	4	3	5	9	4	2	8	6	1	58	12	2	3	2	0	11	4	23	7	3	4	4	4	5	5	0	4	3	5	6	5	0	4	4	4	6	2	10	4	4	0	5	6	2	7	6
CA01g24780	1	0	13	5	2	3	5	1	0	1	1	0	4	4	0	0	0	0	3	8	3	9	2	0	2	1	3	7	0	3	1	4	3	4	0	3	0	1	1	0	10	4	4	4	8	4	1	4	1
CA01g24850	0	0	0	0	0	0	0	0	0	0	0	0	0	0	0	0	0	0	0	0	0	0	0	0	0	0	0	0	0	0	0	0	0	0	0	0	0	0	0	0	0	0	0	0	0	0	0	0	0
CA01g24860	0	7	0	15	11	25	23	11	22	5	52	6	12	16	5	27	21	7	9	24	16	13	8	18	32	30	24	40	3	35	25	28	21	10	9	20	12	9	3	19	20	15	32	19	25	31	22	38	24
CA01g24870	0	0	0	0	0	0	2	0	0	0	1	3	0	0	0	0	0	0	0	0	1	2	0	0	0	0	0	3	0	2	0	0	2	0	0	0	0	0	3	3	2	0	0	0	2	2	0	1	3
CA01g24880	1	1	1	2	1	1	3	4	1	3	1	0	0	2	0	5	5	2	1	0	1	0	2	1	3	3	5	5	2	0	2	0	1	0	0	0	0	2	1	3	5	5	6	4	3	10	2	5	2
CA01g24910	0	0	1	2	0	0	2	0	0	1	1	0	1	0	0	1	0	1	1	1	0	0	0	1	1	2	0	1	0	3	2	0	1	3	0	1	0	4	0	0	1	0	0	1	1	2	4	1	3
CA01g24930	0	0	7	0	0	0	0	0	0	0	0	0	0	0	0	0	0	0	0	0	0	0	0	0	0	0	0	0	0	0	0	0	0	0	0	0	0	0	0	0	0	0	0	0	0	0	0	0	0
CA01g24950	0	7	8	5	8	0	0	0	2	10	9	0	11	15	7	14	15	13	8	0	9	20	12	16	16	11	8	23	0	13	19	9	13	18	0	12	0	13	5	0	15	8	23	12	16	20	0	23	15
CA01g24970	0	0	0	0	0	0	0	0	0	0	0	0	0	0	0	0	0	0	0	0	0	0	0	0	0	0	0	0	0	0	0	0	0	0	0	0	0	0	0	0	0	0	0	0	0	0	0	0	0
CA01g24980	0	0	0	0	0	3	6	0	0	7	0	0	0	0	0	0	0	0	0	0	0	6	0	0	7	0	0	0	0	2	0	5	0	0	0	0	0	3	6	0	0	0	0	0	0	7	0	0	0
CA01g24990	2	1	47	72	28	65	55	37	21	53	98	29	4	1	54	73	89	117	33	57	44	54	34	33	54	40	49	48	0	55	59	24	76	36	5	29	85	51	80	77	13	7	5	2	25	24	25	37	51
CA01g25000	0	0	7	0	0	5	13	0	0	8	0	0	0	0	7	6	0	0	8	0	5	0	0	0	13	0	0	0	0	0	5	0	9	6	0	17	0	0	10	0	0	1	0	0	0	0	0	0	0
CA01g25010	0	0	16	10	0	0	12	0	2	5	13	0	12	0	0	0	0	0	12	0	13	10	0	8	13	0	5	12	0	12	5	9	17	15	8	18	0	0	3	0	3	6	0	3	0	8	0	0	7
CA01g25030	0	1	10	2	3	8	6	2	6	4	4	8	2	1	0	18	4	5	5	3	4	1	6	8	1	2	5	8	0	8	2	3	9	3	3	3	5	10	8	5	1	2	3	0	7	9	2	4	5
CA01g25060	10	9	55	43	33	33	30	29	47	22	68	40	18	26	35	62	113	56	25	25	31	26	28	38	31	46	35	64	0	42	54	25	48	47	15	36	49	30	33	65	18	9	18	8	25	39	21	32	52
CA01g25070	0	0	0	0	0	0	0	0	0	0	0	0	0	0	0	0	0	0	0	0	0	0	0	0	0	0	0	0	0	0	0	0	0	0	0	0	0	0	0	0	0	0	0	0	0	0	0	0	0
CA01g25110	2	1	2	4	0	4	2	0	2	2	0	2	1	2	2	3	6	2	2	4	4	2	1	2	2	6	4	6	0	4	2	2	6	3	1	6	2	6	4	4	1	2	0	0	2	4	2	2	1
CA01g25140	0	0	0	31	19	27	64	22	0	25	15	0	15	0	0	13	15	19	15	24	18	24	7	22	26	0	12	32	0	38	17	35	39	42	37	41	10	22	24	22	25	14	13	0	20	30	11	26	20
CA01g25150	2	0	9	12	4	9	19	16	1	14	12	8	3	1	7	12	9	19	10	9	9	15	4	5	24	4	3	10	0	13	10	14	16	6	3	7	10	25	23	9	12	2	3	0	19	12	11	16	29
CA01g25160	0	0	8	10	4	9	20	4	2	6	6	2	11	1	3	3	5	3	3	4	7	6	5	2	9	8	8	9	1	12	5	6	6	7	4	8	4	9	7	3	5	4	3	1	5	7	5	6	10
CA01g25190	0	0	0	0	0	12	7	0	0	0	6	0	12	0	0	0	0	0	0	0	0	0	0	0	0	0	0	9	0	12	0	0	0	0	0	0	0	15	20	0	6	0	0	0	0	10	0	0	0
CA01g25200	0	0	0	0	0	0	0	1	0	0	0	0	1	0	0	0	0	0	0	0	0	0	0	0	0	0	0	0	0	0	0	0	0	0	0	0	0	0	0	0	0	0	0	0	0	0	0	0	0
CA01g25210	0	0	0	0	0	0	0	0	0	0	0	0	0	0	0	0	0	0	0	0	0	0	0	0	0	0	0	0	0	0	0	0	0	0	0	0	0	0	0	0	0	0	0	0	0	0	0	0	0
CA01g25220	0	0	0	0	1	1	0	0	0	0	0	0	0	0	0	0	0	0	0	0	0	0	0	0	0	0	0	0	0	0	0	0	0	0	1	1	0	0	0	0	0	0	0	0	0	0	0	0	0
CA01g25230	0	0	0	0	0	0	0	0	0	0	0	0	0	0	0	0	0	0	0	0	0	0	0	0	0	0	0	0	0	0	0	0	0	0	0	0	0	0	0	0	0	0	0	0	0	0	0	0	0
CA01g25240	0	0	0	0	0	0	0	0	0	0	0	0	0	0	0	0	0	0	0	0	0	0	0	0	0	0	0	0	0	0	0	0	0	0	0	0	0	0	0	0	0	0	1	0	0	0	0	0	0
CA01g25260	2	0	1	2	1	3	2	2	1	1	2	2	0	0	3	6	4	5	2	0	3	1	1	1	3	1	6	2	0	4	1	0	11	5	1	5	4	11	11	8	1	1	1	1	2	7	5	3	6
CA01g25270	0	0	4	0	0	4	0	3	0	0	5	0	0	0	0	10	11	17	0	0	0	0	5	6	6	0	7	12	0	0	4	0	2	0	0	0	0	0	0	0	0	0	0	0	0	0	8	5	15
CA01g25290	0	0	12	21	11	16	18	22	9	17	27	7	12	6	14	34	11	11	4	3	6	9	0	14	9	7	11	14	0	15	11	0	23	16	13	8	7	18	8	21	0	0	3	0	10	8	0	8	10
CA01g25300	7	3	32	24	21	17	15	21	14	17	26	16	16	25	14	57	31	11	21	23	20	22	23	40	34	28	29	46	2	44	27	24	28	38	27	24	22	35	36	61	30	24	33	18	31	32	27	44	35
CA01g25320	0	0	0	0	0	0	0	0	0	0	0	0	0	0	0	0	0	0	0	0	0	0	0	0	0	0	0	0	0	0	0	0	0	0	0	0	0	0	0	0	0	0	0	0	0	0	0	0	0
CA01g25330	0	0	0	0	0	0	0	0	0	0	0	0	0	0	0	0	0	0	0	0	0	0	0	0	0	0	0	0	0	0	0	0	0	0	0	0	0	0	0	0	0	0	0	0	0	0	0	0	0
CA01g25340	0	0	0	0	6	0	0	0	0	4	0	0	0	0	0	0	0	0	3	4	0	0	0	0	0	0	3	6	0	0	0	0	4	0	0	0	0	0	3	0	0	0	0	0	0	4	3	0	0
CA01g25350	0	2	0	11	0	11	10	0	0	0	20	0	8	0	5	0	11	17	5	7	9	12	0	6	17	0	0	12	0	18	13	5	23	0	0	23	7	17	23	8	0	0	0	0	4	7	4	11	10
CA01g25370	0	0	0	0	0	0	0	0	0	0	0	0	0	0	0	0	0	0	0	0	0	0	0	0	0	0	0	0	0	0	0	0	0	0	0	0	0	0	0	0	0	0	0	0	0	0	0	0	0
CA01g25380	0	0	0	0	0	0	0	0	0	0	0	0	0	0	0	0	0	0	0	0	0	0	0	0	0	0	0	0	0	0	0	0	0	0	0	0	0	0	0	0	0	0	0	0	0	0	0	0	0
CA01g25360	0	0	8	4	5	1	4	3	4	3	3	3	2	2	1	6	6	5	2	3	1	2	2	2	5	3	3	3	0	2	5	3	3	7	5	3	3	10	8	1	5	3	1	1	2	4	6	8	3
CA01g25410	0	0	0	16	23	21	43	25	8	0	34	8	25	0	0	58	18	14	0	9	0	10	11	13	20	15	25	39	0	29	24	0	22	39	9	35	18	24	17	0	18	0	11	0	0	26	27	38	30
CA01g25430	0	0	0	0	0	0	4	0	0	0	0	0	0	0	0	0	0	0	0	0	0	0	0	0	0	0	0	0	0	0	0	0	0	0	0	0	0	0	0	0	0	0	0	0	0	0	0	0	3
CA01g25440	0	0	0	0	0	0	0	0	0	0	0	0	0	0	0	0	0	0	0	0	0	0	0	0	0	0	0	0	0	0	0	0	0	0	0	8	0	0	0	0	0	0	0	0	0	0	0	0	0
CA01g25450	0	0	0	0	0	0	0	0	0	0	0	0	0	0	0	0	0	0	0	0	0	0	0	0	0	0	0	0	0	0	0	0	0	0	0	0	0	0	0	0	0	0	0	0	0	0	0	0	0
CA01g25460	0	0	1	1	1	0	0	0	0	0	0	0	0	0	0	0	0	1	0	0	0	0	1	1	0	0	2	0	0	2	3	2	0	0	0	0	0	1	0	2	0	0	0	0	0	1	0	2	0
CA01g25500	2	0	3	9	4	15	6	8	4	3	6	4	1	3	3	8	16	1	4	8	10	0	5	3	3	9	1	11	0	7	3	4	8	5	11	1	3	10	6	2	13	7	13	3	11	18	10	16	8
CA01g25510	0	0	0	3	2	0	0	3	0	0	0	3	0	0	0	10	0	0	0	0	6	0	0	8	6	0	3	9	0	6	7	8	8	10	0	12	0	8	17	0	0	0	0	1	0	0	0	0	4
CA01g25520	0	0	0	18	31	0	0	0	0	0	0	0	21	0	0	0	0	13	0	0	0	17	0	0	12	0	0	28	0	23	25	0	24	0	0	0	10	0	0	0	14	0	0	0	17	21	17	16	27
CA01g25560	0	4	39	33	18	0	38	28	0	16	44	19	15	0	21	35	25	16	33	25	28	27	0	42	38	26	24	38	0	46	32	19	27	19	9	19	35	25	23	34	13	0	0	6	0	15	19	17	26
CA01g25570	0	0	0	0	0	0	0	0	0	0	0	0	9	0	0	0	0	0	0	0	0	0	0	0	0	0	0	0	0	0	0	0	0	0	0	0	0	0	0	3	0	0	0	0	0	0	0	0	0
CA01g25580	0	0	0	5	0	0	0	0	0	0	0	0	0	0	0	0	0	0	0	0	0	0	0	0	0	0	0	0	0	0	0	0	2	4	0	0	0	0	0	0	0	0	0	0	0	0	0	0	0
CA01g25590	0	0	87	26	23	22	47	22	9	43	11	10	95	21	0	28	16	29	45	44	41	68	30	33	36	12	16	81	0	24	16	63	34	25	23	29	13	30	31	20	128	90	77	46	158	110	39	84	41
CA01g25600	0	0	0	0	0	0	0	3	0	0	0	0	0	0	0	0	0	0	0	0	0	0	0	0	0	0	0	0	0	0	0	0	0	0	0	0	0	0	0	0	0	0	0	0	0	4	4	0	0
CA01g25610	0	0	0	25	46	31	23	18	37	21	55	0	13	17	34	40	0	31	0	26	22	22	0	37	38	53	61	43	0	60	38	36	23	18	0	15	29	20	13	31	17	10	10	6	24	30	21	0	42
CA01g25630	0	0	0	0	0	0	0	0	0	0	0	0	0	0	0	0	0	0	0	0	0	0	0	0	0	0	0	0	0	0	0	0	0	0	0	0	0	0	0	0	0	0	0	0	0	0	0	0	0
CA01g25640	0	0	0	0	18	4	0	61	0	0	7	0	0	0	39	77	20	41	0	0	0	0	0	3	9	4	0	0	0	0	9	0	7	0	0	0	26	89	71	50	0	0	0	0	0	0	0	3	0
CA01g25650	0	0	0	0	0	0	0	0	0	0	0	0	0	0	0	0	0	0	0	0	0	0	0	0	0	0	0	0	0	0	0	0	0	0	0	0	0	0	0	0	0	0	0	0	0	0	0	0	0
CA01g25660	12	17	101	118	111	89	131	83	55	64	120	74	71	54	72	142	128	80	107	91	101	90	82	121	123	105	112	182	5	147	151	128	161	93	41	101	95	164	81	192	131	102	110	69	116	168	95	166	153
CA01g25670	0	0	0	0	0	0	0	0	0	0	0	0	0	0	0	0	0	0	0	0	0	0	0	0	0	0	0	0	0	0	0	0	0	0	0	0	0	0	0	0	0	0	0	0	0	0	0	3	0
CA01g25690	0	0	0	0	0	0	0	0	0	0	0	0	0	0	0	0	3	2	0	0	0	0	0	0	0	0	0	0	0	0	0	0	1	0	0	0	0	0	0	0	0	0	0	0	0	0	0	0	0
CA01g25680	0	0	23	24	29	35	40	22	0	20	33	24	0	0	28	68	74	58	21	28	27	32	0	36	37	31	21	41	0	43	36	34	31	44	25	38	48	51	31	42	32	29	32	0	37	28	39	50	31
CA01g25700	0	0	0	0	0	0	0	10	0	0	0	0	0	0	0	0	0	0	14	17	27	21	0	0	25	0	0	18	0	0	0	0	21	0	0	0	0	0	0	0	0	0	0	0	17	0	0	0	0
CA01g25720	0	0	0	0	0	0	0	0	0	0	0	0	0	0	0	0	0	0	0	0	0	0	0	0	0	0	0	0	0	0	0	0	0	0	0	0	0	0	0	0	0	0	0	0	0	0	0	0	0
CA01g25730	0	0	1	0	1	1	0	0	0	0	0	0	0	0	4	4	24	13	0	5	0	3	2	0	1	2	1	15	0	0	1	0	0	0	0	0	3	8	2	0	0	0	1	0	0	1	0	4	9
CA01g25740	36	0	208	197	166	197	222	157	206	170	305	217	120	153	186	280	362	207	129	135	130	152	108	186	191	194	198	370	0	240	204	181	281	338	321	351	156	216	133	428	154	131	152	102	146	201	161	190	233
CA01g25750	0	0	0	0	0	0	0	0	0	0	0	0	0	0	0	0	0	0	0	0	0	0	0	0	0	0	0	0	0	0	0	0	3	0	0	0	0	3	3	0	5	0	0	0	0	0	0	0	5
CA01g25760	0	0	1	0	0	0	0	0	0	0	0	0	0	0	0	0	0	0	1	1	0	1	0	0	2	0	0	1	0	1	0	1	0	0	0	0	0	0	0	0	1	0	0	0	1	0	0	0	0
CA01g25800	1	4	29	26	17	28	22	22	24	22	28	14	11	9	22	23	36	27	6	11	8	10	5	29	16	18	22	35	1	25	29	20	27	25	45	33	6	11	2	52	9	8	9	4	18	18	11	7	18
CA01g25810	0	0	35	54	33	24	49	36	28	27	50	36	30	0	37	0	99	44	23	50	35	52	52	63	61	60	57	78	0	80	48	73	77	53	17	75	47	35	34	59	45	52	33	0	33	69	36	57	73
CA01g25840	0	0	10	15	7	8	5	7	10	8	10	8	0	5	15	14	9	2	4	9	0	5	5	8	4	0	7	0	0	7	13	5	7	0	5	3	4	3	0	4	8	4	13	12	6	18	10	10	10
CA01g25890	0	0	0	0	5	0	0	0	0	0	10	0	0	0	0	0	0	0	0	0	0	0	0	0	0	0	0	0	0	0	0	0	10	11	0	10	0	0	0	0	13	0	0	0	0	0	0	0	0
CA01g25940	0	0	0	0	0	0	0	0	0	0	0	0	0	0	0	0	0	0	0	0	0	0	0	0	0	0	0	0	0	0	0	0	0	0	0	0	0	0	0	0	0	0	0	0	0	0	0	0	0
CA01g25970	0	0	0	0	2	0	0	0	0	0	0	0	3	0	0	1	0	0	0	0	0	0	0	0	0	0	1	0	0	0	0	1	1	0	0	2	0	0	0	0	0	0	0	0	0	0	0	0	1
CA01g26000	0	0	0	0	1	0	0	0	1	0	0	1	1	1	0	0	5	0	0	1	0	0	0	0	0	1	0	1	0	0	2	0	0	1	0	1	0	1	1	0	0	1	0	0	1	1	0	1	1
CA01g26040	0	0	0	0	0	0	0	0	0	0	0	0	0	0	0	0	0	0	0	0	0	0	0	0	0	0	0	0	0	0	0	0	0	0	0	0	0	0	0	0	0	0	0	0	0	0	0	0	0
CA01g26050	0	0	0	0	0	0	0	1	0	0	0	1	1	1	0	1	0	0	0	0	1	1	0	1	0	0	0	0	0	0	1	0	0	0	0	0	0	1	0	0	1	0	0	1	0	0	1	0	1
CA01g26080	0	0	0	0	0	0	0	0	0	0	0	0	1	0	0	0	0	0	0	0	0	0	0	0	0	0	0	1	0	0	0	0	0	0	0	0	0	0	0	0	0	0	0	0	0	0	0	0	0
CA01g26090	3	0	0	0	1	2	4	1	0	3	0	0	6	2	0	2	0	0	0	0	0	0	2	0	2	2	0	2	0	2	3	1	0	1	1	0	0	1	0	0	1	0	1	0	0	0	0	0	0
CA01g26110	0	0	0	0	0	0	0	0	0	0	0	0	0	0	0	0	0	0	0	0	0	0	0	0	0	0	0	0	0	0	0	0	0	0	0	0	0	0	0	0	0	0	0	0	0	0	0	0	0
CA01g26120	0	0	0	0	0	0	0	0	0	0	0	0	0	0	0	0	0	0	0	0	0	0	0	0	0	0	0	0	0	0	0	0	0	0	0	0	0	0	0	0	0	0	0	0	0	0	0	0	0
CA01g26130	0	0	0	0	0	0	0	0	0	0	0	0	0	0	0	0	0	1	0	0	0	0	0	0	0	1	0	0	0	0	0	1	0	0	0	0	0	0	0	0	0	0	0	0	0	0	0	0	0
CA01g26140	0	0	0	0	0	0	0	0	0	0	0	0	0	0	0	0	0	0	0	0	0	0	0	0	0	0	0	0	0	0	0	0	0	0	0	0	0	0	0	0	0	0	0	0	0	0	0	0	0
CA01g26150	0	0	0	20	0	0	0	0	0	16	14	15	10	0	6	18	20	14	7	0	8	0	0	11	10	12	7	15	0	28	18	0	14	0	0	0	21	13	18	21	0	0	0	0	15	14	0	11	16
CA01g25860	0	0	1	1	0	0	0	0	0	0	1	0	1	0	1	0	0	0	0	0	0	0	0	1	0	0	0	0	0	0	0	0	0	0	0	0	1	0	0	0	0	0	0	1	0	0	0	0	0
CA01g25870	0	0	1	1	1	1	2	1	0	0	1	0	2	1	0	1	2	1	0	1	1	0	0	1	0	1	0	1	0	1	1	0	0	1	0	0	0	0	0	0	1	0	1	1	1	3	1	1	1
CA01g25880	1	0	1	1	1	1	1	1	1	2	2	1	2	1	1	4	1	2	1	1	1	2	1	1	1	1	1	1	1	1	1	1	2	2	1	3	1	1	1	1	2	1	1	1	1	1	1	1	1
CA01g25900	2	1	7	5	5	2	3	3	4	4	7	4	21	8	2	5	4	1	1	3	3	3	2	3	3	3	3	6	1	3	2	3	3	4	2	4	2	2	1	3	3	4	6	4	4	8	3	4	2
CA01g25910	5	2	15	6	14	5	6	4	3	6	5	5	55	11	3	7	7	1	2	3	4	5	2	4	5	3	4	7	2	8	4	7	6	5	2	5	1	4	2	3	18	8	15	8	12	16	7	12	6
CA01g25920	10	8	58	29	33	29	52	25	39	25	62	30	83	36	22	63	48	20	49	50	42	31	49	70	68	46	42	76	4	61	46	45	54	46	10	41	21	32	13	44	63	38	38	25	45	66	39	58	74
CA01g25930	78	108	471	322	231	247	327	206	172	305	355	204	200	169	175	258	263	185	325	354	308	355	160	321	311	193	232	317	22	347	285	334	233	197	65	142	154	260	172	281	233	163	178	109	183	262	182	219	225
CA01g25950	1	0	3	2	2	2	2	1	2	3	5	1	3	2	3	5	7	2	2	2	2	2	1	2	2	3	1	5	0	3	3	2	2	4	5	3	2	2	2	2	1	1	1	1	3	4	1	3	3
CA01g25960	0	0	3	1	1	1	2	1	1	1	2	1	9	1	1	1	1	0	2	1	1	1	0	1	2	1	1	2	0	2	1	1	1	2	1	0	0	1	0	0	2	1	4	0	1	2	1	1	1
CA01g25980	1	1	3	2	2	1	2	2	1	1	2	1	12	2	1	1	1	1	2	1	1	1	1	1	2	1	1	3	1	2	1	1	2	2	1	3	1	2	1	1	2	1	2	1	2	3	1	2	2
CA01g25990	1	1	2	0	1	0	4	1	0	3	1	0	9	0	1	1	1	1	1	1	2	1	0	1	1	1	1	1	0	1	1	1	1	2	0	2	1	1	0	0	2	0	1	0	1	2	0	1	1
CA01g26010	3	7	14	13	12	15	22	9	14	9	18	3	45	25	9	16	10	4	15	38	20	10	19	12	20	14	18	33	3	17	26	15	24	14	15	25	2	7	7	9	44	33	32	23	23	53	34	43	55
CA01g26020	1	1	7	4	3	2	4	3	2	3	4	3	13	4	2	6	4	1	2	2	3	3	1	5	4	1	2	4	0	3	3	3	6	6	7	5	2	2	1	3	3	2	2	1	2	5	1	3	2
CA01g26030	2	1	4	4	3	2	4	3	4	4	5	3	3	5	4	3	2	1	1	2	2	3	2	3	2	2	1	4	1	5	3	4	2	3	0	3	1	2	1	3	2	2	2	2	1	2	1	2	2
CA01g26060	1	1	1	1	1	1	1	1	1	1	1	1	3	1	1	3	2	1	1	1	0	1	1	1	1	1	1	1	0	1	1	0	1	2	5	4	1	1	1	1	1	0	1	1	0	1	1	0	1
CA01g26070	2	1	3	5	2	1	2	2	3	3	4	2	3	4	4	3	3	2	4	2	2	3	1	4	2	3	1	1	1	2	2	3	2	3	2	3	2	3	1	2	2	2	0	3	1	2	2	3	2
CA01g26100	0	0	1	1	0	0	0	1	0	0	2	1	1	0	1	0	0	0	0	1	0	0	0	0	1	0	0	0	0	0	0	0	1	0	1	0	0	1	0	1	0	1	0	0	1	0	0	0	1
CA01g26160	6	5	11	21	14	18	17	11	9	4	14	6	4	11	12	4	1	4	8	14	12	13	12	13	23	13	11	16	1	19	20	14	11	8	0	11	14	13	10	12	9	1	5	2	8	9	6	4	14
CA01g26170	4	0	42	26	18	37	41	32	19	18	27	13	3	9	27	27	38	42	47	32	41	35	21	65	63	34	75	48	0	85	58	68	29	22	51	25	23	53	46	92	42	14	25	19	42	29	25	23	31
CA01g26180	0	0	0	0	0	0	6	0	0	0	0	0	3	0	0	0	0	0	0	0	0	0	0	0	0	0	0	0	0	0	0	0	6	0	0	4	0	0	0	3	0	0	0	0	0	2	0	3	0
CA01g26190	2	1	5	7	11	3	26	10	10	4	4	4	3	9	11	16	2	3	10	5	5	10	3	7	6	6	6	15	0	11	11	6	29	19	6	32	4	12	5	11	11	4	4	3	5	7	3	7	6
CA01g26200	0	0	35	24	0	16	20	6	38	15	29	3	2	0	0	0	0	0	20	0	12	24	13	13	22	25	0	38	0	35	28	29	0	7	0	0	0	7	2	0	15	8	8	0	8	21	0	10	6
CA01g26210	10	0	84	118	74	133	207	79	23	78	138	83	68	0	74	127	146	153	87	77	143	100	36	76	99	37	67	119	0	80	95	66	249	259	147	331	148	153	183	85	52	33	28	0	63	68	68	70	116
CA01g26220	0	0	39	0	35	32	53	33	37	28	39	40	31	28	35	58	45	0	43	22	26	35	0	45	61	55	0	52	0	43	67	41	59	42	56	0	37	57	29	74	48	46	55	31	43	49	33	42	55
CA01g26240	1	0	0	0	5	0	4	0	0	0	0	0	2	0	0	0	0	2	0	3	0	0	1	0	0	2	0	0	0	4	0	0	0	5	0	3	0	4	2	2	6	0	3	0	4	5	2	5	0
CA01g26260	0	0	0	3	3	1	9	0	0	4	11	27	109	32	0	6	2	0	2	0	1	1	0	1	4	0	0	2	0	0	0	0	36	37	2	91	1	7	11	10	0	1	0	1	1	0	0	0	2
CA01g26280	0	0	0	0	0	0	0	0	0	0	0	0	0	0	0	0	0	0	0	0	0	0	0	0	0	0	0	0	0	0	0	0	0	0	0	0	0	0	0	0	0	0	0	0	0	0	0	0	0
CA01g26290	0	0	0	0	0	0	0	0	0	0	0	0	0	0	0	0	0	0	0	0	0	0	0	0	0	0	0	0	0	0	0	0	0	0	0	0	0	0	0	0	0	0	0	0	0	0	0	0	0
CA01g26300	0	0	0	0	0	0	0	0	0	0	0	0	0	0	0	0	0	0	0	0	0	0	0	0	0	0	0	0	0	0	0	0	0	0	0	0	0	0	0	0	0	0	0	0	0	0	0	0	0
CA01g26310	0	0	0	0	0	0	0	0	0	0	0	0	0	0	0	0	0	0	0	0	0	0	0	0	0	0	0	0	0	0	0	0	0	0	0	0	0	0	0	0	0	0	0	0	0	0	0	0	0
CA01g26320	0	1	0	0	0	0	1	0	0	2	5	8	9	3	0	2	0	1	1	0	0	0	0	0	1	1	1	0	0	0	2	0	4	1	0	8	0	0	1	2	0	0	0	0	1	0	0	0	1
CA01g26330	0	0	0	0	0	0	0	0	0	0	0	0	0	0	0	0	0	0	0	0	0	0	0	0	0	0	0	0	0	0	0	0	0	2	0	0	0	0	0	0	0	0	0	0	0	0	0	0	0
CA01g26340	0	0	0	3	2	4	4	2	1	4	12	10	11	4	1	8	2	1	1	1	5	1	0	2	4	1	2	3	0	1	1	1	9	11	0	10	3	4	3	2	0	1	1	0	2	2	4	1	2
CA01g26350	0	0	0	7	1	0	2	0	0	3	5	3	3	11	0	5	0	2	1	0	1	0	0	0	0	1	0	1	0	0	0	3	25	18	1	17	6	4	4	1	0	7	9	0	0	0	1	0	1
CA01g26380	0	0	0	0	0	0	0	0	0	0	0	0	0	0	0	0	0	0	0	0	0	0	0	0	0	0	0	0	0	0	0	0	0	0	0	0	0	0	0	0	0	0	0	0	0	0	0	0	0
CA01g26400	0	0	0	0	0	0	21	0	0	0	0	0	0	0	12	0	32	0	0	0	0	0	0	0	0	9	0	0	0	0	0	0	24	0	0	32	0	0	0	0	19	0	0	0	0	0	0	0	0
CA01g26410	0	0	0	0	0	0	1	0	0	0	0	7	0	0	0	2	0	0	0	0	0	0	0	0	0	0	0	0	0	0	2	1	8	1	14	7	1	0	0	6	0	0	0	0	1	1	3	1	0
CA01g26420	0	0	0	0	0	0	0	0	0	0	0	0	1	0	0	0	0	0	0	0	0	1	0	2	0	0	2	1	0	1	0	0	0	0	0	0	0	0	1	1	0	0	0	0	0	1	0	1	1
CA01g26430	0	0	0	0	0	0	0	0	0	0	0	0	0	0	0	0	0	0	0	0	0	1	0	0	1	0	0	1	0	0	0	0	0	1	0	2	0	0	0	0	0	0	0	0	0	1	0	0	0
CA01g26230	1	0	2	1	2	1	1	3	1	1	0	0	1	0	0	0	0	1	1	2	2	1	1	1	2	0	1	7	0	5	1	1	1	2	1	1	0	3	2	3	1	0	2	0	0	1	0	1	1
CA01g26250	0	1	10	7	14	9	10	7	7	16	11	4	11	7	4	21	15	6	11	12	4	14	5	12	5	10	19	15	0	10	12	5	16	16	9	20	12	14	8	11	14	21	15	17	12	20	23	12	17
CA01g26270	0	0	5	0	1	0	0	1	0	0	0	2	0	1	0	0	0	0	0	0	0	5	1	2	2	0	4	0	0	1	0	1	0	0	0	0	0	0	1	0	0	0	0	1	3	1	1	1	1
CA01g26360	0	0	3	8	7	9	4	6	15	0	0	6	0	0	6	13	0	0	0	0	0	0	0	0	0	4	9	0	0	4	8	0	9	15	13	21	0	11	0	16	4	0	12	0	0	11	0	20	11
CA01g26370	0	0	19	0	28	0	33	24	0	0	0	17	85	31	0	30	0	0	7	0	17	13	13	35	33	0	22	47	0	35	33	0	64	55	113	100	0	37	17	49	0	28	36	28	38	37	0	43	36
CA01g26390	10	0	56	62	41	55	65	67	15	50	65	37	36	0	48	83	77	107	58	47	75	84	27	63	80	37	54	69	0	110	65	74	75	38	5	32	52	125	111	85	38	18	0	0	41	50	43	39	78
CA01g26440	0	0	1	1	2	4	6	8	0	0	2	0	1	0	1	2	0	3	2	4	1	1	0	2	4	4	5	2	0	7	2	4	9	1	1	7	3	3	8	6	2	0	0	1	2	2	1	5	3
CA01g26450	23	116	360	226	109	289	222	134	207	264	150	194	18	98	129	100	101	166	492	305	322	466	346	192	163	117	141	225	6	140	137	205	413	302	229	157	104	118	154	297	213	236	144	190	193	170	127	182	139
CA01g26460	1	1	18	16	5	12	19	11	12	14	14	4	21	12	16	22	23	19	10	6	18	10	3	13	20	13	15	30	0	23	13	11	19	16	12	26	9	18	21	24	13	10	8	3	17	16	23	16	23
CA01g26490	0	0	1	0	1	1	2	3	0	1	1	1	2	0	1	1	0	4	1	0	4	3	0	2	4	1	4	3	0	4	2	1	5	7	4	3	4	10	7	1	4	2	3	0	2	1	5	3	6
CA01g26510	1	0	3	0	1	3	2	1	1	3	0	6	4	3	1	4	4	1	2	1	0	0	1	1	1	2	0	1	0	1	1	2	6	1	8	8	2	5	2	3	1	0	1	0	1	0	0	1	2
CA01g26540	2	2	2	1	3	2	4	1	0	0	1	0	6	1	1	1	6	0	0	2	1	1	1	0	1	0	1	0	0	0	1	0	1	1	1	2	1	2	0	0	2	1	3	1	1	2	2	1	3
CA01g26550	1	0	1	3	0	3	1	2	0	2	8	3	1	1	1	2	4	0	1	2	1	3	2	2	4	1	7	0	0	2	3	2	4	0	0	2	2	1	3	1	1	4	1	0	2	2	3	1	2
CA01g26580	0	0	0	1	2	0	2	4	0	2	0	0	0	1	6	4	5	9	0	0	0	0	1	7	6	2	9	20	0	9	3	1	5	3	0	4	4	9	19	6	2	0	1	0	6	6	7	4	3
CA01g26590	0	0	0	1	0	0	2	2	0	0	0	0	3	0	1	1	3	4	0	0	0	0	1	5	5	3	5	7	0	5	0	4	3	1	0	1	4	12	8	4	0	0	0	0	1	3	5	6	3
CA01g26600	0	0	0	0	0	0	0	0	0	0	0	0	0	0	0	0	0	0	0	0	0	0	0	0	0	0	0	0	0	0	0	0	0	0	0	0	0	0	0	0	0	0	0	0	0	0	0	0	0
CA01g26610	0	0	0	42	0	20	37	31	37	0	47	0	33	0	0	51	0	0	18	41	0	0	34	52	52	0	0	68	0	36	55	34	29	0	0	36	0	30	0	0	0	0	24	0	0	61	39	50	59
CA01g26570	5	2	24	92	13	77	124	27	4	40	52	41	20	4	13	36	43	63	53	54	90	55	9	24	70	11	19	41	1	81	41	32	157	148	41	187	77	89	125	18	35	8	7	3	51	62	43	59	109
CA01g26670	0	0	0	0	0	0	3	0	0	0	1	1	1	0	1	0	0	0	2	0	1	0	0	1	0	0	1	0	0	2	2	0	0	3	0	0	0	1	1	3	2	0	1	0	2	1	0	0	0
CA01g26680	0	0	0	0	0	0	0	0	0	0	0	0	0	0	0	0	0	0	0	0	0	0	0	0	0	0	0	0	0	0	0	0	0	0	0	0	0	0	0	0	0	0	0	0	0	0	0	0	0
CA01g26690	0	0	0	0	0	0	0	0	0	0	0	0	0	0	0	0	0	0	0	0	0	0	0	0	0	0	0	0	0	0	0	0	0	0	0	0	0	0	0	0	0	0	0	0	0	0	0	0	0
CA01g26700	0	0	0	0	0	0	0	0	0	0	0	0	0	0	0	0	0	0	1	0	0	0	0	1	2	0	0	0	0	3	0	0	0	3	2	0	0	0	0	0	0	0	0	0	0	0	0	0	0
CA01g26710	0	0	0	0	3	0	0	0	0	0	0	0	0	1	0	0	0	0	0	0	0	0	0	0	2	0	0	0	1	0	3	0	0	2	0	5	0	0	2	0	4	0	0	0	0	0	0	5	0
CA01g26730	0	0	0	0	0	0	0	0	0	0	0	0	0	0	0	0	0	0	0	0	0	0	0	0	4	0	0	4	0	0	0	0	0	0	0	0	0	10	0	0	0	0	0	0	0	0	4	0	6
CA01g26740	0	0	0	0	0	0	0	0	0	0	0	0	0	0	0	0	0	0	0	0	0	0	0	0	0	0	0	0	0	0	0	0	0	0	0	0	0	0	0	0	0	0	0	0	0	0	0	0	0
CA01g26770	0	0	0	0	0	0	0	0	0	0	0	0	0	0	0	0	0	0	0	0	0	0	0	0	0	0	0	0	0	0	0	0	0	0	0	0	0	0	0	0	0	0	0	0	0	0	0	0	0
CA01g26780	0	0	0	0	0	0	0	0	0	0	0	0	0	0	0	0	0	0	0	0	0	0	0	0	0	0	0	0	0	0	0	0	0	0	0	0	0	0	0	0	0	0	0	0	0	0	0	0	0
CA01g26790	0	0	0	0	0	0	0	0	0	0	0	0	0	0	0	0	0	0	0	0	0	0	0	0	0	0	0	0	0	0	0	0	0	0	0	0	0	0	0	0	0	0	0	0	0	0	0	0	0
CA01g26800	0	0	0	0	0	0	0	0	0	0	0	0	0	0	0	0	0	0	0	0	0	0	0	0	0	0	0	0	0	0	0	0	0	0	0	0	0	0	0	0	0	0	0	0	0	0	0	0	0
CA01g26840	0	0	0	0	0	0	0	0	0	0	0	0	0	0	0	0	0	0	0	0	0	0	0	0	0	0	0	0	0	0	0	0	0	0	0	0	0	0	0	0	0	0	0	0	0	0	0	0	0
CA01g26870	0	0	0	0	0	0	13	11	0	13	8	0	0	0	0	0	0	0	0	9	13	0	0	0	0	17	0	17	0	18	0	0	0	17	0	0	0	0	3	26	0	0	0	0	0	12	0	13	13
CA01g26880	0	0	0	0	3	1	0	1	0	0	4	0	4	1	0	2	1	1	0	0	1	0	3	5	1	1	2	1	0	1	1	0	1	0	0	0	1	0	1	1	1	0	2	1	4	5	0	1	2
[truncated: 28,244 more rows]
[truncated: 15 more columns]
