# Supplementary material for: Graft incompatibility between pepper and tomato elicits an immune response and triggers localized cell death
Source: Hortic Res. 2024 Sep 11;11(12):uhae255. doi: 10.1093/hr/uhae255 (PMC11630344; doi:10.1093/hr/uhae255)
Supplement: Web_Material_uhae255 [file web_material_uhae255.zip › Thomas_et_al_Hort_Res_2024_Supplemental_Tables_v2.xlsx]

## Sheet: Table S1
Table S1: Graft survival overtime and manual bend tests. a) the surivial of graft combinations 30 DAG and the rate of breakage during the bend test. Compact letter display (CLD) was determined by post-hoc pairwise tests of independence. b) The surivial of the graft combination was tracked over a period of 30 days.
Table S1a: Graft surival and bend tests
Genotype	Graft type	Survival rate	CLD Survival Significance	Survival n	Break rate	CLD Break significance	Bend test n
T:T	Self	0.97	a	30	0.17	a	12
CW:CW	Self	0.8	abc	30	0	a	19
Hab:Hab	Self	0.93	a	30	0.05	a	6
Cay:Cay	Self	0.87	ab	30	0	a	22
DDL:DDL	Self	0.33	de	30	0.17	a	19
T:CW	Het	0.53	cde	30	1	b	10
CW:T	Het	0.47	de	30	0.89	b	9
Hab:T	Het	0.33	e	30	1	b	13
T:Hab	Het	0.27	de	30	1	b	6
Cay:T	Het	0.47	de	30	1	b	5
T:Cay	Het	0.43	de	30	1	b	5
T:DDL	Het	0.63	bcd	30	0.92	b	9
DDL:T	Het	0.3	e	30	1	b	9
Table 1Sb: Graft survival over time
Graft Combination	0 DAG	3 DAG	7 DAG	10DAG	14 DAG	212 DAG	30 DAG	Survival (%)
T:T	30	29	29	29	29	29	29	0.97
CW:CW	30	27	25	25	25	24	24	0.8
DDL:DDL	30	19	19	10	10	10	10	0.33
Hab:Hab	30	30	30	30	30	29	28	0.93
RC:RC	30	29	29	26	26	26	26	0.87
T:CW	30	24	23	18	17	17	16	0.53
CW:T	30	24	22	15	15	15	14	0.47
T:DDL	30	27	27	21	21	21	19	0.63
DDL:T	30	22	19	14	14	13	9	0.3
T:Hab	30	24	20	13	12	11	10	0.33
Hab:T	30	18	11	8	8	8	8	0.27
T:RC	30	19	19	14	14	14	14	0.47
RC:T	30	23	23	13	13	13	13	0.43

## Sheet: Table S2
Table S2: Phenotypic data from pepper and tomato compatibility screen. a) The diameter of the scion (2 cm above the junction) and the stock (2 cm below the junction) were measured 30 DAG. The difference between these two values was calculated by subtracting the scion from the stock diamter (differential growth). The difference between the 0 DAG stem and 30 DAG were determined as scion and stock g…
Table S2a: Stem growth phenotype
Grafted Plants		Diameter 0 DAG	Scion diameter 30 DAG		Stock diameter 30 DAG		Differential growth		Scion Growth 30 DAG		Stock Growth 30 DAG
ID	count	mean	mean	sd	mean	sd	mean	sd	mean	sd	mean	sd
T:T	29	1	3.31	0.521	3.43	0.577	0.114	0.339	2.31	0.521	2.43	0.577
CW:CW	24	1	2.8	0.525	2.99	0.672	0.196	0.408	1.8	0.525	1.99	0.672
DDL:DDL	10	1	2.35	0.414	2.29	0.264	-0.06	0.237	1.35	0.414	1.29	0.264
Hab:Hab	28	1	2.13	0.406	2.2	0.478	0.0679	0.245	1.13	0.406	1.2	0.478
Cay:Cay	26	1	2.73	0.486	2.84	0.469	0.108	0.162	1.73	0.486	1.84	0.469
T:CW	16	1	1.34	0.769	1.54	0.297	0.206	0.559	0.338	0.769	0.544	0.297
CW:T	14	1	1.65	0.606	1.91	1.38	0.257	0.854	0.65	0.606	0.907	1.38
T:DDL	19	1	1.35	0.272	1.27	0.169	-0.0737	0.341	0.347	0.272	0.274	0.169
DDL:T	9	1	1.2	0.18	1.47	0.158	0.267	0.245	0.2	0.18	0.467	0.158
Hab:T	8	1	0.96	2 0.0518	1.12	0.128	0.162	0.13	-0.0375	0.0518	0.125	0.128
T:Hab	9	1	1.23	0.2	1.01	0.154	-0.222	0.222	0.233	0.2	0.0111	0.154
Cay:T	13	1	1.06	0.156	1.35	0.222	0.285	0.264	0.0615	0.156	0.346	0.222
T:Cay	13	1	1.38	0.283	1.27	0.17	-0.108	0.32	0.377	0.283	0.269	0.17
Table S2b: Plant area phenotype
Graft Type	count	Shoot Area		Root Area
		mean	sd	mean	sd
Heterografts	33	2.77	5.14	0.955	0.828
Self-grafts	22	38.1	14.5	8.34	3.74
T:T	3	62.3	20.7	9.51	2.14
CW:CW	5	36.9	12.7	11.8	4.26
Hab:Hab	5	28.6	5.59	5.47	1.71
Cay:Cay	5	41.8	4.25	7.52	3.53
DDL:DDL	4	28.8	5.4	7.7	3.62
T:CW	5	7.23	12.5	1.33	0.786
CW:T	5	3.82	4.04	1.47	1.87
Hab:T	3	0.621	0.241	0.373	0.195
T:Hab	4	1.09	0.466	0.523	0.118
Cay:T	4	1.23	0.613	0.791	0.118
T:Cay	4	2.07	0.384	0.77	0.227
T:DDL	5	2.37	0.593	1.1	0.496
DDL:T	3	1.58	1.06	0.837	0.16
	Scion Growth CLD	Stock Growth CLD	Shoot Area CLD	Root Area CLD
T:T	f	g	c	bc
CW:CW	e	fg	b	c
Hab:Hab	cd	d	b	ab
Cay:Cay	e	ef	b	bc
DDL:DDL	de	cde	b	bc
T:CW	ab	ab	a	a
CW:T	bc	bcd	a	a
Hab:T	a	ab	a	a
T:Hab	ab	a	a	a
Cay:T	ab	ab	a	a
T:Cay	ab	ab	a	a
T:DDL	ab	ab	a	a
DDL:T	ab	abc	a	a
Pairwise Wilcoxon Test for scion diameter 0-30 DAG
	T:T	CW:CW	Hab:Hab	Cay:Cay	DDL:DDL	T:CW	CW:T	Hab:T	T:Hab	Cay:T	T:Cay	T:DDL
CW:CW	0.00082	-	-	-	-	-	-	-	-	-	-	-
Hab:Hab	2.6e-07	6e-05	-	-	-	-	-	-	-	-	-	-
Cay:Cay	0.00024	0.42961	6e-05	-	-	-	-	-	-	-	-	-
DDL:DDL	0.00019	0.02319	0.2949	0.05261	-	-	-	-	-	-	-	-
T:CW	8.1e-06	2.1e-05	2.2e-05	1.2e-05	0.00038	-	-	-	-	-	-	-
CW:T	6.4e-06	6.7e-05	0.00809	6.7e-05	0.00776	0.01101	-	-	-	-	-	-
Hab:T	5.8e-05	6.7e-05	5.8e-05	6.2e-05	0.00063	0.00546	0.00026	-	-	-	-	-
T:Hab	3.2e-05	5.8e-05	5.8e-05	3.7e-05	0.00047	0.38771	0.07557	0.00339	-	-	-	-
Cay:T	4.4e-06	5.1e-06	4.4e-06	4.4e-06	0.00013	0.48975	0.00095	0.09037	0.08818	-	-	-
T:Cay	4.4e-06	1.1e-05	3.3e-05	5.1e-06	0.00016	0.06633	0.29673	0.00054	0.2949	0.00964	-	-
T:DDL	3.2e-07	1.6e-06	4.4e-06	6.5e-07	6.7e-05	0.06633	0.2949	0.00044	0.30827	0.00222	0.73699	-
DDL:T	3.2e-05	5.4e-05	5.8e-05	3.7e-05	0.00047	0.49268	0.03936	0.00335	0.78341	0.12698	0.24401	0.11977
Pairwise Wilcoxon Test for stock diamter 0-30 DAG
	T:T	CW:CW	Hab:Hab	Cay:Cay	DDL:DDL	T:CW	CW:T	Hab:T	T:Hab	Cay:T	T:Cay	T:DDL
CW:CW	0.01822	-	-	-	-	-	-	-	-	-	-	-
Hab:Hab	3.5e-07	0.00011	-	-	-	-	-	-	-	-	-	-
Cay:Cay	0.00033	0.28255	8.5e-05	-	-	-	-	-	-	-	-	-
DDL:DDL	0.00011	0.00288	0.66032	0.00251	-	-	-	-	-	-	-	-
T:CW	6.5e-07	7.2e-06	7.5e-05	2e-06	0.00032	-	-	-	-	-	-	-
CW:T	0.00077	0.00226	0.01043	0.00296	0.02545	0.19405	-	-	-	-	-	-
Hab:T	6.3e-05	8.7e-05	7.9e-05	7.5e-05	0.00076	0.00095	0.03362	-	-	-	-	-
T:Hab	3.4e-05	4.4e-05	3.9e-05	3.9e-05	0.00052	0.00027	0.00257	0.24598	-	-	-	-
Cay:T	2.6e-06	8.7e-06	1.9e-05	3.7e-06	0.00015	0.05631	0.99319	0.02438	0.00343	-	-	-
T:Cay	2.6e-06	7.2e-06	7.2e-06	3.7e-06	0.00014	0.00418	0.68329	0.08636	0.00777	0.40836	-	-
T:DDL	3.5e-07	6.5e-07	6.5e-07	3.5e-07	4.4e-05	0.00211	0.70106	0.05961	0.00309	0.41292	1	-
DDL:T	3.4e-05	9.9e-05	0.00028	3.9e-05	0.00052	0.67975	0.28255	0.00288	0.00095	0.18359	0.02522	0.01822
Pairwise Wilcoxon Test for shoot area 30 DAG
	T:T	CW:CW	Hab:Hab	Cay:Cay	DDL:DDL	T:CW	CW:T	Hab:T	T:Hab	Cay:T	T:Cay	T:DDL
CW:CW	0.325	-	-	-	-	-	-	-	-	-	-	-
Hab:Hab	0.07	0.497	-	-	-	-	-	-	-	-	-	-
Cay:Cay	0.325	0.875	0.062	-	-	-	-	-	-	-	-	-
DDL:DDL	0.089	0.497	0.77	0.062	-	-	-	-	-	-	-	-
T:CW	0.07	0.07	0.089	0.062	0.07	-	-	-	-	-	-	-
CW:T	0.07	0.062	0.062	0.062	0.062	0.748	-	-	-	-	-	-
Hab:T	0.144	0.07	0.07	0.07	0.089	0.07	0.07	-	-	-	-	-
T:Hab	0.089	0.062	0.062	0.062	0.07	0.158	0.095	0.159	-	-	-	-
Cay:T	0.089	0.062	0.062	0.062	0.07	0.365	0.095	0.307	0.897	-	-	-
T:Cay	0.089	0.062	0.062	0.062	0.07	0.77	0.646	0.089	0.089	0.089	-	-
T:DDL	0.07	0.062	0.062	0.062	0.062	0.497	1	0.07	0.07	0.07	0.497	-
DDL:T	0.144	0.07	0.07	0.07	0.089	0.646	0.646	0.274	0.691	0.88	0.691	0.494
Pairwise Wilcoxon Test for root area 30 DAG
	T:T	CW:CW	Hab:Hab	Cay:Cay	DDL:DDL	T:CW	CW:T	Hab:T	T:Hab	Cay:T	T:Cay	T:DDL
CW:CW	0.511	-	-	-	-	-	-	-	-	-	-	-
Hab:Hab	0.124	0.08	-	-	-	-	-	-	-	-	-	-
Cay:Cay	0.355	0.416	0.513	-	-	-	-	-	-	-	-	-
DDL:DDL	0.711	0.28	0.391	0.905	-	-	-	-	-	-	-	-
T:CW	0.08	0.062	0.062	0.062	0.062	-	-	-	-	-	-	-
CW:T	0.08	0.062	0.062	0.062	0.08	0.647	-	-	-	-	-	-
Hab:T	0.163	0.08	0.08	0.08	0.109	0.124	0.355	-	-	-	-	-
T:Hab	0.109	0.062	0.062	0.062	0.08	0.118	0.647	0.511	-	-	-	-
Cay:T	0.109	0.062	0.062	0.062	0.08	0.647	0.78	0.109	0.08	-	-	-
T:Cay	0.109	0.062	0.062	0.062	0.08	0.511	0.78	0.171	0.171	0.759	-	-
T:DDL	0.08	0.062	0.062	0.062	0.062	0.868	0.759	0.124	0.171	0.391	0.511	-
DDL:T	0.163	0.08	0.08	0.08	0.109	0.655	0.828	0.163	0.171	0.868	0.868	0.511

## Sheet: Table S3
Table S3: Instron 3-point bend test results and statistical analysis. a) The major and minor diameter of the stem were measured using digital calipers and used to calculated the moment of inertia (MOI; PI()/4*a^3*b, where a=0.5*Minor and b = .5*Major. L was the length of the tissue. k is the structural stiffness which is determined by the slope of the initial force displacement curve. The Bending…
Table S3a: Instron 3-Point Bend Test Data
Genotype	minor	major	L	k	a	b	MOI	BM	Genotype	Group
TT	5.54	5.55	28.12	6.27791	2.77	2.775	46.3225	15.132	TT	Self
TT	4.23	5.15	23.13	4.81173	2.115	2.575	19.1337	28.0786	TT	Self
TT	4.71	4.86	25.08	5.54001	2.355	2.43	24.9269	24.815	TT	Self
TT	3.96	5.75	26.64	4.05285	1.98	2.875	17.5276	25.8173	TT	Self
TT	2.53	2.64	25.99	0.70815	1.265	1.32	2.09863	37.6758	TT	Self
TT	3.2	3.33	27.42	2.18595	1.6	1.665	5.35629	45.5669	TT	Self
TT	4.12	4.13	19.58	2.42671	2.06	2.065	14.1779	19.1108	TT	Self
TT	4.29	4.6	25.61	4.66061	2.145	2.3	17.8279	29.1888	TT	Self
TT	2.8	2.85	26.06	1.4116	1.4	1.425	3.07106	51.3211	TT	Self
TT	3.35	4.07	22.66	2.34752	1.675	2.035	7.51102	34.8966	TT	Self
TT	3.96	4.96	23.89	4.61203	1.98	2.48	15.1195	34.0587	TT	Self
TT	3.49	3.77	26.86	1.09469	1.745	1.885	7.86661	15.5373	TT	Self
TT	2.97	4.06	25.79	0.51497	1.485	2.03	5.22114	11.0126	TT	Self
PP	3.05	3.26	29.8	0.151	1.525	1.63	4.54033	3.71332	PP	Self
PP	3.38	3.41	25.8	1.79662	1.69	1.705	6.4636	31.0352	PP	Self
PP	2.93	3.58	23.56	0.89279	1.465	1.79	4.42034	22.551	PP	Self
PP	3.63	3.79	28.1	0.98876	1.815	1.895	8.89875	12.4061	PP	Self
PP	3.63	4.57	23.29	2.10126	1.815	2.285	10.7302	21.8649	PP	Self
PP	3.26	4.03	23.2	0.5904	1.63	2.015	6.85374	9.61815	PP	Self
PP	2.98	3.22	24.1	0.54754	1.49	1.61	4.18287	14.6155	PP	Self
PP	3.5	4	23.34	1.74259	1.75	2	8.41849	23.1118	PP	Self
PP	2.23	2.76	26.07	0.18603	1.115	1.38	1.50243	13.8249	PP	Self
PT	1.71	2	18.7	0.01007	0.855	1	0.490895	2.29041	PT	Het
PT	1.53	1.66	24.87	0.00358	0.765	0.83	0.291845	1.36963	PT	Het
PT	1.1	1.22	23.18	0.01041	0.55	0.61	0.0797091	14.582	PT	Het
TP	3.73	4.11	27.31	0.66594	1.865	2.055	10.4698	7.10182	TP	Het
TP	2.18	2.37	26.7	0.07581	1.09	1.185	1.20528	7.02282	TP	Het
TP	3.09	3.66	27.61	0.10654	1.545	1.83	5.30062	2.24419	TP	Het
TP	2.55	2.64	28.58	0.09298	1.275	1.32	2.14879	4.83135	TP	Het
TP	2.76	3.08	27.67	0.15879	1.38	1.54	3.17869	5.57761	TP	Het
TP	2.59	3	27.45	0.0622	1.295	1.5	2.55853	2.71439	TP	Het
TP	2.06	2.09	23.62	0.06719	1.03	1.045	0.896846	8.36488	TP	Het
TP	2.64	2.7	26.45	0.09847	1.32	1.35	2.43863	4.50849	TP	Het
TP	2.07	2.19	22.47	0.12265	1.035	1.095	0.95351	14.362	TP	Het
TP	2.83	3.39	24.66	0.08945	1.415	1.695	3.77163	2.64804	TP	Het
TP	4.45	6.04	26.69	1.20852	2.225	3.02	26.1268	5.16464	TP	Het
TP	3.88	4.2	27.46	0.41055	1.94	2.1	12.0424	3.80649	TP	Het
T	3.24	3.28	29.75	2.17728	1.62	1.64	5.47619	44.3924	T	Un
T	4.48	4.62	27.44	3.10969	2.24	2.31	20.3913	17.0272	T	Un
T	3.31	3.37	27.17	2.63973	1.655	1.685	5.99907	49.1302	T	Un
T	3.98	4.53	28.9	3.04498	1.99	2.265	14.019	24.2516	T	Un
T	3.67	4.22	28.95	3.57995	1.835	2.11	10.2395	39.0364	T	Un
T	4.3	4.65	25.36	2.76126	2.15	2.325	18.148	16.9884	T	Un
T	3.5	3.99	28.01	3.36001	1.75	1.995	8.39744	44.6752	T	Un
T	4.52	4.66	25.42	4.69843	2.26	2.33	21.1238	24.8345	T	Un
T	3.49	3.62	25.68	3.16697	1.745	1.81	7.55361	46.8125	T	Un
T	4.27	5.06	24.84	5.84576	2.135	2.53	19.3377	33.7528	T	Un
P	3.53	3.59	26.96	3.93461	1.765	1.795	7.75155	56.6743	P	Un
P	3.33	3.33	24.09	4.18378	1.665	1.665	6.03597	77.3918	P	Un
P	3.42	3.55	25.66	3.9332	1.71	1.775	6.9707	63.0003	P	Un
P	3.61	3.77	29.32	4.69427	1.805	1.885	8.70628	60.2016	P	Un
P	3.44	3.54	28.97	3.5153	1.72	1.77	7.07373	55.4864	P	Un
P	3.7	3.7	27.83	3.23657	1.85	1.85	9.19977	39.2809	P	Un
P	3.47	4.11	25.58	3.64762	1.735	2.055	8.42947	48.315	P	Un
P	3.66	3.83	25.06	2.61632	1.83	1.915	9.21747	31.6922	P	Un
P	3.63	2.97	26.55	1.40154	1.815	1.485	6.97343	22.4405	P	Un
Table S3b: Instron 3-Point Bend Test Wilcoxon Paired Test
	Ungrafted	Self-grafted
Self-grafted	0.011	-
Heterogratfed	3.2e-09	3.9e-07

## Sheet: Table S4
Table S4: Non-viable tissue data and statistical analysis. a) summary of the non-viable tissue (NVT) and total area of graft junctions analyzed. NVT was calculated in Fiji. B) Wilcoxon Paired Test of percent NVT in all graft combinations. C) Wilcoxon Paired Test of total area of NVT in all graft combinations. d) Wilcoxon Paired Test of area of graft junctions in all graft combinations. Graft junc…
Table S4a: NVT and junction area of all graft combinations
Genotype	count	percent NVT		area NVT		junction area
		mean	sd	mean	sd	mean	sd
Ungrafted tomato 7 DAG	5	0.00889	0.00997	0.000302	0.000334	3.92	0.983
Ungrafted tomato 14 DAG	5	0.0545	0.0676	0.0034	0.00391	6.53	0.915
Ungrafted tomato 21 DAG	6	0.341	0.264	0.0335	0.0262	10.1	0.979
Ungrafted pepper 7 DAG	4	0	0	0	0	4.2	1.02
Ungrafted pepper 14 DAG	5	0.147	0.107	0.00988	0.00822	6.61	0.309
Ungrafted pepper 21 DAG	6	0.117	0.0332	0.0115	0.00367	9.81	0.503
T:T 7 DAG	6	13	7.52	0.544	0.365	3.99	0.644
T:T 14 DAG	6	4.69	1.6	0.348	0.153	7.27	1.19
T:T 21 DAG	4	3.51	3.34	0.329	0.278	9.9	0.908
P:P 7 DAG	7	24.8	10.1	1.16	0.409	4.83	0.941
P:P 14 DAG	8	13.6	7.41	0.644	0.37	4.67	0.316
P:P 21 DAG	7	2.92	1.69	0.252	0.149	8.88	1.95
T:P 7 DAG	7	20.9	4.91	0.872	0.292	4.12	0.629
T:P 14 DAG	12	20.2	9.95	1.08	0.421	5.51	0.874
T:P 21 DAG	6	20.8	12	1.7	0.939	8.61	1.29
P:T 7 DAG	3	21.9	4.94	0.842	0.0823	3.97	0.874
P:T 14 DAG	6	17.9	9.63	0.739	0.306	4.52	1.3
P:T 21 DAG	5	17.1	11.5	1.44	1.14	8.41	1.58
Table S4b: Wilcoxon Paired test for percent of NVT in all graft junction
	P_14	P_21	P_7	PP_14	PP_21	PP_7	PT_14	PT_21	PT_7	T_14	T_21	T_7	TP_14	TP_21	TP_7	TT_14	TT_21
P_21	0.8359	-	-	-	-	-	-	-	-	-	-	-	-	-	-	-	-
P_7	0.0288	0.0236	-	-	-	-	-	-	-	-	-	-	-	-	-	-	-
PP_14	0.0107	0.0094	0.0191	-	-	-	-	-	-	-	-	-	-	-	-	-	-
PP_21	0.0107	0.0094	0.0206	0.0278	-	-	-	-	-	-	-	-	-	-	-	-	-
PP_7	0.0107	0.0094	0.0206	0.0613	0.0094	-	-	-	-	-	-	-	-	-	-	-	-
PT_14	0.0132	0.0107	0.0236	0.622	0.0094	0.3581	-	-	-	-	-	-	-	-	-	-	-
PT_21	0.0191	0.0132	0.0288	0.867	0.1021	0.4073	1	-	-	-	-	-	-	-	-	-	-
PT_7	0.0564	0.04	0.0531	0.174	0.0307	0.7183	0.4449	0.4532	-	-	-	-	-	-	-	-	-
T_14	0.37	0.1134	0.0288	0.0107	0.0107	0.0107	0.0132	0.0191	0.0564	-	-	-	-	-	-	-	-
T_21	0.2244	0.1271	0.0236	0.0094	0.0107	0.0094	0.0107	0.0132	0.04	0.0315	-	-	-	-	-	-	-
T_7	0.0564	0.0191	0.1469	0.0132	0.0164	0.0164	0.0191	0.0243	0.0564	0.1847	0.0191	-	-	-	-	-	-
TP_14	0.0082	0.0041	0.0132	0.294	0.0041	0.2822	0.8027	0.9024	0.5909	0.0082	0.0041	0.0107	-	-	-	-	-
TP_21	0.0132	0.0107	0.0236	0.227	0.0564	0.4307	0.4532	0.5909	0.9229	0.0132	0.0132	0.0191	0.6046	-	-	-	-
TP_7	0.0107	0.0094	0.0206	0.0788	0.0094	0.2103	0.3581	0.493	0.8673	0.0107	0.0094	0.0164	0.5415	1	-	-	-
TT_14	0.0132	0.0107	0.0236	0.0639	0.1021	0.0094	0.0132	0.1656	0.04	0.0132	0.0107	0.0191	0.0041	0.0929	0.0094	-	-
TT_21	0.0296	0.0214	0.0366	0.072	0.9396	0.0169	0.0339	0.1478	0.0825	0.0296	0.0339	0.0342	0.0094	0.0944	0.0169	0.5397	-
TT_7	0.0132	0.0107	0.0236	0.881	0.0278	0.0754	0.5415	0.8359	0.129	0.0132	0.0107	0.0191	0.1935	0.37	0.0564	0.0623	0.0589
Table S4c: Wilcoxon Paired test for total area of non-viable tissue area in all graft types
	P_14	P_21	P_7	PP_14	PP_21	PP_7	PT_14	PT_21	PT_7	T_14	T_21	T_7	TP_14	TP_21	TP_7	TT_14	TT_21
P_21	0.8249	-	-	-	-	-	-	-	-	-	-	-	-	-	-	-	-
P_7	0.0371	0.0218	-	-	-	-	-	-	-	-	-	-	-	-	-	-	-
PP_14	0.0207	0.018	0.0218	-	-	-	-	-	-	-	-	-	-	-	-	-	-
PP_21	0.0216	0.018	0.0228	0.0819	-	-	-	-	-	-	-	-	-	-	-	-	-
PP_7	0.0216	0.018	0.0228	0.0369	0.018	-	-	-	-	-	-	-	-	-	-	-	-
PT_14	0.0228	0.0207	0.0246	0.6752	0.0218	0.0994	-	-	-	-	-	-	-	-	-	-	-
PT_21	0.0307	0.0216	0.0301	0.1598	0.0994	0.7651	0.2904	-	-	-	-	-	-	-	-	-	-
PT_7	0.0849	0.031	0.0519	0.656	0.0315	0.2191	0.5778	0.4356	-	-	-	-	-	-	-	-	-
T_14	0.428	0.0307	0.0271	0.0207	0.0216	0.0216	0.0218	0.0246	0.0523	-	-	-	-	-	-	-	-
T_21	0.0929	0.1091	0.0246	0.018	0.018	0.018	0.018	0.0207	0.0405	0.0266	-	-	-	-	-	-	-
T_7	0.0571	0.0216	0.1419	0.0207	0.0216	0.0216	0.0218	0.0253	0.0564	0.0246	0.0218	-	-	-	-	-	-
TP_14	0.018	0.018	0.0207	0.0952	0.0061	0.5703	0.1105	0.5489	0.5703	0.018	0.0082	0.018	-	-	-	-	-
TP_21	0.0228	0.0207	0.0246	0.0659	0.0557	0.1711	0.0929	0.5703	0.204	0.0218	0.0207	0.0218	0.0929	-	-	-	-
TP_7	0.0216	0.018	0.0228	0.3208	0.018	0.2035	0.4901	0.3079	1	0.0216	0.018	0.0216	0.3828	0.0785	-	-	-
TT_14	0.0228	0.0207	0.0246	0.2182	0.2779	0.018	0.0301	0.1587	0.0405	0.0218	0.018	0.0218	0.011	0.0929	0.018	-	-
TT_21	0.047	0.0228	0.0371	0.2107	0.6704	0.0254	0.0929	0.1429	0.0849	0.0335	0.0351	0.0354	0.0218	0.0929	0.0407	0.6387	-
TT_7	0.0228	0.0207	0.0246	0.6752	0.1326	0.0385	0.3508	0.1587	0.3036	0.0218	0.018	0.0218	0.0407	0.0929	0.1326	0.5299	0.3003
Table S4d: Wilcoxon Paired Test for total junction area in all graft combinations
	T_7	T_14	T_21	P_7	P_14	P_21	TT_7	TT_14	TT_21	PP_7	PP_14	PP_21	TP_7	TP_14	TP_21	PT_7	PT_14
T_14	0.0328	-	-	-	-	-	-	-	-	-	-	-	-	-	-	-	-
T_21	0.0144	0.0144	-	-	-	-	-	-	-	-	-	-	-	-	-	-	-
P_7	0.625	0.0528	0.0214	-	-	-	-	-	-	-	-	-	-	-	-	-	-
P_14	0.0328	0.9417	0.0214	0.0502	-	-	-	-	-	-	-	-	-	-	-	-	-
P_21	0.0144	0.0144	0.5578	0.0214	0.0214	-	-	-	-	-	-	-	-	-	-	-	-
TT_7	0.7238	0.0144	0.0103	0.8039	0.0214	0.0103	-	-	-	-	-	-	-	-	-	-	-
TT_14	0.0214	0.2341	0.0103	0.0374	0.5519	0.0103	0.0103	-	-	-	-	-	-	-	-	-	-
TT_21	0.0328	0.0328	1	0.0502	0.0502	0.5519	0.0214	0.0214	-	-	-	-	-	-	-	-	-
PP_7	0.108	0.0509	0.0089	0.2936	0.0172	0.0089	0.1846	0.031	0.0172	-	-	-	-	-	-	-	-
PP_14	0.1321	0.0103	0.0089	0.2753	0.0144	0.0089	0.1184	0.0089	0.0144	0.9807	-	-	-	-	-	-	-
PP_21	0.0107	0.108	0.2962	0.0172	0.1517	0.3668	0.0089	0.108	0.7138	0.0089	0.0089	-	-	-	-	-	-
TP_7	0.2619	0.0158	0.0089	0.8257	0.0172	0.0089	0.7819	0.0089	0.0172	0.1736	0.0646	0.0089	-	-	-	-	-
TP_14	0.0376	0.0773	0.0082	0.0891	0.0509	0.0082	0.0094	0.0151	0.0089	0.4099	0.0385	0.0089	0.0108	-	-	-	-
TP_21	0.0144	0.0349	0.1321	0.0214	0.0214	0.3789	0.0103	0.3789	0.2281	0.0089	0.0089	0.9772	0.0089	0.0089	-	-	-
PT_7	1	0.0581	0.0434	0.6969	0.0883	0.0434	1	0.0434	0.0883	0.2397	0.4491	0.034	0.4547	0.0349	0.0434	-	-
PT_14	0.3995	0.0509	0.0103	0.8039	0.101	0.0103	0.6575	0.0214	0.0214	0.6084	0.4868	0.0151	0.7819	0.0834	0.0103	0.7751	-
PT_21	0.0214	0.1337	0.1187	0.0328	0.1518	0.0509	0.0144	0.3095	0.1518	0.0107	0.0103	1	0.0107	0.0105	0.6084	0.0581	0.0214

## Sheet: Table S5
Table S5: Wound exudate and DAMP assay on callus growth and statistical analysis. a) Summary of DAMP assay results where TonT = tomato callus grow on tomato exudate, TonP= tomato callus grown on pepper exudats, PonP= pepper callud grow on pepper exudates, and PonT= pepper callus grown on tomato exudates. b) Pairwise T-test was conducted on the DAMP assay. p<0.05.
Table S5a: DAMP assay result summary
category	variable	n	mean	sd
TonT	area	25	0.842	0.563
TonP	area	25	1.44	0.815
PonT	area	25	4.59	1.3
PonP	area	25	4.69	1.72
Table S5b: Pairwise T-test of DAMP assay
group1	group2	n	p.adj.signif
Tom on Tom exudate	Tomato on pepper exudate	25	0.468
Pepper on tomato exudate	Pepper on pepper exudate	25	1

## Sheet: Table S8
Table S8: Tomato Wald Test output. Log fold change calculated between ungrafted stem tissue and grafted tissue specified, p-values adjusted by Benjamini and Hochberg method via DESeq2, NA values are those excluded by default DEseq2 parameters.
	7_DAG_ungraft_v_TT_scion		7_DAG_ungraft_v_TT_stock		7_DAG_ungraft_v_TP_scion		7_DAG_ungraft_v_PT_stock		14_DAG_ungraft_v_TT_scion		14_DAG_ungraft_v_TT_stock		14_DAG_ungraft_v_TP_scion		14_DAG_ungraft_v_PT_stock		21_DAG_ungraft_v_TT_scion		21_DAG_ungraft_v_TT_stock		21_DAG_ungraft_v_TP_scion		21_DAG_ungraft_v_PT_stock
gene_id	log2FoldChange	padj	log2FoldChange	padj	log2FoldChange	padj	log2FoldChange	padj	log2FoldChange	padj	log2FoldChange	padj	log2FoldChange	padj	log2FoldChange	padj	log2FoldChange	padj	log2FoldChange	padj	log2FoldChange	padj	log2FoldChange	padj
Solyc00g006900	1.37087	NA	1.78433	NA	0.427377	NA	2.28151	NA	-0.541469	NA	-0.179928	NA	1.14601	NA	6.86902	0.0523128	0.183761	NA	-0.69935	NA	-2.4546	NA	0.0946058	NA
Solyc00g013170	-0.384027	NA	-0.0132978	NA	-0.158526	0.941853	-0.131093	0.943607	-0.16029	0.969966	-0.279996	0.95325	-0.474431	0.722577	5.6723	0.00710555	0.0299894	NA	-0.171626	NA	0.518085	0.771406	2.79955	0.00638085
Solyc00g013180	-0.0552519	1	1.37881	0.764965	1.7393	0.430154	2.74759	0.117247	2.09119	0.0363431	0.644695	0.76562	2.00815	0.0155104	0.122677	0.989801	0.250785	0.836122	1.55564	0.0240749	1.28538	0.0668722	1.56837	0.0136236
Solyc00g014800	-1.00723	NA	-0.269796	NA	0.00878098	1	-1.11322	0.591261	-0.228415	0.951209	0.274779	0.952821	1.20711	0.277109	3.97456	0.0546584	-0.825876	NA	-0.0272695	NA	0.848271	0.455462	2.10145	0.0184138
Solyc00g014850	-0.336697	NA	-1.39228	NA	0.263379	NA	1.47954	NA	0.268452	NA	0.268132	NA	0.0754963	NA	6.12797	0.0651158	2.3513	NA	0.69573	NA	-0.321289	NA	1.71158	0.460758
Solyc00g019730	0.423634	0.932126	1.62912	0.274548	0.702142	0.621535	2.13805	0.0189627	0.959264	0.452267	0.616287	0.750088	2.03238	0.00412907	2.98935	0.11403	0.239716	0.877809	0.87677	0.343605	0.52271	0.661535	2.11567	0.00680715
Solyc00g019950	0.063534	0.999627	0.0122242	1	1.1076	0.475061	1.81817	0.126914	0.169235	0.962124	0.443958	0.898761	-0.0973175	0.9368	3.44259	0.088158	1.46787	0.311685	0.742221	0.576159	0.701238	0.646104	4.41734	2.36152e-06
Solyc00g019970	1.13504	0.517277	0.564841	0.840533	1.01357	0.358832	2.37988	0.00429251	0.414805	0.708358	0.0705515	0.978549	0.0382736	0.952264	0.86487	0.687119	1.05211	0.270871	1.15289	0.117947	0.588718	0.532997	4.11533	5.00234e-11
Solyc00g019980	0.464304	NA	-3.32347	NA	1.75323	0.766654	0.653287	0.909272	-0.269098	0.979637	-0.740634	0.94776	-0.172374	0.960021	3.16594	0.448083	3.7591	NA	4.58865	NA	6.54799	0.0205068	5.92038	0.0272344
Solyc00g019990	0.00903275	1	0.573826	0.825029	0.857188	0.445569	0.345797	0.773084	-0.0666853	0.982969	-0.448638	0.864705	0.564075	0.503082	3.07556	0.104232	0.264454	NA	0.199566	0.862435	1.70827	0.00927374	3.82449	2.29704e-10
Solyc00g020000	0.0605333	0.997372	0.526822	0.714665	0.595262	0.42983	1.04733	0.071479	0.123194	0.927444	0.381147	0.712164	1.14058	0.00442233	1.19246	0.540221	-0.519643	0.338028	-0.360744	0.414105	-0.257624	0.630342	-4.20646	0.000844791
Solyc00g020010	0.612888	NA	1.874	NA	1.21154	0.537371	0.420782	0.846064	-0.345972	0.937903	0.211007	NA	1.15506	0.389169	4.81577	0.0303975	1.08235	NA	0.463065	NA	1.43574	0.299605	2.58835	0.0288286
Solyc00g020030	0.904101	0.514995	0.76093	0.616881	0.944668	0.253267	0.453513	0.602018	-0.0741821	0.972925	-0.224047	0.920967	0.461824	0.463485	1.56565	0.417711	0.175996	NA	-0.0393424	0.963613	1.07228	0.0142627	0.52415	0.408726
Solyc00g020040	-0.0619851	0.99888	0.428555	0.904584	1.15066	0.326355	1.12456	0.280448	0.0165123	0.997136	-0.530306	0.767668	-0.808227	0.288103	4.47757	0.0080206	1.28824	NA	0.391953	0.820415	0.961226	0.549034	3.87735	0.000290216
Solyc00g021630	-0.735391	0.885581	-0.34566	0.944319	0.373831	0.85523	2.00131	0.0919585	0.0135198	0.999067	0.313645	0.925828	0.0884094	0.934761	3.30684	0.0887307	1.01302	0.521761	0.513519	0.71774	0.509434	0.764753	5.00233	9.24698e-08
Solyc00g021640	0.222668	0.88975	0.695515	0.254637	0.78183	0.0503378	1.28272	0.000303796	0.252019	0.495443	0.212975	0.654282	0.940944	6.22e-07	0.856302	0.525151	0.372752	0.457145	0.453983	0.224197	0.933941	0.00447788	3.53288	3.81244e-32
Solyc00g021650	1.26128	NA	1.65686	NA	1.59	0.423642	0.248865	0.923049	-0.62856	0.86444	-0.0241373	NA	0.355611	0.817779	4.34684	0.0523128	2.55733	NA	2.22548	NA	1.67569	0.491762	1.67227	0.451078
Solyc00g022090	0.384635	NA	0	NA	-0.135215	NA	0.196252	NA	0.163383	NA	-1.37177	NA	0.074445	NA	6.87151	0.13197	0.517141	NA	0.145376	NA	0.429092	NA	2.43074	NA
Solyc00g022100	0.111539	0.993715	0.206401	0.949071	0.648837	0.547224	1.98858	0.00669804	0.150492	0.932183	-0.142756	0.950613	0.014474	0.983217	1.45278	0.454074	1.15981	0.304908	0.627466	0.533721	0.123043	0.93851	3.25526	1.23123e-05
Solyc00g023570	-2.07881	NA	0.43335	NA	-1.28893	NA	-2.26719	NA	1.91429	NA	0.968284	NA	1.21176	NA	0	1	0.483216	NA	0.626035	NA	1.95324	NA	2.42402	NA
Solyc00g023580	-2.38326	NA	-0.349306	NA	-0.428428	0.781753	-0.0589721	0.974954	-0.0285392	0.996991	-0.211058	NA	1.18969	0.260684	4.22785	0.0377497	-0.485485	NA	0.0698486	NA	0.887334	0.516416	-0.837809	0.636172
Solyc00g023710	-1.35476	NA	-2.14107	NA	-0.707529	NA	-0.948839	NA	0.229602	NA	-0.174905	NA	0.936132	NA	6.34429	0.0226515	-1.20573	NA	-0.605812	NA	-0.0371667	NA	0.709099	NA
Solyc00g025290	-0.120324	0.974709	0.191853	0.914344	-0.363536	0.588055	0.674249	0.173404	0.493948	0.222751	0.189717	0.813917	0.270815	0.370435	0.517891	0.791123	0.487681	0.325579	0.898847	0.0132226	0.544378	0.166959	-0.207691	0.630521
Solyc00g025400	3.75409	NA	3.11729	NA	3.21193	0.420424	1.62722	0.688004	0.440418	NA	-0.0220833	NA	1.13989	0.733609	5.39176	0.184475	-3.4687	NA	-3.53209	NA	1.85555	0.782235	-1.06912	0.840923
Solyc00g032030	0	NA	2.33908	NA	0.453156	NA	0	NA	2.27872	NA	2.51205	NA	2.19196	0.446687	7.43127	0.0377497	0.686183	NA	-0.397212	NA	-0.702815	0.806575	-1.59003	0.467396
Solyc00g047200	-0.0396527	NA	-0.266894	NA	-0.20542	NA	0.294837	0.87508	0.258084	NA	0.500607	NA	1.08972	0.479049	5.65953	0.0184899	0.391477	NA	0.526067	NA	0.0639353	0.978415	3.02157	0.00145027
Solyc00g049210	-0.0894988	0.997372	0.696117	0.735715	0.621108	0.596632	1.12087	0.186652	0.555633	0.781652	0.488311	0.860922	0.244531	0.814554	3.77037	0.049641	1.07591	NA	0.868117	NA	0.408824	0.682559	2.25593	0.00048822
Solyc00g049220	1.01849	0.601988	0.496801	0.8653	0.687198	0.58451	0.520149	0.640521	0.699968	0.67028	-0.153576	0.965262	0.691713	0.418605	3.9298	0.0394059	0.708181	NA	0.538121	NA	0.966	0.0584178	-0.11165	0.92533
Solyc00g052430	0.22468	0.910366	0.441155	0.669083	0.317349	0.622083	0.977605	0.0227083	0.299682	0.738293	0.164108	0.913161	0.0254767	0.959975	0.312454	0.910708	0.570207	0.324539	0.74556	0.0834075	0.727316	0.0970541	1.65335	4.50605e-05
Solyc00g052530	-1.058	NA	-1.39224	NA	0.274348	NA	-1.24638	NA	0.179956	NA	-0.743568	NA	-1.88693	NA	6.29673	0.150226	1.25639	NA	0.697628	NA	0.706828	NA	1.19987	0.59884
Solyc00g094520	-1.10415	NA	0.0973864	NA	0.995407	0.566691	0.248843	0.89915	-0.145111	0.97851	-1.81886	NA	0.99531	0.506725	4.35662	0.0607701	0.687709	NA	0.672707	NA	1.42795	0.279437	5.10293	9.52246e-08
Solyc00g094530	0.282141	NA	-0.611487	NA	0.731163	0.706313	2.02396	0.0955428	-1.07436	NA	-1.34952	NA	-0.493481	0.791088	4.37978	0.0743065	0.305121	NA	-0.582535	NA	-0.571314	0.769253	3.57269	0.000266762
Solyc00g094540	0.0785977	0.992444	0.528964	0.648051	0.271044	0.735254	0.866759	0.0946313	0.519283	0.50427	0.354212	0.753797	0.5157	0.263745	0.571057	0.807398	0.415168	0.403177	0.881912	0.0122253	0.34839	0.429392	-4.80471	0.0001272
Solyc00g112190	0	NA	0	NA	1.97455	NA	0.196236	NA	-0.700597	NA	-0.812051	NA	-0.031098	NA	7.43114	0.318673	0.481571	NA	-0.431698	NA	1.34281	0.614413	4.70923	0.00313993
Solyc00g118690	-0.816581	NA	0.0754567	NA	0.322439	0.894355	0.49607	0.782057	0.291392	NA	-1.75992	NA	0.415736	0.790288	4.82852	0.0322586	0.369297	NA	0.131707	NA	0.391739	0.837898	2.46824	0.022216
Solyc00g125980	-0.641489	NA	-1.27989	NA	-1.00137	0.584498	-0.137313	0.945829	-0.788045	NA	-0.592915	NA	0.141204	0.930535	4.90761	0.0277961	-0.230344	NA	0.133539	NA	0.0346152	0.989252	0.106325	0.974574
Solyc00g125990	0.163134	0.995928	-0.2076	0.974545	0.820315	0.683829	2.4422	0.0604185	-0.12721	0.973407	-0.121398	NA	-0.88901	0.463062	3.87758	0.0534101	1.46591	NA	0.219904	NA	-0.121194	0.9634	3.06135	0.0108798
Solyc00g126000	0.38945	NA	-0.267679	NA	-0.231075	NA	0.276915	0.88481	1.14286	NA	0.443187	NA	1.2876	0.347759	5.41453	0.0192254	-0.193002	NA	-0.421309	NA	-0.189615	0.919359	0.863525	0.503568
Solyc00g126010	0.357442	NA	-0.274268	NA	0.173178	NA	0.2136	0.92651	0.665143	NA	0.0492371	NA	0.820651	0.596997	5.58128	0.0185993	0.478289	NA	0.681539	NA	1.01746	0.498876	1.70893	0.199734
Solyc00g142160	0.666965	NA	0.352842	NA	0.313177	NA	-0.517304	NA	0.262808	NA	0.543368	NA	0.602275	NA	6.34207	0.0182664	-0.209529	NA	-0.00636467	NA	-0.364495	0.893795	1.50968	0.33827
Solyc00g142170	1.95553	NA	2.91473	NA	3.01177	NA	3.01985	0.396937	0.76376	NA	0.055004	NA	1.33344	0.612686	5.35657	0.110563	1.27603	NA	1.48942	NA	4.4146	0.0913352	7.08302	0.00139344
Solyc00g153980	0.0319531	NA	-0.221018	NA	-0.0617832	NA	-0.563025	NA	0.649276	NA	0.0438652	NA	0.173737	0.919234	5.3345	0.0216773	-0.189652	NA	0.418763	NA	0.332879	0.883856	2.53244	0.0340078
Solyc00g160020	0.409659	0.914316	1.02794	0.500113	0.500652	0.690322	1.77243	0.020154	0.916394	0.399951	0.531448	0.762523	0.728656	0.305794	4.18101	0.024341	-0.0544562	NA	0.216221	NA	0.0354468	0.978446	-1.83757	0.188134
Solyc00g160030	-0.295757	0.973767	0.218318	0.966894	0.653057	0.678217	1.79265	0.079015	-0.00914915	0.999837	-0.290775	0.931354	-0.127221	0.902579	3.13824	0.103503	0.818679	NA	0.967573	NA	0.543073	0.497387	-0.0846228	0.960418
Solyc00g160060	0.61091	0.883766	1.81646	0.212183	0.889475	0.515798	2.29435	0.013561	0.958795	0.448355	0.591322	0.762397	2.03196	0.00389975	2.98885	0.11365	0.259967	0.862412	0.864618	0.347162	0.543232	0.641501	2.02127	0.00964378
Solyc00g160110	-0.533038	NA	-0.268162	NA	0.0613573	0.976668	0.795935	0.430862	0.420206	0.865137	0.0667685	NA	-0.368259	0.746487	3.81846	0.0514276	1.04008	NA	1.17129	NA	1.35457	0.080226	1.77069	0.037453
Solyc00g160130	0.486177	0.764531	0.840387	0.37481	0.815119	0.196435	1.42448	0.00592034	0.665722	0.292899	0.321581	0.769564	0.50493	0.25199	1.1193	0.569434	0.832086	0.217153	0.847168	0.109104	0.671976	0.248329	3.57474	6.95023e-16
Solyc00g160170	-0.575869	0.765108	-0.132731	0.966894	-0.116079	0.922974	0.519858	0.484337	0.0138361	0.997035	0.439633	0.748033	0.292574	0.623289	1.19155	0.552978	0.673943	NA	0.797881	0.134884	1.04927	0.0362188	0.788253	0.215667
Solyc00g160190	-0.599337	0.727544	-0.186276	0.941336	-0.164661	0.881726	0.494955	0.488699	0.0231961	0.993374	0.409017	0.770045	0.262627	0.664289	1.1519	0.569323	0.69522	NA	0.778152	0.142586	1.02847	0.0388965	0.756128	0.234553
Solyc00g160240	-0.0405025	0.997372	0.0662485	0.97346	-0.130004	0.863602	0.177907	0.758031	0.70891	0.102997	0.329295	0.674237	0.375841	0.293202	0.864517	0.674633	0.610176	0.122785	1.04245	0.000794824	0.878331	0.00199407	-4.07198	8.76342e-05
Solyc00g160280	-0.131544	0.988999	0.392732	0.879364	-0.124069	0.932796	2.04647	0.00308299	0.138133	0.928778	-0.162566	0.933034	-0.897008	0.0941019	1.22071	0.535605	1.14158	0.0995337	0.931703	0.0984233	0.290847	0.733965	2.53309	5.51117e-07
Solyc00g160290	-0.0416852	0.999627	0.48182	0.843445	-0.0346408	0.985998	2.15446	0.00225136	0.138206	0.929237	-0.14811	0.940944	-0.896833	0.0957957	1.2207	0.53585	1.11351	0.0999908	0.903338	0.101782	0.262324	0.759366	2.55563	2.25653e-07
Solyc00g160340	-0.855767	0.792455	0.306471	0.93438	0.185015	0.915324	1.39218	0.134504	0.768373	0.668147	0.324195	0.923533	0.322505	0.751685	3.75507	0.0510827	0.82232	NA	0.910899	NA	0.420745	0.762953	1.77655	0.0522055
Solyc00g160350	-0.0418907	0.999627	0.481853	0.841969	-0.034713	0.985998	2.13607	0.00233475	0.138133	0.928778	-0.162566	0.933034	-0.897008	0.0941019	1.22071	0.535605	1.14158	0.0995337	0.931703	0.0984233	0.290847	0.733965	2.53309	5.51117e-07
Solyc00g160370	-0.0757866	0.981462	-0.0856015	0.955033	-0.137593	0.807439	-0.459637	0.216764	-0.0186525	0.986567	-0.134766	0.880922	0.421062	0.126543	-1.10169	0.566555	0.217787	0.47895	0.121926	0.655808	0.699333	0.000203133	0.783862	0.000565836
Solyc00g160380	0.0270988	1	0.651333	0.711611	0.473702	0.654676	0.6008	0.474609	0.351254	0.757552	0.179735	0.927189	0.452139	0.403747	1.70123	0.359765	0.000724688	0.999737	0.0143126	0.987212	0.752547	0.0812408	2.42111	6.22288e-10
Solyc00g160400	-0.166527	0.940589	0.21058	0.879472	-0.161659	0.813122	0.439288	0.327028	0.321897	0.736205	0.245601	0.858575	0.574561	0.202005	0.860411	0.681669	0.172409	0.818477	0.537719	0.235174	0.212232	0.747049	0.965612	0.0313825
Solyc00g160410	4.5084	0.107943	3.60132	0.290492	4.21679	0.0594895	6.1597	0.00161997	0.339895	0.974845	1.24493	0.905341	3.13787	0.310997	4.96984	0.22498	1.01986	NA	1.10244	NA	1.08422	0.722827	-2.61597	0.271871
Solyc00g160420	-0.0418619	0.999627	0.456002	0.853745	-0.110905	0.941853	2.07583	0.00297344	0.119219	0.939593	-0.162566	0.933034	-0.897017	0.094051	1.22071	0.535605	1.14172	0.0982769	0.900577	0.109875	0.270682	0.754516	2.48845	8.12229e-07
Solyc00g160460	-1.05798	NA	-1.39222	NA	-1.43356	NA	-1.24636	NA	1.93542	NA	0.391221	NA	1.86085	NA	6.89889	0.0497588	-0.559449	NA	0.417435	NA	-1.80234	NA	-0.700024	NA
Solyc00g160510	0.247432	0.979657	0.598565	0.86699	0.0403267	0.987801	0.737869	0.565961	0.897558	0.422474	0.951969	0.423201	0.964265	0.16584	2.56139	0.172121	0.614722	NA	1.02793	NA	0.754735	0.149703	0.180426	0.84863
Solyc00g160530	-1.05802	NA	-1.39227	NA	-1.43361	NA	2.44052	NA	2.2387	NA	1.00632	NA	-0.752413	NA	7.43124	0.124933	0.888315	NA	1.27414	NA	-0.880427	NA	-0.128137	0.99264
Solyc00g160560	0.105032	NA	0.394645	NA	0.314016	NA	-2.37813	NA	1.74665	NA	1.64623	NA	1.84482	NA	7.43128	0.0361637	1.33564	NA	1.153	NA	0.248114	0.923602	3.24107	0.00824798
Solyc00g160570	-0.0719558	0.983149	-0.085638	0.954991	-0.137568	0.807184	-0.45557	0.219805	-0.0186525	0.986567	-0.134766	0.880922	0.421062	0.126543	-1.10169	0.566555	0.212351	0.495924	0.119176	0.668366	0.697931	0.000241843	0.77756	0.000682633
Solyc00g171810	0.502307	0.761666	0.880692	0.359416	0.811375	0.215234	1.45636	0.00617958	0.700341	0.263335	0.328264	0.76572	0.475376	0.290023	1.20652	0.534908	0.845515	0.206464	0.827888	0.119314	0.685199	0.237231	3.59455	4.69078e-16
Solyc00g180440	0.523843	0.83965	1.18079	0.300897	0.081453	0.956208	1.71959	0.0102968	0.288839	0.856731	-0.359952	0.859067	-0.438115	0.538983	2.24766	0.225469	1.07046	NA	1.0619	NA	0.83763	0.228069	-1.2849	0.297778
Solyc00g217960	-0.505839	NA	1.00961	NA	-0.440017	0.853156	0.719183	0.66011	0.763699	0.773509	0.581477	NA	-0.542371	0.69968	4.05136	0.0579521	-0.11881	NA	0.245927	NA	-2.21777	0.101984	-1.46412	0.379756
Solyc00g230080	-0.485374	0.950722	-0.19422	NA	-0.149729	0.953748	2.03514	0.104424	-0.572475	NA	-0.27	NA	-0.873895	0.564112	4.54311	0.036572	0.452952	NA	0.261699	NA	0.153629	0.956761	4.30569	0.000164971
Solyc00g244280	0.857248	NA	0.381971	NA	-0.856545	NA	0.15442	NA	0.166768	NA	-0.550453	NA	-0.243181	NA	5.96915	0.0259789	0.249238	NA	0.188981	NA	0.0959758	NA	0.209393	NA
Solyc00g244290	-0.593615	0.885277	-0.377742	NA	-0.149238	0.935602	-0.606571	0.62126	-0.203525	0.924553	-0.23891	0.927417	0.929697	0.157854	3.9467	0.0309688	0.0616419	NA	0.0805606	NA	0.451763	0.522049	0.772719	0.26566
Solyc00g244300	0.0207023	0.998429	0.355672	0.586264	0.450887	0.204992	0.572691	0.0652939	0.403488	0.329538	0.404921	0.356591	0.90344	0.00025816	1.81399	0.141655	0.242581	0.654529	0.46147	0.20983	0.558076	0.127711	1.67714	1.75764e-07
Solyc00g254910	-1.05804	NA	0.370593	NA	-0.856545	NA	1.58326	NA	0.688434	NA	1.07156	NA	1.12938	NA	6.86805	0.0142434	0.247221	NA	-0.563764	NA	-0.349806	NA	1.88562	NA
Solyc00g277510	-0.500901	0.835255	0.121931	0.970328	-0.963799	0.234074	2.54389	5.16e-05	0.200775	0.85366	-0.580669	0.440229	-2.34513	2.28e-09	0.43072	0.772204	1.49446	0.0722601	1.66752	0.010614	-0.345262	0.72741	0.349125	0.619729
Solyc00g316530	-0.368247	NA	-0.237395	NA	-0.505272	0.762837	-0.993331	0.461299	-1.07272	0.668147	-1.16916	NA	0.274741	0.827636	3.9968	0.0513364	0.119719	NA	0.0439552	NA	0.191849	0.91401	-0.655098	0.70543
Solyc00g320430	-0.954034	NA	-0.861238	NA	-0.311178	NA	-1.15203	NA	-0.786613	NA	-0.244518	NA	0.533348	NA	5.94626	0.0230956	0.786063	NA	0.576177	NA	0.451512	0.846235	0.706514	0.715311
Solyc00g500019	0.0350292	NA	-1.22028	NA	-1.10758	0.727169	1.49364	0.510539	1.32971	NA	0.15979	NA	-3.36065	0.0542092	4.82304	0.0300881	3.92975	NA	4.14135	NA	4.04924	0.0195641	0	1
Solyc00g500020	-0.379541	0.762723	-0.0458601	0.983457	-0.899024	0.0454692	0.0850224	0.896445	-0.171133	0.817578	-0.27983	0.708421	-1.24762	2.16e-05	-1.08737	0.575786	0.60562	0.219093	0.488445	0.221093	0.443317	0.312136	2.05346	1.76748e-09
Solyc00g500021	-0.329275	NA	0.104113	NA	0.0393624	NA	2.9697	NA	-0.427332	0.95662	-0.833495	0.923604	-3.90263	0.140251	2.78079	0.430802	6.09923	NA	4.9199	NA	2.58117	0.460794	6.80805	0.00441777
Solyc00g500022	-0.0978845	0.973057	1.04727	0.0234087	-0.0932695	0.886899	1.80699	1.31e-08	0.27105	0.446492	0.16758	0.756553	-0.380324	0.0832515	-1.18424	0.529646	0.999145	0.0946688	0.913047	0.0537123	0.214816	0.771126	-1.6638	0.00125292
Solyc00g500023	0.251834	0.897069	0.425222	0.693337	0.248392	0.719974	1.40156	0.000574229	0.302567	0.718463	0.0224185	0.993775	0.137896	0.759261	0.33365	0.901553	0.868032	0.102593	0.976062	0.0195447	0.969936	0.015584	1.73932	1.41856e-05
Solyc00g500024	-1.0299	0.238448	0.429069	0.786375	-0.777701	0.245459	1.57968	0.00280626	0.164834	0.779036	-0.0967232	0.920967	-1.1044	1.16e-05	-1.16733	0.538839	0.779127	0.236006	1.12673	0.0241975	-0.221016	0.781933	0.899037	0.0692425
Solyc00g500028	2.39072	NA	1.20622	NA	0.0127725	1	2.9022	0.453711	0.0640261	NA	0.25248	NA	1.58437	0.517308	5.37833	0.0918923	0.528054	NA	1.11312	NA	2.27488	0.261607	3.5909	0.031113
Solyc00g500029	-1.05805	NA	1.52828	NA	0.54554	NA	2.3708	NA	-2.476	NA	-2.58746	NA	-1.8065	NA	5.65579	0.335712	2.08738	NA	1.93429	NA	0.855397	NA	1.45419	NA
Solyc00g500030	-0.574338	0.641454	-0.0409705	0.986698	-0.16444	0.849457	0.533346	0.336463	0.204226	0.855818	-0.166126	0.920967	-0.0965887	0.854006	1.54841	0.405156	0.672305	0.200529	0.848711	0.0347347	1.12724	0.00204522	1.15647	0.00792784
Solyc00g500031	0.212501	0.985312	-0.0162308	0.998718	-0.141795	0.948652	0.262846	0.874628	0.0557805	0.972851	0.193705	0.900385	-0.207435	0.67687	0.661499	0.768327	0.0040132	0.997406	0.714729	0.295329	0.842335	0.22544	2.34391	4.17869e-05
Solyc00g500032	-0.0366468	0.997849	0.578051	0.615076	-0.0304837	0.981182	1.95156	3.64e-05	0.823698	0.164632	0.263754	0.843134	-0.0629978	0.906285	0.649244	0.773922	1.33443	0.0435624	1.52176	0.0041815	0.69618	0.239194	-0.173454	0.824145
Solyc00g500033	-0.415508	0.943047	0.704605	NA	-0.00526393	1	0.307374	0.83368	-0.00512566	1	-0.176793	NA	-1.37264	0.287996	3.67131	0.0771688	0.976833	NA	1.04083	NA	0.519469	0.801107	-0.523432	0.796826
Solyc00g500034	-0.0127355	1	0.776519	0.236224	0.0548683	0.947229	1.29523	0.000893982	0.754933	0.00705654	0.427163	0.272036	0.0670074	0.823442	-1.25342	0.5049	0.850128	0.121175	1.13899	0.00810542	0.79708	0.0678678	-0.406019	0.418939
Solyc00g500035	-0.239532	0.897069	1.03402	0.0780413	0.0332331	0.972393	1.55145	5.88e-05	0.606582	0.160208	0.727714	0.0646907	0.730728	0.0199124	1.86878	0.135826	0.480401	0.428324	1.02573	0.0164439	0.0830669	0.915718	0.418906	0.382258
Solyc00g500036	0.433163	NA	0.916783	NA	-0.0143373	0.998148	1.50009	0.204101	0.45055	NA	0.154336	NA	-0.609269	0.710584	5.1374	0.0226515	0.0157062	NA	0.299512	NA	-0.129936	0.956706	1.44205	0.268693
Solyc00g500037	0.33581	0.824543	0.296796	0.825415	0.339896	0.591413	1.0026	0.0187492	0.494153	0.461988	0.180755	0.896755	0.236356	0.587935	0.930763	0.648389	0.610107	0.359164	0.419735	0.459069	0.996537	0.0330228	2.02564	1.1363e-05
Solyc00g500039	-0.900753	0.159045	-0.189279	0.912424	-1.4704	0.000490094	0.47192	0.353564	0.3509	0.715492	0.772269	0.255224	-0.243846	0.624209	-1.09946	0.523895	0.700588	0.406396	1.32729	0.0284261	-0.0485941	0.96796	1.00809	0.0769733
Solyc00g500040	-0.353972	0.965446	0.237678	0.966591	0.232315	0.911051	1.88911	0.0959858	1.15015	0.456891	0.842313	0.703295	1.4238	0.12417	3.42794	0.0837054	-0.837644	NA	-0.57724	NA	0.32026	0.873433	-3.32994	0.0460795
Solyc00g500041	-0.499459	0.927458	0.27866	0.948982	0.379409	0.831398	1.85379	0.0705411	0.00244206	1	-0.364702	0.920967	-0.440002	0.692577	3.4591	0.0810727	1.24806	NA	0.874371	NA	0.765502	0.574354	1.56635	0.166691
Solyc00g500042	0.382089	0.753438	1.03332	0.0780413	0.851233	0.0537996	1.58884	3.63e-05	0.731262	0.0185178	0.543715	0.13883	0.788064	0.00233994	1.84756	0.134806	0.219425	0.680468	0.253753	0.527074	0.48385	0.182915	1.31767	4.22458e-05
Solyc00g500043	0.315793	0.900449	1.2213	0.122722	0.777386	0.249261	1.77273	0.000552171	0.904106	0.243349	0.599988	0.595611	0.658524	0.240655	2.00075	0.274115	1.49225	NA	0.517469	NA	0.466413	NA	0.0207849	NA
Solyc00g500044	-0.970746	0.108859	-0.295689	0.833725	-1.55419	0.000193388	0.471579	0.352284	0.387823	0.696734	0.888719	0.183584	-0.0998941	0.859999	-0.694869	0.717335	0.615125	0.483673	1.32303	0.0300414	-0.14982	0.89101	1.03307	0.0724741
Solyc00g500046	0.332432	0.828218	0.260032	0.860998	0.34242	0.589044	0.991833	0.0206704	0.510221	0.437434	0.20539	0.874207	0.271169	0.530629	0.954593	0.637601	0.594932	0.359936	0.419855	0.448653	0.927568	0.0451523	2.08645	3.38318e-06
Solyc00g500047	-0.196684	0.917403	1.04874	0.0584176	0.0583368	0.943231	1.55423	2.74e-05	0.598694	0.143966	0.709508	0.05996	0.694231	0.0220239	1.81602	0.145977	0.503588	0.406229	1.02931	0.0170088	0.0947376	0.90468	0.386264	0.428767
Solyc00g500048	0.224223	0.874169	0.910291	0.0585912	-0.166908	0.769017	1.01739	0.00222866	0.645551	0.0220714	0.398031	0.297924	0.131537	0.627392	-1.67208	0.346987	0.916451	0.0574783	1.07096	0.00561906	0.950967	0.00949379	0.495327	0.226209
Solyc00g500049	0.228675	0.984824	1.27209	0.603985	0.255499	0.904757	3.26467	0.00197882	0.195744	0.94069	-0.31152	0.920967	-0.992996	0.274816	2.21547	0.263505	1.12839	NA	0.926532	NA	-0.137983	0.925255	-2.74627	0.0618736
Solyc00g500050	-0.61505	0.631697	1.21775	0.101603	-0.528607	0.461456	1.7776	0.000246986	0.406914	0.670547	0.289965	0.831601	-0.252109	0.628283	2.59438	0.0464282	0.589999	0.339318	0.69565	0.134884	0.196096	0.785797	2.01218	2.16416e-06
Solyc00g500051	-1.43115	0.573903	-0.301278	0.944685	-0.572678	0.735601	0.902727	0.455294	1.26	0.472022	1.01531	0.66794	0.711499	0.531436	4.16124	0.0409887	2.39977	NA	2.58114	NA	2.56316	0.00284855	3.66902	1.37772e-05
Solyc00g500052	0.00619392	1	0.195297	0.914252	0.222054	0.772612	0.876251	0.0667573	0.5776	0.380751	0.172838	0.906762	0.374665	0.394687	0.605888	0.791234	0.658261	0.186591	0.844965	0.0271025	1.33276	6.16872e-05	2.67949	3.09691e-15
Solyc00g500053	-0.0486532	NA	0.451853	NA	0.252632	0.903367	0.157619	0.933758	-0.172012	0.970986	-0.0764775	NA	-0.0253103	0.98716	4.56037	0.0335569	0.38042	NA	1.225	NA	0.641544	0.751319	1.49386	0.326422
Solyc00g500054	-0.623369	0.820751	-0.449514	0.871254	-1.06856	0.280636	2.03152	0.009772	-0.177326	0.895538	-0.43594	0.701928	-2.39545	4.04e-07	-0.446946	0.859379	1.20469	0.311977	0.89283	0.362669	-0.632533	0.605699	1.72078	0.0375788
Solyc00g500055	-0.922084	0.842288	-0.793365	0.854469	-1.93223	0.200213	-0.138806	0.948967	0.278234	0.962405	0.178576	0.985002	-2.67895	0.123681	-2.79494	0.318306	1.30307	0.788769	0.828338	0.838578	-0.6485	0.898324	-0.10032	0.995779
Solyc00g500056	-1.05409	0.280994	0.399069	0.829635	-1.35714	0.0303773	1.33458	0.0233092	0.724378	0.0747375	0.325152	0.662455	-0.482959	0.163018	1.65367	0.192353	0.737631	0.256303	1.43134	0.00411102	-0.250436	0.740238	-0.0839794	0.906749
Solyc00g500057	-0.421265	0.974387	0.100978	0.990557	-0.741831	0.776412	1.77827	0.306885	-0.222112	0.926265	-0.0611779	0.989952	-1.29108	0.136965	2.65682	0.162063	1.41831	NA	0.813269	NA	-0.408672	0.796902	1.96497	0.0338894
Solyc00g500058	-0.145035	0.888561	0.502012	0.167772	-0.375622	0.185339	0.786003	0.000530741	-0.0113281	0.989275	-0.0569997	0.9435	-0.435966	0.037171	-0.946372	0.631069	0.157652	0.752404	0.1314	0.736087	-0.350545	0.318832	1.39195	4.50132e-07
Solyc00g500059	-0.0411071	NA	1.75847	NA	-2.06081	NA	1.44161	0.551928	0.512018	NA	-0.181459	NA	0.17052	0.946219	5.00655	0.0912814	3.18065	NA	4.13431	NA	1.58459	NA	0	1
Solyc00g500061	-2.64138	NA	-0.797348	NA	-1.30126	NA	0.284658	0.896445	0.179463	NA	0.413902	NA	-1.12612	0.524513	5.12756	0.024341	0.558126	NA	0.85559	NA	0.421771	NA	1.16015	0.557824
Solyc00g500062	-0.630398	0.124393	-0.225091	0.79386	-1.46068	3.89e-08	-0.280898	0.415467	-0.480877	0.204388	-0.48007	0.221296	-1.29827	1.78e-07	-1.62204	0.365276	0.34044	0.550154	0.201007	0.688191	-0.302743	0.561556	-1.69427	0.000319887
Solyc00g500063	-0.56826	0.0212401	0.48724	0.100099	-1.16126	8.55e-11	0.974249	1.81e-07	-0.0692249	0.902825	-0.1889	0.673844	-1.13818	6.14e-11	-1.00832	0.00949653	0.462095	0.277438	0.51408	0.115299	-0.564763	0.0852033	-0.690249	0.0176844
Solyc00g500065	-0.490268	0.882194	0.155803	0.969293	-0.209849	0.886044	1.92166	0.0119925	0.230856	0.860014	-0.119226	0.955638	-1.04054	0.0575785	0.917329	0.664336	0.777349	0.470184	0.799497	0.336174	0.391412	0.733756	2.76111	4.28807e-05
Solyc00g500066	-0.280893	NA	-1.22022	NA	-0.402778	0.916565	1.8342	0.4259	1.21179	0.611778	-0.0269507	NA	-3.54766	0.039991	4.63603	0.0354595	3.92982	NA	4.27945	NA	4.20558	0.0143244	0	1
Solyc00g500067	-0.359943	0.788225	-0.0261139	0.99137	-0.879843	0.0545635	0.134587	0.827628	-0.164455	0.828555	-0.2662	0.733396	-1.22554	3.26e-05	-0.974714	0.624389	0.622471	0.18979	0.52249	0.171643	0.461103	0.268387	2.14847	7.7808e-11
Solyc00g500068	-0.329275	NA	0.104113	NA	0.0393624	NA	2.9697	NA	-0.427332	0.95662	-0.833495	0.923604	-3.90263	0.140251	2.78079	0.430802	6.09922	NA	4.96653	NA	2.58107	0.462336	6.80808	0.00452793
Solyc00g500069	-4.51854	0.798579	0.569791	0.983635	0.37138	0.976668	1.20157	0.884781	-6.7141	0.11685	-1.5428	0.877581	-0.298257	0.93496	1.41773	0.794434	1.90396	NA	1.5343	NA	2.12274	0.722293	0.546589	0.923636
Solyc00g500070	-0.0218881	1	0.989777	0.799518	0.650412	0.763312	1.83768	0.199931	0.502352	0.784202	0.000781317	1	0.518748	0.554	1.9083	0.344836	1.037	0.125077	0.998855	0.0654378	0.998038	0.0636987	1.68567	0.00164201
Solyc00g500071	-1.01943	0.242475	0.427773	0.78615	-0.772703	0.24572	1.58027	0.00260726	0.162034	0.785088	-0.0889946	0.929534	-1.09265	1.74e-05	-1.15552	0.543535	0.784366	0.227933	1.13494	0.021984	-0.197326	0.807573	0.917077	0.0614444
Solyc00g500073	-0.786639	0.909678	0.351594	0.961652	-1.07774	0.638525	1.47265	0.40876	0.299867	0.884966	-0.155092	0.960873	-1.5899	0.0394081	-0.248175	0.94501	1.19944	0.0926355	1.3016	0.0203751	0.179426	0.852179	1.14617	0.0418278
Solyc00g500074	-1.05805	NA	1.52828	NA	0.54554	NA	2.3708	NA	-0.923065	NA	-2.60031	NA	-1.81935	NA	5.64296	0.244979	2.08808	NA	1.93521	NA	1.24044	NA	1.45419	NA
Solyc00g500075	-0.493902	0.717318	0.00908182	0.997683	-0.151261	0.86092	0.576773	0.279254	0.208332	0.85366	-0.168693	0.920428	-0.0990055	0.850557	1.52213	0.415006	0.703906	0.175883	0.855032	0.0320096	1.12697	0.0018697	1.15658	0.00756799
Solyc00g500076	0.248685	0.981462	0.0192156	0.997869	-0.11691	0.958133	0.293465	0.859009	0.092291	0.949255	0.230352	0.870855	-0.176333	0.725267	0.653359	0.771985	0.0373181	0.976563	0.714942	0.301864	0.842472	0.232211	2.39457	3.22358e-05
Solyc00g500077	-0.0676812	0.995066	0.552092	0.628201	-0.0337771	0.977629	1.90756	3.36e-05	0.835745	0.156356	0.285204	0.821835	-0.0629483	0.906477	0.649286	0.773965	1.33469	0.0447647	1.52225	0.00463982	0.716146	0.234156	-0.0461451	0.970298
Solyc00g500078	-1.25403	0.771911	1.0581	0.786215	0.311249	0.902781	1.07421	0.515399	0.595067	0.850819	0.301184	0.95325	-0.989274	0.477278	2.74128	0.232469	1.66158	NA	1.93947	NA	1.16876	0.537641	-1.46792	0.462551
Solyc00g500079	-0.245371	0.893661	1.02921	0.0785091	0.0271842	0.978434	1.53878	6.52e-05	0.604498	0.15587	0.72316	0.0629215	0.722864	0.0199671	1.85591	0.138235	0.487286	0.431405	1.02698	0.0188872	0.0876269	0.913306	0.658303	0.150005
Solyc00g500080	0.623942	NA	1.08167	NA	0.445414	0.822286	1.67771	0.144528	0.513189	NA	-0.22052	NA	-0.984543	0.517079	4.76295	0.0269933	0.667932	NA	0.421465	NA	0.0528753	0.982599	1.4411	0.267906
Solyc00g500081	0.352005	0.807171	0.26918	0.852721	0.362417	0.556272	0.993897	0.0193877	0.494472	0.45882	0.17271	0.902347	0.258329	0.550636	0.930835	0.648389	0.569341	0.39338	0.377194	0.516947	0.890691	0.0618554	1.96757	1.84169e-05
Solyc00g500083	-0.930451	0.134257	-0.245474	0.872186	-1.51261	0.000302644	0.464282	0.361632	0.368749	0.706307	0.830179	0.219044	-0.170451	0.746858	-0.882419	0.625565	0.655492	0.443836	1.32452	0.028332	-0.105624	0.923098	1.00419	0.0779424
Solyc00g500084	0.268586	0.950801	0.920469	0.495055	0.256771	0.837888	1.63505	0.0149995	0.747256	0.488144	0.359577	0.854153	0.536805	0.422772	3.8792	0.0324078	-0.0208335	NA	0.29112	NA	0.08432	0.941772	0.323491	0.733573
Solyc00g500085	-0.251546	0.937985	0.0760597	0.980147	-0.269297	0.785954	1.77208	0.00105587	-0.0819242	0.970986	-0.233243	0.917776	-0.690268	0.296276	1.98993	0.283679	1.30705	NA	1.05247	NA	0.696793	0.486463	1.89561	0.0161002
Solyc00g500086	-0.49964	0.927433	0.156096	0.975397	0.266464	0.890146	1.79018	0.0818899	-0.172412	0.959606	-0.364736	0.920967	-0.44018	0.693056	3.45901	0.0813116	1.19136	NA	0.989937	NA	0.699876	0.612276	1.56419	0.161762
Solyc00g500087	0.0231162	0.999824	0.548315	0.64469	-0.142015	0.883943	1.45464	0.0028977	0.460863	0.627775	0.164089	0.931354	-0.554769	0.297235	1.06999	0.596135	0.702714	NA	0.633801	0.181307	0.532687	0.307852	0.0447727	0.972547
Solyc00g500088	0.299182	0.848366	1.00212	0.100647	0.785073	0.0907133	1.61432	4e-05	0.74252	0.0173155	0.570762	0.111739	0.808179	0.00191795	1.30763	0.302931	0.239528	0.6659	0.288997	0.4852	0.449611	0.263026	0.987912	0.00394809
Solyc00g500098	1.03144	0.681984	0.572608	NA	0.563719	0.722766	1.46238	0.153574	0.409679	0.877025	-0.2039	NA	0.346217	0.757139	3.9491	0.0463089	0.815958	NA	0.658051	NA	0.11969	0.951236	3.33485	7.48793e-05
Solyc00g500099	0.063728	0.992155	0.336466	0.74333	-0.108383	0.882507	0.752628	0.0553233	0.441754	0.579126	0.168042	0.915254	0.289484	0.534727	0.777265	0.717335	0.701258	0.205467	0.767805	0.075797	0.584408	0.217915	-2.7773	0.00339251
Solyc00g500101	-0.147991	NA	-0.489157	NA	0.427356	0.807254	1.18891	0.285505	0.0411679	0.99522	-0.128364	NA	-0.0136802	0.99244	4.57894	0.029249	1.29179	NA	1.17545	NA	0.51986	0.799409	3.58879	0.000972607
Solyc00g500102	-0.0483249	0.996002	0.0994379	0.958104	-0.103371	0.892056	0.299552	0.548461	0.711563	0.095909	0.364833	0.610971	0.390094	0.267489	0.751617	0.72353	0.64276	0.117551	1.03315	0.0013345	0.838742	0.00508751	-2.69781	9.40353e-05
Solyc00g500103	0.135265	0.981604	0.557831	0.71025	0.468765	0.588218	1.69254	0.00274746	0.462434	0.530722	0.098598	0.954668	0.354207	0.420953	0.797048	0.706841	1.13434	0.117551	1.22089	0.0309392	0.777594	0.219312	2.27556	1.05688e-05
Solyc00g500104	-0.940809	NA	-0.830015	NA	-0.813496	0.642522	-0.0865575	0.966131	-0.721047	0.794983	-0.826315	NA	-0.398256	0.76115	4.19438	0.0408148	-0.337634	NA	-0.607811	NA	-1.06729	0.375691	-1.95077	0.200712
Solyc00g500106	0.265026	0.950722	1.04689	0.381708	0.76632	0.398151	1.96762	0.00204063	0.873411	0.449278	0.522886	0.771684	0.67923	0.3526	2.85146	0.125149	0.791435	NA	1.10338	0.0576246	0.510351	0.495841	0.725618	0.309307
Solyc00g500111	-0.993999	NA	0.863231	NA	1.15191	0.687207	-1.1447	0.663382	-4.87916	0.0202181	-0.0443028	0.997712	-0.154384	0.925621	3.25269	0.170026	1.25803	NA	1.04045	NA	0.293316	0.920726	1.65971	0.325764
Solyc00g500113	0.600177	NA	1.35087	NA	0.902095	0.638651	1.55082	0.264337	0.421228	0.901479	0.245702	NA	0.0279778	0.984977	3.99233	0.0614665	0.914144	NA	1.44025	NA	0.752371	0.585546	1.6717	0.114812
Solyc00g500116	0.112183	0.972783	0.355375	0.721641	-0.0827516	0.912183	0.732383	0.0650592	0.443386	0.581052	0.173857	0.910121	0.262046	0.578741	0.790224	0.711605	0.704557	0.19081	0.773307	0.0643732	0.584809	0.199923	-2.73611	0.00374354
Solyc00g500118	-0.147991	NA	-0.489157	NA	0.427356	0.807254	1.18891	0.285505	0.0411679	0.99522	-0.128364	NA	-0.0136802	0.99244	4.57894	0.029249	1.29179	NA	1.17545	NA	0.51986	0.799409	3.58879	0.000972607
Solyc00g500119	-0.0483249	0.996002	0.0994379	0.958104	-0.103371	0.892056	0.299552	0.548461	0.707062	0.0972786	0.360337	0.618432	0.385645	0.272	0.747156	0.725583	0.64276	0.117551	1.03315	0.0013345	0.838742	0.00508751	-2.69781	9.40353e-05
Solyc00g500123	-0.49964	0.927433	0.156096	0.975397	0.266464	0.890146	1.79018	0.0818899	-0.172412	0.959606	-0.364736	0.920967	-0.44018	0.693056	3.45901	0.0813116	1.19117	NA	0.875086	NA	0.699725	0.613666	1.56454	0.162539
Solyc00g500124	0.0626269	0.995994	0.574778	0.611819	-0.0965796	0.923695	1.49599	0.00190993	0.47325	0.613352	0.180346	0.920967	-0.521401	0.330009	1.09623	0.585409	0.671554	NA	0.633042	0.167018	0.516422	0.308429	-0.134383	0.877494
Solyc00g500125	0.267826	0.869386	0.896892	0.134425	0.717086	0.111616	1.48157	8.67e-05	0.734559	0.0265204	0.577655	0.129827	0.859074	0.00146833	1.20052	0.455826	0.16529	0.7763	0.193493	0.656772	0.428247	0.268387	1.22437	0.000195821
Solyc00g500126	0.315758	0.900112	1.20295	0.130753	0.77721	0.248129	1.76423	0.000574166	0.904785	0.25483	0.630118	0.569272	0.635942	0.267282	2.03076	0.267764	0.277854	NA	0.482423	0.391247	0.406709	0.532683	-0.515159	0.549025
Solyc00g500128	0.331929	0.825705	0.259894	0.859654	0.3571	0.563744	1.00165	0.0179805	0.498141	0.455211	0.196445	0.88207	0.247256	0.570232	0.954565	0.637601	0.594942	0.359454	0.420782	0.445683	0.915867	0.0478972	1.96276	1.52573e-05
Solyc00g500129	-0.244457	0.893661	0.963093	0.100087	-0.0257187	0.979676	1.47144	0.000106494	0.632684	0.20955	0.729405	0.124088	0.689416	0.055272	-0.0343994	1	0.520745	0.35387	1.06495	0.00905851	0.0943082	0.89889	0.482795	0.30418
Solyc00g500130	-0.500898	0.835255	0.121931	0.970328	-0.963799	0.234117	2.54565	5.11e-05	0.200233	0.85366	-0.579804	0.440018	-2.34658	2.07e-09	0.429296	0.772993	1.49521	0.0720955	1.668	0.0106031	-0.345263	0.72741	0.349107	0.619725
Solyc00g500131	0.224174	0.875691	0.909191	0.0612947	-0.166901	0.769771	1.01698	0.00239159	0.645551	0.0220714	0.398031	0.297924	0.131537	0.627392	-1.67208	0.346987	0.922155	0.0550649	1.07085	0.00547021	0.950854	0.00911988	0.533471	0.185774
Solyc00g500132	0.230177	0.984753	1.27116	0.592165	0.253935	0.903367	3.13159	0.00256916	0.195744	0.94069	-0.31152	0.920967	-0.992996	0.274816	2.21547	0.263505	1.12839	NA	0.926532	NA	-0.137983	0.925255	-2.74627	0.0618736
Solyc00g500133	-0.596523	0.654118	1.23644	0.0958207	-0.509946	0.484709	1.79628	0.00021847	0.406914	0.670547	0.289965	0.831601	-0.252109	0.628283	2.59438	0.0464282	0.589999	0.339318	0.69565	0.134884	0.196096	0.785797	2.01218	2.16416e-06
Solyc00g500134	-1.43115	0.573903	-0.301278	0.944685	-0.572678	0.735601	0.902727	0.455294	1.26	0.472022	1.01531	0.66794	0.711499	0.531436	4.16124	0.0409887	1.78207	NA	1.96339	NA	1.94545	0.010694	3.05046	5.38145e-05
Solyc00g500135	0.00619392	1	0.195297	0.914252	0.222054	0.772612	0.876251	0.0667573	0.5776	0.380751	0.172838	0.906762	0.374665	0.394687	0.605888	0.791234	0.658227	0.186194	0.844929	0.0271025	1.32888	6.4354e-05	2.68972	2.19967e-15
Solyc00g500136	-0.609896	0.824643	-0.447478	0.871248	-1.08958	0.263859	2.02874	0.00913776	-0.15166	0.9168	-0.447327	0.697876	-2.39549	7.29e-07	-0.370623	0.890543	1.21366	0.300303	0.894961	0.352227	-0.608847	0.61633	1.66386	0.0420755
Solyc00g500137	-0.923151	0.842288	-0.794431	0.854047	-1.93338	0.199809	-0.140711	0.948572	0.278877	0.962405	0.179218	0.984934	-2.6783	0.123755	-2.7943	0.318411	1.3	0.789539	0.826022	0.839153	-0.657176	0.896348	-0.104578	0.994542
Solyc00g500138	-1.05409	0.280994	0.399069	0.829635	-1.35714	0.0303773	1.33458	0.0233092	0.724268	0.073968	0.325054	0.661438	-0.473047	0.170605	1.65356	0.192303	0.737662	0.257527	1.43137	0.00411339	-0.25328	0.736835	-0.101877	0.88075
Solyc00g500139	-1.21099	0.856785	0.335199	NA	-0.897558	0.741865	1.67866	0.36872	-0.206147	0.954405	-0.0226166	NA	-0.601229	0.621215	3.67778	0.0719576	1.41323	NA	0.351415	NA	-1.16524	0.570451	1.9354	0.171308
Solyc00g500140	-0.965111	0.314939	1.15091	0.18816	-0.608691	0.419982	1.86853	0.000500047	0.121399	0.933931	0.347393	0.767668	0.0126053	0.982088	1.1932	0.39057	0.28889	0.775648	0.583969	0.379503	-0.336038	0.705903	0.388478	0.549171
Solyc00g500141	-1.55882	0.735991	2.04526	0.4003	0.492033	0.839552	2.47526	0.0763144	0.519531	0.88781	0.825038	0.828857	0.0678867	0.966798	3.40681	0.14262	0.259648	NA	-1.08204	NA	-0.0259649	0.995569	-1.81096	0.431682
Solyc00g500144	-0.0310157	NA	1.58623	NA	-1.01666	NA	1.03269	0.659721	0.345498	NA	0.0189274	NA	0.302959	0.904892	5.34814	0.0708738	2.98977	NA	3.43949	NA	1.57686	NA	0	NA
Solyc00g500147	0.699545	NA	0.198364	NA	0.23616	0.908871	0.39622	0.798725	0.46885	NA	0.282836	NA	0.180414	0.920378	5.14904	0.029226	-0.225228	NA	0.211284	NA	0.939115	0.605039	1.42837	0.369166
Solyc00g500149	1.14585	NA	1.52176	NA	1.0174	NA	1.29683	NA	1.23817	NA	1.31523	NA	1.27725	NA	7.4313	0.0174489	1.49463	NA	1.12265	NA	1.69267	NA	3.13941	NA
Solyc00g500152	0.0925034	0.981462	1.10924	0.0254091	0.105669	0.886899	1.67763	1.23e-06	0.382936	0.55596	0.484256	0.434806	0.271224	0.479128	3.38319	0.00937379	0.608899	0.262026	0.959609	0.0168629	0.00172078	0.999007	0.911999	0.0483833
Solyc00g500153	0.00925594	NA	0.760096	NA	0.238684	0.934596	1.35991	0.392902	-0.0241868	NA	0.258691	NA	0.44752	0.812323	5.66611	0.0228608	0.227188	NA	0.887876	NA	0.00860768	NA	1.17757	NA
Solyc00g500154	1.61086	NA	3.18941	NA	2.45247	0.232578	3.67088	0.0235124	0.87196	NA	0.556185	NA	-0.706286	NA	6.07184	0.0228927	1.1206	NA	1.20959	NA	0.184232	NA	0.757234	NA
Solyc00g500155	0.368041	0.950017	1.23923	NA	0.790988	0.560613	2.27662	0.00844859	0.778616	0.675661	0.473723	0.87385	0.540639	0.588279	3.76287	0.0527151	1.10099	NA	1.28863	NA	1.05654	0.279114	3.2816	1.26297e-05
Solyc00g500156	0.340505	0.914316	0.515652	0.78615	0.143163	0.912183	1.08901	0.113594	0.245493	0.903684	0.155666	0.957234	0.28762	0.713141	2.71917	0.143685	0.610207	NA	0.759959	NA	0.867733	0.173034	1.44664	0.0303645
Solyc00g500157	0.197688	0.967646	0.54415	0.771388	0.0321928	0.985541	0.712631	0.351871	-0.063882	0.932662	-0.138007	0.847168	-0.31183	0.208432	-1.56127	0.383419	0.0490521	0.946789	-0.0607131	0.915688	-0.15169	0.790825	0.376701	0.33968
Solyc00g500158	1.41794	NA	0.0758145	NA	0.792029	0.659243	0.677366	0.656247	0.416283	0.901836	0.411155	NA	0.487347	0.707799	4.76638	0.0243145	0.211907	NA	0.14993	NA	1.4548	0.190634	3.02171	0.00139112
Solyc00g500167	0.631884	NA	1.70343	NA	1.15692	0.649095	1.29217	0.526798	0.0829169	0.988317	-0.369369	NA	-1.07609	0.523618	4.31307	0.0640685	0.617015	NA	1.12772	NA	0.911823	0.434447	-0.269952	0.89518
Solyc00g500168	-0.8653	0.58477	-0.408811	0.853326	-0.409159	0.68733	0.0842332	0.93781	0.207989	0.914082	-0.271308	0.908673	-0.432246	0.557163	2.14469	0.251758	0.128303	NA	0.414677	0.455828	0.0106004	0.991719	1.20908	0.0183777
Solyc00g500169	0.407582	0.899556	0.0540056	0.988516	0.164361	0.905662	0.981043	0.203007	0.302638	0.872872	-0.154542	0.958918	0.613201	0.404649	4.10018	0.0274711	0.829875	NA	0.579695	0.532574	-0.0760605	0.961422	2.49439	0.000429525
Solyc00g500170	0.116208	0.994861	-0.354715	0.91645	-0.059125	0.97669	-0.276648	0.826995	0.753257	0.737122	0.28968	0.943019	0.841375	0.448753	-2.54422	0.238508	0.165505	0.938357	0.633995	0.63273	0.688755	0.645034	-1.072	0.308194
Solyc00g500171	-0.324461	NA	-0.635133	NA	0.187978	NA	-0.156115	0.946136	0.486908	NA	-0.00457378	NA	0.589713	0.719268	5.57955	0.0194975	0.527464	NA	-0.358658	NA	0.100469	0.969993	2.35704	0.0640676
Solyc00g500172	-0.338132	NA	0.358404	NA	1.16784	0.629301	2.53982	0.113652	0.51202	NA	-0.228232	NA	-0.606504	0.719225	5.13879	0.023564	1.15462	NA	1.10615	NA	-0.110087	0.967862	3.17381	0.00484661
Solyc00g500173	0.989936	0.731164	0.165049	0.97346	0.582493	0.724826	1.82709	0.0808748	0.699077	0.672775	0.341336	0.906112	-0.0836223	0.93435	3.36517	0.0757932	1.20244	NA	1.21358	0.132117	0.646397	0.532883	3.31317	1.64575e-06
Solyc00g500181	-0.274241	NA	-0.273118	NA	-0.586055	0.781397	0.272999	0.884489	-0.150367	0.972284	0.109456	NA	0.0708526	0.959213	4.38758	0.033771	-0.209812	NA	-0.289508	NA	-1.36312	0.103838	-2.69875	0.0552212
Solyc00g500183	2.84657	NA	0	NA	3.70076	0.659898	4.33982	0.521604	3.18669	0.706278	2.68872	NA	5.04583	0.221304	0	1	4.95673	NA	5.6639	NA	3.47604	0.440427	7.95894	0.0130786
Solyc00g500184	1.16581	NA	1.4473	NA	1.88904	0.680851	2.1447	0.556614	1.03667	0.86828	0.708066	NA	0.41946	0.884192	5.03738	0.133289	0.0214632	0.99392	0.611353	0.751475	0.491033	0.840243	4.59887	0.000279256
Solyc00g500185	2.01044	NA	2.49714	NA	2.91443	NA	3.24799	0.629015	0.329019	NA	-1.84039	NA	0.018847	0.99451	4.6386	0.150241	0.026789	NA	-0.582728	NA	-1.04677	0.633608	3.82529	0.00408535
Solyc00g500186	0.192557	0.820751	0.421161	0.321843	0.0944278	0.82281	1.08144	2.1e-06	0.47205	0.0923668	0.172723	0.760533	0.11194	0.646634	-0.108253	0.971735	0.453037	0.225714	0.687357	0.015776	0.19873	0.614413	0.317553	0.298867
Solyc00g500187	0.396013	0.947457	1.65194	0.371073	1.55303	0.204194	2.57888	0.0118145	1.99097	0.000472794	0.898943	0.301464	1.90409	0.000244512	0.00415782	1	0.266561	0.819329	1.54575	0.0206983	1.28296	0.0577155	1.68067	0.00604765
Solyc00g500188	-0.324461	NA	-0.635133	NA	0.187978	NA	-0.156115	0.946136	0.486908	NA	-0.00457378	NA	0.589713	0.719268	5.57955	0.0194975	0.527464	NA	-0.358658	NA	0.100469	0.969993	2.35704	0.0640676
Solyc00g500189	-0.338132	NA	0.358404	NA	1.16784	0.629301	2.53982	0.113652	0.710366	NA	-0.0313933	NA	-0.409182	0.81874	5.33572	0.0224709	1.15462	NA	1.10615	NA	-0.110087	0.967862	3.17381	0.00484661
Solyc00g500190	-0.0599426	NA	-0.170241	NA	-1.03337	NA	-0.0148172	1	-0.293714	NA	-1.05903	NA	0.33932	NA	5.99393	0.0620124	0.190163	NA	0.113797	NA	-0.940718	NA	0.131311	NA
Solyc00g500191	0.312999	0.839001	1.00036	0.108453	0.820845	0.0786299	1.61648	5.29e-05	0.76698	0.011818	0.569909	0.11042	0.805481	0.00189266	1.32113	0.296823	0.202061	0.729733	0.261915	0.542435	0.416103	0.317812	0.914815	0.00869026
Solyc00g500192	0.104163	0.985544	0.590662	0.606603	-0.0783345	0.941853	1.53593	0.0017501	0.473241	0.611105	0.190297	0.915415	-0.521375	0.328766	1.09625	0.58539	0.687771	NA	0.633061	0.167201	0.516407	0.308869	-0.13425	0.877589
Solyc00g500193	-0.498318	0.930142	0.263366	0.956195	0.267099	0.892473	1.92269	0.0657606	-0.302574	0.918005	-0.418415	0.903941	-0.493683	0.652437	3.4054	0.0858456	1.24808	NA	0.874387	NA	0.698983	0.6189	1.56631	0.166604
Solyc00g500195	0.632817	NA	1.42984	NA	0.840396	0.716765	3.16789	0.0181091	0.599781	NA	0.908912	NA	0.0570235	0.977108	5.51706	0.025469	1.76221	NA	1.98889	NA	1.40331	0.522327	3.86742	0.00877329
Solyc00g500196	-0.0331449	0.999824	0.436164	0.875152	0.185663	0.901519	2.25926	0.00285962	0.425912	0.731077	0.193845	0.931354	-0.318911	0.624488	1.86963	0.316514	1.19202	0.49269	0.763665	0.611	-0.238525	0.914333	2.34797	0.0367859
Solyc00g500198	0.324088	0.834791	0.24244	0.870352	0.332465	0.597818	0.981146	0.020783	0.443436	0.531729	0.121041	0.940262	0.195664	0.658022	0.879056	0.671273	0.610141	0.353551	0.419716	0.455661	0.915741	0.0528993	2.02361	9.77119e-06
Solyc00g500199	-0.254426	0.885851	0.963095	0.100087	-0.0257199	0.979676	1.47144	0.000106875	0.629113	0.213804	0.72632	0.127716	0.68945	0.0554074	-0.0343626	1	0.520678	0.353551	1.06236	0.00910367	0.0864675	0.90817	0.482907	0.303395
Solyc00g500200	-0.486216	0.845347	0.120791	0.97082	-0.948274	0.24971	2.55946	5.5e-05	0.188728	0.863081	-0.584931	0.43404	-2.36652	1.25e-09	0.409395	0.785644	1.49929	0.078564	1.66716	0.0132793	-0.348095	0.735862	0.505463	0.467447
Solyc00g500201	0.227402	0.870321	0.916846	0.0571079	-0.156973	0.78412	1.02423	0.0021137	0.638694	0.0239848	0.397006	0.298739	0.123127	0.650848	-1.68631	0.342246	0.907826	0.0535403	1.06292	0.00505958	0.939466	0.00839127	0.467718	0.245545
Solyc00g500202	0.230177	0.984753	1.27116	0.592165	0.253935	0.903367	3.13159	0.00256916	0.195744	0.94069	-0.31152	0.920967	-0.992996	0.274816	2.21547	0.263505	1.12839	NA	0.926532	NA	-0.137983	0.925255	-2.74627	0.0618736
Solyc00g500203	-0.596465	0.653158	1.23638	0.0952763	-0.509988	0.483852	1.80039	0.000205838	0.406076	0.671662	0.284351	0.8374	-0.257722	0.620332	2.58877	0.0468307	0.589079	0.334832	0.702881	0.125097	0.195423	0.783933	2.05252	9.54462e-07
Solyc00g500204	-1.43484	0.581789	-0.30213	0.945928	-0.504373	0.774729	0.973666	0.423116	1.0437	0.590967	0.798364	0.764365	0.494016	0.672963	3.94387	0.0528232	1.81729	NA	1.96039	NA	1.97044	0.0120915	3.19362	2.93157e-05
Solyc00g500205	0.0374466	0.997489	0.223425	0.898913	0.229248	0.76824	0.884454	0.0678273	0.576181	0.379805	0.190034	0.894369	0.39057	0.371008	0.598099	0.794391	0.640099	0.192562	0.826787	0.0280754	1.33246	4.58082e-05	2.65968	2.03392e-15
Solyc00g500206	-0.609898	0.824643	-0.447478	0.871248	-1.08958	0.263859	2.03199	0.0089955	-0.15166	0.9168	-0.447327	0.697876	-2.39549	7.29e-07	-0.370623	0.890543	1.21366	0.300303	0.894961	0.352227	-0.608847	0.61633	1.66386	0.0420755
Solyc00g500207	-0.852344	0.866075	-0.76116	0.862608	-1.90973	0.209852	-0.165145	0.939222	0.274333	0.963339	0.165154	0.986458	-2.6891	0.124194	-2.86565	0.305622	1.28235	0.792707	0.817203	0.842284	-0.68095	0.893596	-0.055339	1
Solyc00g500208	-1.05392	0.274841	0.409144	0.821331	-1.33517	0.0323244	1.35598	0.019865	0.730387	0.0722698	0.32068	0.670301	-0.493041	0.155125	1.64362	0.195168	0.741906	0.260282	1.43378	0.00431771	-0.256494	0.735862	-0.040954	0.965833
Solyc00g500209	-0.459049	0.969547	0.0439294	0.99651	-0.8703	0.730026	1.75978	0.309616	-0.160276	0.947964	0.00568435	0.999092	-1.32349	0.121575	2.6246	0.166234	1.37643	NA	0.778686	NA	-0.405585	0.802043	2.07928	0.0248674
Solyc00g500210	-0.136499	0.898832	0.50905	0.160718	-0.37367	0.188675	0.78855	0.000508337	-0.0102985	0.990796	-0.0581241	0.942903	-0.438407	0.0363166	-0.951294	0.62873	0.156391	0.755697	0.130993	0.737875	-0.348791	0.324622	1.39234	4.92649e-07
Solyc00g500211	-0.0411071	NA	1.75847	NA	-2.06081	NA	1.44161	0.551928	0.372459	NA	-0.321115	NA	0.0309809	0.990791	4.86708	0.101379	3.18065	NA	4.13431	NA	1.58459	NA	0	1
Solyc00g500224	0.14775	0.957176	0.388204	0.723418	0.252272	0.705523	0.891995	0.0366078	0.21499	0.830559	0.0785029	0.963561	-0.0435674	0.930447	0.126751	0.982354	0.575542	0.284802	0.732773	0.0709811	0.70285	0.0871812	1.5599	5.38498e-05
Solyc00g500225	1.13397	0.768621	2.1864	0.290846	1.57712	0.323948	2.04248	0.124785	1.37864	0.262582	0.927401	0.607493	1.28799	0.134339	3.50302	0.0689519	0.812789	NA	1.09098	0.0770119	0.289645	0.767043	2.99478	3.39856e-08
Solyc00g500226	0.179386	0.994861	0.59852	0.90646	0.0599392	0.986108	0.359549	0.859252	0.86691	0.443564	0.90305	0.456015	0.957974	0.166721	2.53078	0.177086	0.482321	NA	0.895443	NA	0.642821	0.224808	0.0486525	0.974763
Solyc00g500227	-0.979346	NA	-0.516402	NA	-0.585419	0.785538	0.274803	0.885489	-0.150367	0.972284	0.109456	NA	0.0708526	0.959213	4.38758	0.033771	-0.289292	NA	-0.390974	NA	-1.22974	0.172658	-2.56557	0.0723815
Solyc00g500228	-0.0742974	0.984753	0.0926977	0.955521	0.0166316	0.985998	0.886833	0.014244	0.404112	0.344231	0.26832	0.67014	0.473498	0.0893604	-0.507554	0.827432	0.615683	0.29448	0.806084	0.0674524	0.233564	0.723498	0.807798	0.0533542
Solyc00g500237	-0.314237	NA	0.845375	NA	1.144	0.84041	0.587912	0.909968	0.948118	0.917409	-0.164736	0.993775	-0.888774	0.805113	3.64282	0.408433	5.90003	NA	6.08481	0.0113829	5.7506	0.0115239	7.73688	0.000192108
Solyc00g500238	0	NA	0	NA	2.04961	NA	0	NA	2.43815	0.738899	-2.65249	NA	1.63115	0.665821	5.59078	0.22343	0.954548	NA	-1.72967	NA	0.0694189	0.988561	-2.59156	0.336245
Solyc00g500240	0.0822329	NA	0.781916	NA	1.14611	0.556351	1.4323	0.351081	0.362783	NA	0.178537	NA	1.0664	0.448137	5.19622	0.0228927	1.00048	NA	0.782623	NA	0.311323	0.866862	3.60087	4.01881e-05
Solyc00g500241	0.16433	0.94779	0.404502	0.71008	0.274247	0.679767	0.909243	0.0345733	0.208521	0.838033	0.0698511	0.969037	-0.0517221	0.917254	0.11255	0.988154	0.604232	0.261301	0.764239	0.0596493	0.733077	0.0729481	1.57008	5.2527e-05
Solyc00g500242	-0.712937	0.802268	0.603617	0.77664	0.347548	0.785688	1.79516	0.012993	0.72876	0.583778	0.554127	0.762064	0.542999	0.480016	2.93924	0.113936	0.615072	NA	0.965206	0.212778	0.096174	0.947248	1.8724	0.00890171
Solyc00g500244	-0.14794	NA	-0.490026	NA	0.333459	0.855411	1.18754	0.280397	0.0411679	0.99522	-0.128364	NA	-0.0136802	0.99244	4.57894	0.029249	1.29233	NA	1.17455	NA	0.519633	0.793982	3.32227	0.00214142
Solyc00g500245	0.404229	0.529276	0.781763	0.0753382	0.381906	0.329728	0.808362	0.00794132	0.581981	0.0363986	0.459247	0.153273	0.861216	7.19e-05	0.226199	0.928351	0.402325	0.374007	0.850989	0.00979816	0.652629	0.0469708	2.02821	4.69721e-12
Solyc00g500249	0.870222	0.674624	0.760609	0.71025	0.839791	0.439995	0.911416	0.324661	0.788223	0.540676	0.146008	0.962269	0.645733	0.394599	2.33599	0.220704	0.834061	0.136873	0.620759	0.183677	0.856356	0.0489104	1.1845	0.0149725
Solyc00g500250	0.110744	0.935731	0.16621	0.851933	-0.0809051	0.86394	0.553826	0.0393112	0.269744	0.566494	0.158189	0.830837	0.0705403	0.811768	-0.161689	0.909609	0.352	0.342056	0.579075	0.0316655	0.193121	0.601814	0.128702	0.675457
Solyc00g500251	0.36497	0.956558	1.64348	0.386948	1.55706	0.212552	2.56086	0.0141814	2.02003	0.000351002	0.917949	0.280131	1.93005	0.000186625	0.0378584	1	0.246548	0.834004	1.54456	0.0205086	1.28671	0.0559207	1.62387	0.00801482
Solyc00g500252	-0.324461	NA	-0.635133	NA	0.187978	NA	-0.156115	0.946136	0.486908	NA	-0.00457378	NA	0.589713	0.719268	5.57955	0.0194975	0.527464	NA	-0.358658	NA	0.100469	0.969993	2.35704	0.0640676
Solyc00g500253	-0.338132	NA	0.358404	NA	1.16784	0.629301	2.53982	0.113652	0.710366	NA	-0.0313933	NA	-0.409182	0.81874	5.33572	0.0224709	1.15462	NA	1.10615	NA	-0.110087	0.967862	3.17381	0.00484661
Solyc00g500256	0.177021	0.995066	0.880731	0.83127	1.02092	0.594371	1.72124	0.229467	-0.95211	0.585925	0.334428	0.920293	0.377931	0.70104	2.32949	0.248147	1.08358	NA	0.968571	0.461879	1.68538	0.164941	2.57582	0.0147874
Solyc00g500260	0.154039	0.879065	0.401716	0.293673	0.427836	0.0972306	0.953666	4.81e-06	0.297291	0.62352	0.211122	0.807447	0.638487	0.0367984	0.0958901	0.993739	0.32311	0.622657	0.452779	0.338312	0.41741	0.430173	1.54055	0.000134558
Solyc00g500261	0.850979	0.91644	3.41089	0.164781	3.02868	0.105038	3.19206	0.0607472	1.80827	0.159378	1.34699	0.429698	1.78739	0.062128	4.1014	0.0402919	0.510706	NA	0.994862	0.33392	0.416475	0.779447	3.19589	0.000118472
Solyc00g500262	0.209564	0.992444	0.598525	0.90646	0.0599436	0.986108	0.359558	0.859252	0.866297	0.441081	0.942747	0.422422	0.957489	0.164368	2.53031	0.176502	0.509473	NA	0.910454	NA	0.642834	0.225282	0.0486025	0.974763
Solyc00g500263	-1.03587	NA	-0.658208	NA	-0.714887	0.640957	0.0690063	0.970211	-0.518445	0.820753	-0.347261	0.920428	-0.0326375	0.975959	4.98595	0.01214	-0.292709	NA	-0.599267	NA	-1.36159	0.139522	-2.56657	0.0740213
Solyc00g500271	1.03144	0.681984	0.572608	NA	0.563719	0.722766	1.46238	0.153574	0.409679	0.877025	-0.2039	NA	0.346217	0.757139	3.9491	0.0463089	0.815958	NA	0.658051	NA	0.11969	0.951236	3.33485	7.48793e-05
Solyc00g500272	0.0634858	0.992155	0.33641	0.742224	-0.10837	0.881901	0.743892	0.0579301	0.441754	0.579126	0.168042	0.915254	0.289484	0.534727	0.777265	0.717335	0.701258	0.205467	0.767805	0.075797	0.584408	0.217915	-2.7773	0.00339251
Solyc00g500275	-0.147991	NA	-0.489157	NA	0.427356	0.807254	1.18891	0.285505	0.0411679	0.99522	-0.128364	NA	-0.0136802	0.99244	4.57894	0.029249	1.29134	NA	1.17619	NA	0.520049	0.804438	3.83236	0.000479707
Solyc00g500276	-0.00712802	1	0.0992271	0.960733	-0.142105	0.848218	0.260817	0.625752	0.689078	0.106305	0.367988	0.597374	0.354064	0.311963	0.622357	0.780817	0.644615	0.103543	1.00816	0.00130131	0.836587	0.00380362	-2.77073	5.51501e-05
Solyc00g500277	-0.586444	0.859118	0.603671	0.777313	0.434973	0.722691	1.79526	0.0131733	0.793983	0.515366	0.658379	0.681427	0.583086	0.432199	2.93814	0.111379	0.628027	NA	0.970371	0.21505	0.183056	0.892177	1.84138	0.0110721
Solyc00g500278	2.21681	0.109006	3.01219	0.0231059	0.809279	0.585366	1.80169	0.08898	1.44266	0.049974	0.595136	0.677136	0.577438	0.381213	1.97262	0.293813	0.277794	NA	0.48236	0.39116	0.442332	0.483556	-0.515335	0.54874
Solyc00g500279	-1.05408	0.8845	0.973504	0.859654	1.01219	0.686562	1.9762	0.270981	0.65326	0.70236	0.553258	0.808749	0.996814	0.232386	3.16886	0.0976387	-0.207483	NA	0.0862415	NA	-0.0834255	0.969308	-0.544347	0.74017
Solyc00g500280	-0.0771646	0.997489	-0.427648	0.916586	-1.48229	0.264719	-0.00166881	1	0.39242	0.819233	-0.218387	0.94035	-0.822704	0.296298	1.75274	0.375239	1.05856	NA	1.01404	NA	0.0320233	0.990921	-2.90944	0.108017
Solyc00g500286	-1.05804	NA	0.370593	NA	-0.856545	NA	1.58326	NA	0.688434	NA	1.07156	NA	1.12938	NA	6.86805	0.0142434	0.247221	NA	-0.563764	NA	-0.349806	NA	1.88562	NA
Solyc00g500290	0.061353	0.993114	0.176124	0.911539	0.221874	0.735002	0.965619	0.0169522	0.394543	0.469068	0.0221988	0.991018	0.141836	0.691942	0.474738	0.842585	0.785855	0.070687	0.878829	0.0103617	1.24035	3.68965e-05	2.12993	1.36579e-11
Solyc00g500291	-1.43523	0.583251	-0.13078	0.980715	-0.504338	0.775076	0.97367	0.42421	1.09459	0.554539	0.802846	0.760319	0.55795	0.621844	3.94865	0.0512582	1.81853	NA	1.98675	NA	1.94322	0.0126961	3.18976	2.55639e-05
Solyc00g500292	-0.646512	0.584232	1.19546	0.10084	-0.547658	0.4303	1.75865	0.000211432	0.424221	0.651114	0.300164	0.822034	-0.245089	0.638136	2.59427	0.0463949	0.582024	0.337873	0.700107	0.124153	0.188956	0.79115	2.03557	1.03626e-06
Solyc00g500293	0.198049	0.988257	1.31957	0.557918	0.201395	0.924637	3.13931	0.00217279	0.0800765	0.973072	-0.520012	0.762064	-1.05959	0.140653	1.86808	0.328241	1.2209	NA	1.12751	NA	0.0349785	0.982501	-2.86245	0.0488392
Solyc00g500294	0.0567173	0.994132	1.08569	0.0467856	0.0397844	0.961524	0.968547	0.0139474	0.306431	0.566494	0.271851	0.686822	0.378183	0.206308	-0.65974	0.718948	0.250138	0.592657	0.290076	0.407986	0.248718	0.542683	0.0671229	0.877589
Solyc00g500295	0.296181	0.838819	0.867725	0.153812	-0.240587	0.703915	1.00437	0.011463	0.679546	0.0686517	0.394981	0.469723	-0.0116438	0.975036	-1.04294	0.593735	1.09295	0.0447647	1.24063	0.00439612	1.10097	0.00671092	0.62318	0.173782
Solyc00g500296	-0.478128	0.848366	0.131179	0.969687	-0.954261	0.243	2.56246	4.86e-05	0.202558	0.851914	-0.578988	0.443956	-2.35037	2.26e-09	0.433396	0.770459	1.50012	0.0722601	1.67208	0.0109016	-0.34035	0.734916	0.377742	0.590427
Solyc00g500297	-0.240317	0.897069	1.04109	0.0761337	0.0422918	0.961188	1.55171	6.16e-05	0.595021	0.162164	0.713282	0.0659864	0.715306	0.0205982	1.85046	0.139104	0.484733	0.424674	1.02578	0.0165685	0.0884782	0.910123	0.41877	0.382988
Solyc00g500298	0.433163	NA	0.916783	NA	-0.0143373	0.998148	1.50009	0.204101	0.45055	NA	0.154336	NA	-0.609269	0.710584	5.1374	0.0226515	0.0157062	NA	0.299512	NA	-0.129936	0.956706	1.44205	0.268693
Solyc00g500299	-0.140463	NA	-0.233772	NA	0.878816	NA	1.50101	0.591206	2.41338	NA	0.835017	NA	-0.7524	NA	7.43127	0.0710753	0.748667	NA	0.388636	NA	0.515255	NA	2.3751	NA
Solyc00g500301	-0.95768	0.118964	-0.288962	0.841119	-1.54195	0.000232003	0.470302	0.355433	0.376333	0.705614	0.864454	0.200078	-0.134949	0.806497	-0.778313	0.677249	0.628082	0.474398	1.32485	0.0303255	-0.129788	0.907577	1.02777	0.0749872
Solyc00g500302	0.834162	0.67491	0.676618	0.744804	0.905276	0.367721	2.04356	0.00639772	0.748901	0.381181	0.221021	0.909278	-0.408785	0.505623	2.74238	0.126544	1.21479	0.177194	1.20836	0.0876391	0.597705	0.509275	3.33645	6.21715e-08
Solyc00g500303	0.423156	0.932126	1.67169	0.251666	0.702567	0.619437	2.18256	0.0156706	0.945075	0.463851	0.578476	0.770045	1.99462	0.00507064	2.95166	0.120058	0.24094	0.879854	0.900509	0.341246	0.524407	0.670984	2.29588	0.00365764
Solyc00g500310	-0.0909345	NA	-0.209126	NA	0.146741	0.950077	0.941602	0.473816	0.332841	NA	0.0960479	NA	0.346921	0.831325	5.27972	0.0226235	1.15175	NA	0.921633	NA	0.326905	0.894111	3.46765	0.00278874
Solyc00g500311	-0.10886	0.998307	1.43323	NA	1.29604	0.542908	2.17854	0.171163	0.617875	0.830468	0.911181	0.76153	0.857093	0.497555	3.89636	0.0702977	0.679436	NA	0.847334	NA	0.187777	0.911491	1.98882	0.02605
Solyc00g500312	0.12958	0.909191	0.404019	0.304221	0.322233	0.272493	0.896925	3.14e-05	0.270606	0.678495	0.18595	0.84589	0.653411	0.0353527	0.239976	0.937111	0.278926	0.442545	0.457083	0.0755784	0.387263	0.151344	0.879467	0.00233942
Solyc00g500313	0.117589	NA	0.0227308	NA	0.246907	0.90471	-0.0182412	1	0.840198	0.724035	-0.162958	NA	0.573491	0.643735	4.62355	0.0274737	0.494481	NA	0.49721	NA	1.1351	0.225295	1.41623	0.16232
Solyc00g500314	-0.181172	0.997372	0.352697	0.971617	1.74722	0.530734	3.16363	0.128477	-0.0527344	0.993506	0.233515	0.965093	-0.547566	0.708883	3.64391	0.102543	1.61032	NA	0.557338	NA	0.286639	0.910123	3.24664	0.00968086
Solyc00g500315	-3.92349	NA	-4.25773	NA	-0.521222	NA	-2.39312	0.703314	-1.65876	0.802214	-2.2141	NA	-2.10985	0.494491	3.38768	0.40013	4.42701	NA	2.52103	NA	5.01222	0.170904	0	1
Solyc00g500316	-0.287962	0.986165	0.00347747	NA	-0.116291	0.973252	-0.503855	0.815759	-0.0505723	0.986567	-0.177892	0.953823	0.906123	0.209881	2.90012	0.119717	0.167216	NA	0.146901	NA	0.510605	0.419422	0.850815	0.18938
Solyc00g500317	1.03144	0.681984	0.572608	NA	0.563719	0.722766	1.46238	0.153574	0.409679	0.877025	-0.2039	NA	0.346217	0.757139	3.9491	0.0463089	0.815562	NA	0.657406	NA	0.119414	0.950864	3.38583	4.66594e-05
Solyc00g500318	0.0634858	0.992155	0.33641	0.742224	-0.10837	0.881901	0.743892	0.0579301	0.451021	0.568458	0.168117	0.915415	0.289506	0.535806	0.77727	0.717335	0.701273	0.205349	0.773468	0.0730731	0.584409	0.217244	-2.77734	0.00338799
Solyc00g500319	0.132605	0.974709	0.301908	0.859654	0.340696	0.654674	1.00756	0.0461103	0.672504	0.378976	0.230705	0.888385	0.453206	0.374119	1.02317	0.615222	0.751429	0.146559	0.912025	0.0235672	1.45231	3.12359e-05	2.51984	6.0551e-12
Solyc00g500320	-1.43115	0.573903	-0.301278	0.944685	-0.572678	0.735601	0.902727	0.455294	1.17275	0.515185	0.880246	0.733955	0.624153	0.583608	4.0739	0.0450556	1.78233	NA	1.9636	NA	1.91637	0.0121426	3.05003	5.22943e-05
Solyc00g500321	0.423612	NA	4.47003	NA	1.95188	0.57838	3.96892	0.110287	0.454928	0.899116	0.356478	0.942903	-0.198198	0.897624	3.59093	0.108863	4.52612	NA	4.70363	NA	3.77404	0.0940077	5.55598	0.0045952
Solyc00g500322	-0.25929	0.906798	1.27036	0.0520182	-0.628237	0.305393	2.07513	1.88e-06	0.62839	0.282221	0.474319	0.53272	-0.552726	0.190308	1.08911	0.580721	1.13539	0.0862223	1.33036	0.0108797	0.240058	0.774271	0.802806	0.165961
Solyc00g500323	-0.449448	0.663128	1.105	0.0450732	-0.587774	0.2348	1.59624	2.13e-05	0.266345	0.730395	0.177321	0.880422	-0.490016	0.191513	1.46592	0.254972	0.602303	0.276865	0.616876	0.151265	0.146973	0.831504	2.12587	2.04292e-08
Solyc00g500324	0.233311	0.914868	1.08674	0.111406	0.743247	0.173605	1.69939	0.000109042	0.767248	0.10762	0.620708	0.270456	0.826186	0.0236726	1.98616	0.197708	0.204196	0.785347	0.214004	0.705518	0.230275	0.726612	0.111705	0.863684
Solyc00g500325	-0.971709	0.108859	-0.29599	0.833725	-1.55395	0.000197385	0.47071	0.354079	0.386098	0.697835	0.889327	0.183247	-0.0997185	0.860298	-0.695636	0.717335	0.616736	0.483003	1.3235	0.0301201	-0.149408	0.891385	1.03542	0.0722102
Solyc00g500327	0.332152	0.826436	0.259955	0.860303	0.342263	0.587003	0.983596	0.0211598	0.508067	0.441081	0.196447	0.881958	0.258354	0.551802	0.954572	0.637601	0.594953	0.357647	0.419838	0.445185	0.915894	0.0469343	1.96219	1.44746e-05
Solyc00g500328	-0.391879	0.839001	0.652658	0.494822	-0.167575	0.852562	1.14924	0.0163335	0.620993	0.440574	0.625709	0.474062	0.497316	0.328623	1.72165	0.350487	0.631743	NA	1.10644	0.0295928	0.0321273	0.976371	-0.859421	0.342306
Solyc00g500329	-0.49273	0.839001	0.125338	0.970328	-0.963793	0.235363	2.54457	5.34e-05	0.201112	0.851914	-0.581513	0.437831	-2.33935	2.12e-09	0.429926	0.772475	1.49447	0.0722601	1.668	0.0109016	-0.345257	0.729227	0.372517	0.595182
Solyc00g500330	0.226086	0.874284	0.910886	0.0615695	-0.164815	0.774098	1.0193	0.0024047	0.645551	0.0220714	0.398031	0.297924	0.131537	0.627392	-1.67208	0.346987	0.922137	0.0549792	1.07083	0.00547021	0.950832	0.009037	0.508146	0.210337
Solyc00g500331	0.230177	0.984753	1.27116	0.592165	0.253935	0.903367	3.13159	0.00256916	0.195744	0.94069	-0.31152	0.920967	-0.992996	0.274816	2.21547	0.263505	1.12839	NA	0.926532	NA	-0.137983	0.925255	-2.74627	0.0618736
Solyc00g500332	-0.457015	0.642871	1.07874	0.049976	-0.601545	0.214475	1.58682	1.93e-05	0.263241	0.734486	0.175666	0.882086	-0.490019	0.191513	1.46591	0.254972	0.602453	0.278677	0.617013	0.152563	0.15232	0.824582	2.11727	2.60683e-08
Solyc00g500333	-0.301049	0.88687	1.22964	0.0705098	-0.632843	0.311323	2.0172	5.51e-06	0.630198	0.276226	0.477471	0.525327	-0.547924	0.193642	1.1837	0.541874	1.09804	0.0858108	1.30048	0.0100533	0.247617	0.756198	0.78025	0.170411
Solyc00g500334	0.423612	NA	4.47003	NA	1.95188	0.57838	3.96892	0.110287	0.454928	0.899116	0.356478	0.942903	-0.198198	0.897624	3.59093	0.108863	4.52612	NA	4.70363	NA	3.77404	0.0940077	5.55598	0.0045952
Solyc00g500335	-0.646071	NA	-0.257744	NA	-0.575611	0.742347	0.992146	0.39064	0.558221	0.850871	0.542934	NA	0.490842	0.707412	4.80865	0.0238699	0.718499	NA	0.890673	NA	0.0227265	0.992189	2.82886	0.00236885
Solyc00g500339	0.0220121	0.999627	-0.223294	0.870352	0.0759794	0.918824	0.028164	0.970558	-0.0965085	0.945061	-0.0527136	0.980526	0.278318	0.550007	0.425431	0.866534	0.705874	0.444258	0.556433	0.461138	1.80881	0.0024571	3.44115	1.65437e-09
Solyc00g500340	0	NA	0	NA	1.72438	NA	0	NA	2.43815	0.738899	-2.65249	NA	1.63115	0.665821	5.59078	0.22343	0.890673	NA	-1.87867	NA	-0.0317311	0.995569	-2.59121	0.328721
Solyc00g500341	0	NA	2.04579	NA	-0.135229	NA	0	NA	1.22489	NA	-0.240747	NA	0.404869	NA	6.45971	0.0488767	2.95968	NA	1.29894	NA	2.92423	NA	0	NA
Solyc00g500342	-3.86662	NA	0.0866119	NA	0.351324	0.890705	0.502995	0.795747	-0.441155	0.894254	-0.0745466	NA	0.574239	0.631002	4.03865	0.0506449	1.33966	NA	1.34242	NA	0.909985	0.537641	1.69981	0.1608
Solyc00g500343	-0.117553	0.975233	0.213242	0.900802	-0.365243	0.583735	0.668759	0.175761	0.501426	0.22158	0.190538	0.816891	0.271568	0.375725	0.51276	0.793208	0.490232	0.322739	0.89749	0.013275	0.552175	0.158702	-0.154295	0.729699
Solyc00g500345	0.204111	0.914316	1.18886	0.0306648	0.816135	0.0660861	1.94276	2.42e-07	0.869964	0.00713363	0.647206	0.0827536	1.04241	0.000140846	-2.06302	0.23831	0.603987	0.331821	0.841517	0.066884	0.307107	0.626274	2.01158	6.80361e-07
Solyc00g500346	-0.925371	0.514569	-0.400214	0.851366	-0.340597	0.736997	0.0693737	0.947699	0.189482	0.923805	-0.240486	0.921583	-0.478364	0.50936	2.09864	0.262154	0.129734	0.89176	0.376461	0.534858	-0.0152454	0.988331	1.37733	0.00749188
Solyc00g500348	1.05588	0.567622	0.765414	0.729449	0.812466	0.486559	0.860322	0.385328	0.81563	0.507292	0.148395	0.959963	0.615209	0.410552	2.28384	0.230438	0.898012	0.0999908	0.675937	0.135398	0.88811	0.0364263	1.18315	0.0142501
Solyc00g500349	0.186045	0.832795	0.416838	0.328277	0.0927635	0.826799	1.07964	2.16e-06	0.464111	0.102457	0.164339	0.775563	0.105381	0.669337	-0.119156	0.96605	0.464059	0.204334	0.697381	0.0126761	0.207871	0.585244	0.372124	0.207122
Solyc00g500350	-0.979346	NA	-0.516402	NA	-0.585419	0.785538	0.274803	0.885489	-0.150367	0.972284	0.109456	NA	0.0708526	0.959213	4.38758	0.033771	-0.289292	NA	-0.390974	NA	-1.22974	0.172658	-2.56557	0.0723815
Solyc00g500351	0.369941	0.932126	0.478715	0.871248	0.185193	0.907768	0.852106	0.39159	0.440323	0.423541	0.0520152	0.972753	0.133795	0.723186	-0.507021	0.828999	0.888369	0.14406	1.15277	0.014906	0.975464	0.0385057	1.6635	0.0001401
Solyc00g500353	1.71882	NA	0	NA	2.34801	NA	1.89916	NA	-0.968648	NA	-1.22437	NA	-0.446535	NA	6.44179	0.28901	2.08089	NA	0.145359	NA	1.50895	0.734916	5.40443	0.0360985
Solyc00g500357	-0.686327	0.710066	-0.340057	0.880016	-0.368083	0.717785	0.0868903	0.934467	0.166795	0.935431	-0.291521	0.899751	-0.500976	0.486169	2.07607	0.267911	0.0868179	NA	0.375306	0.520709	-0.0132774	0.98934	1.22332	0.01736
Solyc00g500358	0.197266	0.881006	0.68059	0.161779	0.41095	0.298072	1.50571	2.56e-07	0.569784	0.00214488	0.402758	0.062421	0.547454	0.000974194	-0.372512	0.703675	0.522811	0.263998	0.605461	0.0903696	0.06272	0.921716	0.338205	0.335856
Solyc00g500359	-0.14794	NA	-0.490026	NA	0.333459	0.855411	1.18754	0.280397	0.0411679	0.99522	-0.128364	NA	-0.0136802	0.99244	4.57894	0.029249	1.29233	NA	1.17455	NA	0.519633	0.793982	3.32227	0.00214142
Solyc00g500360	0.078467	0.989052	0.0932971	0.967128	-0.126599	0.877301	0.225361	0.701534	0.638355	0.155537	0.289141	0.72935	0.291702	0.414898	0.550598	0.811371	0.666763	0.113805	1.0369	0.00179779	0.873989	0.00444067	-2.75972	7.09596e-05
Solyc00g500361	0.38844	0.759338	0.589976	0.472635	-0.0350997	0.971531	0.77774	0.0771244	0.644417	0.233187	0.203645	0.868239	0.147971	0.730228	-0.0449334	1	0.682299	0.221484	0.726092	0.0946319	0.466513	0.360795	0.425334	0.384356
Solyc00g500362	0.356013	0.888931	0.443987	0.795994	0.608334	0.438446	0.644097	0.338368	0.337252	0.801419	-0.0127063	0.99842	0.00848154	0.990952	1.86773	0.316845	0.932977	0.304908	0.92602	0.192935	1.3513	0.0407714	3.41187	7.28484e-09
Solyc00g500363	0.384617	NA	1.05923	NA	1.1961	NA	0	NA	-1.36425	NA	-0.898633	NA	0.27	NA	6.76751	0.33677	0.997661	NA	0.145366	NA	1.26478	0.780049	4.56422	0.0780927
Solyc00g500364	0.0814951	NA	0.781425	NA	1.14534	0.554426	1.54062	0.303377	0.528595	NA	0.326037	NA	1.16019	0.397718	5.19512	0.0226674	0.999981	NA	0.857229	NA	0.433779	0.795471	3.6746	1.77677e-05
Solyc01g005000	-0.459753	0.978069	0.393282	0.967128	0.842262	0.78412	-2.87612	0.178042	-1.56447	0.69902	-0.000530187	1	2.23149	0.246337	2.9617	0.314027	-4.95689	NA	-1.05982	NA	1.86841	0.689142	-2.55731	0.468251
Solyc01g005010	-1.12427	0.463171	-1.00026	0.550566	-0.800177	0.453961	-1.9081	0.0182174	1.02073	0.409339	0.857175	0.581327	1.63578	0.0294678	0.89131	0.701609	-0.557233	0.539543	-1.03088	0.10645	0.312418	0.733453	-3.11483	0.00264306
Solyc01g005020	0.366788	0.675869	0.295015	0.747139	0.315502	0.506708	0.548021	0.130629	0.177352	0.869962	0.154698	0.920428	0.721453	0.078283	0.192453	0.958559	0.269328	0.644586	-0.0491794	0.936491	0.507433	0.222936	-2.32557	0.00271275
Solyc01g005030	-0.523458	0.738908	-0.285166	0.885009	-0.326965	0.704372	-0.327991	0.641465	0.168121	0.859339	0.186309	0.878492	0.386677	0.320807	-0.966053	0.632761	-0.24186	0.601495	-0.215163	0.559257	-0.440313	0.190862	-6.81885	1.14151e-07
Solyc01g005040	0.75107	0.949128	0.353534	0.971617	1.97082	0.465945	1.12848	0.661879	0.687556	0.935836	1.18896	NA	0.625494	0.843389	5.16709	0.161698	-1.39085	NA	-3.19657	NA	-1.93053	0.76959	-2.32418	0.611965
Solyc01g005060	-1.57062	0.000505048	-1.02879	0.0706129	-1.1759	0.00257273	-2.03431	1.91e-07	-1.62668	0.000889458	-1.31642	0.00906071	-0.979564	0.030583	-0.372801	0.888649	-0.765019	NA	-0.428839	0.649761	-0.584121	0.558083	-4.67639	0.00100828
Solyc01g005070	-3.03143	0.0141686	-1.51078	NA	-3.96954	0.000127101	-6.4174	1.77e-06	-2.51569	NA	-1.60886	NA	-4.58318	0.0135984	3.60051	0.138515	-0.945388	NA	-0.431702	NA	-0.37367	NA	1.45417	NA
Solyc01g005080	-0.34738	0.490775	-0.291234	0.591839	-0.630237	0.0145234	-0.0617475	0.86926	0.360023	0.637014	0.282888	0.779125	0.0833526	0.855656	-0.382134	0.883359	0.290374	0.570618	0.160787	0.720538	-0.0314619	0.963339	-5.84429	6.37066e-06
Solyc01g005100	-0.645678	0.957833	0.215839	0.982172	-1.02306	0.735833	-0.227401	0.943676	-0.177554	0.975558	0.217221	0.977963	1.2562	0.458973	3.05973	0.243503	-0.395703	NA	-0.229062	NA	-0.09485	0.962899	-2.9392	0.0644786
Solyc01g005110	0.02845	0.999824	0.200822	0.943967	0.262367	0.818227	0.362929	0.67779	0.776391	0.566494	0.383251	0.87367	0.981997	0.192949	1.88945	0.338491	-0.125511	NA	-0.755875	NA	-0.308081	0.785091	-4.15148	0.00329656
Solyc01g005120	0.276928	0.527648	0.125677	0.861312	0.351576	0.142526	-1.08902	2.83e-07	-0.267597	0.782072	0.116882	0.943428	1.33825	0.000651704	-0.507492	0.832373	-0.600641	0.439398	-0.779696	0.17624	1.58404	0.000875889	-5.12218	0.000139203
Solyc01g005130	-0.426796	0.348152	-0.534922	0.190226	-0.758894	0.00351493	0.292097	0.311916	0.119199	0.912245	-0.011855	0.997678	0.0609998	0.888983	0.0407166	1	-0.279699	0.489586	-0.360459	0.22708	-0.86598	0.00108811	-3.72375	3.93067e-07
Solyc01g005140	1.90118	0.607624	-0.0488268	0.996355	1.37532	0.551735	6.22395	3.02e-05	2.63274	5.1e-05	2.32051	0.000452242	2.66944	7.9e-06	2.63693	0.157853	1.22827	0.0749087	1.35719	0.012669	-1.84535	0.000365585	-6.59775	1.01815e-06
Solyc01g005160	1.69529	NA	2.27985	NA	1.59881	0.702378	3.15662	0.281079	0.195805	NA	-1.33947	NA	2.04766	NA	6.90381	0.105073	-3.16864	NA	-4.12356	NA	-3.23395	NA	-2.23767	NA
Solyc01g005210	0.273512	0.84018	0.400682	0.648936	-0.974395	0.0115054	0.893178	0.0167665	0.256675	0.522768	0.138926	0.833258	-1.0275	1.19e-06	-2.62786	0.12367	0.518714	0.0993352	0.49	0.0487882	-0.896051	8.4991e-05	-5.1708	7.77649e-13
Solyc01g005220	7.43577	1.96e-08	6.92381	7.5e-07	7.68255	3.18e-10	9.11819	1.45e-14	2.92652	0.000220085	2.55774	0.00172148	2.13114	0.0050992	2.9831	0.122979	1.43809	0.393218	0.887884	0.544315	0.662983	0.717421	-0.127249	0.951869
Solyc01g005250	0.51563	0.849398	0.245236	0.93674	0.024197	0.990156	0.453416	0.625752	-0.481981	0.150527	-0.417642	0.269631	-0.158654	0.558211	-2.5573	0.135617	-0.262649	0.405709	-0.35538	0.127311	-1.16806	3.20548e-09	-4.36544	8.27095e-21
Solyc01g005257	0.0304398	0.999824	0.280272	0.897947	0.68978	0.356633	0.362504	0.63142	-0.307286	0.90947	-0.208497	0.955638	1.20045	0.18508	2.45425	0.224594	-0.38491	NA	0.246453	NA	0.0915334	0.944211	-3.37895	0.0165006
Solyc01g005280	-0.67497	0.473358	-0.953051	0.217955	-1.38247	0.00484478	-4.81471	5.21e-08	-0.388883	0.813577	-0.241329	0.925286	0.219136	0.773627	2.08361	0.270272	-0.184525	NA	-0.0646234	NA	1.36798	0.752243	-0.838101	0.816132
Solyc01g005290	-0.789676	0.830146	0.136048	0.97969	0.0429389	0.986919	-6.37673	1.33e-05	-0.157225	0.935455	0.454698	0.76562	0.90368	0.135106	1.50545	0.441873	-3.51845	NA	-1.80226	NA	2.80356	0.297476	-1.11887	0.702303
Solyc01g005320	-0.400889	0.727544	-0.365391	0.742932	-1.78556	3.43e-06	-10.4118	3.21e-20	-0.769808	0.273035	-0.500447	0.626509	-0.297562	0.563251	-1.1684	0.556857	-1.39968	NA	-2.12252	0.186294	0.815963	0.715007	-4.63128	0.012826
Solyc01g005330	-0.290006	0.474667	-0.280048	0.500113	-0.694021	0.000502024	-1.55015	9.47e-16	-0.000889676	1	-0.0105448	0.993775	0.223816	0.265214	-2.88209	0.0873695	-0.0979474	0.873022	-0.231175	0.566421	0.259106	0.555183	-1.10746	0.00125623
Solyc01g005340	0.00733341	1	0.315674	0.695899	0.106308	0.8557	0.841877	0.00745481	0.548842	0.416284	0.277655	0.810259	0.932631	0.0198672	0.813972	0.69977	0.228575	0.749317	0.0945689	0.885405	-0.0409528	0.961621	-1.34993	0.0394519
Solyc01g005370	-0.172243	0.967901	-0.214187	0.928528	-0.083218	0.943311	0.218828	0.785146	0.0445709	0.979811	-0.239284	0.881216	-0.174113	0.751756	1.16425	0.558738	0.511463	0.269365	0.556016	0.119737	-0.848519	0.0177768	-4.09136	9.82187e-05
Solyc01g005380	1.16603	NA	2.89962	NA	2.93259	NA	0.781819	NA	-2.00986	0.667988	0.0922047	NA	0.675958	0.777383	4.0489	0.191118	-0.560689	NA	-0.529136	NA	0.269205	0.928653	-1.82835	0.382258
Solyc01g005390	1.58592	0.768621	2.50738	0.466264	1.39735	0.593625	2.1012	0.298589	1.54842	0.0396728	1.00464	0.326758	0.757647	0.258487	2.0732	0.271111	2.92671	0.0378141	2.86727	0.0100533	1.24449	0.348797	4.5686	2.97435e-06
Solyc01g005400	0.955617	0.283989	1.05009	0.219088	1.09456	0.0632448	1.42945	0.00709815	1.31109	0.00755377	1.02639	0.063831	0.845209	0.0618549	0.717971	0.745761	0.203934	0.879101	0.383054	0.681752	-0.363145	0.746524	-5.41343	0.000131355
Solyc01g005410	2.46448	0.263015	4.08623	0.0191496	2.40911	0.128128	5.01435	8.79e-05	0.612112	0.706307	0.64696	0.738251	0.319182	0.714944	2.11257	0.281847	0.897898	NA	1.80258	NA	1.09049	0.646104	-2.56795	0.221303
Solyc01g005430	-0.29462	0.979657	0.21342	0.972323	-1.4493	0.373697	-0.283792	0.883619	0.559272	0.435275	0.190193	0.901145	-0.309337	0.516149	0.058672	1	0.152671	0.752817	0.262109	0.424205	-1.12444	6.12287e-05	-6.08822	2.10668e-06
Solyc01g005440	0.00605018	1	0.550298	0.918947	-0.480055	0.841157	-1.72099	0.2715	0.101282	0.972851	-0.167505	0.959928	-1.32217	0.112812	-0.479024	0.864631	0.0924415	0.973239	0.20218	0.925739	-1.49031	0.366914	1.96933	0.125892
Solyc01g005450	0.642169	NA	1.23378	NA	-1.17607	0.810581	-4.50893	0.177382	0.210893	0.946529	-0.747068	0.76562	-1.73526	0.0972149	1.68931	0.443048	-0.253397	NA	0.367989	NA	-4.19582	0.571316	0.0159465	1
Solyc01g005460	-0.316011	0.96886	1.01662	0.700804	0.091899	0.970063	-6.04195	5.45e-05	-0.0683158	0.979637	0.0409321	0.993761	0.481417	0.534572	1.6573	0.406571	-1.41519	NA	-0.785329	NA	0.870167	0.555528	-2.84816	0.0864599
Solyc01g005470	2.6463	0.786311	3.47065	0.628201	0.0402524	0.997809	5.42577	0.0984165	-3.0051	0.156899	-2.17638	0.429698	-3.56496	0.0222536	-2.83017	0.284867	-0.170026	0.958001	-0.214622	0.930426	-3.61579	0.0149101	-8.49084	4.56058e-06
Solyc01g005480	-0.11857	0.994861	-0.105431	0.981352	-0.32431	0.830954	-1.15473	0.257797	-0.479837	0.857987	-0.136603	0.978549	0.311934	0.793584	1.89736	0.390722	-0.214873	NA	0.0843903	NA	0.407846	0.762979	-3.2229	0.0322241
Solyc01g005490	0.553256	0.935731	1.85391	0.466264	1.18877	0.517873	2.17354	0.118426	0.240442	0.854641	0.278153	0.863544	0.723266	0.163401	0.910243	0.667331	0.173483	NA	0.177167	0.882436	-0.214368	0.877052	-1.08478	0.271287
Solyc01g005500	6.30368	0.133204	6.12365	0.179975	7.17757	0.0202054	8.98314	0.00184165	2.2573	0.719698	-2.14826	NA	2.7938	0.369077	6.09502	0.126666	-2.24972	NA	-3.30495	NA	-6.56066	0.27133	-4.01146	0.446374
Solyc01g005520	-1.02442	0.032827	-0.60629	0.366982	-1.36442	0.00015705	0.478067	0.242997	0.057648	0.969786	0.36888	0.706365	-0.100411	0.835451	0.213352	0.950401	0.324615	0.645625	0.4273	0.407986	0.252509	0.712088	-1.09257	0.101656
Solyc01g005540	1.39377	0.86154	1.10009	0.880016	1.28215	0.688405	0.542804	0.86291	0.954017	0.873921	0.526853	0.955015	0.723677	0.779303	3.79021	0.250952	-0.138834	NA	-1.81049	NA	-0.999652	0.696358	-2.84221	0.171949
Solyc01g005550	-0.121942	0.967265	0.56559	0.47381	0.449165	0.394736	-0.0561595	0.934689	0.31575	0.637591	0.184935	0.863402	0.797232	0.0161278	-1.63933	0.365327	0.326817	0.200317	0.049336	0.87045	0.950515	3.21089e-09	-1.69669	1.86732e-05
Solyc01g005560	0.497591	0.0489456	0.326174	0.347632	0.662359	0.000412403	1.02753	1.16e-08	-0.47078	0.0959232	-0.394656	0.218871	0.796055	0.000100266	-2.0928	0.161247	-0.330062	0.46496	-0.311149	0.37818	0.495669	0.138966	-2.29559	9.76985e-11
Solyc01g005570	-0.0839459	0.980423	-0.289035	0.780709	-0.410034	0.381618	-1.08328	0.00258183	0.17479	0.858218	0.167232	0.901439	0.765618	0.0443673	-1.12221	0.566886	0.333623	0.35209	0.448512	0.0912592	0.906669	7.61413e-05	1.11918	1.93787e-05
Solyc01g005580	-0.307949	0.723154	-0.23276	0.804054	-0.582503	0.0954945	-1.10063	0.00034416	0.100701	0.935431	-0.0850307	0.957602	0.488378	0.225627	-1.24631	0.518885	-0.232532	0.779336	-0.118189	0.872036	0.451788	0.455272	-1.34278	0.0175768
Solyc01g005590	-0.598117	0.859273	0.510903	0.852721	-0.791474	0.510299	-2.73448	0.0117812	-0.212911	0.935856	-0.475674	0.853641	-0.861477	0.348512	2.82362	0.142567	-0.0360018	NA	-0.603236	NA	0.706203	0.616054	-1.25208	0.458094
Solyc01g005600	-0.188875	0.763057	-0.0255291	0.980324	-0.0113443	0.982513	0.45803	0.0234761	0.0982991	0.893487	0.172316	0.810259	0.531578	0.0375063	-1.15734	0.542705	-0.111049	0.830211	-0.292614	0.373667	-0.832448	0.00295509	-2.52623	7.13279e-08
Solyc01g005620	0.0949437	0.868176	-0.199982	0.479344	-0.375555	0.00929499	-0.461538	0.000884204	-0.425438	0.140144	-0.346598	0.308999	0.28442	0.203228	-1.95	0.109346	-0.626196	0.132389	-0.893582	0.0064363	-0.174446	0.722547	-4.05093	5.81473e-23
Solyc01g005640	-0.754196	0.42745	0.278286	0.868981	0.519843	0.421476	0.751533	0.149491	0.287226	0.678645	0.225085	0.810259	0.822933	0.0110752	0.00687834	1	-0.16455	0.792707	-0.239051	0.593798	-0.156273	0.78421	-5.82987	7.02619e-06
Solyc01g005670	-3.74642	0.508614	1.17375	0.904584	1.19194	0.777683	2.36145	0.437459	1.32177	0.738151	0.960796	0.870855	2.26174	0.230165	3.50857	0.21837	-0.813793	NA	-0.739798	NA	-0.654697	0.761494	-4.00378	0.0255452
Solyc01g005680	-0.270304	0.882194	0.601732	0.450095	-0.769612	0.122114	1.19538	0.00299762	-0.846699	0.510248	-0.293335	0.908831	-1.48789	0.0441614	-0.281151	0.931838	-0.232648	NA	0.209923	0.879474	-0.912841	0.428559	-4.41869	0.0033417
Solyc01g005690	-0.432866	0.648789	0.0229965	0.991773	-1.07599	0.00609156	-0.881789	0.027148	0.512084	0.363993	0.359527	0.654716	0.481062	0.191513	-0.0785497	1	-0.0754227	0.948874	-0.248426	0.746175	0.394925	0.616516	-0.0274414	0.992193
Solyc01g005780	1.52801	NA	1.98668	NA	2.45212	NA	0	NA	1.83573	NA	1.42967	NA	0.835324	NA	6.86518	0.0198541	0.875756	NA	-0.148892	NA	0.948422	0.714084	3.49021	0.0242171
Solyc01g005800	1.23268	NA	0.650058	NA	0.419897	0.941773	-0.348998	0.943499	1.65225	0.735664	1.19913	NA	2.09187	0.377833	5.63759	0.0754053	2.24583	NA	1.99766	NA	3.9743	NA	0	NA
Solyc01g005810	-0.0266534	0.995066	0.0108227	0.992674	-0.160867	0.594789	0.261235	0.254317	-0.0439292	0.953313	-0.204887	0.708421	0.288607	0.217252	-2.292	0.183862	0.149358	0.657911	0.112544	0.68693	-0.140368	0.647208	-1.74216	4.91541e-09
Solyc01g005820	0.217919	0.340153	-0.0588317	0.908568	0.175755	0.283834	-0.126716	0.429423	-0.29438	0.495443	-0.368323	0.370397	0.329293	0.195091	-2.99219	0.0770436	-0.652053	0.0926355	-0.845867	0.00567277	-0.913315	0.00112382	-8.9377	2.54735e-12
Solyc01g005830	-0.834709	0.343353	-0.196663	0.922527	-0.980967	0.0803846	-1.66365	0.0010828	-0.144539	0.900153	-0.0883783	0.957333	0.0346083	0.942469	0.402806	0.873944	-0.737689	NA	-0.795034	0.117206	0.0116091	0.990204	-4.52493	0.0006296
Solyc01g005840	0.48474	0.88975	1.06473	0.518836	0.544626	0.66178	0.580774	0.566193	0.32746	0.637591	0.280877	0.7515	-0.131416	0.743567	-0.401416	0.873709	0.51614	0.264917	0.73139	0.0347347	-0.248237	0.611651	-6.18583	1.81693e-06
Solyc01g005850	0.745105	NA	3.74824	NA	-1.9064	0.731633	0.0833831	0.996905	2.29071	NA	1.26901	NA	3.01982	0.227118	6.81273	0.0408148	-0.19748	NA	0.689123	NA	0.462937	0.847377	2.04682	0.160296
Solyc01g005860	19.8061	NA	22.4822	NA	0	NA	0	NA	0	1	2.16392	0.920293	8.99133	0.117761	0	1	-0.208311	NA	1.56054	NA	2.92666	0.250251	-1.69379	0.532211
Solyc01g005910	0.758548	0.945076	2.24201	0.605463	2.43663	0.321722	2.10161	0.350221	0.359868	0.93613	-0.500853	0.926217	0.635184	0.68605	1.87273	0.476797	-1.99204	NA	-0.841018	NA	-0.830919	0.84641	-3.55185	0.200323
Solyc01g005920	1.30175	0.115958	1.58335	0.0425066	1.43288	0.0193044	2.32386	1.53e-05	0.647467	0.572799	0.763589	0.515277	1.38983	0.0190374	2.42139	0.190042	0.167978	NA	0.543189	NA	0.364241	0.583234	0.90312	0.126248
Solyc01g005930	0.491946	0.962885	1.88025	0.52444	1.84256	0.322227	3.9425	0.0052743	-0.545007	0.892912	-0.677764	0.889308	0.817487	0.593666	2.61181	0.289945	0.269476	NA	-0.366736	NA	-0.263315	0.857619	-3.48085	0.0192247
Solyc01g005950	0.712374	0.857721	0.445895	0.911915	0.467991	0.784743	0.3759	0.798986	-0.103235	0.918526	-0.136754	0.908673	0.42501	0.213171	-0.333999	0.900132	-0.238723	0.868244	-1.1297	0.17783	-0.439845	0.711275	-3.31705	0.00196276
Solyc01g005960	0.18799	0.917403	0.330017	0.752423	0.149017	0.820922	0.339048	0.465905	0.284151	0.732296	0.296428	0.762198	1.31603	0.00017933	-0.0511749	1	-0.484514	0.156455	-0.562603	0.0334233	-0.294385	0.331909	-5.99158	2.71899e-06
Solyc01g005970	0.236974	0.957481	0.243787	0.931676	-0.108263	0.937921	0.653781	0.420599	0.0275497	0.986567	-0.274736	0.803265	-0.122452	0.790854	0.099361	0.993026	-0.566072	0.302427	-0.689915	0.0966955	-0.876542	0.030625	-1.2514	0.0246815
Solyc01g005980	2.15927	0.131348	2.70235	0.0484431	3.40611	0.000432458	1.75823	0.103396	2.10809	0.0529103	2.43615	0.0171237	3.50649	1.27e-05	4.26581	0.0310929	-0.910158	NA	-0.258229	NA	1.58677	0.512405	-1.92098	0.408128
Solyc01g005985	-0.777508	0.743426	-0.512981	0.854848	-0.39276	0.772224	-8.36139	2.51e-10	-0.639519	0.911958	-0.895111	0.893963	3.24826	0.100044	1.06446	0.780146	1.21136	0.710051	1.85874	0.417891	5.91275	0.00126187	1.16234	0.616409
Solyc01g006000	1.12215	NA	1.40385	NA	1.24531	0.883943	1.51534	0.820771	5.01274	0.0367071	5.1376	0.0342518	6.62521	0.000449844	0	1	-0.846083	NA	-0.730004	NA	-0.900805	0.774271	-3.68245	0.104855
Solyc01g006010	0.745165	0.888561	0.589642	0.898474	1.3004	0.43068	0.888893	0.563062	-0.0343075	0.988919	-0.113367	0.964967	1.05775	0.0733697	1.9762	0.288715	0.271338	NA	-0.549565	NA	1.04625	0.285981	-3.30643	0.0276157
Solyc01g006040	0.183791	0.993054	0.478042	0.92038	0.165074	0.946454	0.959691	0.515012	0.736271	0.487328	0.616356	0.652911	1.02805	0.0975266	0.358811	0.89905	0.516647	0.852265	0.309658	0.898647	-0.0536497	0.987059	0.0194657	1
Solyc01g006050	0.471917	NA	-0.221409	NA	-0.261132	NA	1.22973	0.459353	1.31604	NA	-0.147158	NA	0.22338	0.913467	5.96543	0.019015	1.82912	NA	1.5878	NA	-0.402806	0.864828	0.116392	0.972496
Solyc01g006055	0.272417	0.824619	0.310072	0.743066	0.856386	0.0168897	-2.90789	3.51e-14	0.265163	0.851914	0.67643	0.523702	2.87371	3.93e-09	1.16416	0.567437	-1.78267	0.0995337	-1.91371	0.0247262	0.450392	0.722402	-3.81062	0.000308457
Solyc01g006070	0.621036	NA	0.650857	NA	0.596229	0.750797	-0.519413	0.76147	1.06446	0.620432	0.475239	0.906309	2.16298	0.0429318	4.4961	0.032155	-0.638857	NA	-0.352397	NA	0.718794	0.713013	0.755387	0.662596
Solyc01g006090	-0.187272	0.978069	0.247312	0.935997	0.251684	0.846144	0.237539	0.826798	-0.674545	0.587736	-0.0473442	0.990632	1.07212	0.0759875	2.23048	0.227712	-0.516815	NA	-0.112435	NA	1.01099	0.139109	0.349819	0.72394
Solyc01g006110	-0.0289368	0.997372	0.075487	0.950823	0.211578	0.613578	0.544441	0.0610143	0.16152	0.776125	-0.0373527	0.974716	0.436035	0.0828942	-0.975819	0.619054	0.195425	0.549266	0.277411	0.238038	0.351699	0.128166	-1.36734	0.000202229
Solyc01g006120	0.0304283	0.989913	-0.170078	0.708876	-0.0644752	0.833543	-0.436506	0.0148309	0.232178	0.66296	0.0513838	0.962569	0.382489	0.156217	-3.61247	0.0342454	-0.216328	0.33816	-0.039818	0.873038	-0.650228	9.72428e-06	-9.87345	2.92287e-15
Solyc01g006140	-0.285701	0.928785	-0.201638	0.939249	-0.539317	0.551896	1.2515	0.0477521	0.0337682	0.986619	0.123191	0.952992	-0.0364216	0.952264	0.77448	0.723911	-0.319628	NA	-0.492376	0.427869	-1.25504	0.0237025	-4.85593	0.000302046
Solyc01g006150	-0.346648	0.844951	0.132457	0.944319	0.506872	0.384319	1.17244	0.00614898	0.264184	0.903128	0.327608	0.901145	1.10883	0.14303	1.47798	0.475795	0.746056	NA	0.798312	0.540955	1.13854	0.384699	-3.41459	0.0357375
Solyc01g006160	0.173792	0.764531	-0.232884	0.58159	0.0663631	0.845227	-0.75101	4.28e-05	-0.573974	0.022121	-0.400386	0.193694	0.837996	2.93e-05	-5.11194	0.00340873	-0.688853	0.546218	-0.842668	0.324196	-0.092393	0.951881	-0.603197	0.441344
Solyc01g006170	0.201084	0.910312	0.353978	0.717927	0.432094	0.384356	0.348239	0.4485	-0.239397	0.821358	-0.432601	0.670301	1.10495	0.00664939	0.828615	0.694405	-0.43573	0.572304	0.524412	0.332927	1.12161	0.0147983	1.32023	0.00802618
Solyc01g006180	2.84869	NA	1.17665	NA	3.3376	NA	1.90167	0.796745	-3.59883	NA	-0.1334	NA	-0.250641	0.945842	4.533	0.279322	0.894313	NA	1.2419	NA	1.23459	0.675244	-0.480517	0.873427
Solyc01g006190	-0.130639	0.87897	-0.440497	0.160945	0.169891	0.551337	-0.126926	0.623429	-0.0778508	0.935038	-0.114589	0.917799	0.783312	0.00623034	-1.78654	0.314373	-0.429187	0.309767	-0.489143	0.127388	-0.297365	0.443475	-0.269006	0.444055
Solyc01g006200	-0.280675	0.84119	-0.226813	0.858705	-0.144546	0.818933	0.0689599	0.905342	-0.479011	0.585141	-0.5117	0.599442	0.365484	0.450485	0.555974	0.813575	-0.811112	0.121837	-0.653325	0.115434	-1.18501	0.002348	-5.53908	2.16564e-05
Solyc01g006210	-0.317241	NA	1.64043	NA	1.47416	0.641632	-1.04766	0.736089	-1.18144	NA	-0.360063	NA	1.91004	0.460796	5.14579	0.13177	0	NA	0	NA	3.38277	NA	0	NA
Solyc01g006220	0.280853	NA	0.614847	NA	0.583135	0.87986	-3.85521	0.128361	-0.866697	0.788317	0.19622	0.976124	-0.156277	0.924148	3.22563	0.172456	-0.800074	NA	-0.261288	NA	0.949283	0.729227	-2.02024	0.368746
Solyc01g006230	0.45168	0.897069	1.11084	0.473654	0.925407	0.367055	1.811	0.0229751	0.309736	0.67697	0.0460496	0.980159	0.78828	0.0258221	-0.0527959	1	-0.095705	0.895506	-0.0802414	0.893136	-0.262927	0.625221	0.0685106	0.9125
Solyc01g006240	-4.41919	0.263158	2.57259	0.589461	2.91044	0.27759	0.0665705	0.994073	1.02234	0.737415	1.05565	0.771141	2.43524	0.0862147	2.72705	0.268174	2.24854	NA	0.975977	NA	3.471	0.0763738	-0.922036	0.72083
Solyc01g006260	0.2205	NA	-0.0328726	NA	0.11895	0.957505	-4.40155	0.00440603	0.612384	0.841562	0.103267	0.989147	1.25218	0.322028	3.79239	0.0846552	0.956092	NA	-0.0855321	NA	0.446416	0.806575	-1.7487	0.307975
Solyc01g006280	-0.020332	0.994961	0.145429	0.702203	0.1606	0.422387	-0.441874	0.00331849	-0.206159	0.697676	-0.13806	0.863544	0.290779	0.270036	-2.72364	0.109706	-0.669481	0.10651	-0.772384	0.0175574	-0.329832	0.40473	-3.44996	3.2328e-12
Solyc01g006300	-0.418152	0.802268	1.05265	0.182705	0.641723	0.314958	0.826598	0.127649	-2.05267	2.79e-07	-0.635964	0.336385	-0.419456	0.330761	-2.53272	0.150796	-1.41667	0.0447647	-0.865081	0.136567	-2.1363	2.29592e-05	-8.9586	2.76843e-11
Solyc01g006320	-0.141546	NA	0.716658	NA	2.60732	0.124895	0.809596	0.691287	0.550723	0.913712	1.23517	NA	3.7328	0.0102178	6.33148	0.012302	-0.814517	NA	-1.20267	NA	1.20522	0.388911	1.33231	0.344624
Solyc01g006350	0.425227	0.389872	0.392325	0.453217	0.34306	0.322855	0.709321	0.00841106	0.545253	0.110298	0.200009	0.771505	0.574224	0.0281896	-0.612719	0.782145	0.329375	0.489142	0.561167	0.0935593	0.795425	0.0102161	0.589029	0.108767
Solyc01g006370	-0.946225	0.890711	0.208643	0.980147	0.364272	0.90343	-0.904248	0.662484	0.491851	0.708475	0.541903	0.725714	0.485158	0.470532	-0.787204	0.731638	0.153584	0.818155	0.220795	0.646665	0.0956422	0.888326	-1.82572	0.00020404
Solyc01g006400	-0.0652542	0.995994	0.122618	0.963547	2.71705	2.44e-08	-1.67919	0.00171316	-2.1409	4.87e-05	-1.07416	0.112296	2.18958	2.44e-06	-1.68026	0.372186	-0.028946	0.980464	0.381631	0.604282	3.29743	1.82112e-11	0.539541	0.415557
Solyc01g006430	0.164856	0.832845	0.463116	0.17017	0.523728	0.0202545	0.56245	0.00965491	-0.0600696	0.94839	-0.0332303	0.982284	1.01384	0.000138487	-3.66657	0.0326504	-0.283701	0.485665	-0.195845	0.566963	-0.222744	0.551277	-3.27919	3.12512e-23
Solyc01g006480	-1.72586	0.887732	0.329172	0.982172	-0.346826	0.952143	0.44244	0.924675	-0.0348881	0.996303	0.0627969	0.994212	0.859325	0.5071	1.87363	0.434305	0.875795	NA	0.960811	NA	0.562389	0.78264	-3.10903	0.0785892
Solyc01g006500	0	NA	0	NA	2.08107	NA	2.59378	NA	-0.214066	0.986567	1.41133	0.894627	-0.595372	0.873467	3.27656	0.472607	3.2234	NA	3.43588	NA	1.46887	0.709203	-1.40362	0.657041
Solyc01g006510	0.257388	0.88687	0.649002	0.390969	-0.148818	0.841672	1.8575	1.08e-06	0.637686	0.0747375	0.425337	0.379669	-0.0183341	0.959224	-0.399126	0.872891	0.793777	0.308846	0.807197	0.182136	-1.23518	0.0340432	-1.08816	0.078829
Solyc01g006520	0.567645	0.964908	0.844739	0.896835	2.64173	0.195039	3.81468	0.0269106	3.21964	0.18828	1.93114	0.628686	4.5734	0.00701086	6.04064	0.026726	-0.439606	NA	0.0981335	NA	1.64089	0.284556	-1.93911	0.301039
Solyc01g006540	-2.65509	NA	-1.01187	NA	-6.61761	NA	-6.4304	NA	-0.710338	0.933724	-1.65232	0.835497	-2.91597	0.314551	1.97917	0.653058	0.548979	NA	-0.513729	NA	-1.28592	0.774041	-2.19422	0.486129
Solyc01g006620	0.809592	NA	-1.39228	NA	0.907837	NA	-1.24642	NA	3.12162	0.0587531	2.25341	NA	2.7961	0.0402165	6.30773	0.00775777	3.31156	NA	2.27964	NA	4.3684	0.00330321	6.89013	2.74422e-07
Solyc01g006630	-0.328612	0.795591	0.0149072	0.993099	-0.0722394	0.920858	-0.53049	0.224912	0.185768	0.88023	-0.102281	0.9571	0.643548	0.160279	1.06842	0.593312	-0.58006	NA	-0.485985	NA	0.835142	0.380942	-3.56646	0.0147263
Solyc01g006670	1.6165	0.531502	2.27782	0.222806	1.98695	0.16862	2.53582	0.0389646	1.44579	0.17692	1.2311	0.329808	1.40596	0.0751771	3.03875	0.111468	0.742217	NA	0.911758	NA	1.0151	0.182585	0.403255	0.68495
Solyc01g006680	-2.40672	NA	-2.74096	NA	0.542653	NA	-2.5951	NA	1.09985	0.318731	1.10119	0.351336	1.41704	0.0479233	2.53494	0.184124	-0.808188	NA	0.278021	NA	0.47401	0.878128	-2.57546	0.232364
Solyc01g006700	0.0304065	0.997372	-0.297037	0.647039	-0.286126	0.438557	-1.12087	2.85e-05	-0.121069	0.88393	-0.265776	0.718996	0.13706	0.682258	-1.64921	0.358237	0.06953	0.888974	0.0463997	0.914293	0.334045	0.27537	-6.87464	7.93798e-08
Solyc01g006710	0	NA	0	NA	4.38887	0.295102	4.01469	0.291592	2.46174	0.335592	2.29525	0.434766	3.06164	0.0646192	5.09004	0.0490853	1.4274	NA	1.07239	NA	2.1317	0.610273	-1.67051	0.636473
Solyc01g006720	1.08415	0.46129	1.27465	0.327563	3.5788	1.26e-07	1.80026	0.0170308	1.22468	0.339583	1.45837	0.227243	3.02956	5.36e-05	2.60929	0.18684	0.470126	0.829731	-0.0254256	0.992162	3.1523	0.00631993	0.6401	0.656829
Solyc01g006740	0	NA	4.49767	NA	4.07522	0.447687	5.29575	0.22733	-0.0773334	0.994728	-0.300763	0.975267	0.972934	0.666452	2.26649	0.495805	-2.27398	NA	-0.844285	NA	-0.916708	0.858361	-4.12627	0.193055
Solyc01g006780	-2.25481	NA	-0.00252554	NA	-0.602941	0.754195	-0.771368	0.621001	0.218812	0.969786	0.461924	0.939495	-0.167951	0.931519	6.93549	0.00281581	0.654623	NA	1.7798	NA	-1.09503	NA	1.45415	NA
Solyc01g006800	0.223335	0.962565	0.381379	0.872746	0.560982	0.569686	0.774749	0.321759	0.471874	0.0306301	0.297302	0.313139	0.738987	1.31e-05	-1.83496	0.291305	0.257737	NA	0.214609	NA	0.158992	NA	-0.908193	NA
Solyc01g006820	-1.24885	NA	-3.74822	NA	-0.943392	0.60959	-3.8428	0.0207931	-0.682723	NA	1.04971	NA	0.971754	NA	6.10373	0.0861124	1.23035	NA	0.201747	NA	-0.858134	NA	0.23071	NA
Solyc01g006830	-0.252503	0.634003	-0.125122	0.869265	-0.765213	0.000323505	-1.07468	3.71e-07	-0.0121553	0.989677	0.129119	0.853017	-0.186562	0.447943	-1.97955	0.253062	-0.122195	0.775702	-0.0397606	0.921011	0.30947	0.272113	-1.42402	0.000142159
Solyc01g006850	-1.3739	NA	-2.68568	NA	-0.113789	NA	-0.824985	0.698128	0.205946	NA	-0.523675	NA	0.636946	0.752864	4.85173	0.0692657	2.88278	NA	1.03211	NA	2.32707	0.387712	3.5881	0.0952788
Solyc01g006860	0.944494	0.947213	1.6023	NA	2.00423	0.571579	-0.253034	0.954093	1.17266	0.775834	0.638872	0.926992	2.12863	0.256132	4.1954	0.132174	-0.438105	NA	-0.311642	NA	0.336284	0.891579	-2.8311	0.123465
Solyc01g006870	-0.687867	0.618187	-0.400438	0.828943	0.258666	0.789343	-0.129237	0.886684	0.201886	0.778934	8.61e-05	1	0.681402	0.0286977	-1.21075	0.5258	-0.231662	0.593525	-0.450131	0.131719	0.297591	0.386277	-4.83563	7.93798e-08
Solyc01g006880	0.342532	0.986165	0.530894	0.944083	1.10074	0.690277	0.870932	0.712911	0.899322	0.330838	0.723037	0.53272	0.926553	0.13085	0.188324	0.96371	0.651018	0.757295	1.06646	0.460285	0.791136	0.655898	-5.49455	0.0011529
Solyc01g006890	1.0994	0.276828	0.521102	0.765243	1.50509	0.0184669	0.449862	0.564902	0.696667	0.394032	0.412577	0.750088	1.74738	0.000149691	1.38139	0.475925	-0.57132	NA	-0.591939	0.622509	1.64248	0.0844513	0.351576	0.77027
Solyc01g006900	-0.363137	0.253189	-0.434996	0.156362	0.709867	0.00016266	-0.49287	0.0138377	-0.210603	0.736402	-0.182798	0.82471	1.30828	5.57e-07	-1.1683	0.249053	-0.551524	0.0561601	-0.604113	0.00873982	-0.170132	0.583234	-3.26264	1.30173e-37
Solyc01g006930	-5.25192	0.366179	-1.03938	0.937917	2.61409	0.556803	0.845047	0.858197	-0.0633882	0.994892	-0.364536	0.958362	1.66385	0.353864	-0.371066	0.939038	-1.40195	0.139046	-1.72368	0.0196909	-0.882021	0.303066	-8.10372	1.0263e-08
Solyc01g006940	0.155348	0.995994	1.27667	0.69068	0.758244	0.709662	0.275143	0.891224	0.499695	0.89704	0.54373	0.910134	1.22689	0.391547	2.07227	0.409346	1.06969	NA	1.22547	NA	1.12216	0.710912	-2.61346	0.272215
Solyc01g006950	4.27137	0.067721	4.69057	0.0516381	4.14466	0.0273749	7.22901	1.2e-05	-0.295504	0.949995	-0.657335	0.897696	-1.32231	0.402811	2.26474	0.377199	-0.577935	NA	0.075092	NA	-1.70687	0.0947904	-0.33439	0.785682
Solyc01g006960	0.154491	0.933383	-0.20884	0.868083	-0.107632	0.869107	-0.214268	0.646963	0.271501	0.739047	0.145006	0.91864	0.374935	0.343742	0.449612	0.854497	0.179721	0.702182	0.40066	0.183677	0.396144	0.206939	-5.13281	6.36321e-05
Solyc01g006970	0.00763879	1	-0.300244	0.719085	-0.16657	0.749189	-0.0767968	0.876242	0.430868	0.520936	0.299262	0.756553	0.691945	0.0669265	0.298704	0.915418	0.032981	0.975471	0.0374135	0.968072	-0.378762	0.602527	-0.646941	0.295371
Solyc01g006980	0.102054	0.929049	-0.136318	0.862035	-0.195832	0.547717	-1.2132	4.22e-08	-0.502375	0.231986	-0.6347	0.0896971	0.144152	0.649589	-1.55682	0.389173	-0.420828	0.528725	-1.01743	0.0277524	-0.168633	0.819219	-6.69124	4.10649e-07
Solyc01g006990	0.151749	0.914316	0.0638925	0.967128	0.187649	0.690322	0.331355	0.341629	0.227518	0.777817	-0.134106	0.920531	0.308161	0.414339	-1.0687	0.586762	-0.116507	0.812713	-0.168278	0.633174	-0.893165	0.000713323	-7.29872	1.22081e-08
Solyc01g007010	3.66465	NA	2.70201	NA	1.81824	0.583839	5.60453	0.00749668	-0.0905229	NA	0.129489	NA	-1.29457	0.541923	4.84212	0.0643034	-1.35171	NA	-0.827319	NA	-3.40076	0.123676	-0.234264	0.934239
Solyc01g007030	2.78219	0.244341	2.72945	0.258129	0.94203	0.711482	3.81002	0.0105121	-1.45554	0.652212	-0.721443	0.894084	-3.34692	0.0599462	2.27804	0.397706	-0.947138	NA	-0.984005	NA	-4.19765	0.00147206	-2.00133	0.150928
Solyc01g007060	0.34405	0.89278	0.109681	0.970328	0.576076	0.466982	-0.375599	0.621494	-0.11567	0.935431	-0.125436	0.942903	0.164745	0.74164	0.357792	0.894216	-0.341864	0.520292	-0.251211	0.566963	-0.313936	0.498992	-5.53363	1.96641e-05
Solyc01g007070	0.318978	0.607416	0.437569	0.354961	0.537803	0.0635611	0.663422	0.0127438	0.840857	0.00794925	0.344746	0.53512	0.43303	0.142135	-2.1804	0.21045	0.254964	0.597169	0.310727	0.386615	0.469734	0.176645	-1.00944	0.00303069
Solyc01g007100	0.403852	0.420106	0.63371	0.0893259	-0.268124	0.488775	0.647237	0.0140895	0.287549	0.724235	-0.0231301	0.992414	-0.851025	0.0327653	0.0446899	1	0.547328	0.414334	0.698053	0.160089	-0.0265869	0.978484	-5.02041	0.00015942
Solyc01g007110	-0.43388	0.169002	-0.650895	0.0230588	-0.520108	0.0178573	-1.28202	1.29e-10	-0.584511	0.401743	-0.674913	0.326134	-0.849069	0.0494992	-3.74167	0.033511	-0.752282	0.0572921	-0.835389	0.00824128	-1.39609	4.61474e-07	-5.23728	7.9162e-21
Solyc01g007120	-0.259378	0.743426	-0.524241	0.242016	-0.0273627	0.961136	-0.0360714	0.937334	-0.106836	0.905492	-0.15682	0.877388	0.755438	0.0103749	-0.516237	0.824472	-0.399755	0.301171	-0.355972	0.240152	-0.205669	0.589542	-2.70439	6.24008e-06
Solyc01g007130	0.190356	0.809124	-0.124735	0.882267	0.203023	0.542826	-2.15125	5.26e-18	-0.163138	0.875266	-0.154289	0.910917	1.06551	0.00361352	-0.745291	0.730253	-0.913277	0.257169	-1.92757	0.00225315	0.604105	0.40473	-1.54597	0.0236497
Solyc01g007140	4.61683	0.47875	4.89992	0.434476	5.74693	0.131822	3.74455	0.330757	-4.46734	0.36788	-1.14846	0.914686	2.28741	0.458345	3.66449	0.376892	-5.30634	NA	-0.44454	NA	0.980019	0.781933	-2.90675	0.255505
Solyc01g007150	0.0770391	0.97343	0.171513	0.850854	0.299326	0.403139	0.273534	0.394066	0.256909	0.765479	-0.205284	0.870488	0.825334	0.0279461	0.0070253	1	-0.177951	0.882744	-0.280117	0.74969	0.0291796	0.982897	0.473233	0.514537
Solyc01g007160	-0.0489202	NA	-0.982245	NA	-0.0870176	0.99372	-4.00577	0.33325	-1.40729	NA	-0.513548	NA	1.31791	0.623717	5.18	0.132174	0	NA	0	NA	3.05822	NA	0	NA
Solyc01g007170	1.68601	0.68561	0.0294928	0.997772	2.38753	0.211249	-3.76555	0.0676846	1.78357	0.504162	1.95749	0.482457	3.28563	0.0268294	4.70713	0.0549745	-2.13678	NA	-2.20017	NA	4.022	0.334991	0.262795	0.970298
Solyc01g007180	-3.89411	NA	1.59772	NA	0.684981	0.859319	-1.89932	0.504575	0.285205	0.932183	0.293819	0.943396	-0.0164213	0.990455	2.30839	0.285992	-0.433376	NA	0.186258	NA	-1.0482	0.403383	-3.68856	0.0178091
Solyc01g007220	1.54519	0.483113	2.75445	0.0526235	2.24056	0.0615202	3.17745	0.00196051	1.52899	0.264763	1.46129	0.336002	1.75856	0.058838	4.08317	0.0394059	0.0904793	NA	0.397661	NA	-0.467835	0.760624	0.51961	0.659584
Solyc01g007250	2.25391	0.735991	3.21033	0.482385	3.09888	0.293529	2.7626	0.302392	-0.178235	0.980576	0.134634	0.991099	1.62186	0.432927	3.6444	0.219512	-0.793362	NA	-1.07789	NA	-0.888818	0.803398	-3.34096	0.17722
Solyc01g007260	0.770574	0.926498	0.52932	0.940919	2.06871	0.330304	-0.715077	0.766086	0.313932	0.90947	0.0650278	0.991018	2.34687	0.00767513	2.61986	0.198629	-1.85823	NA	-1.71936	NA	0.965898	0.59931	0.74947	0.618936
Solyc01g007267	-0.0403812	1	-0.28679	0.970328	-0.181481	0.953801	0.372316	0.875214	1.32419	0.333671	1.20947	0.442666	0.90239	0.340343	3.58515	0.0662389	0.193352	NA	1.03087	NA	0.929164	0.161752	1.33918	0.0557822
Solyc01g007750	-0.439308	0.992155	0.828394	0.943967	-3.80439	0.281249	-2.6754	0.423362	0.632213	0.767346	0.939716	0.662455	0.880464	0.381213	1.86018	0.386979	0.0507032	NA	0.306837	0.892102	-1.29936	0.492872	-4.76397	0.00952979
Solyc01g007760	0.198776	0.87973	0.0142456	0.992782	-0.165218	0.748441	-0.0940323	0.842596	-0.213419	0.858612	-0.162925	0.926992	0.024344	0.965448	0.823396	0.698989	0.478149	NA	-0.0922385	NA	0.329218	0.854369	-3.95399	0.0130549
Solyc01g007770	1.42539	0.255355	2.0733	0.0408954	2.17131	0.00484569	2.69414	0.000172107	-0.37608	0.830101	-0.263242	0.920967	-0.198546	0.809338	2.08799	0.273533	0.106549	NA	0.425345	NA	-0.474798	0.527706	-2.26644	0.0474339
Solyc01g007780	0.212324	NA	0.324853	NA	-0.0758904	0.990156	1.21985	0.67779	2.12477	0.524419	0.910649	0.889125	3.23353	0.0868828	5.10625	0.0687149	-0.330066	NA	1.05886	NA	0.80202	0.822022	-1.9279	0.457611
Solyc01g007790	-0.290201	0.973057	0.14373	0.97897	0.262388	0.890705	-0.31208	0.839691	1.46102	0.363122	1.52176	0.368456	2.42251	0.0133712	3.7043	0.0707591	-0.212756	NA	-0.922974	NA	0.145928	0.941751	-3.33249	0.036709
Solyc01g007800	1.06215	NA	1.29076	NA	-0.13521	NA	1.49116	NA	0.316493	NA	0.253229	NA	-1.31324	NA	6.87043	0.0868638	0.314272	NA	-1.77545	NA	-0.452283	NA	0.687519	NA
Solyc01g007810	0.899293	NA	-1.11915	NA	-1.5452	NA	-1.93508	NA	1.17703	NA	0.391247	NA	1.29898	NA	7.43125	0.0913517	-0.833672	NA	1.78896	NA	-0.451353	NA	0.134253	0.973705
Solyc01g007840	0.187138	0.870516	-0.245247	0.753838	0.454651	0.153408	0.0817718	0.847279	0.249556	0.782072	0.203058	0.875533	1.40219	8.99e-05	0.375505	0.886331	-0.435778	0.265147	-0.603992	0.0414732	-0.330524	0.331472	-4.9806	5.67703e-05
Solyc01g007850	0.384622	NA	2.81105	NA	0.425316	NA	0.861508	NA	0.632417	NA	0.890682	NA	0.187937	NA	6.86815	0.0398543	-1.13801	NA	0.349427	NA	-1.26111	NA	-0.744702	NA
Solyc01g007860	-0.189664	0.705156	-0.42332	0.132594	-0.283265	0.201508	-0.978277	1.59e-08	-0.266815	0.643825	-0.29421	0.646956	-0.113737	0.726263	-5.0306	0.00447949	-0.773069	0.104032	-0.929673	0.012689	-0.985337	0.00521318	-4.12791	6.54751e-28
Solyc01g007870	-0.307909	NA	0.404052	NA	-2.54294	0.0682688	-4.79528	0.00145786	0.453058	NA	-0.380903	NA	-1.46415	0.488528	4.45461	0.0983402	-0.945422	NA	1.56221	NA	0.593143	NA	1.45413	NA
Solyc01g007880	-1.16506	NA	0.611028	NA	-0.143935	0.980437	-4.45347	0.110911	1.22057	0.752536	0.938186	0.869749	1.08496	0.572842	3.99008	0.145287	-0.947263	NA	-0.321821	NA	-0.318594	0.932646	-2.20518	0.358533
Solyc01g007910	0.30453	0.814093	0.717916	0.232681	0.771334	0.0569157	0.840252	0.0269513	-0.102226	0.949668	-0.255663	0.873796	1.1987	0.0111804	0.216725	0.950607	-0.0961613	0.958176	-0.628552	0.553148	0.202552	0.895832	-3.05046	0.0109424
Solyc01g007920	-0.342757	0.916115	0.450609	0.838998	-0.769358	0.407706	1.27313	0.0709914	0.231165	0.878718	-0.171165	0.940262	0.445609	0.455518	1.21761	0.5447	-0.059332	0.951549	-0.136747	0.846004	-0.923763	0.0714317	-5.00298	0.000164192
Solyc01g007930	0.362243	0.973767	1.26605	0.708346	1.25376	0.493076	1.18487	0.457161	0.605164	0.667988	0.279464	0.909369	0.492487	0.50936	0.374809	0.897282	0.210712	0.893488	0.280428	0.8086	-0.635393	0.577409	-6.03162	3.82773e-05
Solyc01g007980	0	NA	3.46875	NA	4.80683	0.227258	0	1	2.34979	0.488193	2.03591	0.641826	3.23864	0.100925	5.52899	0.05372	1.08996	NA	-1.02817	NA	1.02982	0.78286	-1.99959	0.470239
Solyc01g007990	1.48653	0.826166	-0.822033	0.916057	2.42962	0.322434	2.32837	0.289715	1.30096	0.124628	0.915327	0.424862	2.18464	0.000243911	2.27813	0.22498	1.51892	NA	1.30403	0.123772	2.21494	0.00312972	0.100462	0.956875
Solyc01g008000	-0.308837	0.204275	-0.53306	0.0104946	-0.558866	0.000251597	-0.0590782	0.796039	-0.100794	0.901479	-0.229588	0.747534	0.151997	0.622958	-4.83854	0.00661663	-0.56462	0.706529	-0.661274	0.55799	-1.04152	0.349095	-3.97307	2.90598e-06
Solyc01g008020	-0.602916	0.746564	0.0939321	0.97697	0.16526	0.890146	-0.214166	0.81744	0.395859	0.642603	0.423875	0.661672	0.979453	0.0191754	-0.361906	0.892191	0.112519	0.948874	0.19121	0.882982	0.518484	0.673287	0.410071	0.670884
Solyc01g008050	3.31234	NA	2.62158	NA	3.31807	0.0543712	2.67699	0.114389	2.09585	0.12272	0.981197	0.706745	1.67308	0.118256	4.41092	0.0333971	0.839895	NA	-0.227516	NA	0.436721	0.810478	-1.81436	0.288622
Solyc01g008060	0.234986	0.778183	0.0132495	0.992782	0.104525	0.818933	0.157736	0.646804	0.28893	0.680393	0.0213337	0.992022	0.750222	0.0245722	-0.525225	0.82243	-0.489289	0.171802	-0.604578	0.0285947	-0.521993	0.0598356	-6.55699	3.0526e-07
Solyc01g008070	0.751673	0.901465	1.27686	0.719778	1.17473	0.548277	3.02994	0.0287978	0.771562	0.148667	0.543779	0.442666	0.682434	0.0933927	0.368016	0.889051	0.266964	0.876333	0.421317	0.72926	-1.4359	0.157155	-6.42792	2.00284e-05
Solyc01g008080	0.0721922	0.88859	0.135916	0.618053	-0.159639	0.28584	0.360812	0.00198435	-0.00591608	0.996281	0.0166067	0.989835	0.505639	0.0112099	-1.44822	0.128803	-0.598415	0.0447647	-0.493364	0.037099	-0.861576	5.12512e-05	-3.18257	1.20687e-37
Solyc01g008090	-0.216257	0.994155	1.51734	0.703304	1.32381	0.554546	0.839573	0.683686	0.822526	0.751278	0.549239	0.892255	1.68053	0.166575	-0.602628	0.846613	0.162006	0.924352	0.481056	0.670637	0.761077	0.503399	-6.9939	2.4105e-06
Solyc01g008100	0.0543894	0.988113	0.0682095	0.961346	0.395081	0.268462	-0.538821	0.0949721	-0.277761	0.814966	-0.341965	0.802377	0.694864	0.163011	0.277287	0.926183	-0.375573	0.625866	-0.890519	0.0865822	-0.214746	0.784486	-5.42139	4.71908e-05
Solyc01g008110	-0.280517	0.704103	-0.149857	0.879364	1.08635	2.24e-05	-1.27553	7.67e-07	-0.575272	0.0520288	-0.261698	0.612041	1.2795	2.5e-09	0.230874	0.854973	-0.543869	0.211405	-0.712752	0.0323546	0.885767	0.0042583	-1.45736	2.6115e-05
Solyc01g008120	0.18534	0.814023	-0.14053	0.860911	-0.315977	0.272493	-0.0261313	0.947699	0.359996	0.194794	0.0125935	0.992022	0.236241	0.256991	-1.88006	0.279322	0.366612	0.191556	0.357623	0.105303	0.210881	0.43051	-3.18472	8.30032e-12
Solyc01g008130	1.5866	0.407586	1.52614	0.446285	1.48747	0.244755	2.14571	0.0461255	0.821919	0.327947	0.479775	0.721113	0.567944	0.324031	0.943629	0.657216	0.0846958	0.918891	-0.160462	0.785359	-0.111204	0.883696	-4.98758	0.000145694
Solyc01g008140	1.08834	5.35e-05	0.894198	0.00496354	0.103864	0.814444	1.01983	2.01e-05	0.647464	0.103153	0.496066	0.309089	0.906223	0.00206651	-0.748841	0.72353	-0.261824	0.492808	-0.589974	0.0278885	-0.599435	0.0215361	-0.815304	0.0113575
Solyc01g008150	1.06161	NA	0.842725	NA	-0.056085	NA	0.326824	NA	-1.65561	NA	-0.458867	NA	-0.0315057	0.990342	5.05108	0.0766958	-0.224064	NA	-0.431717	NA	1.06544	NA	1.45416	NA
Solyc01g008160	0.077367	0.994132	0.278038	0.883619	0.28065	0.748987	0.0786727	0.931805	0.320288	0.860014	0.0987586	0.977083	1.28207	0.0658207	2.18893	0.250952	-0.239277	NA	-0.470389	NA	-0.0779963	0.931365	-0.106511	0.912882
Solyc01g008170	-0.0777187	0.966031	-0.698151	0.0571353	-0.257038	0.447215	-0.155251	0.629241	0.179212	0.846553	-0.158985	0.902602	0.591013	0.110752	-0.278608	0.923221	-0.189632	0.702502	-0.319165	0.352695	-0.326471	0.384012	-6.75604	1.52228e-07
Solyc01g008180	-0.248729	0.783995	-0.219128	0.794906	-0.23538	0.567907	-1.80856	7.07e-10	-0.156633	0.851914	-0.0433909	0.978549	0.196191	0.580874	-0.48684	0.837399	-0.55581	0.306378	-0.768069	0.0595514	-0.41219	0.393086	-1.14032	0.0332019
Solyc01g008200	0.331245	0.987535	2.41514	0.466755	0.621943	0.839427	3.02926	0.0932867	0.686522	0.754398	0.624492	0.828688	0.980912	0.346807	2.96002	0.152225	0.758741	NA	0.929982	NA	-0.61369	0.736835	-1.19505	0.459074
Solyc01g008230	-0.571387	NA	0.520155	NA	-1.26021	NA	-2.8186	0.125676	0.33663	0.91704	-0.197998	NA	0.594404	0.607625	4.24235	0.038108	-0.0980889	NA	-0.363364	NA	-0.206816	0.913903	-1.81926	0.26352
Solyc01g008250	-0.730609	0.851509	-1.58847	0.415135	-0.822998	0.587929	-0.790969	0.538349	0.403487	0.884732	0.300635	0.940944	0.981633	0.357705	0.33594	0.923391	-0.282268	0.609033	-0.113834	0.822608	-0.592487	0.127843	-6.22102	1.63528e-06
Solyc01g008260	-0.309648	0.973767	0.688369	0.854047	1.15889	0.433143	1.75151	0.135481	0.41457	0.917079	0.179301	0.978549	1.04754	0.461229	2.74178	0.249584	0.178899	NA	0.412244	NA	0.0913724	0.926565	-3.6114	0.00759189
Solyc01g008270	-3.85206	NA	1.21516	NA	0.0284167	1	-4.04044	0.554933	1.22318	0.913556	0.411631	NA	0.462044	0.919844	4.67722	0.375072	0.547357	NA	2.03307	NA	1.95487	0.532191	-0.943072	0.756607
Solyc01g008290	-0.557376	0.867094	0.0843286	0.983635	0.25725	0.861142	-0.407477	0.713134	-0.114671	0.966705	0.110212	0.976043	1.07547	0.16179	1.49633	0.470679	-0.0516918	NA	0.288916	NA	0.850983	0.425225	-3.2696	0.0298564
Solyc01g008320	0.983326	0.853238	1.09457	0.790753	1.60184	0.380225	1.61454	0.313674	0.565711	0.667988	0.509681	0.756553	0.841204	0.205383	0.709351	0.76354	0.0786304	0.896961	-0.0807575	0.868757	-0.692642	0.0361695	-6.21417	1.45273e-06
Solyc01g008330	-0.591291	0.922422	0.49589	0.920219	-0.0895415	0.97616	0.435661	0.80798	0.129223	0.959606	-0.11847	0.971282	0.464211	0.562507	0.359625	0.903197	0.891725	NA	0.943447	0.638934	1.20945	0.573342	1.70755	0.286455
Solyc01g008340	0.114786	0.994132	-0.620862	0.799947	0.174893	0.90883	-1.08471	0.242418	-0.665734	0.639439	-0.485057	0.803058	0.791775	0.267688	1.44911	0.476812	-1.49276	NA	-0.326269	NA	0.95435	0.278166	-3.33386	0.0222098
Solyc01g008360	0.0546259	0.978069	-0.375633	0.335499	0.253196	0.378286	-0.332787	0.17033	-0.276913	0.685948	-0.466312	0.419483	0.629706	0.0575785	-2.95754	0.0853231	-0.61398	0.225714	-0.734336	0.0596171	-0.30835	0.544786	-1.52595	6.93493e-05
Solyc01g008370	0.386809	0.300043	0.010493	0.992782	0.351591	0.183472	-0.0486944	0.889843	0.0874624	0.905776	-0.0805099	0.936946	0.413396	0.110998	-0.507804	0.742621	-0.732432	0.0975816	-0.745578	0.0310026	-0.943161	0.00373123	-3.81762	1.08258e-18
Solyc01g008390	0	NA	0.290791	NA	0.867235	NA	2.3303	NA	0.152611	NA	-0.796803	NA	2.56667	NA	6.86941	0.059551	-1.99861	NA	-2.20627	NA	1.35791	0.460947	4.72482	0.00013316
Solyc01g008440	0.29889	0.870321	0.304045	0.826974	0.262948	0.710725	1.11647	0.00934475	1.16792	0.031368	0.874399	0.1799	0.464541	0.350677	1.1908	0.545049	0.57951	NA	0.479935	0.359123	1.22954	0.00321479	-3.78937	0.00442931
Solyc01g008460	0.34464	0.985293	-0.362799	0.967819	1.41366	0.577263	0.0725332	0.988183	-0.375686	0.710227	-0.668212	0.429698	0.881729	0.0598792	0.201365	0.956014	-0.590217	0.629227	-0.505519	0.608981	0.288881	0.822621	-5.09046	0.00042208
Solyc01g008470	-0.12447	0.983592	0.231738	0.915682	0.510926	0.515798	0.571444	0.384323	0.0886058	0.972851	0.209963	0.940944	1.13618	0.102827	2.36338	0.21143	0.199528	NA	0.0999408	NA	0.468611	0.699064	-0.791408	0.539894
Solyc01g008480	0.299302	0.941367	0.584418	0.778245	0.353042	0.769696	1.44052	0.0514694	0.915327	0.35889	0.59953	0.686822	1.00731	0.118209	1.8078	0.346234	0.425851	0.570851	0.354817	0.564037	-0.521135	0.421315	-0.36745	0.609496
Solyc01g008490	-0.0522047	0.999292	0.423892	0.887823	0.562405	0.654747	-0.292213	0.808195	-0.102994	0.954491	-0.0574751	0.984863	0.624456	0.262567	0.541346	0.824328	-0.237719	0.687507	-0.66395	0.0848615	-0.589314	0.142471	-5.59246	1.6524e-05
Solyc01g008510	2.5412	0.0289006	1.5565	0.338809	1.68653	0.126296	0.373143	0.800689	0.86916	0.825445	1.4957	0.68718	3.56222	0.0163979	5.75061	0.0228871	-0.567926	NA	-0.885215	NA	0.428655	0.878087	-2.45863	0.223855
Solyc01g008530	-0.0195073	1	0.683993	0.845729	0.461946	0.79497	1.01959	0.418387	0.250039	0.910145	0.00222827	0.999794	-0.000208615	0.999907	-0.0960983	0.997088	-0.361983	0.872062	-1.27027	0.348867	-0.904029	0.584102	-6.17891	0.000202976
Solyc01g008550	0.0602323	0.980685	-0.408136	0.392506	0.0643243	0.895693	-0.394503	0.16262	-0.260531	0.658563	-0.389891	0.453762	0.298067	0.331346	-5.25049	0.00281581	-0.569575	0.528725	-0.721268	0.282122	-0.467168	0.573342	-3.71231	9.76985e-11
Solyc01g008560	2.38379	0.0174051	2.34953	0.036315	1.89966	0.0295864	2.92069	0.000210933	0.743463	0.610024	0.327552	0.902829	0.396625	0.635734	1.09772	0.619166	-0.104728	NA	-0.261472	0.824429	-0.898758	0.381417	-4.92349	0.000770356
Solyc01g008600	0.508353	0.909191	-0.174279	0.971483	-0.427989	0.796201	-2.87941	0.0146756	0.721245	0.57182	0.104497	0.974673	0.795482	0.266456	2.09918	0.271282	-1.43464	NA	-0.306732	0.71422	-0.203168	0.851799	-4.71347	0.000645771
Solyc01g008620	2.02664	0.834104	4.40738	0.316078	7.21998	0.00509587	0	1	4.01465	0.258543	3.78026	0.343458	7.24691	0.00139478	0	1	-0.579862	NA	-4.23445	NA	1.00061	0.847271	-1.77148	0.618392
Solyc01g008640	3.88239	0.29158	5.28006	0.0946489	4.34207	0.0792489	5.50607	0.0124419	5.01128	0.147866	5.01068	0.166857	4.40285	0.0965128	0	1	3.31048	0.334418	3.47695	0.189913	3.69852	0.169326	11.5199	3.6671e-08
Solyc01g008650	0	NA	0.290796	NA	0	NA	3.53871	NA	3.80448	0.35215	1.22584	0.896755	3.6768	0.171642	6.48975	0.0699833	-0.633884	NA	-1.05851	NA	1.5939	0.693729	5.6452	0.0211333
Solyc01g008670	-1.77379	0.64328	-1.95545	0.564994	-0.572934	0.8189	1.90068	0.226071	0.902701	0.859665	0.177156	NA	1.06959	0.623818	4.60574	0.117777	1.44964	0.628431	1.14765	0.645788	0.832475	0.791719	7.65856	4.58487e-06
Solyc01g008730	0.701901	0.462695	0.234449	0.900517	0.527307	0.426107	0.720272	0.181479	0.471569	0.520173	0.563779	0.437273	1.0268	0.00953523	0.530314	0.822873	-0.48857	0.171079	-0.551651	0.0444386	-0.721119	0.00583425	-5.99501	2.75725e-06
Solyc01g008760	-0.629663	0.467046	-0.514927	0.595846	-0.658019	0.208402	-1.14299	0.0124522	-0.207934	0.854708	-0.0919369	0.959884	-0.424028	0.371605	0.380995	0.885592	0.32229	NA	0.179172	0.750542	0.0102474	0.990748	-4.46749	0.00066906
Solyc01g008770	-0.242205	0.476725	-0.403679	0.113079	-0.471138	0.00646779	-1.58308	3.95e-20	0.186908	0.929419	0.104373	0.972753	0.607844	0.396986	-1.33796	0.519687	0.144974	0.926876	-0.128225	0.921011	0.207646	0.885068	-6.45118	8.62398e-06
Solyc01g008780	0.122376	0.990984	0.890163	0.550298	1.45561	0.056565	1.5715	0.0277786	1.44537	0.0109731	1.19926	0.0561529	2.14281	2.75e-06	1.75266	0.346059	-0.222804	0.684831	-0.139221	0.760878	0.0151123	0.982599	-5.21824	5.376e-05
Solyc01g008790	-0.0524977	0.999568	0.888564	0.676951	1.00187	0.377398	-1.47172	0.126533	-0.303347	0.921669	0.767776	0.763328	0.914651	0.388905	0.797403	0.763871	0.797374	NA	-0.0360898	NA	2.21821	0.513051	-2.67877	0.361742
Solyc01g008800	0.200877	0.994132	-0.0124814	1	0.380739	0.888665	0.56263	0.783106	1.43911	0.615806	0.0679642	0.995251	1.83751	0.232731	1.71717	0.535605	0.970338	NA	0.371152	0.86426	1.66157	0.323059	-0.145572	0.956495
Solyc01g008810	0.420554	0.46968	0.160947	0.880016	-0.275359	0.520167	0.0744323	0.872432	0.172039	0.858334	-0.179806	0.889063	0.146342	0.730228	-0.743783	0.730303	-0.407711	0.23473	-0.38167	0.158485	-1.09783	4.27979e-06	-6.76766	1.18158e-07
Solyc01g008820	0.161673	0.951435	0.514543	0.577988	0.614506	0.238636	1.14818	0.0058316	0.0960114	0.959544	0.171834	0.936846	1.29096	0.0129894	1.11716	0.583205	-0.32595	NA	0.11351	0.917211	-0.0633377	0.962899	-4.63716	0.000924085
Solyc01g008830	2.26411	NA	2.76072	NA	1.68406	0.807072	4.67842	0.301159	0.130659	NA	0.015807	NA	-0.597385	0.865693	4.90178	0.217388	-2.8143	NA	0.547099	NA	-2.96392	NA	-0.414734	NA
Solyc01g008840	0.0189503	1	0.523605	0.819822	0.803129	0.412002	1.45721	0.0553002	0.957017	0.330295	0.759732	0.542818	1.41184	0.0244703	1.06502	0.616477	0.450515	0.844134	0.520799	0.767971	-0.22636	0.924469	-0.951397	0.513571
Solyc01g008850	-1.28763	0.00698991	-0.188814	0.897947	-1.21541	0.00194419	0.346855	0.461365	-0.715101	0.412789	-0.706535	0.458648	-0.987366	0.0680238	-1.73926	0.356114	0.0349017	0.97928	0.262336	0.774996	-0.210765	0.854855	-0.622342	0.407049
Solyc01g008890	2.59204	0.58477	2.30016	0.64273	2.04804	0.487745	3.14413	0.173529	0.96934	0.686195	1.03614	0.711384	1.49619	0.210801	2.50959	0.263505	2.63132	0.0913626	2.92597	0.0170088	2.97762	0.0106733	1.88803	0.133367
Solyc01g008910	-1.69596	0.343221	-0.409466	0.894994	0.917814	0.354682	1.48243	0.0557831	0.806346	0.568248	1.0308	0.440229	2.38843	0.000428766	3.47335	0.0620237	-0.258801	NA	-0.118791	0.884022	-0.453264	0.521066	-1.01564	0.204841
Solyc01g008930	0.433891	0.944221	-0.55575	0.893217	0.138362	0.951163	-3.38625	0.0119366	0.531388	0.925119	-0.116499	0.992022	1.67686	0.383675	3.32464	0.244835	-1.92867	NA	-1.86298	NA	-0.276281	0.948215	-4.00529	0.0987797
Solyc01g008940	-0.336696	NA	-0.4305	NA	1.50551	0.540726	4.05939	0.00963379	-1.52114	NA	-0.795059	NA	-1.76465	0.312082	3.96237	0.0998116	-0.624893	NA	-1.03686	NA	-1.65475	0.453035	-1.97847	0.338228
Solyc01g008960	-0.0703136	0.973767	-0.555603	0.167721	0.00777779	0.991837	-1.01871	3.86e-05	0.107874	0.90416	-0.0328974	0.984863	0.396734	0.216473	-3.99985	0.0230956	-0.572042	0.492407	-0.680834	0.277302	-0.501275	0.500666	-1.50082	0.00482209
Solyc01g008970	0.318063	0.541397	0.359789	0.447808	0.0585924	0.899402	0.179995	0.557368	0.923925	1.33e-07	0.485485	0.0220267	0.74785	1.04e-05	-4.01512	0.0222038	0.123322	0.922619	0.445477	0.57724	-0.132437	0.911489	-4.62775	8.23732e-13
Solyc01g008980	0.243848	0.997489	1.42928	0.901195	1.58749	0.750567	2.14922	0.571906	-0.366429	0.954684	1.7167	0.704349	2.3097	0.236777	3.78761	0.192546	-0.498022	NA	0.742058	NA	-0.0377681	0.989252	-2.02871	0.226742
Solyc01g008990	-0.0256138	0.998361	-0.327223	0.749308	-0.18707	0.760764	-0.317964	0.48981	-0.24686	0.796232	-0.486935	0.549555	0.737799	0.0694319	-0.177698	0.964114	-0.354821	0.388452	-0.531272	0.0804872	-0.155474	0.722569	-5.78128	6.60369e-06
Solyc01g009000	-0.142108	0.842859	-0.334697	0.317155	-0.0579111	0.866731	0.313742	0.11834	-0.177782	0.821358	-0.0271325	0.989147	0.411398	0.223446	-0.686846	0.751776	-0.429921	0.167399	-0.495445	0.0381542	-0.828069	0.000146331	0.371108	0.134411
Solyc01g009010	0.0732233	0.997372	0.218277	0.94387	1.11681	0.17795	1.42277	0.0491297	0.413818	0.877801	0.382037	0.918428	1.53055	0.125976	2.61524	0.210608	-0.155834	NA	-0.118877	NA	-0.0996195	0.959766	-3.51184	0.0252083
Solyc01g009020	-0.213047	0.595155	-0.343666	0.226262	0.042968	0.896616	-0.628284	0.00021132	-0.336819	0.440574	-0.384528	0.379156	0.620008	0.0153417	-4.0356	0.0224709	-0.248366	0.552672	-0.347481	0.25347	0.122968	0.783214	-2.72747	2.89718e-18
Solyc01g009030	-0.165075	0.922422	-0.116965	0.934136	0.0478251	0.945463	-0.479925	0.219432	-0.39504	0.689693	-0.320782	0.807753	0.521371	0.276969	0.824976	0.698795	-0.488753	NA	-0.752677	NA	0.362307	0.54742	-4.30114	0.00116535
Solyc01g009050	-0.303947	0.752779	-0.518448	0.379356	0.0935311	0.869498	0.333417	0.357599	0.537452	0.689693	0.556311	0.733537	1.20498	0.0641986	0.924109	0.676451	-0.558577	0.37297	-0.482241	0.334989	-1.11111	0.0127071	-2.78275	0.000234481
Solyc01g009060	0.203255	0.787767	-0.28126	0.601526	-0.222539	0.507278	-0.692351	0.00508189	-0.461981	0.467598	-0.336798	0.702759	0.0422681	0.923439	-0.725958	0.737422	-0.260883	0.584129	-0.463701	0.166065	-0.110896	0.829906	-2.56977	6.76262e-05
Solyc01g009070	0.519631	0.984753	1.4805	0.863258	1.01582	0.812221	1.15042	0.734645	1.31724	0.496851	0.568675	0.876313	1.38482	0.229242	2.09812	0.353716	0.479441	NA	0.322747	0.686643	0.470401	0.568142	-4.32488	0.00170109
Solyc01g009090	-0.121963	0.909191	-0.378921	0.363986	-0.226786	0.475468	-0.541007	0.0223975	0.142306	0.800039	0.00614493	0.998363	0.371906	0.131382	-2.92848	0.0842005	-0.177542	0.912281	-0.105891	0.938029	0.0125835	0.995152	-2.43179	0.00339251
Solyc01g009100	-0.158618	0.907991	-0.313475	0.667169	0.180727	0.701132	-0.778581	0.00952089	-0.5309	0.0750896	-0.455624	0.168257	0.824364	0.00018982	-3.24457	0.054349	-0.354619	0.442935	-0.569515	0.0865482	0.307277	0.449058	-1.89383	1.41641e-07
Solyc01g009120	0.408662	NA	1.1889	NA	-0.76316	0.908392	3.03225	0.455839	-0.318188	0.972485	0.585365	NA	-0.700478	0.808135	3.93534	0.261487	-1.1669	NA	-1.12651	NA	-2.42786	0.617662	-0.230228	0.973698
Solyc01g009160	1.32037	0.584847	2.0298	0.200888	0.876174	0.589947	3.3163	0.000690125	-1.06878	0.608174	-0.781756	0.780159	-1.11218	0.331279	2.01557	0.360364	-0.0836931	NA	-0.427219	NA	-2.54491	0.00696512	-4.25822	0.00434629
Solyc01g009170	0.149035	0.876515	0.483891	0.163181	0.0524609	0.903367	0.825876	0.000117791	-0.0999668	0.854708	-0.070904	0.931354	-0.12323	0.598571	-2.68925	0.112714	-0.413592	0.392065	-0.244928	0.56039	-1.25858	6.05617e-05	-1.72466	6.91251e-07
Solyc01g009180	6.24181	0.00024095	7.16797	4.19e-05	7.39417	5.15e-07	7.71944	9.67e-08	0.632804	0.828023	0.399981	0.931354	1.93429	0.110925	1.45631	0.561719	1.87173	NA	1.68689	0.369824	1.98564	0.311434	-0.364653	0.881004
Solyc01g009220	0.0557202	0.997489	0.350655	0.879753	2.00334	0.0012201	-6.61893	1.17e-07	-0.176219	0.924827	0.193165	0.933699	1.95043	0.000353132	1.13446	0.582826	0.211844	NA	0.0531531	0.973801	2.39485	0.00249603	-3.35385	0.02595
Solyc01g009230	-0.0640752	0.986528	0.273473	0.757264	0.580888	0.106957	0.127763	0.781999	0.114492	0.932788	-0.024057	0.993775	0.747481	0.0823537	0.295413	0.917724	-0.0129024	0.989512	-0.0259075	0.976348	0.432618	0.457606	-0.559109	0.391305
Solyc01g009250	-0.283243	NA	-0.961391	NA	0.551477	0.779089	-0.513561	0.780689	1.34527	0.522225	0.49194	NA	1.53361	0.204963	4.82153	0.0265224	-0.764121	NA	-0.557843	NA	-0.461253	0.760624	-2.12782	0.171547
Solyc01g009280	0	NA	3.75958	NA	1.65955	NA	0	NA	2.31597	0.714251	0.317974	0.985002	2.63064	0.406369	5.01114	0.224608	1.07175	NA	1.11492	NA	0.831505	0.84511	-3.00192	0.282903
Solyc01g009290	0.641732	0.515531	0.12308	0.955521	0.8877	0.0944524	1.36579	0.00286652	0.328045	0.771064	-0.103472	0.961216	0.927013	0.0608495	1.07185	0.596718	0.179141	NA	0.142106	0.880769	-0.092242	0.937213	-4.63359	0.000754684
Solyc01g009300	-0.555478	0.848233	0.0651571	0.986698	-0.836137	0.42145	-3.57093	2.38e-06	0.146845	0.855818	0.239409	0.76572	0.0820556	0.823174	-1.7503	0.327396	0.0867654	0.912987	0.055687	0.934097	0.895956	0.0265203	-0.0991073	0.870923
Solyc01g009310	0.305899	0.972496	0.670285	0.856469	1.32491	0.336367	1.10557	0.383775	-0.28058	0.485197	-0.093328	0.908831	1.22547	1.06e-09	-2.02471	0.243503	-0.592429	0.263525	-0.898241	0.024758	0.400456	0.403355	-7.19704	3.45765e-08
Solyc01g009340	0.481471	NA	-2.55147	NA	1.86759	0.776595	-0.282647	0.971754	-2.20235	NA	2.46384	NA	0.833411	0.81301	5.92948	0.142294	1.57019	NA	1.10429	NA	1.96467	0.675244	-0.118386	0.996879
Solyc01g009380	0.50577	0.952908	-0.0636305	0.992782	0.640862	0.784523	-0.61861	0.755917	0.684653	0.780332	0.62923	0.846695	0.520906	0.663294	2.77368	0.196958	-0.757852	NA	-0.390731	NA	-0.125083	0.921992	-3.28375	0.0204045
Solyc01g009390	1.32619	0.914316	1.27895	0.898158	1.78713	0.661013	1.72003	0.61141	0.789656	0.751278	0.395062	0.927201	2.1697	0.0556832	1.79726	0.44379	-0.482983	NA	0.27741	0.898647	0.796692	0.700729	-4.24589	0.0188357
Solyc01g009420	-0.415274	0.474039	0.019509	0.990433	-0.558734	0.0897274	-0.197916	0.597216	-0.747947	0.0172218	-0.421188	0.341086	-0.214683	0.462849	-2.621	0.126666	-0.722419	0.197722	-0.94432	0.0291764	-0.697187	0.126352	-7.57506	7.79717e-09
Solyc01g009430	1.30824	0.0222638	1.80316	0.00147311	1.68326	0.000136392	2.50051	4.37e-09	0.476047	0.471015	0.0171091	0.995554	0.0952888	0.832364	-2.67356	0.126666	-0.271758	0.624765	-0.318173	0.445683	-0.486313	0.232849	-4.73043	8.07161e-16
Solyc01g009443	4.75727	0.181625	6.51607	0.0443896	6.37478	0.00875812	7.21632	0.00184165	0.791566	0.255755	0.794923	0.272768	1.42844	0.00146833	0.71123	0.749522	-0.00820154	0.996447	0.123632	0.927233	-0.688984	0.538427	-6.31987	1.63731e-05
Solyc01g009447	0.389193	0.578888	-0.0171996	0.992647	0.107867	0.846472	-1.18393	0.000114804	-0.0491963	0.94839	-0.0121156	0.994212	1.0893	1.72e-07	-2.35824	0.170726	-0.366975	0.776993	-0.28445	0.784338	1.29932	0.101069	2.34389	0.000563885
Solyc01g009500	0.454739	NA	-3.07454	NA	-0.144231	0.989185	3.0085	0.534682	0.211157	0.966705	0.316472	0.955949	1.04588	0.48424	2.87899	0.237181	-0.0101223	NA	-0.694612	NA	-0.191517	0.953496	-2.98773	0.145026
Solyc01g009520	-0.061298	0.972496	0.173626	0.779691	-0.0446547	0.913209	0.00384016	1	-0.364413	0.2863	-0.14546	0.822324	0.586909	0.0074567	-2.82514	0.0949287	-0.655853	0.0561601	-0.631605	0.0206281	-0.712812	0.00575438	-2.5262	7.68291e-15
Solyc01g009565	-0.444992	0.93214	0.501154	0.890825	0.462295	0.779887	0.465699	0.729534	1.00505	0.762598	0.336373	0.9571	1.11601	0.486359	3.40895	0.173207	3.24874	NA	0	NA	5.10745	0.121889	0	1
Solyc01g009610	0.130789	0.897069	-0.054915	0.959782	-0.23849	0.438601	-0.0831605	0.799489	-0.302208	0.666719	-0.293295	0.731835	-0.302707	0.406369	-0.769339	0.716219	-0.247925	0.647563	-0.343059	0.384696	-0.190349	0.715527	-5.74734	8.99906e-06
Solyc01g009620	0.021025	1	-0.101089	0.983635	-0.0796722	0.970843	-1.05553	0.339831	0.119615	0.932183	0.117719	0.946475	0.680737	0.129193	0.0180118	1	-0.399513	0.742188	-1.14629	0.135866	-0.427514	0.69201	-5.79513	4.33545e-05
Solyc01g009630	0.110905	0.944422	-0.607763	0.177122	-0.0590946	0.912183	0.365262	0.240071	0.422287	0.555723	0.197153	0.878492	0.906693	0.017535	-0.45519	0.85368	-0.508499	0.171079	-0.551187	0.0552479	-0.731094	0.00722625	-7.1304	2.62324e-08
Solyc01g009690	3.59209	0.0040251	2.08027	0.235256	4.69337	4.29e-06	2.98143	0.0058903	2.38499	0.0516266	2.54887	0.0351401	4.60497	1.57e-07	5.98396	0.00442951	-0.0144818	NA	-0.426224	NA	2.04254	0.0879368	-1.21328	0.498716
Solyc01g009720	0	1	5.0173	NA	4.70204	0.369979	4.42879	0.341961	1.36135	0.633587	1.503	0.639058	1.64125	0.276621	2.96933	0.233058	2.28041	NA	3.21389	NA	3.56664	0.301756	-0.415586	0.928545
Solyc01g009750	-0.443093	0.197231	-0.619309	0.0526235	-0.260805	0.377872	-0.369339	0.129985	-0.0681179	0.935038	-0.161316	0.832029	0.554478	0.0327892	-3.88414	0.0246542	-0.660688	0.0637963	-0.728865	0.0100533	-0.578819	0.0392649	-5.23669	1.91763e-32
Solyc01g009760	0	1	4.38004	0.436474	5.79122	0.0791255	2.53749	0.494626	0.677087	0.919262	0.790352	0.924188	3.19426	0.155151	3.9729	0.220256	-0.784438	NA	-0.749816	NA	0.464326	0.921584	-2.96046	0.302575
Solyc01g009770	-0.632478	0.287585	-0.833526	0.120571	-0.870127	0.01864	-0.91743	0.0118754	0.343196	0.727448	0.349889	0.764555	1.11921	0.0106256	0.717441	0.745889	-0.559958	0.641925	-1.09322	0.188406	0.436195	0.70216	-5.13678	0.000347888
Solyc01g009780	0.630727	0.713909	1.08369	0.316975	1.02696	0.160001	2.20469	0.000222085	0.440611	0.600046	0.485977	0.59915	0.728434	0.104395	-0.13476	0.979376	0.132721	0.84345	-0.05191	0.933399	-0.97635	0.0101966	-6.30065	1.33411e-06
Solyc01g009820	-0.0751487	0.997372	0.229053	0.943967	0.827224	0.404556	2.0418	0.00502821	0.596723	0.663319	0.463177	0.803361	1.02781	0.132906	1.77526	0.361942	0.128271	NA	-0.145347	0.898496	-0.2302	0.852861	-4.47813	0.00160576
Solyc01g009850	0.129016	0.893661	-0.101514	0.904584	0.341449	0.184298	-0.79297	0.000275425	-0.434563	0.328412	-0.332933	0.556501	0.736013	0.0068616	-1.40476	0.445473	-0.382714	0.402512	-0.764268	0.0212271	0.123108	0.811709	-0.340844	0.400572
Solyc01g009860	0.764464	0.417959	1.39637	0.0408954	1.89053	5.99e-05	4.37707	1.36e-23	1.03078	0.0148417	0.667323	0.225719	1.29584	0.000190153	0.183024	0.961805	0.724877	0.180143	0.563737	0.201185	0.270748	0.645827	1.11865	0.00528036
Solyc01g009870	NA	NA	NA	NA	NA	NA	NA	NA	0.7193	0.936255	-0.384189	0.978518	-1.41529	0.65772	3.02012	0.477668	0.191712	NA	-0.393282	NA	-5.66625	7.31217e-05	-4.5568	0.0028711
Solyc01g009900	-1.44752	NA	-1.69368	NA	-3.4362	NA	-3.68564	0.0479809	-1.29011	NA	-3.66679	NA	-2.10666	NA	4.57651	0.112966	2.22103	NA	0.866718	NA	1.64337	NA	0	NA
Solyc01g009970	0.480067	0.953101	0.533044	0.921778	0.877978	0.673166	-0.82759	0.636145	0.4249	0.905575	0.275964	0.9571	1.07851	0.409814	1.87847	0.440189	-1.37434	NA	-0.95417	NA	0.0298771	0.995666	-3.54534	0.161095
Solyc01g009990	-0.317399	0.392018	-0.505595	0.09145	-0.818593	2.19e-05	-0.727272	0.000250988	-0.773908	0.0119552	-0.635981	0.0561529	0.165556	0.572289	-1.97751	0.256577	-0.40269	0.434422	-0.850357	0.0212735	0.141037	0.807391	-2.10422	4.93103e-05
Solyc01g010000	2.17342	0.863394	3.11633	0.702901	3.10026	0.485202	2.58014	0.514711	2.51786	0.693728	0.989138	0.934972	1.21041	0.727415	4.31043	0.318574	-0.538321	NA	1.12055	NA	0.238322	0.972701	-2.10293	0.584846
Solyc01g010020	1.45269	0.00370644	0.670848	0.412971	1.32852	0.00201461	0.655661	0.176608	0.429001	0.576451	0.0658472	0.971836	0.622722	0.13894	0.225503	0.945085	0.340551	0.623912	-0.00303507	0.99711	0.0451241	0.959623	-5.49802	3.15577e-05
Solyc01g010030	-0.599034	0.950801	-0.761173	0.901715	-1.04729	0.679343	-1.19966	0.554933	0.620316	0.897209	0.188076	0.983154	1.32319	0.464657	2.03823	0.486547	-0.249845	NA	0.148248	NA	1.35129	0.632588	-3.36051	0.149851
Solyc01g010050	-0.284804	0.771911	0.00866916	0.996734	-1.16024	0.000169156	-0.438963	0.218323	-0.448299	0.391207	-0.447828	0.433061	-0.758038	0.018337	-2.77512	0.106906	-0.120004	0.851211	-0.28595	0.505346	-2.07238	2.92151e-11	-9.49584	1.54383e-13
Solyc01g010060	3.65224	0.000111964	2.69724	0.0209608	5.07556	1.23e-10	2.28191	0.010117	-1.56391	0.0270374	-1.99513	0.0015458	0.580755	0.352005	0.961439	0.606647	-0.182472	0.882576	-1.93911	0.00640576	-0.480085	0.602527	-4.51676	0.000854536
Solyc01g010080	3.99892	0.0891798	2.28579	0.518301	4.16252	0.0211645	2.88884	0.120224	2.34873	0.210948	1.50904	0.581046	3.39345	0.00882349	2.3884	0.328173	1.21763	NA	-0.618189	0.889659	3.4886	0.289862	-2.31609	0.471568
Solyc01g010130	0.0535558	1	1.57323	0.906185	0.761915	0.907272	-1.43062	0.770909	0.497804	0.935431	0.029263	0.998801	0.801956	0.71065	1.96197	0.547404	-0.608225	NA	-0.580255	NA	1.05487	0.722179	-3.58226	0.112773
Solyc01g010150	0.0502591	0.997372	-0.250424	0.894841	-0.0402856	0.97272	-1.76906	0.000613159	0.387834	0.722021	-0.0819634	0.971282	0.750801	0.150593	-0.231204	0.945053	-0.609029	0.483263	-0.587937	0.383226	0.0015089	0.999506	-5.71272	2.81847e-05
Solyc01g010180	-0.485397	0.930142	-1.20328	0.641603	-0.0288557	0.993352	-6.49596	2.51e-10	-1.90239	0.0315371	-1.61515	0.0943509	0.196449	0.822123	-4.39803	0.0241814	0.120601	0.961148	-0.793623	0.585947	2.03295	0.0996185	-6.61126	5.79474e-05
Solyc01g010215	-0.95118	0.558856	-2.35009	0.0307482	0.0466243	0.979064	-1.0591	0.198962	0.203014	0.869287	-0.171387	0.923077	1.89797	4.71e-06	0.646011	0.77676	-0.93872	0.0447647	-1.15901	0.00230247	0.0507494	0.940254	-6.32914	1.07689e-06
Solyc01g010230	0.509466	0.770936	0.958592	0.31768	2.29439	7.34e-06	1.63641	0.00247008	0.475923	0.630255	0.162158	0.934972	2.97304	6.95e-12	0.345265	0.900403	-0.652842	0.389995	-0.634508	0.285067	0.407504	0.573591	-5.42805	3.14133e-05
Solyc01g010250	0	NA	2.37038	NA	-0.135217	0.983091	5.79674	0.00806582	-1.19828	NA	0.74265	NA	-0.478739	0.877093	5.38936	0.11573	0.706688	NA	0.359183	NA	-0.70519	0.906726	-1.08767	0.782781
Solyc01g010270	-0.19247	0.706216	0.0315404	0.972323	-0.567181	0.00243406	-0.77014	2.29e-05	-0.118296	0.858378	0.0953943	0.920967	0.279237	0.301923	-2.30158	0.183862	-0.547354	0.19089	-0.722864	0.0249198	-0.515088	0.129345	-7.7651	1.59228e-09
Solyc01g010290	1.35761	0.0148342	1.24759	0.0485747	1.30279	0.00476102	1.16192	0.0120576	0.202592	0.854708	0.118592	0.944781	1.03956	0.011955	0.632352	0.780918	-0.306633	0.699321	-0.3709	0.529613	0.397326	0.522153	-2.20459	0.0139755
Solyc01g010370	-1.31856	0.901465	0.242753	0.983635	-0.193892	0.971715	-1.81676	0.545321	0.255438	0.952891	1.04006	0.750702	1.83906	0.163838	3.30686	0.153143	-2.3646	NA	-1.24753	NA	0.294651	0.942211	-2.58189	0.292898
Solyc01g010390	0.34341	0.779559	0.53216	0.499142	0.925865	0.0227418	0.41435	0.36778	0.490434	0.462539	0.410133	0.635783	0.926129	0.0159035	-1.0795	0.585507	-0.0916286	0.917524	-0.00698709	0.993926	0.569018	0.26602	-2.18431	0.000735144
Solyc01g010410	2.11087	NA	2.78337	NA	1.72023	NA	0	NA	0.920211	NA	-1.55215	NA	0.228508	0.923117	5.56008	0.0445914	-2.09945	NA	-2.16284	NA	-0.846504	NA	0.300109	NA
Solyc01g010430	0.456968	0.965921	1.14995	0.79386	1.0388	0.64403	3.00534	0.0487901	-0.604684	0.768148	-0.647093	0.792377	-1.72328	0.0630569	-1.16033	0.618741	0.053296	0.961148	-0.353275	0.581564	-2.20725	3.3394e-06	-7.49789	2.18337e-08
Solyc01g010440	0.343406	0.94705	0.341696	0.923971	0.175019	0.918537	0.864667	0.407485	0.166135	0.927793	-0.0174156	0.998014	0.618282	0.306627	1.77377	0.347109	-0.0141906	NA	0.150681	0.799116	-0.106458	0.890922	-4.52392	0.000576943
Solyc01g010470	3.31942	NA	3.34466	NA	2.53807	0.771052	3.8343	0.557368	0.739814	0.856169	0.460646	0.941971	1.07126	0.535959	3.76392	0.143685	0.22047	NA	-0.355572	NA	-2.08818	0.575789	-1.81434	0.549588
Solyc01g010480	1.00179	0.888561	1.49042	0.734667	2.61803	0.176692	4.54281	0.00508189	0.773298	0.786294	0.205348	0.970745	2.18295	0.0845727	0.757716	0.80175	-0.606838	0.795047	-1.09358	0.491117	-0.471027	0.833177	-6.0779	0.000494376
Solyc01g010510	0.671495	NA	0.569448	NA	0.958184	NA	-1.21888	NA	0.439827	NA	0.297776	NA	0.385998	0.833697	4.90465	0.0445396	-2.24355	NA	-0.637217	NA	1.601	NA	-0.565314	0.814898
Solyc01g010520	1.71714	0.748908	1.27679	0.825166	2.51558	0.265584	-0.658615	0.813418	-0.0103151	1	0.598999	0.877388	0.619321	0.632946	2.5148	0.265161	-1.02637	NA	-1.44867	NA	-0.321197	0.893611	-4.1681	0.0180578
Solyc01g010540	-0.200942	0.746166	-0.51647	0.101555	-0.10415	0.765615	-0.710923	0.000681058	-0.579694	0.0637573	-0.491226	0.153905	0.695729	0.00322256	-1.76316	0.318172	-0.463567	0.10393	-0.678603	0.00326754	0.131217	0.67393	-7.16563	1.74012e-08
Solyc01g010570	1.3053	0.643209	1.6348	0.466264	0.928989	0.588306	2.52737	0.0310968	0.786514	0.21431	0.590377	0.47025	0.538931	0.253238	1.4911	0.426805	0.689387	0.275696	0.709934	0.148821	-0.135728	0.872615	-0.367009	0.609897
Solyc01g010580	0.141992	0.848233	0.0885209	0.907871	-0.102894	0.75133	0.277028	0.204697	-0.105361	0.849598	-0.103562	0.888385	0.450189	0.0373699	-2.66603	0.116669	-0.377424	0.350208	-0.38378	0.219211	-0.792196	0.00443703	-3.01253	6.72956e-16
Solyc01g010590	-0.163899	0.973767	0.116389	0.970328	0.280613	0.778052	0.0358766	0.977787	0.166226	0.939593	0.365384	0.869687	1.14254	0.101182	0.0912024	0.998086	-0.00303222	0.998527	0.143027	0.898496	0.145435	0.911491	-5.66781	6.02822e-05
Solyc01g010640	-0.0661055	0.981462	-0.138415	0.897361	-1.01379	0.000375923	0.88804	0.00101191	0.245274	0.775834	0.199378	0.870799	-0.538267	0.177978	-0.546009	0.814758	0.0365817	0.961675	-0.227597	0.619509	-1.33952	8.88342e-05	-5.26853	5.92951e-07
Solyc01g010650	0.148386	0.993054	1.09079	0.615076	0.789163	0.574804	-0.282049	0.850674	0.874303	0.472456	0.912832	0.481451	1.44931	0.0365516	2.9398	0.114384	-0.114332	NA	0.0150368	NA	0.573401	0.450379	-3.51743	0.0109559
Solyc01g010660	0.21667	0.956558	-0.0620342	0.98436	0.510826	0.569829	0.0865824	0.934809	-0.277022	0.894846	-0.563166	0.76562	-1.25579	0.0966175	-1.57211	0.444218	-0.620375	0.73289	-0.893649	0.496336	-0.442613	0.805332	-2.17689	0.0704885
Solyc01g010700	-0.953264	0.0741575	0.122774	0.938271	0.0162565	0.986545	0.43427	0.308085	0.99538	0.0255045	0.782634	0.126929	0.157229	0.718633	-0.712811	0.744858	0.585183	0.0383659	0.635158	0.00470675	-0.757576	0.000501028	-3.53139	8.50853e-08
Solyc01g010710	1.01566	0.491324	-0.25316	0.937917	0.00194108	1	-3.5466	0.00116843	0.978895	0.384996	0.14592	0.961944	1.36256	0.0509743	2.51344	0.185257	-0.201492	NA	0.302222	NA	1.43602	0.349807	-2.61888	0.145029
Solyc01g010750	-0.327806	0.398275	-0.293346	0.494668	0.0570616	0.886856	0.118398	0.670776	0.232432	0.680393	0.264406	0.672169	1.04556	3.62e-05	-4.15442	0.0198541	-0.333743	0.816623	-0.370859	0.731237	-0.251938	0.857619	0.0797445	0.951749
Solyc01g010760	0.658833	0.0200773	0.389211	0.336519	1.15329	2.82e-08	0.300739	0.249294	0.280653	0.599897	0.00340424	0.999061	1.36212	4.47e-08	-1.30096	0.486584	-0.32025	0.399349	-0.573911	0.0359753	0.1426	0.72504	-0.359449	0.262896
Solyc01g010780	-0.104469	0.942803	-0.492134	0.256458	-0.168424	0.675554	-0.108739	0.763268	-0.0865107	0.949995	-0.132077	0.937788	0.396946	0.374252	-0.968659	0.636303	0.176327	0.906554	0.226001	0.845452	-0.045201	0.978058	-6.38737	9.7278e-06
Solyc01g010820	0.289983	0.874471	0.429887	0.698598	0.474276	0.419046	0.450246	0.384021	0.419091	0.671039	0.0553497	0.98259	0.860751	0.0744358	0.709082	0.750604	-0.260728	0.813512	-0.197164	0.824225	0.408304	0.638105	-1.20571	0.144591
Solyc01g010830	0.287264	0.988688	-0.295251	0.970447	0.0576925	0.98933	0.0581822	0.991318	-1.16159	0.442756	-0.0299196	0.997426	0.925129	0.307646	1.41694	0.519153	-1.01926	NA	-0.979451	NA	-0.49837	0.778442	-4.55234	0.00485252
Solyc01g010860	0.0144826	0.999867	-0.134836	0.928528	-0.385226	0.433461	0.0690597	0.903243	0.488464	0.468909	0.45121	0.569272	0.368788	0.378564	0.504046	0.832143	-0.00904975	0.991481	-0.19142	0.724437	-0.364963	0.49722	-1.49108	0.0207194
Solyc01g010870	-0.0923644	0.9609	0.285352	0.651929	0.584636	0.0383067	0.52466	0.05855	0.233204	0.703605	0.17833	0.835497	0.659432	0.0205906	-0.622055	0.778887	0.202163	0.521761	0.0158039	0.966692	0.25554	0.303553	-2.80716	1.05552e-06
Solyc01g010880	3.4018	0.602641	4.60637	0.350541	4.4501	0.181931	5.16793	0.0796935	0.129853	0.979637	0.457664	0.929534	1.01803	0.480245	2.53192	0.294902	1.75057	NA	1.21645	NA	0.500614	0.950561	-1.69534	0.720007
Solyc01g010920	2.88973	NA	4.7846	NA	3.24191	0.43475	2.76233	0.459741	2.02219	NA	1.85493	NA	1.56627	0.521845	6.15638	0.0490556	1.26173	NA	2.99515	NA	3.88233	NA	0	1
Solyc01g010940	1.02872	0.629739	1.34157	0.424878	1.22575	0.265856	1.56793	0.0975241	0.150245	0.89138	0.00847899	0.99842	0.320936	0.440969	0.179925	0.963181	-0.292444	0.900574	0.364837	0.83803	0.486451	0.807403	0.846929	0.516766
Solyc01g010950	-0.304179	0.798627	-0.232205	0.843785	-1.02349	0.00647398	0.153932	0.751434	0.130061	0.926265	0.294922	0.818415	-0.38991	0.432208	0.702224	0.751269	0.33308	0.56732	0.339828	0.453089	-0.327097	0.538777	-3.31442	0.00187352
Solyc01g010970	1.28728	0.772625	1.9399	0.507276	3.58956	0.015813	0.945744	0.61091	1.33083	0.206223	1.22581	0.290567	1.77945	0.0155005	1.05057	0.637864	1.12158	0.10651	0.854795	0.132931	1.29548	0.0132745	-4.60782	0.000666734
Solyc01g010990	-0.0476623	0.997372	0.626141	0.560544	0.253821	0.76824	-0.190105	0.806454	-0.10766	0.951506	0.116914	0.957333	0.437206	0.431634	3.02951	0.0864121	-0.394452	NA	-0.164187	NA	0.319485	0.787521	-3.25987	0.0239094
Solyc01g011000	0.14084	0.854202	0.417943	0.176676	0.322094	0.167566	0.701455	0.000235348	-0.0936868	0.850986	0.0241782	0.980389	0.74506	3.01e-05	-2.90532	0.0850118	-0.260785	0.520065	-0.161432	0.643816	-0.414623	0.170265	-8.5195	2.34084e-11
Solyc01g011020	-0.28412	NA	-0.549109	NA	-0.72496	NA	-0.202866	0.92121	-0.359991	NA	-0.472678	NA	-0.409915	NA	5.33394	0.0230956	0.111461	NA	0.226722	NA	-0.0556198	0.984807	2.02817	0.145026
Solyc01g011030	-0.0260524	0.999627	-0.14189	0.942777	-0.306162	0.670601	0.147423	0.826901	0.714657	0.449099	0.554371	0.666648	0.355787	0.565987	1.51252	0.434256	-0.840016	NA	-1.03093	0.056602	-1.35279	0.00993197	-4.87968	0.000261127
Solyc01g011040	-0.1436	0.878225	-0.502807	0.13748	-0.381509	0.134865	-1.15431	4.65e-08	-0.657164	0.062829	-0.617632	0.0910884	0.148874	0.630654	-1.97811	0.25737	-0.703034	0.194955	-1.05423	0.0118042	0.252513	0.66471	-6.67175	3.52757e-07
Solyc01g011100	0.265902	0.992155	1.36625	0.765243	1.39785	0.550157	2.06751	0.259903	0.458752	0.556871	0.271301	0.82471	0.682107	0.113826	0.575651	0.804497	0.963131	0.604284	0.799027	0.597682	0.675613	0.713706	-1.09892	0.440229
Solyc01g011105	1.72495	NA	1.177	NA	2.68721	NA	0	NA	-0.321463	NA	-1.36814	NA	1.09759	0.694068	4.72402	0.181308	-3.96023	NA	-0.414368	NA	-0.113303	0.989326	-1.56065	0.740599
Solyc01g011340	0.0748588	0.950801	0.458673	0.105658	0.125727	0.686562	0.593495	0.00175243	0.136217	0.866863	0.164478	0.869749	0.813593	0.00591434	-0.556819	0.807866	-0.43863	0.456003	-0.407648	0.375388	-0.0463147	0.953496	-0.360199	0.474229
Solyc01g011350	0.317707	0.651699	0.464298	0.336473	0.0712685	0.894879	0.434506	0.153419	-0.0250165	0.986908	0.14572	0.917776	0.589669	0.123552	0.147153	0.974173	0.132366	0.788374	0.00249025	0.996402	-0.150661	0.733064	-0.75914	0.0949395
Solyc01g011510	-1.80921	0.33254	-0.272092	0.955438	-0.44862	0.8023	-0.550615	0.696268	-0.759005	0.877917	0.0371953	0.99842	0.0916817	0.966884	1.95947	0.529691	3.02097	NA	4.62777	NA	4.91917	0.205342	0	1
Solyc01g014105	-0.65235	0.942803	1.05786	0.828943	-0.656422	0.812221	2.05552	0.228194	0.890569	0.736402	1.28233	0.628247	1.5019	0.227973	4.03541	0.0647237	0.51408	NA	0.258001	0.705699	-0.968931	0.0992661	-4.40089	0.00105829
Solyc01g014270	-0.228671	0.981757	0.0852171	0.986698	0.866483	0.53957	1.93512	0.0574787	1.1689	0.164632	1.04711	0.266882	0.990636	0.118432	1.9692	0.296024	0.172353	NA	-0.13783	0.881178	-0.847542	0.224218	-4.52286	0.000944952
Solyc01g014373	-0.64627	NA	-2.41874	NA	-0.968724	0.792154	-0.0434639	0.999813	0.849784	NA	-1.73078	NA	1.70079	0.463642	5.32342	0.0853868	-0.687048	NA	-0.90671	NA	-0.277217	0.863713	-3.07601	0.0448825
Solyc01g014470	0.340218	NA	-1.39229	NA	0.738191	NA	2.9489	NA	2.82643	NA	2.87759	NA	4.12851	0.0240891	0	1	1.52603	NA	0.594479	NA	3.85632	0.00407826	-0.260286	0.925377
Solyc01g014480	-0.76733	0.905937	-0.724669	0.890825	-0.0155186	0.998161	0.0513015	0.991199	0.162135	0.895298	-0.166251	0.920293	-0.0864016	0.869464	0.627145	0.782936	0.169503	NA	0.241567	0.60498	0.0461628	0.9504	-4.58318	0.000429168
Solyc01g014490	0	NA	4.06545	NA	5.18253	0.420162	3.56787	0.551444	0.985559	0.847606	1.71198	0.734515	1.88304	0.377168	3.83925	0.207279	0.256389	NA	-4.64048	NA	0.465763	0.952804	-2.17751	0.623781
Solyc01g014620	1.4869	NA	2.31743	NA	-0.284952	NA	-1.24643	NA	0.368437	NA	-2.13637	NA	1.21618	NA	6.10691	0.154906	1.07046	NA	0.390638	NA	1.38616	NA	0.749866	NA
Solyc01g014840	-2.46231	0.804044	0.126089	0.992782	4.00219	0.233269	2.57754	0.437901	2.14441	0.719093	1.57311	0.8563	1.32578	0.670881	4.6011	0.24124	-0.0536209	NA	-0.857428	NA	1.42998	0.793525	0.137293	0.993495
Solyc01g014850	0.178016	0.753438	-0.105377	0.875861	-0.165498	0.548879	-0.114403	0.645644	0.0426374	0.972925	-0.204642	0.844627	0.471755	0.182616	-1.42869	0.442575	-0.262462	0.505344	-0.432702	0.12309	-0.550734	0.0439927	-4.39643	1.8458e-09
Solyc01g015000	-1.02461	NA	-0.411838	NA	-0.663477	0.612466	-1.88465	0.0929069	-0.549609	0.867737	-0.593016	NA	0.337174	0.808138	3.81585	0.0773653	-0.70032	NA	0.102129	NA	-0.0726925	NA	-0.733064	0.766812
Solyc01g015020	0.00839025	1	0.265143	0.635861	0.281884	0.367055	0.725601	0.0018671	0.528318	0.061707	0.438684	0.170308	1.12076	4.88e-08	-0.120152	0.976158	0.351397	0.573709	0.624978	0.150232	0.467341	0.348563	-0.993723	0.0194038
Solyc01g016470	-0.104812	0.96225	-0.669183	0.178075	-0.17937	0.724506	-1.30497	1.64e-05	-0.649379	0.0174739	-0.635056	0.0193847	0.885499	4.96e-05	-3.16222	0.0607701	-0.919913	0.0641619	-0.942259	0.0163003	-0.0628032	0.930704	-6.14564	2.83417e-13
Solyc01g017050	-0.949787	NA	-0.0492225	NA	-0.629882	0.745431	1.4159	0.22179	-0.125342	NA	0.169671	NA	-0.23958	0.878596	4.75001	0.0289275	0.694806	NA	0.707152	NA	-0.166029	0.937842	1.61711	0.168616
Solyc01g017090	-0.714143	NA	-2.14991	NA	-1.99566	NA	-1.50527	NA	0.259514	NA	-0.181161	NA	-0.757928	NA	5.94598	0.0237887	-0.224045	NA	1.1097	NA	-0.373668	NA	1.45419	NA
Solyc01g017210	-2.43266	NA	-0.907154	NA	-2.23117	NA	0.193173	NA	0.0207747	NA	-0.234947	NA	0.632352	NA	7.43124	0.146097	0	NA	0.289606	NA	0	NA	0	NA
Solyc01g017470	0.803497	NA	-0.175166	NA	-0.980034	NA	0.0671171	NA	0.259249	NA	-1.12254	NA	0.207419	NA	5.94616	0.0233544	0.793027	NA	0.0243398	NA	0.624278	NA	1.748	0.414692
Solyc01g017600	-1.76677	0.079301	-1.87234	0.0851096	-5.58668	8.51e-14	-9.59465	4.12e-14	0.0482375	0.978096	-0.379234	0.756553	-0.876933	0.0715653	-2.50391	0.163172	0.375223	0.750013	0.184766	0.860693	1.52251	0.0270566	-6.10465	1.41856e-05
Solyc01g017740	-0.367957	NA	0.120854	NA	-0.684517	0.770803	1.15319	0.437459	0.0154131	NA	-0.256033	NA	-1.79427	0.258122	4.37481	0.0419884	0.59747	NA	1.58055	NA	0.677497	0.74164	2.03745	0.145026
Solyc01g020150	-2.68179	NA	0.140191	NA	-0.648013	NA	-2.87018	NA	1.74435	0.45882	1.68167	NA	0.726332	0.646457	4.94795	0.0344035	0	NA	0.866672	NA	0	NA	0	NA
Solyc01g020190	1.13557	NA	1.88272	NA	0.450905	NA	2.98638	NA	0.557611	NA	-0.372314	NA	-1.18911	0.557535	4.97342	0.047733	-0.555438	NA	-1.58122	NA	-1.41498	NA	-0.272408	NA
Solyc01g020320	-0.511257	0.485159	-0.0595219	0.971617	-0.199972	0.717918	-0.393892	0.343185	0.417777	0.8016	0.262642	0.920967	0.84238	0.251887	1.36591	0.51159	-0.461299	NA	0.0202784	0.981726	-0.101396	0.907577	-2.09366	0.032793
Solyc01g020440	0.247727	0.862126	-0.385955	0.665532	-0.0157326	0.986582	-1.19297	0.00153435	-0.0313452	0.985488	-0.167438	0.915254	0.581856	0.180088	0.0916223	0.995757	-0.853207	0.082521	-0.766068	0.0455947	-0.110212	0.859799	-5.46656	2.5325e-05
Solyc01g021600	4.34675	0.000476228	4.09778	0.00215478	5.89075	2.83e-08	5.05466	1.76e-06	4.54894	0.000120797	4.39512	0.000283888	5.88207	1.68e-08	6.00431	0.00757712	2.87669	NA	2.59029	0.034797	3.88437	0.000312461	5.53149	8.56276e-08
Solyc01g021640	-0.122301	NA	0.717977	NA	0.146319	0.962262	0.592622	0.769592	-0.692239	0.836004	0.604538	0.889308	1.65257	0.199574	3.85872	0.0853231	0.323255	NA	-0.338762	NA	-0.388607	0.868306	-3.01553	0.0939084
Solyc01g022740	-0.912808	0.533674	-0.562285	0.771034	-0.917717	0.282112	-1.14768	0.128806	-0.623863	0.734486	-0.1209	0.975267	0.716951	0.400747	2.2928	0.244835	-0.561838	NA	-0.82896	NA	-0.411073	0.644638	-3.55866	0.00981786
Solyc01g022750	0.249224	0.372854	0.244192	0.383309	0.379718	0.0174589	-0.368417	0.0268904	-0.285379	0.565372	-0.194509	0.780798	0.689416	0.00633618	-1.06468	0.58173	-0.259793	0.609033	-0.293169	0.446779	0.823726	0.00528206	-1.51176	0.00805154
Solyc01g028800	-2.40673	NA	-2.74097	NA	1.338	NA	-2.59511	NA	0.134105	0.991143	-1.03107	NA	0.0220933	0.994746	4.05864	0.301204	0.839629	NA	-0.221021	NA	-2.99567	NA	-0.446462	NA
Solyc01g028803	0.823985	0.903722	2.21953	0.416637	0.547642	0.836884	2.15727	0.182624	0.629499	0.850871	0.221687	0.969611	0.61096	0.675661	3.1093	0.184827	0.0958855	NA	-0.150773	NA	-1.44011	0.374033	-3.17386	0.0700199
Solyc01g028807	0.419412	0.674127	0.961418	0.0603486	0.184289	0.775227	1.59733	2.22e-06	1.23893	0.0125987	0.968185	0.0887145	1.69036	2.87e-05	1.04034	0.60584	0.596881	0.227716	0.358579	0.405209	0.57078	0.160882	-5.63413	1.52669e-05
Solyc01g028810	-0.304628	0.31776	-0.477608	0.0641572	-0.392508	0.0409649	-0.348624	0.0646332	0.0224261	0.977515	-0.170919	0.756553	0.6003	0.00385188	-3.34566	0.0470305	0.0807951	0.840263	0.0615508	0.856521	0.0913803	0.804438	1.33247	9.47903e-11
Solyc01g028830	0.220415	0.914316	0.72501	0.344933	0.814012	0.0951359	0.443456	0.391918	1.06814	0.187266	0.933933	0.312315	1.92601	0.000428035	0.614624	0.797921	-0.166385	0.77656	-0.0965749	0.847643	-0.102935	0.860199	0.503836	0.193759
Solyc01g028860	-0.0702462	0.948964	-0.449241	0.104507	-0.195097	0.438272	0.239382	0.251965	-0.0539648	0.957266	-0.18811	0.822362	0.418239	0.166429	-2.05717	0.174408	-0.446175	0.17525	-0.436528	0.0901826	-0.887425	0.000100975	-2.1416	1.26622e-17
Solyc01g028870	-0.511568	0.331381	-0.843747	0.0524222	-0.857223	0.00535787	-0.77551	0.0125958	-0.494565	0.377072	-0.302446	0.723381	0.407988	0.251098	-0.619554	0.78231	-0.447953	0.456823	-0.841127	0.0500155	-0.394449	0.45584	-6.29499	1.57917e-06
Solyc01g028900	0.245322	0.842288	0.260218	0.79386	0.768281	0.0278936	1.21865	0.000117791	-0.018144	0.987612	-0.0480456	0.970745	0.933778	0.000623593	-1.62585	0.365592	-0.00646331	0.987054	-0.117637	0.642731	-0.526872	0.00656272	-7.82942	6.45426e-10
Solyc01g028930	0.132665	0.992155	0.923421	0.614024	0.911642	0.390814	1.14998	0.19542	0.380141	0.512698	0.294859	0.709997	0.827592	0.00848062	0.166202	0.96689	-0.0213661	0.969191	-0.153039	0.656241	-0.165722	0.666507	-5.73817	7.28006e-06
Solyc01g034020	0.0363532	0.993715	-0.401311	0.381708	-0.454244	0.111127	-0.352465	0.208669	-0.0792538	0.941298	-0.205618	0.838618	0.129013	0.733609	-0.674025	0.758356	-0.237228	0.615987	-0.45198	0.168789	-0.134946	0.779447	-5.6359	1.17558e-05
Solyc01g034150	-0.345031	0.885478	-0.362705	0.846157	0.0126757	0.994482	-0.115457	0.895373	0.850595	0.443811	0.520938	0.760531	1.39699	0.0344679	0.358765	0.901264	-0.101749	0.852364	-0.365292	0.281413	-0.0912417	0.862269	-6.31069	9.49978e-07
Solyc01g044270	0.0994524	0.969547	-0.245395	0.815553	0.08942	0.887931	-0.631096	0.0906746	-0.192445	0.858378	-0.226593	0.866853	0.242286	0.595469	-0.213414	0.950607	0.118589	0.854265	-0.045181	0.938942	0.0366067	0.959281	-0.587265	0.232738
Solyc01g044350	0.570316	0.363481	0.0256765	0.98907	1.20032	0.000368518	0.438755	0.279014	0.0938747	0.936998	-0.169233	0.897934	1.10253	0.00173409	-0.513758	0.828148	-0.571544	0.318725	-0.555414	0.211903	-0.401197	0.4426	-2.78968	7.4025e-06
Solyc01g044490	0.387377	0.878368	0.539119	0.738473	0.49563	0.569854	0.1286	0.891549	-0.0879921	0.935431	-0.181311	0.869687	0.687499	0.038024	-0.141026	0.975746	0.848576	0.263998	0.723272	0.235857	1.07928	0.06031	-4.65328	0.000628031
Solyc01g049650	0.125902	0.879179	0.157368	0.777313	0.26535	0.267914	-0.596875	0.00271928	-0.345359	0.522186	-0.255674	0.734515	0.576112	0.0546588	-1.66546	0.353716	-0.831596	0.222822	-0.762936	0.158461	-0.738097	0.198077	-2.73205	2.79025e-06
Solyc01g049680	0.284832	0.529544	0.077284	0.931651	0.386565	0.110866	0.298353	0.211934	-0.24903	0.731695	-0.0927294	0.943428	0.751112	0.0215963	-1.46073	0.429083	-0.343607	0.373258	-0.378688	0.200802	-0.728215	0.00656272	-1.19964	0.000221003
Solyc01g049810	1.92769	NA	2.00926	NA	1.83532	0.3477	3.20705	0.0247332	-2.53262	NA	-0.96573	NA	0.755161	0.679348	4.87788	0.0534101	1.00109	NA	0.145373	NA	2.36126	NA	3.91952	0.0587786
Solyc01g049880	2.53685	NA	2.83538	NA	2.39838	NA	0	NA	1.19866	0.520207	1.46146	0.424862	1.48116	0.165134	4.11998	0.0450834	1.26713	NA	2.97934	NA	4.80012	0.0403824	0	1
Solyc01g049890	-0.196583	0.313877	-0.189845	0.354143	-0.345712	0.00235492	-0.0131735	0.94711	-0.390093	0.264819	-0.283701	0.537777	0.383934	0.111802	-3.6331	0.0330499	-0.651656	0.0699128	-0.616397	0.0291851	-0.912347	0.000398395	-3.23238	4.74783e-22
Solyc01g049910	0	NA	2.22383	NA	2.38611	NA	0	NA	2.0259	NA	2.21091	NA	1.74288	0.592112	6.84785	0.0800956	-1.08386	NA	0.225537	NA	-2.37241	NA	-1.27241	0.754824
Solyc01g049960	0.153381	0.808866	0.268951	0.448033	0.138452	0.620922	0.0794687	0.761368	-0.0926039	0.904075	0.016917	0.992022	0.303624	0.267063	-1.13702	0.55111	0.0587749	0.907935	-0.00401237	0.994037	0.0312783	0.952605	-4.03819	6.39981e-06
Solyc01g050010	-1.9219	NA	1.96979	NA	0.438754	0.938293	-0.365325	0.940109	-1.57987	0.775834	-0.574205	0.953639	0.563545	0.838597	3.46836	0.318847	0.0700992	NA	-0.174921	NA	-0.301672	0.850654	-3.69045	0.0158253
Solyc01g050040	0.757012	0.882194	0.103168	0.986698	0.0367034	0.991844	-0.647506	0.694889	-0.635064	0.676433	-1.18132	0.322052	-1.22149	0.112431	0.939008	0.678083	-0.233919	NA	-0.634895	0.217303	-0.904448	0.0736177	-4.74844	0.000336249
Solyc01g050070	0.751645	0.917718	0.0954867	0.991485	1.10238	0.639472	0.442879	0.850297	-0.746923	0.834156	-0.291903	0.961692	0.761751	0.6283	1.71436	0.527047	0.773044	NA	0.631137	NA	0.645833	0.933436	-2.27771	0.623159
Solyc01g056340	-0.00127621	1	-0.15728	0.944685	-0.167484	0.864013	0.0114628	0.999314	-0.0747601	0.976771	-0.314721	0.900578	0.188816	0.817866	1.66434	0.401637	-0.00248687	NA	-0.38912	NA	-0.497625	0.579077	-3.79992	0.00623756
Solyc01g056520	0.17433	0.839001	0.10993	0.899436	0.159324	0.653669	0.266227	0.318167	0.0186273	0.987823	0.119487	0.919622	0.664907	0.0301469	-0.350965	0.893467	-0.0100988	0.985429	-0.0611827	0.880796	-0.0688575	0.883906	-5.98486	2.8958e-06
Solyc01g056570	0.0414558	0.992155	-0.171154	0.834786	-0.143611	0.725016	0.0622685	0.873721	0.132884	0.898318	-0.117259	0.934972	0.372732	0.329551	-0.61145	0.786731	0.171559	0.722093	-0.0531459	0.911619	-0.000472818	0.99999	-2.01036	6.40894e-05
Solyc01g056620	0.665999	0.785986	0.415261	0.880016	0.884382	0.378768	0.822777	0.358404	0.346708	0.925119	-0.226884	0.964135	0.945708	0.457297	2.45017	0.28155	0.226069	NA	0.110559	NA	0.55779	0.790825	-3.03188	0.0906697
Solyc01g056690	0.201408	0.996701	0.599326	0.935924	0.272893	0.939041	-1.14424	0.615966	0.644611	0.738854	0.145641	0.97089	0.917629	0.32801	1.76836	0.403649	2.19063	NA	1.72924	NA	2.59168	0.0644365	-1.73845	0.370866
Solyc01g056720	-0.124627	0.955522	-0.0557822	0.972987	0.785572	0.0264993	0.63997	0.0721202	0.160323	0.856963	0.0249494	0.99095	0.674926	0.0491697	0.119672	0.984812	0.150534	0.81384	-0.0899438	0.872795	0.243775	0.627863	-5.19993	6.23046e-05
Solyc01g056780	-0.46535	0.95028	-0.0605687	0.992782	-0.674244	0.73953	0.111245	0.961222	0.384742	0.886553	0.39407	0.909278	0.339473	0.759662	0.242906	0.953713	0.0803044	0.961067	0.284006	0.78698	0.0681259	0.963613	0.631415	0.44931
Solyc01g056800	-1.26137	NA	-2.00198	NA	-2.42803	NA	-2.8179	NA	0.186586	NA	-0.199042	NA	-0.951181	0.642143	5.32482	0.0334515	-0.703646	NA	-1.15211	NA	-0.83511	NA	-0.746002	NA
Solyc01g056810	-0.0116987	1	0.129426	0.982846	-0.0600579	0.983973	0.166243	0.931901	0.0261797	0.996281	-0.165799	0.965494	0.457189	0.636759	2.92432	0.139235	2.28685	NA	1.30992	NA	2.66554	0.301629	0.237225	0.955103
Solyc01g056850	0.122834	0.981462	-0.852393	0.397861	0.852676	0.171464	0.067755	0.941137	0.487072	0.609686	-0.739144	0.380609	0.051281	0.931519	-1.10297	0.586322	0.513685	0.601495	0.116086	0.911586	1.0724	0.114374	-5.47302	7.82516e-05
Solyc01g056990	-0.228102	0.986439	-0.917167	0.797357	-0.892205	0.615328	-6.36943	5.6e-05	-0.57845	0.91134	0.868443	0.87385	1.70476	0.330933	4.01864	0.12912	-2.08754	NA	-0.0915471	NA	0.712387	NA	0.312023	NA
Solyc01g057000	0.0561928	0.998599	0.764564	0.721927	0.537195	0.679343	3.78324	3.65e-07	-0.421164	0.846915	0.442632	0.873796	-0.911069	0.319225	0.395059	0.897282	0.0424107	0.976463	0.247132	0.802486	-4.935	2.49625e-14	-8.23181	5.01446e-09
Solyc01g057210	-0.0844469	0.948193	0.0198648	0.986464	-0.0884967	0.814987	0.486424	0.0280735	-0.068904	0.949995	-0.142224	0.904585	0.24302	0.501957	-1.10944	0.568116	-0.130567	0.892058	-0.177445	0.803161	-0.54988	0.382375	-1.63934	0.00326819
Solyc01g057260	1.71886	NA	0	NA	2.0253	NA	0	NA	-0.587778	0.942707	1.10346	NA	0.705878	0.808607	4.3	0.22829	1.89963	NA	1.78781	NA	2.005	NA	0.772	0.849887
Solyc01g057310	-0.0751878	0.997372	-0.287854	0.919077	-0.22734	0.858532	-2.39972	0.000818829	-0.0659863	0.966705	0.245523	0.854322	0.046147	0.930385	0.0350354	1	1.88228	NA	0.645796	0.802241	3.74696	0.0398224	2.50854	0.16413
Solyc01g057330	0.0808706	0.996701	-1.54987	0.24356	0.164208	0.900145	-0.278156	0.784291	1.35504	0.210627	0.967793	0.510815	1.37648	0.0765273	2.70459	0.160354	-0.059225	NA	-0.926264	NA	1.22616	0.206781	1.81546	0.0518066
Solyc01g057340	0.483438	0.991142	1.03524	0.93185	1.31174	0.78627	-0.607871	0.89422	0.553598	0.860014	0.268832	0.95753	0.600038	0.659176	1.51295	0.549413	-6.5346	NA	0.213776	NA	-0.807002	0.846235	-4.13501	0.12093
Solyc01g057520	-0.352553	0.930906	-0.461069	0.868651	-0.715924	0.525395	-2.7833	0.000400178	-0.581091	0.051386	-0.247004	0.643529	-0.173305	0.505337	-1.33308	0.470819	-0.679614	0.493119	-0.734421	0.333439	-0.277286	0.801107	-1.27139	0.0739447
Solyc01g057570	-0.924454	0.97375	-0.585718	0.972056	1.0119	0.867659	-0.641304	0.903667	2.31108	0.420171	1.982	0.575975	3.13079	0.0759875	2.94728	0.294972	0.784989	NA	0.708922	0.778791	0.944829	0.739937	-3.93418	0.0687094
Solyc01g057640	2.15727	NA	0.290833	NA	2.36377	NA	0.196253	NA	0.185001	NA	-0.762782	NA	2.08449	NA	6.90342	0.0984597	0.497236	NA	1.38877	NA	0	NA	0	NA
Solyc01g057760	0.296511	0.719039	0.0367556	0.980865	0.0544304	0.925881	0.380668	0.250374	-0.233287	0.792511	-0.199728	0.871893	0.494186	0.201293	0.0752332	1	-0.326196	0.515194	-0.357478	0.348867	-0.745737	0.0313015	-5.92272	4.61817e-06
Solyc01g057770	-1.79913	0.579915	-0.565883	0.923297	-0.325004	0.905662	-1.71425	0.304839	-1.33225	0.340112	-0.832484	0.694593	-2.52267	0.00392061	-1.90244	0.368126	0.393591	NA	-0.534846	0.817988	0.0360629	0.991719	-4.52267	0.0225151
Solyc01g057780	-1.00325	0.734088	0.0210269	0.997478	-0.317975	0.859274	0.955857	0.411564	0.482945	0.735076	0.144674	0.957845	1.04521	0.10995	2.49582	0.179519	-0.145833	NA	-0.0118907	NA	0.563381	0.573342	-0.0773359	0.963067
Solyc01g057830	-0.425197	0.293539	-0.250861	0.668707	-1.52671	6.41e-12	0.130842	0.678081	-0.179098	0.802011	-0.16421	0.865885	-0.265462	0.414898	-1.49526	0.41255	0.477184	0.730904	0.366398	0.743927	0.100069	0.952605	-3.64017	0.00203163
Solyc01g057840	0.214329	0.631739	0.0471152	0.955521	0.378564	0.0570169	0.472943	0.00968297	0.369404	0.262628	0.256976	0.57002	0.56185	0.0099496	-1.49184	0.407966	0.292569	0.478638	0.099185	0.802486	0.472958	0.114848	0.0496933	0.915392
Solyc01g057850	-0.180253	0.942039	0.251216	0.86784	0.210841	0.769696	0.150333	0.812491	0.707738	0.562718	0.398652	0.841765	0.892395	0.19101	1.02249	0.637601	-0.208449	0.867332	0.16848	0.870203	0.458735	0.626031	0.214961	0.808363
Solyc01g057900	-0.501425	0.942039	0.366	0.944353	0.526562	0.80102	0.24304	0.900676	0.568246	0.672513	0.468282	0.791036	1.27596	0.0510293	0.526365	0.837147	-0.381958	0.746013	-0.990689	0.189895	-0.183955	0.883696	-1.7232	0.0411859
Solyc01g057910	0	NA	0	NA	3.51137	NA	3.56624	0.609948	4.75746	0.234903	3.84278	0.440617	6.73345	0.0131131	0	1	-1.39634	NA	0.0731298	NA	0.705981	0.88048	-2.96317	0.314346
Solyc01g058020	0.849141	0.811229	-0.192983	0.970531	0.812208	0.603284	-0.346358	0.825611	1.5762	0.187266	1.29898	0.364648	1.26125	0.156687	2.21929	0.273533	-0.596609	NA	-0.685344	0.230404	-0.104355	0.911633	-4.53197	0.000714112
Solyc01g058100	0.179158	0.997372	-0.428967	0.960733	-0.798127	0.791695	-7.3978	0.000352781	-1.09374	0.60074	-0.479392	0.900385	0.157369	0.903604	0.867104	0.74773	-3.37434	NA	-2.50467	NA	1.24579	0.753782	-2.35348	0.420263
Solyc01g058140	-0.592839	0.636852	-0.255348	0.89428	-0.0350103	0.976867	1.07932	0.0387284	-0.214303	0.781904	-0.285188	0.737632	0.211684	0.564083	-0.78409	0.709175	-0.0648347	0.891012	-0.302524	0.275812	-0.975904	3.21283e-05	-3.52975	3.01952e-10
Solyc01g058190	-0.222476	0.898832	-0.508494	0.539718	-0.465899	0.361423	0.576518	0.160426	-0.0126129	0.997035	-0.0703787	0.977083	0.626568	0.228922	0.618709	0.791234	0.417939	0.393218	0.495922	0.178312	0.178863	0.741794	1.7284	3.72017e-07
Solyc01g058260	-0.248162	0.844951	-0.704863	0.201407	1.02958	0.00084853	0.671884	0.0425828	0.0464277	0.986958	-0.10354	0.976081	-0.419407	0.592112	-0.884783	0.699709	-0.401181	0.353551	-0.315893	0.36319	-0.280619	0.477296	-4.15134	6.35849e-05
Solyc01g058270	0.613584	0.926498	0.290888	0.966782	0.53247	0.815645	-1.33762	0.408684	0.497164	0.925653	-0.0780862	0.995251	1.30366	0.478893	2.74348	0.327498	-1.0055	NA	-3.49539	NA	-0.590565	0.927019	-2.18657	0.574608
Solyc01g058280	0.0146322	0.998599	-0.0980356	0.908568	0.0405093	0.924745	0.110336	0.707776	0.044567	0.98655	0.181452	0.942187	0.942522	0.147165	-0.482141	0.854234	-0.298741	0.393218	-0.394305	0.129546	-0.422743	0.109672	-6.70031	1.53765e-07
Solyc01g058320	-0.210904	0.860849	-0.0991754	0.939168	-0.657922	0.0459585	-5.8126	3.44e-33	-0.407412	0.543206	-0.540189	0.386238	-0.113716	0.78801	-1.20281	0.533103	-0.457805	0.818477	-1.80385	0.132931	0.754101	0.63461	-5.21488	0.00133169
Solyc01g058390	0.532822	0.34854	0.470039	0.454782	-0.776156	0.0309626	0.207567	0.623429	-0.116291	0.903332	-0.101045	0.93903	-0.614967	0.0693266	-0.944837	0.638124	0.0899875	0.922619	0.256348	0.678902	-1.25665	0.00731825	-2.47352	9.05244e-05
Solyc01g058520	1.20647	0.77776	0.575005	0.914892	0.783711	0.72337	-0.235828	0.918259	0.631638	0.838033	1.02037	0.744367	1.52544	0.232058	3.33158	0.140456	0.100956	NA	-0.281544	NA	0.227449	0.930704	-2.91213	0.116396
Solyc01g058550	0.495162	NA	0.169487	NA	0.443156	NA	0.363578	0.877689	0.0092375	NA	-0.623306	NA	-0.456345	0.763681	4.69542	0.0305652	1.51182	NA	1.29106	NA	1.72494	0.280642	1.85078	0.251151
Solyc01g058670	0.285226	0.659023	0.351992	0.494822	-0.197609	0.60959	-1.0929	1.91e-05	0.513142	0.187266	0.363048	0.478099	0.672117	0.0146078	-1.49476	0.410859	-0.923274	0.0637963	-1.14849	0.00431771	0.00202344	0.998518	-2.99455	3.27324e-07
Solyc01g058720	2.27191	0.0517739	1.81793	0.188013	3.716	8.38e-06	3.66532	9.12e-06	0.182785	0.982181	-1.49563	0.810222	1.6386	0.477405	3.59486	0.261153	-1.96434	NA	-0.266601	NA	1.54839	0.585546	-2.18231	0.382258
Solyc01g058730	0.117278	0.899125	0.10473	0.890735	0.255462	0.332004	0.156773	0.543578	0.204499	0.613352	0.0551493	0.94776	0.493819	0.0156297	0.245843	0.919117	0.208499	0.882576	0.2099	0.853038	0.188106	0.890922	-1.00538	0.198803
Solyc01g059830	0.0805527	0.973767	0.229946	0.783135	0.283586	0.473866	0.628382	0.0312895	-0.142955	0.882082	0.0253864	0.990934	0.120472	0.761979	-0.536091	0.817786	-0.17296	0.744861	-0.216577	0.58084	-0.933684	0.00247441	-6.49276	4.80848e-07
Solyc01g059860	0.102831	0.963585	-0.600033	0.260721	-0.418979	0.295634	0.0724124	0.883779	-0.184064	0.854641	-0.351246	0.710882	-0.148856	0.736774	-1.76749	0.329524	-0.709803	0.123438	-0.627651	0.087484	-1.2666	0.000111449	-8.4026	7.86355e-11
Solyc01g059870	-0.432666	0.325082	-0.106847	0.913748	-0.175844	0.645889	-0.243542	0.42218	-0.447621	0.404948	-0.396011	0.532475	0.366502	0.27288	-0.5456	0.812504	-0.252643	0.568789	-0.265788	0.435061	0.196582	0.622023	-4.26906	3.68526e-05
Solyc01g059880	-0.169965	0.891265	-0.122479	0.913375	-0.238762	0.563955	-0.304287	0.36445	0.262937	0.487311	0.230804	0.627433	0.657852	0.00132857	-1.50338	0.402826	-0.183172	0.796628	-0.351667	0.458716	0.368884	0.473096	-6.46613	7.93347e-07
Solyc01g059920	-0.851015	0.543198	-0.106774	0.972323	-0.262531	0.807184	-2.60832	0.000428347	0.0568064	0.985893	-0.0788464	0.986285	0.535927	0.531658	2.09145	0.289945	0.943308	NA	0.576571	NA	-0.182387	0.958963	-1.82353	0.413069
Solyc01g059930	0.831453	0.862486	0.911999	0.807075	1.86	0.203514	1.66674	0.221037	0.55216	0.816017	0.345692	0.927201	1.63965	0.106799	-3.18388	0.128803	-0.110946	0.87312	-0.375883	0.371174	-0.108601	0.867009	-1.91431	2.27172e-07
Solyc01g059965	6.04459	3.05e-09	7.13693	4.55e-11	5.24558	2.07e-08	8.83326	3.71e-22	0.133584	0.966705	-0.0106082	0.999061	1.73222	0.0527178	-0.396201	0.898147	0.475876	0.762046	0.810515	0.44931	-2.30811	0.00983949	-2.2471	0.0108666
Solyc01g060020	6.14613	1.3e-09	7.25322	1.92e-11	5.31889	1.12e-08	8.88516	1.64e-22	0.127705	0.967806	-0.014151	0.998753	1.74981	0.0480976	-0.441762	0.882551	0.465496	0.774655	0.793684	0.473446	-2.32164	0.011723	-1.0292	0.275865
Solyc01g060030	0.0294923	0.993715	-0.174318	0.74966	-0.298385	0.214984	0.337174	0.111882	-0.270884	0.617277	-0.353342	0.501453	-0.253902	0.393416	-3.18294	0.0606053	-0.24318	0.380244	-0.150899	0.52883	-0.767319	2.1137e-05	-1.55438	1.2943e-11
Solyc01g060040	0.146927	0.976158	0.651611	0.602669	0.373087	0.671938	0.937911	0.116646	0.417308	0.633035	0.102502	0.955638	0.55525	0.224273	0.976678	0.632286	0.358367	0.529792	0.471425	0.258175	0.0583831	0.937213	-0.974883	0.131921
Solyc01g060070	0.566303	0.951767	0.224743	0.977915	2.60811	0.140186	3.07314	0.0530175	0.98844	0.807467	0.527689	0.93903	3.17006	0.0638244	3.38444	0.215627	-1.01898	NA	-3.52307	NA	1.30451	0.62433	-3.09652	0.170755
Solyc01g060080	0.402595	0.853238	0.0264061	0.992782	0.215397	0.827221	0.515594	0.453912	-0.0311518	0.986567	-0.048053	0.984081	0.433118	0.353864	0.067594	1	-0.278172	0.517338	-0.586133	0.0521824	-0.509416	0.0998176	-2.58704	4.7293e-05
Solyc01g060130	0.460315	0.942803	1.01541	0.745183	0.758834	0.671656	0.0626924	0.981145	0.415005	0.795974	0.271653	0.914645	1.63636	0.0133871	1.83162	0.346987	0.457835	NA	0.264761	0.716981	0.472338	0.509275	0.764639	0.243323
Solyc01g060140	-0.205695	0.753184	-0.654428	0.030422	-0.221577	0.459457	-0.545747	0.0148202	0.262826	0.692697	0.108879	0.929534	0.367637	0.270668	-2.24828	0.198088	-0.372609	0.440888	-0.39703	0.283833	-0.614245	0.0802173	-3.88649	1.49289e-16
Solyc01g060180	1.09773	0.0509981	1.15992	0.051945	0.604926	0.2635	2.58353	1.76e-11	0.327367	0.684316	0.0470266	0.981699	0.610115	0.122265	0.217563	0.947759	0.133395	0.854822	0.394784	0.394163	-0.37738	0.47968	0.852163	0.0421073
Solyc01g060183	1.16714	NA	0	NA	0	NA	2.49465	NA	1.72482	NA	-0.1585	NA	1.51775	0.6347	6.09315	0.118978	-2.85804	NA	0.853498	NA	0.0698307	NA	-0.458453	NA
Solyc01g060210	3.32222	NA	3.94991	NA	1.706	NA	0	1	0	NA	2.41493	NA	2.21272	NA	0	1	0.32511	NA	1.68052	NA	1.30434	0.662605	-0.720202	0.798943
Solyc01g060240	-0.113395	0.997489	0.452472	0.944298	0.774991	0.75575	1.72983	0.321104	1.76552	0.346636	1.51363	0.50535	1.93487	0.114611	3.05847	0.175654	0.528048	NA	-0.215562	NA	0.457961	0.900671	-2.75063	0.247749
Solyc01g060260	0	NA	0	NA	3.37374	NA	1.1872	NA	5.996	3.59e-05	4.54332	0.0065868	5.87133	1.25e-05	0	1	4.89338	NA	0	NA	5.10487	0.0018032	0	1
Solyc01g060280	-0.0277523	1	0.634531	0.878916	0.806034	0.648263	0.34111	0.845529	0.262507	0.87817	0.261037	0.908184	1.23483	0.0496072	0.859073	0.700449	-0.0285877	0.970138	-0.22303	0.636912	0.178721	0.752466	-5.12095	8.05603e-05
Solyc01g060410	0.683383	0.467046	0.398024	0.769228	0.965816	0.0635611	-4.15905	3.82e-06	0.489804	0.866674	0.930843	0.737623	1.80079	0.106955	2.78087	0.20222	-0.2228	NA	-0.445895	NA	3.45375	0.304981	2.64097	0.37511
Solyc01g060470	-0.566898	0.00121332	-0.784534	1.76e-05	-0.628877	1.56e-05	-1.11201	1.11e-14	-0.570995	0.0604481	-0.536303	0.0899142	-0.0935093	0.736945	-3.50434	0.0391301	-0.588762	0.160845	-0.792723	0.0147079	-0.61374	0.0626405	-5.178	1.25971e-22
Solyc01g065490	0.874448	0.846151	1.15887	0.708346	2.2223	0.0992636	2.45147	0.0481438	1.13077	0.300288	0.860162	0.547919	2.03925	0.00286348	2.1653	0.261147	0.258646	0.862535	0.321337	0.776681	0.886215	0.372736	0.776527	0.396623
Solyc01g065500	1.31197	0.13915	0.682558	0.638907	2.62958	2.73e-06	1.68383	0.0052743	1.68037	0.047557	0.950942	0.461746	2.2494	0.000616556	2.85507	0.128803	-0.584621	NA	-1.83523	NA	1.24078	0.127063	0.334765	0.77535
Solyc01g065510	0.787919	0.403409	0.992019	0.233874	0.718264	0.257927	-2.03976	0.000165833	-0.349811	0.821358	-0.0931905	0.976124	-0.0315862	0.967426	-0.234862	0.946654	-0.799437	NA	-1.68786	NA	-0.0961868	0.954275	-4.50133	0.00232507
Solyc01g065530	-0.32808	0.805688	-0.484014	0.578472	-0.196953	0.762837	0.342177	0.475007	-0.226836	0.929237	-0.273463	0.931354	-0.956067	0.264472	-2.06201	0.309204	-0.0114483	0.993701	-0.77159	0.294523	-0.916402	0.22544	-7.00512	4.92649e-07
Solyc01g065540	-0.106024	0.927433	-0.18441	0.783135	-0.132091	0.719131	-0.139547	0.640454	0.337115	0.594214	-0.0728275	0.958196	0.575768	0.0893604	-0.979646	0.623484	-0.227545	0.517631	-0.0929255	0.774558	-0.0540414	0.899297	0.864271	0.000294723
Solyc01g065550	0.515485	0.557928	0.197431	0.896557	1.00548	0.0128493	0.453429	0.330518	0.421901	0.692995	0.0379898	0.990725	0.71545	0.173056	0.866915	0.685354	-0.0976291	0.896818	-0.363229	0.437379	0.482365	0.262518	0.243296	0.674647
Solyc01g065560	0.114406	0.987785	0.216426	0.931839	0.224037	0.832627	-0.615963	0.413316	-0.0698089	0.975558	-0.0634462	0.985307	0.915659	0.145861	1.39399	0.486403	-0.48523	NA	-0.530913	0.300322	-0.220475	0.754632	-4.51615	0.00061922
Solyc01g065570	-0.711962	NA	-0.613739	NA	0.267938	0.929799	-2.01997	0.299353	1.74922	0.315143	0.875505	0.77662	1.70252	0.145954	4.67962	0.0294173	0.503477	NA	-1.10233	NA	1.38943	NA	-0.374973	0.971833
Solyc01g065580	0.0269792	0.997372	0.0614895	0.960453	0.170636	0.666239	0.0200186	0.96728	-0.320122	0.502694	-0.489611	0.213283	0.423279	0.11814	-1.1205	0.558738	0.0394415	0.936277	0.0163138	0.970409	0.368418	0.148523	-6.34849	6.59886e-07
Solyc01g065690	-0.0182483	1	1.26127	0.28112	0.756792	0.43797	1.26929	0.0905386	0.310818	0.891127	0.701626	0.718293	0.662481	0.436026	2.43191	0.213669	0.0120351	NA	-0.13121	NA	0.359377	0.685092	-0.529341	0.625406
Solyc01g065700	0.11848	0.997489	1.83253	0.509487	-2.08212	0.229855	-6.16812	0.000413372	-3.70435	0.313245	-1.64332	0.791036	-2.86818	0.240111	1.60847	0.683679	-1.65364	NA	-1.71703	NA	-1.80327	NA	3.08322	NA
Solyc01g065710	-0.24411	0.932126	-0.146766	0.953274	-0.582073	0.443973	-1.07899	0.0757967	-0.383665	0.748072	-0.425737	0.760531	-0.0590241	0.927685	0.712888	0.752684	-1.10806	NA	-1.51769	NA	0.0100943	0.99609	-4.12743	0.00624185
Solyc01g065720	0.285438	0.777565	-0.0200444	0.99137	0.11157	0.845473	0.582962	0.0843062	0.315146	0.672081	-0.187376	0.8761	0.481	0.197556	-0.235882	0.940117	0.269509	0.651937	0.352947	0.420315	0.324719	0.514311	-1.80614	0.00091463
Solyc01g065740	0	NA	1.17696	NA	2.62849	NA	3.80257	0.519515	1.55633	NA	1.25143	NA	1.79118	0.543293	5.87886	0.110563	-0.394369	NA	-1.55911	NA	-1.98378	0.666946	-2.01171	0.566924
Solyc01g065810	-1.58181	NA	-1.67561	NA	-0.897928	NA	-1.7702	NA	-1.62168	NA	-1.8774	NA	-1.0024	NA	5.78881	0.094842	0.166893	NA	-0.628246	NA	-0.411065	0.911633	3.25432	0.058593
Solyc01g065840	-1.16874	0.858226	-0.37701	0.962814	-0.184607	0.956352	1.35754	0.49519	0.370091	0.834122	0.377756	0.870799	1.17494	0.0969867	2.74991	0.142216	-0.0766976	NA	-0.618562	NA	-1.30456	0.143579	-3.73466	0.00982922
Solyc01g066040	1.49418	0.625052	1.09518	0.757193	1.65829	0.307893	-1.19183	0.50762	-2.73631	0.085492	-4.1999	0.0117057	0.0717593	0.955391	2.40305	0.263361	-3.39598	NA	-3.20133	NA	-0.684193	0.878128	-2.46093	0.388451
Solyc01g066050	-0.191979	0.692098	0.153943	0.745365	-0.0843424	0.776231	-0.112961	0.625637	0.0356249	0.974845	-0.0648407	0.960374	0.407607	0.205947	-1.25953	0.506398	-0.255081	0.425812	-0.308759	0.197722	-0.16104	0.597984	-3.23346	1.34692e-07
Solyc01g066060	-0.0362695	0.999824	-0.058642	0.988642	0.385247	0.770299	-0.0309332	0.989878	-0.523787	0.771073	-0.546149	0.803058	0.771752	0.344681	1.46784	0.485113	0.151742	NA	-0.13133	NA	0.945836	0.0705375	-3.4288	0.0113314
Solyc01g066200	0.514311	NA	0.270424	NA	-0.402777	NA	1.48238	NA	-1.08289	NA	-1.01704	NA	-0.208535	NA	5.20092	0.0511448	1.58904	NA	1.70794	NA	1.34726	NA	1.45419	NA
Solyc01g066310	0.595451	0.184044	0.272287	0.730859	0.807589	0.00664926	1.25614	4.35e-06	0.44681	0.419733	0.192175	0.853122	0.876853	0.00674203	-0.42231	0.865342	-0.0513506	0.936879	-0.243826	0.528956	-0.62026	0.0622964	-6.65441	2.50976e-07
Solyc01g066430	1.70851	0.000673597	1.65728	0.00352135	1.13136	0.0167531	1.86211	1.45e-05	-0.304117	0.651114	-0.226487	0.806024	-0.578275	0.091969	1.31862	0.306776	-0.323894	0.606189	-0.801845	0.0554977	-2.25593	7.94626e-10	-5.4819	5.96111e-09
Solyc01g066440	0.644758	0.9593	-0.364825	0.970328	0.554063	0.874268	-4.90884	0.0314655	-1.18808	0.753723	-0.247965	NA	-1.62893	0.38054	3.24729	0.223858	2.17669	NA	1.31697	NA	3.42921	NA	1.45416	0.719056
Solyc01g066450	0	NA	0	NA	3.80035	NA	1.84692	NA	3.38004	0.273851	-1.77499	0.77662	4.44642	0.0310579	6.46831	0.0325367	0.000408261	NA	0.432525	NA	-0.910335	0.7491	-2.69226	0.217597
Solyc01g066480	-0.873442	0.80611	0.501719	0.897947	0.820505	0.592558	0.454781	0.752569	0.217308	0.901027	0.463464	0.762936	1.31396	0.0240777	1.69907	0.373761	0.817462	NA	0.738435	NA	0.195258	0.956761	0.947129	0.639665
Solyc01g066520	0.505633	0.639648	0.921116	0.176791	-0.108252	0.899063	2.04374	4.8e-07	-0.521003	0.619025	-0.511143	0.682356	-2.51575	5.32e-07	-2.3723	0.195728	0.458406	0.6659	0.432899	0.606815	-3.49029	3.56134e-09	-6.46633	8.08606e-11
Solyc01g066560	-0.121726	0.995994	-0.854552	0.764553	-0.0125303	0.997878	-1.76318	0.12786	0.611204	0.807467	0.0615136	0.993761	0.679806	0.556092	2.62705	0.220704	-0.0595188	NA	0.164867	NA	0.927421	0.277518	-2.7759	0.0572247
Solyc01g066570	0	NA	1.9327	NA	3.58803	0.366695	4.14809	0.217008	0.478198	0.885469	1.02268	0.726884	1.6908	0.15483	4.17817	0.0515774	0.0443333	NA	0.00499418	NA	-1.86795	0.0696802	-3.45024	0.0226834
Solyc01g066590	-0.186817	0.791376	-0.42281	0.239223	-0.525869	0.0217664	-0.657568	0.00257862	0.191422	0.707196	0.152687	0.826617	0.0555704	0.846098	-2.19981	0.203649	-0.524537	0.569177	-0.643138	0.350137	-1.01457	0.122635	-1.81067	0.00294811
Solyc01g066610	0.352916	NA	-0.0187312	NA	-0.48045	0.921744	-4.68566	0.112041	2.47063	NA	3.89401	NA	4.32458	0.238938	0	1	-0.0288727	NA	-1.96222	NA	3.46639	0.383854	0.500749	0.918362
Solyc01g066640	0.520486	0.90191	-0.390696	0.918602	-1.84103	0.110247	-4.43714	0.00207518	0.895591	0.495109	0.509424	0.809554	0.26012	0.763776	1.78061	0.374082	-1.64008	NA	-0.257091	0.750866	-1.11729	0.0837382	-3.11489	0.00266518
Solyc01g066690	-0.0583946	0.981128	-0.217687	0.750074	-0.0289008	0.954718	-0.0088286	0.991438	-0.194066	0.766046	-0.0810252	0.942903	0.551527	0.0537725	-0.826019	0.687278	-0.187416	0.661741	-0.103008	0.781958	-0.141089	0.734023	-2.18586	4.7118e-06
Solyc01g066720	0.187049	0.842288	-0.325124	0.551718	0.204081	0.586028	0.152256	0.644146	-0.5119	0.263736	-0.640283	0.120471	0.0350484	0.924679	-2.55219	0.140029	-0.559381	0.0898785	-0.565267	0.0287183	-0.598963	0.0164368	-4.4262	4.79551e-14
Solyc01g066730	1.06872	0.815295	0.39228	0.944685	0.932596	0.648389	0.717705	0.68642	0.49997	0.853526	0.0478667	0.995381	0.894539	0.421932	4.30303	0.038475	-1.57748	NA	-1.59671	NA	-0.532208	0.819219	-2.55065	0.170912
Solyc01g066740	-0.62038	0.889941	-0.0133888	0.999406	0.0728668	0.976668	-1.01967	0.412948	-0.439685	0.581634	0.128497	0.938798	1.2781	0.000931373	0.109099	0.989685	0.753249	0.705391	-0.368809	0.838496	2.62511	0.0306977	-3.85648	0.0243316
Solyc01g066760	-0.0144911	1	-0.311568	0.816621	0.764325	0.0981922	-0.226001	0.696268	-0.453462	0.737122	-0.278145	0.896113	1.2865	0.0267386	1.5946	0.408894	-0.914514	NA	0.0758699	NA	2.61125	0.00104863	-1.74744	0.272526
Solyc01g066770	-3.32453	NA	1.088	NA	1.82016	0.848276	-3.51292	0.617888	0.23378	0.97403	0.021131	0.999061	0.769956	0.728108	1.85261	0.580952	0.271154	NA	0.182199	0.920163	-0.14384	0.948215	-4.65509	0.00428253
Solyc01g066790	1.12416	NA	0.2822	NA	1.49196	NA	1.53198	NA	3.09266	NA	2.3613	NA	3.96809	0.0629562	7.43129	0.0191675	1.34146	NA	0.234472	NA	1.4705	0.390228	-0.746076	0.724896
Solyc01g066820	-0.06792	NA	-0.167435	NA	-0.745895	0.890705	-0.345825	0.944885	1.98328	0.243491	1.35298	0.573218	-0.555253	0.693722	3.55011	0.106388	0	NA	0	NA	4.24664	NA	0	NA
Solyc01g066830	-0.157312	0.993152	0.0704642	0.990184	0.489116	0.776827	0.263117	0.869406	0.506637	0.451324	-0.238587	0.847788	0.81877	0.0377054	0.809885	0.700681	0.392197	0.601702	0.329769	0.589519	0.524678	0.378412	0.0466912	0.966608
Solyc01g066840	0.253308	0.431471	0.151577	0.744804	0.345031	0.0659194	-0.46934	0.0062164	-0.439142	0.0975484	-0.272043	0.462921	0.785421	3.85e-05	-1.44216	0.177902	-0.543089	0.557568	-0.581239	0.413454	0.116682	0.917768	-0.742577	0.223902
Solyc01g066850	-1.13	0.738347	-0.157113	0.97969	-0.974655	0.565014	-2.26848	0.0805481	-0.357852	0.883338	0.0291687	0.997609	0.207513	0.838299	2.47396	0.215118	0.518643	NA	-0.193613	NA	2.18938	0.602292	-0.302177	0.956337
Solyc01g066860	-0.506682	0.495505	0.0164875	0.992782	0.527443	0.238943	-2.14574	9e-10	-0.252362	0.739489	-0.107797	0.93903	0.589389	0.0976645	-2.3939	0.172114	-0.476652	0.281861	-0.745082	0.0249611	0.584736	0.0786501	-7.3765	1.06402e-08
Solyc01g066870	0.431613	0.965446	1.31971	0.704554	0.202537	0.94241	1.21694	0.46077	-0.551706	0.88781	-0.0904372	0.992022	0.735581	0.629175	1.83478	0.484228	0.321702	NA	1.03293	0.324196	0.852472	0.48133	-3.67014	0.0173766
Solyc01g066880	-0.686386	0.0941526	0.15521	0.880475	-0.44348	0.20688	0.220052	0.542724	-0.00442168	0.999136	0.140887	0.913161	0.707585	0.0467439	-1.66838	0.357624	-0.257322	0.549802	-0.0753078	0.862476	0.28553	0.423934	-7.31788	1.1633e-08
Solyc01g066900	-0.0998758	0.997372	-0.25257	0.960878	0.428408	0.813105	-1.54175	0.195113	-0.354532	0.883338	0.666266	0.762523	1.21698	0.16732	1.69246	0.423474	-0.580289	NA	-0.816956	NA	0.155891	0.953119	-3.47928	0.0526102
Solyc01g066910	0.349482	0.855176	-0.5698	0.62192	-1.56491	0.00168184	-5.02427	3.36e-17	-1.72402	0.0282401	-1.47385	0.0731591	2.65736	2.42e-06	2.36691	0.153902	-1.62715	0.0858108	-0.467305	0.582512	3.11999	4.51465e-08	-1.84977	0.0681218
Solyc01g066940	-0.746672	0.966638	-0.197515	0.986698	0.478921	0.918531	1.11568	0.736163	-0.551935	0.685978	-0.986175	0.369919	-0.100204	0.898946	-1.73945	0.374882	-0.0703808	0.982773	-0.0833103	0.977433	-1.14638	0.60871	-2.65538	0.0932978
Solyc01g066970	-1.68853	0.273586	-2.35289	0.12354	1.2028	0.194776	-5.35942	6.41e-05	-1.07808	0.453215	-2.17206	0.0557632	3.57041	1.48e-07	2.33978	0.230662	1.23726	0.0504862	1.47987	0.0041815	2.24561	1.57657e-07	-1.7824	0.0799695
Solyc01g067020	2.0824	0.820751	0	NA	4.39008	0.13763	5.74562	0.0260205	2.48215	0.680966	0	NA	5.39852	0.0575785	0	1	0.634936	NA	-0.786021	NA	0.107943	0.98795	-1.8753	0.624856
Solyc01g067030	-1.05802	NA	-1.39226	NA	-0.856527	NA	1.3354	NA	0.882853	NA	0.736275	NA	-0.619901	NA	6.84243	0.0401058	0.320399	NA	1.25877	NA	1.52684	NA	0.755323	NA
Solyc01g067070	-0.357661	0.719855	-0.596202	0.352453	-0.426726	0.352079	-0.240958	0.591029	-0.403273	0.64868	-0.456619	0.639058	-0.112603	0.824738	-0.384318	0.88428	-1.09136	0.0749087	-1.04119	0.0300414	-1.37965	0.00227572	-6.25659	2.32613e-06
Solyc01g067080	-0.375074	0.925297	0.234886	0.944083	0.154139	0.918625	-0.545818	0.592928	0.178737	0.966705	0.377632	0.935007	1.26628	0.300552	2.88084	0.19677	0.00876933	NA	-0.892196	NA	0.118729	0.936166	-3.11907	0.0329881
Solyc01g067090	0.193645	0.886186	-0.256441	0.783084	-0.125941	0.817694	-0.631651	0.0657011	-0.713259	0.28916	-0.837136	0.183247	0.123273	0.808276	-0.257753	0.932571	-0.285295	0.609033	-0.403883	0.32045	0.571615	0.118304	-5.20057	6.05104e-05
Solyc01g067100	-0.136428	0.880326	-0.411069	0.245095	-0.246181	0.381898	-0.337334	0.149491	-0.0911785	0.914901	-0.11637	0.908831	0.274319	0.364692	-3.25787	0.0548524	-0.3835	0.176157	-0.526901	0.0159122	-0.875019	6.81169e-06	-4.75421	2.1613e-26
Solyc01g067120	2.33848	0.089857	1.48362	0.447752	1.44459	0.246276	2.47579	0.0150533	0.179444	0.953585	0.114733	0.980389	0.178687	0.872923	2.05821	0.325251	0.531863	NA	-0.0967482	NA	-0.311002	0.897703	-3.26475	0.0682615
Solyc01g067130	2.02698	NA	2.62376	NA	-0.135218	NA	2.68744	NA	3.60349	0.136457	2.82594	NA	3.49619	0.0581171	7.4313	0.00831382	0.969778	NA	1.20117	NA	0.675618	0.717109	-0.778622	0.68495
Solyc01g067280	0.362963	0.881477	0.182812	0.940864	0.552214	0.489332	0.384323	0.601274	1.00245	0.314825	0.804082	0.520839	1.16632	0.077744	0.243093	0.943912	-0.469418	0.17525	-0.5737	0.0314605	-0.887085	0.000319398	-6.81567	9.78319e-08
Solyc01g067290	-1.03084	0.105348	-0.284982	0.843406	-1.31459	0.00368325	-0.923415	0.048462	-0.174647	0.913442	-0.118557	0.957333	-0.141486	0.82226	0.983284	0.638124	-0.406524	NA	0.208741	NA	0.697991	0.27092	0.775872	0.249237
Solyc01g067295	-2.97723	0.297649	-1.97147	0.612948	-3.25922	0.0887557	-1.52491	0.461948	-1.36754	0.194482	-2.10023	0.0143219	-2.32413	0.00155149	-0.856401	0.715293	0.203135	0.876297	-0.552867	0.517517	-0.728452	0.408015	0.563215	0.463357
Solyc01g067300	0.92389	0.89396	0.290677	0.970328	1.63878	0.442825	0.77092	0.717168	3.84147	1.32e-07	2.98961	6.87e-05	3.56819	2.75e-07	0.614317	0.811634	1.92856	0.0237934	0.0593698	0.958936	1.5371	0.0188057	0.551776	0.430527
Solyc01g067330	3.65356	0.218092	5.69833	0.0187388	0.44647	0.916124	9.62142	2.34e-08	1.74672	0.475724	1.88467	0.462177	2.45283	0.0864565	4.84787	0.0407758	-0.381557	NA	0.304545	NA	-1.95092	0.175591	-3.27453	0.0553252
Solyc01g067350	2.16722	NA	0.2908	NA	0.453151	NA	0	NA	1.15425	NA	0.410041	NA	-0.043434	NA	6.82422	0.0590927	-0.224046	NA	2.30525	NA	0.256263	NA	1.45419	NA
Solyc01g067360	6.06106	0.00127474	6.831	0.000466862	4.6523	0.00824072	7.82524	5.66e-07	1.14381	0.446341	1.20832	0.447025	0.0398195	0.970918	1.20603	0.598855	0.25159	0.905118	0.265455	0.875117	-2.89186	0.00826478	-6.13669	0.000132465
Solyc01g067370	3.75915	NA	6.35126	NA	0	1	0	1	2.59846	0.74921	0.9707	NA	5.94269	0.108246	0	1	4.97615	NA	4.16167	NA	4.82203	0.0275065	0	1
Solyc01g067380	1.02503	0.904568	1.14632	0.861302	1.01712	0.741	1.88652	0.400691	0.5403	0.314741	0.31397	0.715535	0.067627	0.874551	0.0752253	1	-0.018802	0.993011	0.0106797	0.995936	-3.21413	0.000659897	-3.80347	0.000435442
Solyc01g067390	0.140233	0.854674	0.181536	0.730758	0.151313	0.6091	0.336483	0.113116	0.510469	0.051097	0.293775	0.441589	0.530673	0.0120968	-2.64454	0.120471	0.41089	0.515114	0.389844	0.432489	0.20137	0.766441	-0.286778	0.540273
Solyc01g067400	0.0295162	0.997489	-0.113598	0.947389	-0.168479	0.807472	-0.331454	0.513763	0.329637	0.699958	0.15362	0.920967	0.471793	0.266687	0.463704	0.849772	0.332627	0.704769	0.318611	0.64286	0.349734	0.649302	0.0432805	0.971945
Solyc01g067440	-0.390731	0.882937	0.300769	0.896557	-1.14763	0.113493	0.937316	0.157188	-0.554316	0.745136	0.00824395	0.999061	-2.01864	0.0139139	1.14317	0.602788	0.869375	NA	1.39504	NA	0.610652	0.714024	-1.96092	0.241956
Solyc01g067460	0.40484	NA	0.427243	NA	-2.2935	NA	-0.560782	NA	-3.19601	NA	-0.224865	NA	-1.74888	NA	4.93583	0.134934	-0.90567	NA	1.29606	NA	0.126475	NA	0.772565	NA
Solyc01g067480	0.05568	0.999824	0.593605	0.895449	0.79054	0.672908	-5.73633	0.000400375	0.289388	0.936177	0.834743	0.77662	0.994806	0.407525	2.33922	0.295491	-0.535172	NA	-0.680111	NA	0.458999	0.90872	-3.01798	0.230067
Solyc01g067500	-0.116494	0.914316	-0.249861	0.650209	-0.229429	0.47067	-0.515542	0.0332153	-0.0146884	0.993374	-0.147839	0.902347	0.684326	0.0429379	-1.19449	0.534227	-0.501498	0.329384	-0.627265	0.102704	-0.439497	0.315546	-3.25126	1.8823e-08
Solyc01g067510	-0.527183	0.274138	-1.27037	0.000449904	-2.77886	1.35e-24	-10.3289	5.88e-21	-0.530178	0.535129	-0.269017	0.851883	-0.888197	0.0657668	-0.877691	0.678527	-6.85298	NA	-2.38941	NA	0.913307	0.779499	-4.45339	0.0538929
Solyc01g067530	0.80968	NA	2.71858	NA	-2.43642	0.620254	3.1677	0.382354	1.89601	0.719698	2.06059	NA	2.18783	0.404787	5.65448	0.100291	-0.366729	NA	-0.00313212	NA	-0.980526	0.824709	3.09794	0.21731
Solyc01g067550	-0.133131	0.9531	0.448058	0.555384	0.529083	0.222244	-0.451829	0.29036	0.241455	0.789637	0.251836	0.822228	0.735185	0.0601175	0.250882	0.933987	-0.970647	NA	-0.228698	0.839617	-0.067162	0.965577	-1.87096	0.0728974
Solyc01g067560	-0.186734	0.904898	0.106794	0.940709	-0.15627	0.78397	-0.271121	0.525732	0.678236	0.134952	0.385779	0.590965	0.638787	0.0653031	0.121005	0.984091	0.197185	0.599741	0.108676	0.740267	-0.237293	0.457444	-1.56603	0.000530277
Solyc01g067570	-0.0467534	1	-0.325029	0.970267	0.823157	0.760377	1.20719	0.552146	0.724268	0.667988	0.696729	0.737082	1.23454	0.136332	3.27147	0.0875018	0.213284	NA	-0.0598771	NA	0.101641	0.933405	-3.65036	0.00891593
Solyc01g067580	0.0128121	1	0.12675	0.942638	-0.0256602	0.980282	0.38331	0.435938	0.527875	0.475724	0.364974	0.73722	1.04194	0.0113996	1.32917	0.486403	0.266775	0.855699	0.389214	0.717421	0.192625	0.896488	2.76983	0.000181462
Solyc01g067590	-0.500685	0.714089	-0.123886	0.956796	-0.28759	0.715081	0.0956319	0.901805	-0.278514	0.762598	-0.259603	0.825794	0.324015	0.455113	0.106167	0.99069	-0.184385	0.740095	-0.368827	0.325771	-0.353412	0.391264	-0.308419	0.525466
Solyc01g067600	0.297375	0.817873	0.155559	0.914892	0.546104	0.221241	0.965174	0.00814587	0.622643	0.0724771	0.222239	0.757156	0.556687	0.0464737	-0.435621	0.857459	0.475981	0.418946	0.363423	0.453777	0.305899	0.592122	1.27208	0.00126271
Solyc01g067620	0.488484	0.981462	-0.979343	0.90713	3.93126	0.101582	0.0899937	0.988034	1.60343	0.720661	1.67075	0.755371	5.59831	0.00580228	3.35811	0.291546	-0.854884	0.818372	-1.31301	0.623035	4.17982	0.0451075	3.30638	0.0911925
Solyc01g067630	-0.507595	0.749587	-0.666998	0.570163	-0.446639	0.567907	-1.13254	0.0460873	-0.270928	0.827056	-0.337971	0.814196	0.953743	0.0573364	0.216974	0.950709	-1.14959	0.400841	-1.54792	0.127311	0.182513	0.916753	-5.29681	0.000524512
Solyc01g067640	-0.257974	0.857286	0.0633326	0.971617	-0.35692	0.479687	-1.35561	0.000373681	-0.287629	0.77442	-0.453154	0.644733	0.0216804	0.966972	0.727216	0.740006	-0.135208	NA	-0.648488	0.402478	0.57117	0.482415	1.61864	0.0108456
Solyc01g067660	-0.114105	0.96085	0.316377	0.726056	-0.994968	0.00339832	-0.625762	0.0834141	-0.386672	0.530722	-0.169772	0.880922	-1.33414	3.07e-05	-3.92378	0.0250452	0.229348	0.602423	0.046012	0.921118	-0.993622	0.000181018	-2.30521	2.33271e-13
Solyc01g067680	-0.167707	0.913189	0.407075	0.555072	-0.614054	0.0964954	-0.0872115	0.86165	0.484431	0.218037	0.416463	0.363671	0.0234077	0.944538	-1.86859	0.287846	0.588638	0.0943736	0.448431	0.115618	-0.16523	0.687887	-6.7358	1.49296e-07
Solyc01g067690	0	NA	1.49315	NA	2.56967	NA	0	NA	0.449933	0.940927	0.386158	NA	1.54082	0.435694	5.15723	0.0611209	0.415029	NA	-0.596345	NA	-0.310034	NA	-0.0976249	NA
Solyc01g067710	-0.381827	0.415122	-0.264534	0.659116	-0.151893	0.698922	-1.12579	4.66e-06	-0.18025	0.851914	-0.127369	0.93131	0.776707	0.0372643	-0.858294	0.679282	-0.753494	0.124185	-0.621412	0.113114	0.426033	0.329197	-2.7516	1.93787e-05
Solyc01g067720	0.455125	0.762652	0.822989	0.33053	0.841227	0.136103	1.36096	0.00429621	0.523476	0.48935	0.460705	0.630549	0.789586	0.0703618	0.925104	0.654249	0.366416	0.576226	0.486421	0.310776	0.0270789	0.976284	-4.65178	0.000417993
Solyc01g067730	-0.36818	0.133988	-0.331945	0.238602	-0.416401	0.0198613	0.190617	0.33968	-0.597529	0.0206703	-0.573659	0.0278373	0.346731	0.130456	-4.79503	0.00666172	-0.46325	0.245602	-0.710684	0.018412	-0.472578	0.142471	-3.07403	4.95287e-23
Solyc01g067740	1.28644	0.000342048	1.12854	0.00814356	2.37538	1.25e-16	1.91411	2.47e-10	-0.867662	0.0709882	-0.756291	0.150849	2.22891	5.98e-11	0.335446	0.75228	-0.773147	0.393359	-0.836508	0.22751	0.0965757	0.937213	-3.8453	3.21971e-10
Solyc01g067750	-0.0298354	0.999824	0.446046	0.812912	0.00991093	0.996593	0.0600841	0.956407	-0.371942	0.63667	-0.380794	0.675122	-0.0164156	0.972479	-0.32899	0.903197	-0.450692	0.42263	-0.800691	0.0496445	-0.311639	0.54898	-5.43582	3.02671e-05
Solyc01g067780	1.669	NA	2.06643	NA	0.754961	NA	0	NA	-0.540176	NA	-0.173619	NA	0.0760286	NA	6.87031	0.083315	-0.224054	NA	-0.431708	NA	0.904075	NA	2.43812	NA
Solyc01g067790	0.51418	0.867955	0.478753	0.853384	-0.129178	0.93437	-4.65259	0.000428606	0.431914	0.847072	-0.0264039	0.998014	0.424142	0.665953	2.35189	0.24498	0.348236	NA	0.654977	NA	2.21403	0.0376315	3.55552	0.00026067
Solyc01g067800	0.600892	0.860636	0.450939	0.887662	1.47309	0.142526	-0.856764	0.418005	0.0977041	0.939593	-0.0195852	0.995174	0.709628	0.0814245	-0.975358	0.631447	-0.462228	0.453301	-0.684927	0.125785	-0.0500312	0.952827	-6.6348	4.52065e-07
Solyc01g067820	0.410335	0.94807	0.664692	0.857479	0.54818	0.756227	-0.62753	0.658954	0.150986	0.967627	0.129105	0.980389	0.304139	0.801218	1.52211	0.513702	0.190086	NA	-0.107288	NA	0.581965	0.862591	-3.27258	0.151491
Solyc01g067830	0.965889	0.855917	0.930923	0.83527	1.1183	0.579903	0.534104	0.785887	0.858685	0.682023	0.513117	0.878492	1.3392	0.200864	1.69937	0.451195	-0.888511	0.415475	-0.399589	0.686841	-0.687255	0.485505	-5.35224	0.000184436
Solyc01g067840	0.198162	NA	0.661843	NA	-3.2829	0.0132646	-4.77098	0.000517051	0.254159	0.947964	0.343372	0.941971	-2.25633	0.10819	2.96428	0.185623	0.129268	NA	0.29087	NA	-1.0248	0.71443	-1.21245	0.592771
Solyc01g067860	7.94884	8.26e-06	7.59961	9.19e-05	6.15833	0.000241428	0	1	1.96355	0.264787	1.87664	0.336385	2.88716	0.0124238	4.55478	0.0376515	-2.66795	NA	-2.19683	NA	-2.47051	0.366005	-4.99944	0.0403389
Solyc01g067890	-0.25152	0.760567	0.524078	0.237838	-0.913572	0.000630813	-0.201898	0.555431	0.440973	0.265556	0.479289	0.22059	-0.0356854	0.912693	-2.08239	0.231853	0.617478	0.408353	0.619097	0.286701	-0.926522	0.0988564	-3.06311	3.30671e-07
Solyc01g067900	-0.773985	0.00269883	-1.03335	0.000115667	-0.994352	1.82e-06	-2.24487	1.98e-27	-0.526999	0.0561393	-0.437208	0.157427	0.386174	0.0886499	-1.84271	0.291546	-0.821605	0.227716	-1.11822	0.0316655	0.345156	0.630677	-3.05256	5.68134e-07
Solyc01g067930	0.330189	NA	-0.832357	NA	-0.429133	0.846074	-0.922659	0.574054	0.253635	0.949815	-0.286976	0.955638	-1.67782	0.236093	3.25182	0.146672	0.376918	NA	-0.749083	NA	-0.269042	0.867148	-0.66823	0.646405
Solyc01g067940	-0.178986	0.910312	0.0799216	0.960453	-0.200944	0.709654	-0.660593	0.0741593	-0.433953	0.700686	-0.473047	0.718996	-0.489435	0.393474	0.832194	0.70311	-0.391775	0.671561	-0.994913	0.106111	-0.384337	0.639224	0.509616	0.438472
Solyc01g067965	4.41466	0.25881	3.34709	0.491865	5.64645	0.02821	0	1	2.72229	0.143734	2.2695	0.313048	3.03322	0.028101	5.25521	0.0274737	0.117564	NA	0.65795	NA	1.11143	0.770008	-1.04159	0.731825
Solyc01g068000	-0.445994	0.620965	-0.939444	0.0964969	-0.0934599	0.896105	-0.114692	0.840005	-0.427508	0.630748	-0.547299	0.530712	-0.191154	0.705502	-1.86039	0.30803	-0.394729	0.578538	-0.817046	0.0934502	-0.421914	0.486463	-2.27326	3.11202e-05
Solyc01g068020	0.171886	0.93965	-0.154689	0.930007	0.134015	0.856193	0.157579	0.7899	-0.130895	0.971286	-0.337055	0.928173	1.03954	0.305655	1.49447	0.510592	-0.86016	NA	-0.8032	0.047318	-0.918561	0.0200496	-5.04292	0.000105786
Solyc01g068030	-0.302411	0.760394	-0.202539	0.852721	-0.444127	0.271156	0.387966	0.274924	-0.61572	0.564253	-0.452633	0.756553	-0.0561846	0.934223	0.716897	0.753344	-0.606635	NA	-0.430047	NA	-0.0475119	0.962542	-4.05067	0.00248768
Solyc01g068045	-0.115791	0.934397	0.245247	0.73344	0.32916	0.340356	-0.197537	0.558499	-0.431779	0.213776	-0.180354	0.77662	1.09872	5.72e-07	0.974016	0.223858	-0.581202	0.394184	-0.519081	0.338703	0.698791	0.194682	1.79329	4.13533e-05
Solyc01g068050	2.9083	0.593052	5.15453	0.137379	5.3094	0.0327366	4.43126	0.0707704	0.0213064	0.998233	0.618265	0.865885	1.01221	0.401634	3.05195	0.162828	-1.0929	NA	-1.3535	NA	0.725813	0.824094	0.505085	0.842447
Solyc01g068060	0.0667539	0.967901	0.109969	0.893021	0.0133393	0.980871	0.326826	0.176384	0.248463	0.528851	0.187355	0.734436	0.226793	0.328901	-1.94145	0.263071	-0.107891	0.82618	-0.37203	0.212778	-0.412248	0.180437	-0.399618	0.205728
Solyc01g068070	-0.675333	0.818149	-0.964558	0.626724	-0.456115	0.740328	-0.436575	0.699552	0.42203	0.785615	0.168616	0.952829	0.972549	0.160384	1.24589	0.550245	0.408876	NA	-0.106012	0.879474	0.727748	0.112983	-4.4535	0.000744646
Solyc01g068075	-1.20477	0.812406	0.0788296	0.992674	-0.0505422	0.990081	-4.04687	0.0119618	1.01301	0.681727	1.30653	0.604026	3.04403	0.00846516	2.32086	0.314742	-1.21954	0.540141	-1.77903	0.216203	-0.012386	0.996649	-5.40549	0.00197199
Solyc01g068080	0.90017	NA	-0.215421	NA	0.140468	0.987403	-3.5017	0.408845	1.20168	0.848553	0.355296	NA	0.141297	0.962801	4.53419	0.197839	-0.547332	NA	-1.01788	NA	-2.66213	NA	-0.112947	NA
Solyc01g068100	0.348302	0.610419	0.57541	0.209423	0.415951	0.240923	1.46662	2.55e-08	0.370895	0.365371	0.132505	0.8761	0.583608	0.0219891	-1.3094	0.482082	0.098669	0.803183	0.180145	0.502927	-0.255237	0.351088	-0.169586	0.565003
Solyc01g068130	0.427278	0.757684	0.224402	0.897947	-0.316229	0.660822	-1.73668	0.000295017	0.232838	0.815277	0.0106096	0.998363	-0.292196	0.523802	-0.189044	0.960022	-0.374661	NA	-1.40268	NA	0.767713	0.510667	-3.97598	0.00854426
Solyc01g068140	2.3194	0.0618701	2.38678	0.0769964	2.12992	0.0335508	0.939209	0.409885	0.928549	0.164793	1.04166	0.10095	1.86092	2.65e-05	1.57722	0.400816	-0.654148	NA	-1.18311	0.178041	0.541952	0.627941	-4.60839	0.00155235
Solyc01g068150	-0.397186	0.991582	0.202428	0.986698	0.913398	0.824172	0.0608603	0.996793	1.06592	0.804601	1.57188	0.72935	2.09793	0.268084	3.9839	0.157324	-0.324431	NA	0.792095	NA	0.539928	0.888905	-2.1156	0.407956
Solyc01g068160	0.651872	0.636292	0.507674	0.741068	0.818396	0.237095	0.432637	0.544141	-0.16819	0.893203	-0.194027	0.900753	0.96755	0.0223345	0.402911	0.875256	-0.744172	0.0836965	-0.572909	0.0898867	-0.467463	0.19681	0.65026	0.0655169
Solyc01g068170	1.67424	0.798627	1.60503	0.784622	1.94155	0.484943	2.92326	0.183196	-0.0650949	0.972851	-0.0523526	0.985307	0.743782	0.139414	1.53745	0.414407	0.67498	NA	0.643251	0.364888	0.07603	0.952605	-3.7896	0.00644028
Solyc01g068180	0	1	4.18577	0.407222	5.38729	0.0755547	5.53444	0.0501966	1.05182	0.842684	0.40974	0.963003	1.01971	0.663294	2.65694	0.424359	0.46288	NA	1.08794	0.4852	0.986901	0.584144	-3.45465	0.0532094
Solyc01g068190	2.03108	0.751935	1.99532	0.727017	1.9448	0.530734	2.6831	0.274924	0.347521	0.947467	0.955705	0.842601	1.32841	0.434329	3.81745	0.138515	0.291071	NA	-0.124447	NA	0.401527	0.92872	-1.44373	0.61989
Solyc01g068200	-0.383063	0.342799	-0.294934	0.533295	-0.779456	0.000575153	-1.52391	1.02e-10	0.0276787	0.982181	0.100953	0.938771	0.829123	0.00767513	-0.106857	0.989801	-0.306354	0.518658	-0.282044	0.449202	0.136353	0.781602	-5.40803	2.66537e-05
Solyc01g068210	0.183211	0.737561	0.171723	0.730913	0.203952	0.420828	0.0150376	0.966802	0.380417	0.357283	0.256041	0.670301	0.816778	0.000948529	-1.58895	0.375487	-0.222226	0.662143	-0.274194	0.468391	-0.113107	0.833254	-0.757176	0.0332462
Solyc01g068240	0.606983	0.942039	-0.158923	0.983635	1.22241	0.576642	0.560735	0.794568	-0.0868917	0.974278	-0.157241	0.958918	0.966162	0.207823	-0.22183	0.954742	-0.00660638	0.997406	-0.298665	0.839694	0.507169	0.746524	-0.41297	0.733461
Solyc01g068250	-0.338721	0.932126	-0.690476	0.744421	0.292571	0.815306	-4.47461	0.000726599	1.57858	0.373789	0.918605	0.750088	1.81489	0.108287	4.28572	0.04272	-0.173901	NA	-0.272336	NA	0.91903	0.621842	-2.03452	0.27567
Solyc01g068260	0.0845335	0.997372	0.270419	0.937274	0.341695	0.802862	-1.22442	0.188705	1.01362	0.292899	1.13089	0.227857	1.13202	0.080198	2.51522	0.175509	-0.135085	NA	0.188189	NA	1.34197	0.117065	-2.68448	0.0738404
Solyc01g068270	0.538149	0.828218	0.527077	0.804054	0.309669	0.793098	-0.297058	0.76412	0.172119	0.845676	-0.115167	0.933136	0.444605	0.216112	0.00735538	1	-0.411656	0.714189	-0.602119	0.455406	-0.110472	0.930704	0.331459	0.691011
Solyc01g068280	1.55535	0.475486	1.24404	0.628978	1.09016	0.477706	-5.89155	0.000148572	0.210633	0.90347	0.267963	0.897696	0.43329	0.498183	1.57351	0.415606	0.511755	NA	0.212646	NA	1.66578	0.367781	-2.63021	0.184351
Solyc01g068290	-3.66838	NA	0.033507	NA	-4.04397	0.550554	0.085514	1	2.5482	0.268391	3.16962	0.130058	2.56979	0.106143	5.80013	0.0230956	1.48503	NA	0.709598	NA	0.370125	0.884134	-1.93351	0.315024
Solyc01g068330	0.230843	0.885851	-0.0852477	0.963715	0.0521378	0.946382	0.563125	0.167201	0.0525195	0.960172	-0.0563196	0.96493	0.40799	0.18504	-0.764754	0.716191	0.243294	0.528162	0.325958	0.245416	0.0449479	0.925255	0.855679	0.00153025
Solyc01g068350	-0.984956	NA	-0.819736	NA	-0.0519643	0.996593	-3.84347	0.330007	2.05334	0.65984	0.761755	NA	3.06876	0.19112	6.16127	0.0540846	0	NA	1.44864	NA	0	NA	0	NA
Solyc01g068360	-0.818216	0.866637	-0.256331	0.967128	0.541128	0.78627	-2.8023	0.0358138	-0.728578	0.509919	-1.059	0.269061	0.230153	0.738796	0.584414	0.811416	-1.25805	NA	-1.67042	0.0380828	-0.192228	0.889522	-5.05421	0.000433436
Solyc01g068380	0.946633	0.880616	1.60999	0.649071	2.08974	0.255453	1.7408	0.310908	0.713927	0.585141	-0.0295551	0.996024	1.57519	0.0201823	1.64798	0.407441	-0.954979	NA	-0.326099	NA	1.50503	0.704173	-3.19844	0.274278
Solyc01g068390	0.241373	0.786311	0.0665303	0.960733	0.153459	0.734431	0.257713	0.44453	-0.112447	0.91537	-0.275899	0.762063	0.112396	0.781483	-1.00261	0.614445	-0.0716924	0.964984	-0.232706	0.83803	-0.319043	0.801584	-1.31159	0.113475
Solyc01g068400	-0.0289754	0.997372	0.368683	0.616806	0.0763353	0.900666	0.494003	0.160461	0.0860134	0.918784	0.0876314	0.937763	0.443847	0.11872	-1.53773	0.394665	-0.422431	0.262281	-0.360632	0.22708	-0.931702	0.000338034	-7.49203	4.84932e-09
Solyc01g068410	-0.0823072	1	0.465555	0.967635	1.40776	0.68705	-5.36366	0.0387286	2.96687	0.329312	3.39936	0.249125	5.07632	0.00767319	5.22671	0.0732287	0	NA	0	NA	5.6796	0.46211	0	1
Solyc01g068450	0.534342	0.417988	0.405415	0.617065	0.67157	0.0900377	1.02566	0.00322894	-0.511312	0.472022	-0.308552	0.771832	0.0768234	0.876263	-2.05503	0.25034	-1.24989	0.103126	-1.30274	0.0304647	-1.2017	0.0462205	-7.97685	4.86873e-09
Solyc01g068460	-0.0399568	0.995066	0.545312	0.300897	0.484655	0.181666	0.704211	0.0243686	0.315725	0.269734	0.0675873	0.927189	-0.451536	0.019297	-3.66485	0.0309833	0.423841	0.222822	0.133982	0.696957	-0.406197	0.158378	-0.650825	0.0141782
Solyc01g068480	-0.0490964	0.984753	-0.214046	0.736078	-0.253169	0.428582	-0.301532	0.266493	0.0641027	0.937057	-0.112181	0.902057	0.0161256	0.959213	-1.49262	0.409722	-0.0353665	0.944158	-0.179781	0.547358	-0.187388	0.573226	-0.425018	0.15855
Solyc01g068490	0	NA	2.01408	NA	4.35009	0.134628	5.356	0.0366252	3.06489	NA	0.968146	NA	4.77051	0.162465	0	1	-3.80873	NA	-1.11797	NA	0.778939	0.891346	-1.40915	0.708098
Solyc01g068510	0.669615	NA	-0.430494	NA	-0.268456	NA	-0.525075	NA	0.160626	NA	-1.79776	NA	-0.00180743	0.999576	5.25791	0.080416	0	NA	0.289583	NA	1.61133	NA	0	NA
Solyc01g068520	-1.05799	NA	-1.39223	NA	-0.856498	NA	-1.24637	NA	1.43208	NA	0.891353	NA	3.13874	NA	0	1	0.497279	NA	0.866702	NA	2.18512	NA	3.82477	NA
Solyc01g068530	-0.183926	0.862086	-0.0109532	0.993099	0.126381	0.777664	-0.092325	0.813563	-0.241418	0.664712	-0.0487349	0.966545	1.03568	4.09e-05	-3.13932	0.0640231	-0.495243	0.267702	-0.452073	0.20145	-0.179938	0.722569	-3.07522	9.96994e-20
Solyc01g068540	-0.932487	NA	-0.85002	NA	-0.786555	0.786737	-5.28589	0.0111095	0.466187	0.898931	-0.494471	0.920967	1.44193	0.270803	3.71874	0.0987092	0.335604	NA	-0.608156	NA	3.06689	0.40538	0.268132	0.961451
Solyc01g068560	-0.0425997	0.987785	0.0587019	0.954213	-0.515167	0.0366096	-0.253468	0.345233	0.0636572	0.972284	-0.0151513	0.997953	0.16886	0.760875	0.717588	0.747681	-0.534115	0.152326	-0.758905	0.00986253	-0.914043	0.000745933	-5.95367	3.3694e-06
Solyc01g068580	0.39396	0.686667	0.279448	0.799947	0.46287	0.325347	0.483087	0.242997	0.369628	0.61685	0.423617	0.591399	0.953575	0.00872885	0.70101	0.74773	0.0622911	0.92128	0.483362	0.136024	0.572115	0.069494	-5.19661	5.52719e-05
Solyc01g068590	0.328043	0.894299	0.409504	0.811243	0.892603	0.171785	0.415069	0.551972	0.488414	0.419319	0.0780902	0.958918	0.804197	0.0265699	-0.499736	0.833683	-0.0244517	0.970025	-0.371896	0.285067	0.325012	0.391051	-6.30954	9.83545e-07
Solyc01g068620	-0.3997	0.572217	-0.377819	0.573843	-0.917852	0.00481891	-0.565507	0.0968307	0.452291	0.858218	-0.167877	0.969293	0.771498	0.466752	1.6167	0.472169	-0.668443	NA	-0.424801	NA	-0.678949	0.420918	-4.30906	0.00198711
Solyc01g068640	0.100491	0.997372	-0.470807	0.916596	-0.0850602	0.975089	0.320667	0.851604	-0.209351	0.967046	-0.0661766	0.995229	1.46179	0.318097	2.62393	0.287358	1.33321	NA	1.30846	NA	1.62836	0.0540851	-2.08219	0.177397
Solyc01g073650	-0.122705	0.752779	-0.256523	0.225512	-0.380543	0.00354604	-0.0250013	0.903648	0.140465	0.845152	0.011179	0.99628	0.497343	0.0869625	-3.8431	0.0265881	-0.542258	0.117551	-0.676848	0.012342	-0.972591	6.37105e-05	-10.0155	2.37546e-15
Solyc01g073660	1.07409	0.89278	1.33064	0.809669	2.63062	0.227875	3.55093	0.0567173	1.82066	0.192366	1.85965	0.193633	2.47017	0.0110469	3.72815	0.0684804	2.16304	NA	2.02864	NA	2.08292	0.0265757	-1.75685	0.283527
Solyc01g073680	1.02392	0.0217663	1.15491	0.0129331	2.14849	1.06e-11	1.21112	0.000481668	1.66449	0.0315371	1.93824	0.00685496	4.24123	4.93e-14	2.3885	0.204171	-0.216124	0.82547	-0.643176	0.301442	1.90888	6.15614e-05	-4.75156	0.000436035
Solyc01g073690	-0.465485	0.120955	-0.105718	0.892465	-0.287877	0.271926	-0.297098	0.205634	-0.456424	0.206963	-0.330467	0.478997	0.485058	0.0587763	-1.94485	0.264764	-0.315361	0.159988	-0.288279	0.103502	-0.171959	0.418453	-2.08521	8.07161e-16
Solyc01g073700	-1.01886	0.475875	0.0654682	0.98586	-0.926966	0.305393	-3.04988	9.66e-05	-0.0243812	0.996281	-0.0686441	0.989249	-0.00133784	0.999067	1.00015	0.667234	-0.469905	NA	-0.265917	0.71134	0.499429	0.457335	-4.29979	0.00144476
Solyc01g073710	0.0602597	0.993304	0.368482	0.721614	0.0921945	0.903316	0.614944	0.151057	-0.626338	0.443564	-0.149266	0.937868	-1.09594	0.0260766	-0.133953	0.97998	-0.285925	0.719985	-0.377192	0.522299	-1.11506	0.0260527	-2.65688	0.00296111
Solyc01g073720	2.14489	0.191553	1.11128	0.682434	-1.20347	0.455956	3.81707	0.00023707	0.0861919	0.974845	-0.581738	0.770045	-0.880873	0.283221	1.51336	0.464886	-0.03072	NA	-0.699003	0.441041	-2.67741	0.000658934	-3.43778	0.00553604
Solyc01g073730	-0.27132	0.923993	0.0695311	0.981352	0.234504	0.811834	-0.388847	0.597168	-0.0608724	0.982181	-0.434547	0.840782	-0.0322759	0.970421	-0.654697	0.792786	0.348022	0.763058	0.542682	0.499906	0.652109	0.442581	-5.17734	0.000214999
Solyc01g073740	-0.202445	0.882194	-0.300805	0.727017	-0.138461	0.801341	-0.630856	0.0643864	-0.755995	0.00510358	-0.696116	0.0112727	0.379475	0.130093	-3.26847	0.0527151	-0.697376	0.363007	-0.793274	0.176415	-0.0538169	0.961056	-3.19737	1.60378e-07
Solyc01g073750	-0.355846	0.427628	0.108838	0.904725	0.0958099	0.813049	0.358037	0.163136	0.463372	0.0850336	0.267077	0.508036	0.397691	0.0651864	-2.05892	0.233095	0.300319	0.230382	0.246261	0.22592	0.59564	0.000512981	-2.44252	1.47254e-10
Solyc01g073770	0.869965	0.143394	0.815744	0.200888	0.67169	0.167331	2.29574	1.63e-10	1.07433	0.0258122	1.08205	0.0237532	1.28216	0.00106967	0.551127	0.814044	0.509597	0.225439	0.77838	0.0147663	-0.615495	0.0648197	-3.13299	4.25214e-08
Solyc01g073780	0.25272	0.97343	0.121818	0.97969	-0.34353	0.829391	-5.26865	0.000176778	0.494568	0.79873	0.480034	0.848474	1.21925	0.141554	3.15818	0.100326	-0.333228	NA	-0.261908	NA	0.19856	0.924969	-1.69661	0.326438
Solyc01g073800	4.14284	0.0963609	4.41207	0.0826168	1.5001	0.616352	8.53493	2.24e-07	0.0207418	NA	-0.812051	NA	-0.752437	NA	7.43114	0.318673	-1.74695	NA	-1.37753	NA	-2.61791	NA	-0.0687255	NA
Solyc01g073820	5.16316	0.000586121	4.80133	0.00324258	3.78767	0.0086678	7.89869	2.15e-10	1.23956	0.670547	1.94512	NA	1.97722	0.165242	5.32543	0.0242008	-0.493998	NA	-2.1763	NA	-1.46691	0.50762	-2.4148	0.237298
Solyc01g073840	5.83801	0.000595755	5.95642	0.000962552	3.90931	0.0202601	8.4516	2.08e-09	1.40256	NA	1.09339	NA	1.86781	0.376822	6.39845	0.027182	-0.464566	NA	-0.811224	NA	-1.70608	0.278078	-1.43498	0.423243
Solyc01g073860	5.25595	0.00274676	4.89126	0.0116715	1.65538	0.46297	9.34498	2.6e-11	-1.84218	NA	-1.12128	NA	-0.575803	0.74293	4.25174	0.0766724	-0.307747	NA	-0.519436	NA	-2.41337	0.103582	-3.57771	0.0419252
Solyc01g073880	3.56486	NA	2.51088	NA	1.00454	0.77413	5.12375	0.00460674	-0.3259	NA	0.930151	NA	-0.209675	NA	6.45502	0.0499346	0.517501	NA	0.723991	NA	-0.174215	0.952205	1.85441	0.206935
Solyc01g073890	5.19416	0.177421	4.07665	0.386495	2.70878	0.455956	7.77131	0.00208282	4.26747	0.253262	4.5784	NA	4.75403	0.0648873	0	1	-1.36957	NA	-1.24013	NA	-3.06767	0.289779	-3.47084	0.188826
Solyc01g073900	0.539435	0.876515	0.734133	0.743488	1.20824	0.226509	1.28264	0.152131	0.0770267	0.962324	-0.132933	0.941971	0.346455	0.479603	0.930511	0.653542	0.173481	NA	0.0706465	0.943629	0.450202	0.580644	-4.02814	0.00341507
Solyc01g073910	0.338865	0.834514	0.666696	0.422016	-0.443621	0.481451	0.411439	0.445058	0.660237	0.64396	-0.218867	0.939935	-1.25692	0.0941575	0.238733	0.947169	0.810367	0.0975816	0.763067	0.0494308	0.23383	0.681588	-4.82841	0.000217677
Solyc01g073920	-0.274718	0.899125	-0.0133166	0.996732	0.253412	0.742429	-0.0412721	0.962722	-0.162788	0.958863	0.290602	0.934972	1.39838	0.126666	1.87794	0.372164	0.114033	NA	-0.345895	0.668984	0.422411	0.61592	-2.57324	0.0273726
Solyc01g073930	-5.47061	0.0250593	0.562693	0.932554	0.447389	0.879698	-0.443573	0.856456	1.22553	0.707378	0.191635	0.980526	1.92122	0.231609	3.02201	0.244168	-0.409822	NA	-1.58713	NA	-3.10629	0.114573	-4.06107	0.0508627
Solyc01g073940	-0.711911	0.677931	-0.949602	0.468464	-0.673323	0.45639	-3.61606	8.86e-08	-0.663516	0.293563	-0.600011	0.40163	0.242762	0.587109	-0.351455	0.896101	-0.754195	0.586495	-0.942979	0.357893	0.039883	0.98317	-2.47777	0.023003
Solyc01g073950	-0.155394	0.914316	-0.100932	0.938733	0.0150703	0.985507	0.511277	0.118282	0.182145	0.79639	-0.196341	0.821659	0.397458	0.205313	-2.11967	0.225548	0.0705978	0.900197	0.19039	0.606	0.426173	0.190634	-1.72805	1.98394e-06
Solyc01g073960	-0.157789	0.89278	-0.310372	0.602759	-0.157691	0.705512	0.353274	0.220542	0.437369	0.440515	0.234256	0.802473	0.826578	0.0121447	-0.682175	0.754387	-0.0959023	0.839846	-0.165774	0.624175	-0.368791	0.22685	-6.93057	6.17212e-08
Solyc01g073985	3.33838	NA	4.5726	NA	4.02867	0.2233	3.38175	0.276206	2.45551	0.149785	2.23579	0.238869	2.42317	0.0586995	4.32906	0.0546469	0.794328	NA	0.340019	NA	1.12559	0.105346	-2.98869	0.0355679
Solyc01g074000	0.0392794	0.994477	0.333595	0.600305	0.334777	0.364597	-2.37914	3.23e-18	-0.0894803	0.926265	0.120006	0.916431	1.48768	6.48e-08	-1.42681	0.440304	-0.236965	0.76108	-0.343166	0.534921	1.67068	2.27091e-05	-1.75687	0.00695981
Solyc01g074010	-0.101311	0.993152	-0.0387356	0.992449	-0.279019	0.810603	-1.07393	0.149103	0.298554	0.609997	-0.0607727	0.96247	0.274167	0.396441	-0.823398	0.689625	-0.0215142	0.973703	-0.176323	0.678955	0.474327	0.177708	0.26248	0.516644
Solyc01g074020	-0.45134	0.951767	0.365601	0.944083	0.606713	0.761859	0.117701	0.95702	0.600539	0.704363	0.457253	0.839134	0.507334	0.53673	2.27661	0.23963	0.135984	NA	-0.221109	NA	-0.647765	0.806715	-3.19117	0.111005
Solyc01g074030	-0.944048	0.011907	-0.733168	0.117238	-0.702018	0.0341637	-3.00523	4.19e-26	-2.10082	7.78e-18	-1.68806	8.65e-13	-0.235842	0.401422	-3.34265	0.0488009	-0.832035	0.41349	-1.04064	0.170075	1.0977	0.156075	-6.8473	1.23252e-06
Solyc01g079060	0.242384	0.993054	-0.0571329	0.994513	0.949102	0.701104	0.717025	0.737561	-0.310398	0.947684	-0.0815143	0.993775	1.33537	0.372526	2.8565	0.246743	-0.600436	NA	0.157324	NA	0.366446	0.806575	1.15492	0.250564
Solyc01g079090	-0.542321	0.036767	-0.311758	0.383096	-0.966675	2.56e-07	0.047114	0.875159	0.0432575	0.972851	0.396602	0.560186	0.372373	0.299676	-0.762096	0.718963	-0.545521	0.139154	-0.424327	0.152534	-1.36289	1.08894e-07	-1.19004	0.000444601
Solyc01g079110	0.275186	0.474685	-0.346655	0.307878	0.359997	0.101818	-2.76859	1.93e-49	-0.161394	0.847606	0.0439821	0.978549	1.44206	1.54e-06	-0.250872	0.89665	-0.53606	0.54626	-0.790885	0.216936	1.56447	0.00575438	-2.18345	0.000519003
Solyc01g079150	-0.707075	0.6187	-0.0470855	0.98735	0.850822	0.234413	-0.259743	0.752732	0.368509	0.9289	-0.116097	0.98807	3.3141	0.00857542	2.73762	0.247537	-0.63447	0.853136	-0.785392	0.763094	3.222	0.102241	3.47464	0.047372
Solyc01g079170	-1.62925	0.4204	-1.30024	0.591888	-3.35466	0.00190182	-9.93258	1.55e-11	0.390138	0.706357	0.375346	0.76562	-1.53407	0.00142094	-1.50635	0.430802	-0.442793	NA	-3.98637	NA	3.0909	0.637234	-1.52341	0.782683
Solyc01g079180	-6.13676	0.109095	-1.336	0.883021	-2.18382	0.547956	-3.77434	0.192107	2.31532	0.210729	1.78694	0.447025	1.89048	0.163332	3.86123	0.0941663	2.46013	NA	0.353749	NA	1.72094	0.514608	-1.30751	0.611635
Solyc01g079200	-0.198929	0.990453	1.41171	0.548471	-1.28202	0.433461	2.69918	0.0153822	-0.336518	0.951506	-0.114211	0.991474	-2.2967	0.198894	1.13091	0.735429	-1.24568	NA	-1.45898	NA	-0.291723	0.939513	-2.79299	0.236636
Solyc01g079210	0.235388	0.880326	0.22226	0.859654	0.48902	0.279231	-0.280583	0.553452	-0.031229	0.986797	-0.189013	0.911175	0.847839	0.0688594	0.655564	0.772918	-0.771646	0.369184	-0.662849	0.33392	-0.690733	0.350885	-0.959336	0.203405
Solyc01g079220	-0.0477205	0.997372	0.00580922	0.999149	0.0810362	0.919844	0.764976	0.0734446	0.143226	0.932459	0.179189	0.930586	0.493572	0.373745	1.38827	0.47509	0.315816	NA	-0.405653	NA	-0.0217604	0.98077	-4.05735	0.0021215
Solyc01g079230	0.136739	0.880326	-0.211656	0.700299	0.0971404	0.785688	-0.0618637	0.849725	0.333443	0.498909	0.128916	0.894627	0.874927	0.00100281	-1.99443	0.253089	-0.358355	0.42263	-0.406529	0.22751	-0.452655	0.196208	-1.27028	0.000104327
Solyc01g079240	-0.499936	0.506318	0.105759	0.945474	-1.77984	2.31e-07	-1.41256	8.3e-05	-0.219647	0.815277	0.0985757	0.950877	-0.916863	0.0203265	-0.888996	0.667966	0.192482	0.906663	-0.00907359	0.995936	-0.0783371	0.9634	-5.31275	0.000331935
Solyc01g079250	0.269373	0.169032	0.159901	0.573843	-0.0273512	0.914119	0.610728	4.48e-07	0.185519	0.769924	0.0507925	0.966168	0.14881	0.629176	-2.75287	0.1075	-0.393614	0.293759	-0.33032	0.270931	-1.1565	2.70849e-06	-2.57047	5.01491e-16
Solyc01g079260	1.82716	4.45e-09	0.933376	0.0262438	2.86251	3.85e-27	1.92184	1.03e-11	-0.207594	0.886824	-0.369841	0.796001	0.945566	0.0740321	-1.21426	0.544868	-0.502619	0.413572	-0.979338	0.0281025	1.06575	0.00765267	-1.71474	0.00422583
Solyc01g079290	2.36459	NA	2.23366	NA	0.451971	NA	1.85118	NA	-1.458	NA	0.202165	NA	1.26627	NA	5.9525	0.0430516	0.243255	NA	-0.096837	NA	-1.13752	NA	0.690342	NA
Solyc01g079300	-1.32676	NA	-3.74322	NA	1.83181	0.735745	0.589097	0.913668	-0.32268	0.974508	1.23724	NA	2.12323	0.467085	4.94587	0.193434	4.0506	NA	3.67268	NA	3.85376	0.385315	0	1
Solyc01g079320	-0.488758	0.365369	-0.252342	0.756702	-0.128934	0.792907	-0.473601	0.148337	-0.0735538	0.964534	-0.0421556	0.987297	0.91561	0.0431266	0.490599	0.841284	-0.448605	0.545804	-0.668994	0.213682	-0.0241559	0.980633	-5.06253	0.000143657
Solyc01g079330	0.477689	0.424031	-0.187333	0.868981	0.0266205	0.971693	-0.0697371	0.891914	0.104975	0.926265	-0.387845	0.635712	0.221347	0.578122	-0.342066	0.898142	0.185211	0.718978	0.0589118	0.907393	0.00214106	0.997918	-6.11532	2.09696e-06
Solyc01g079340	0.112493	0.98313	-0.153919	0.944298	-0.366192	0.642635	-1.46578	0.0056367	-0.0786977	0.950616	0.0374101	0.986575	0.720724	0.0626339	-0.0671573	1	-0.564415	0.157894	-0.623899	0.043846	-0.134582	0.772151	-5.69472	9.24181e-06
Solyc01g079350	0.582695	0.364622	0.379437	0.667169	0.206002	0.726887	1.04504	0.00315957	0.516027	0.271489	0.391093	0.52119	0.338595	0.311487	-0.882686	0.665512	-0.148307	0.654839	-0.0228877	0.947651	-0.979581	3.49404e-07	-0.995763	0.000158829
Solyc01g079360	-0.388892	0.669919	0.413288	0.586369	-0.899866	0.0151551	0.530562	0.158513	0.585195	0.448355	0.28403	0.832958	-0.197198	0.706358	-0.183539	0.962958	0.234269	0.784531	0.292258	0.641177	-1.32631	0.00680403	-6.28169	2.50477e-06
Solyc01g079370	0	NA	3.79181	NA	1.93948	NA	0	NA	-0.00357021	1	1.62477	NA	2.91026	0.13793	6.06277	0.0331546	-1.61969	NA	-1.68308	NA	1.56747	NA	0.779866	NA
Solyc01g079400	0.782569	0.574627	0.392804	0.855047	-0.79272	0.343857	-0.802579	0.283935	0.070156	0.9712	-0.312066	0.843233	-1.08305	0.0458183	0.248984	0.937738	-0.236611	0.702502	-0.266602	0.568747	-1.05983	0.00542585	-5.50587	2.32917e-05
Solyc01g079410	-0.305226	0.705156	-0.443496	0.436474	0.00340549	0.998161	-2.90966	1.98e-20	-0.0273694	0.985721	-0.451106	0.55502	0.0725766	0.874433	-0.775313	0.716241	0.00780057	0.995917	-1.42453	0.057089	1.45905	0.0328628	-0.609509	0.494397
Solyc01g079420	-0.0472206	0.899393	0.0958108	0.608548	0.100025	0.35144	-0.0517417	0.63142	-0.241815	0.310156	-0.126375	0.748845	0.247263	0.120937	-1.27066	0.180967	-0.140803	0.510438	-0.251076	0.0955489	-0.253477	0.0989303	-1.74747	3.03258e-22
Solyc01g079430	2.12256	NA	1.76273	NA	0.556348	0.879983	0.403756	0.898267	-1.05772	0.738226	-0.176573	NA	0.980757	0.45508	4.70222	0.0313127	0.968525	NA	0.962483	NA	0.711653	0.757951	-0.633297	0.772316
Solyc01g079450	0.0774036	0.929439	-0.173004	0.691558	0.190163	0.402763	0.0149061	0.962706	-0.00410958	0.999136	-0.0965455	0.932903	0.409	0.17597	-2.35624	0.174763	-0.315015	0.229872	-0.374804	0.0634274	-0.622491	0.000725625	-8.34318	4.08824e-11
Solyc01g079470	-3.07695	0.166576	-0.00659481	1	1.8191	0.110231	6.13231	5.35e-13	0.147656	0.96488	0.685483	0.77662	2.3517	0.00707986	3.0283	0.132142	0.82531	NA	1.12846	NA	2.37837	0.0616203	5.2176	9.19071e-07
Solyc01g079480	-0.460061	0.36368	-0.818518	0.0404065	-0.731125	0.012857	-1.03042	0.00023171	-0.33992	0.688209	-0.830875	0.129827	-1.32454	0.000700462	-2.02147	0.258274	-0.429552	0.49269	-0.860762	0.0496227	-1.55949	7.98353e-05	-3.54965	3.11725e-10
Solyc01g079490	-0.551823	0.879179	-0.62498	0.812499	-0.490328	0.719366	-1.34397	0.158339	-0.621766	0.78915	-0.675257	0.810259	-0.165796	0.890068	1.48912	0.516726	-0.0499032	NA	0.88226	NA	1.42112	0.628801	-1.56308	0.546414
Solyc01g079500	0.245217	0.909191	-0.193309	0.916586	0.136887	0.872762	-2.55151	3.6e-08	-0.296522	0.610172	-0.0476046	0.971282	1.13027	2.23e-05	-0.567584	0.802377	-0.530644	0.681883	-0.484462	0.634036	1.79449	0.0197658	-4.79801	0.00094718
Solyc01g079510	-0.0232934	0.997489	0.183987	0.853019	0.245566	0.563929	0.661972	0.0246787	0.527545	0.235049	0.261842	0.736886	0.846748	0.00420489	-0.654994	0.764968	-0.0381939	0.930838	0.0913398	0.754534	-0.256166	0.329197	-6.77366	1.02294e-07
Solyc01g079550	1.47521	0.639841	1.57623	NA	0.454875	0.854003	3.76101	0.00148822	2.1609	0.228399	1.37178	NA	2.08185	0.10421	5.4124	0.0192416	-0.294863	NA	0.42634	NA	-1.62093	0.350936	-2.9243	0.109329
Solyc01g079570	-0.558308	0.965893	0.799729	0.907113	-2.83692	0.193348	-6.3716	0.00222156	0.954395	0.778963	0.763054	0.8761	0.425559	0.807167	2.4943	0.336165	-2.10855	NA	-2.17194	NA	1.81299	NA	0.291013	NA
Solyc01g079580	-0.10156	0.994132	0.422853	0.862608	-1.23283	0.14598	-1.44537	0.0648187	-0.659444	0.387297	-0.455399	0.670301	-1.87406	7.94e-05	0.199991	0.95604	-0.229692	NA	-0.572408	NA	-0.128495	0.9423	-4.03678	0.00768659
Solyc01g079590	0.265807	0.637161	0.250589	0.649939	0.764934	0.000629997	0.221037	0.429614	0.498975	0.114081	0.51378	0.102737	1.09347	5.79e-07	-1.94378	0.26386	-0.564503	0.359506	-0.594787	0.21096	-1.02088	0.0196493	-1.38165	0.00145295
Solyc01g079600	0.00195111	1	0.261642	0.778245	-0.855585	0.0123595	-0.0725068	0.886888	-0.567466	0.353332	-0.742746	0.169863	-1.56066	2.04e-05	-1.95588	0.273302	0.873227	0.12355	0.902865	0.0435186	-1.05156	0.0193042	-0.911486	0.0799635
Solyc01g079610	0.428798	0.89278	0.444164	0.860378	0.322894	0.791858	-0.817514	0.335454	-0.503673	0.50928	-0.527804	0.523407	0.736862	0.085551	-0.358055	0.893777	0.20264	0.887278	-0.339271	0.743916	2.10619	0.00315103	-4.49903	0.00181857
Solyc01g079640	-0.187989	0.937755	0.0291545	0.990296	-0.378763	0.555505	-0.440427	0.413911	0.262348	0.802214	0.305281	0.803361	0.643817	0.154898	1.10185	0.578864	-0.687476	0.279439	-0.705033	0.150418	-0.724983	0.153773	-5.33904	5.36421e-05
Solyc01g079650	-0.843409	0.167764	-0.61864	0.393571	-0.160308	0.804108	-0.0272125	0.97093	0.606111	0.656484	0.419315	0.831601	0.923445	0.182077	1.22587	0.558344	-0.710784	NA	-0.553284	0.30303	-0.257447	0.722827	-0.350895	0.616035
Solyc01g079660	0.106489	0.994132	-0.234398	0.940919	-0.1295	0.929543	-0.335063	0.745942	-0.15128	0.972851	-0.191095	0.972015	-2.05073	0.107289	0.841794	0.770466	0.719702	NA	0.268542	NA	-1.60004	0.330908	-2.97891	0.0943239
Solyc01g079670	4.07793	NA	1.66331	NA	1.79172	NA	0.965002	0.736163	2.54577	0.255755	1.28644	NA	1.06555	0.538588	5.33208	0.032155	3.26997	NA	1.40162	NA	2.0029	NA	1.45419	0.536554
Solyc01g079680	0.586571	0.0697406	-0.225481	0.731005	0.319775	0.293646	-0.464796	0.0794569	0.188953	0.783922	-0.108618	0.924898	1.23199	5.21e-06	-0.698548	0.745889	-0.649979	0.20868	-0.936252	0.0188872	-0.0293629	0.969556	-2.34509	2.7377e-05
Solyc01g079700	-3.57936	NA	-0.766083	NA	-1.03537	NA	-1.3306	0.82168	-2.99963	NA	-3.11108	NA	-0.269128	NA	5.13215	0.428717	0.985165	NA	2.00529	NA	2.08328	0.313056	-0.48699	0.856097
Solyc01g079710	1.04346	0.907081	1.5728	0.784622	1.06015	0.738693	0.947013	0.720124	0.101182	0.983154	0.330924	0.945661	0.962096	0.467684	0.267083	0.953713	0.0573917	0.973239	0.0427824	0.97795	-0.550396	0.645034	-6.23025	2.14214e-05
Solyc01g079720	-0.667652	0.176242	-0.128083	0.914344	-0.431498	0.2635	0.49476	0.116471	0.423704	0.663123	0.0914638	0.963835	0.371634	0.470596	1.09565	0.58484	0.837381	NA	0.437976	0.458716	0.123264	0.893795	-4.11492	0.0021771
Solyc01g079740	-0.511589	0.602641	-0.631974	0.43418	-1.22067	0.00450799	-4.45814	1.62e-14	-1.32877	0.11745	-1.32965	0.118859	-0.25084	0.718337	0.973694	0.651076	-0.177244	NA	0.863461	NA	0.211201	0.848995	-1.09124	0.382988
Solyc01g079760	-0.0926664	0.958831	-0.2652	0.697028	0.375483	0.241826	-0.121543	0.741502	-0.352353	0.557253	-0.00544408	0.998703	0.506664	0.119494	-0.692753	0.748699	-0.855728	0.0408462	-0.95022	0.00432841	-0.719652	0.0229097	-0.985578	0.0139998
Solyc01g079770	0.0357336	0.997489	-1.01386	0.192935	-0.753118	0.185251	-0.862115	0.0991008	0.23163	0.860014	-0.194997	0.920946	0.613038	0.244435	1.23755	0.531441	-0.322935	NA	-0.202606	0.774996	-0.174777	0.841155	-1.47072	0.0889059
Solyc01g079780	-0.472206	0.843194	0.378979	0.864704	0.109107	0.932277	0.179286	0.854996	0.64034	0.274283	0.544407	0.43663	0.870619	0.0258942	-0.237126	0.940117	-0.0551443	NA	-0.190841	0.696966	0.367667	0.400527	-4.52144	0.00049968
Solyc01g079790	-0.449449	0.974483	-1.11389	0.843406	-2.60707	0.198064	-1.81119	0.361873	0.400418	0.932788	0.0126106	0.999092	-0.446661	0.797616	0.68312	0.844818	-0.730922	NA	-1.7939	NA	-0.146563	0.986501	-3.30659	0.452684
Solyc01g079810	-0.00226409	1	-0.313979	0.70313	0.0388867	0.953332	-1.05252	0.000903756	-0.111856	0.898954	-0.180177	0.846695	0.041047	0.911704	-2.63923	0.126147	-0.9018	0.591404	-1.06595	0.396104	-0.273684	0.890755	-3.90763	0.000533568
Solyc01g079820	-0.127376	0.937003	0.501998	0.327418	0.439499	0.217251	0.180822	0.638776	0.34562	0.835093	0.522312	0.762443	1.82923	0.00488645	-0.0288021	1	-0.338913	0.762121	-0.25994	0.771374	-0.362663	0.715274	-2.09015	0.00415502
Solyc01g079840	0.150637	0.84808	0.0837033	0.916658	0.365376	0.112588	0.173508	0.494063	0.239602	0.751278	0.0787755	0.955638	0.963955	0.00285827	-0.093593	0.994753	-0.125573	0.920654	-0.244119	0.78027	-0.0194954	0.988191	-0.467482	0.528777
Solyc01g079860	0.0556897	0.999568	-0.328383	0.933012	0.726309	0.591907	0.217443	0.879339	0.0726162	0.97403	0.314611	0.870855	1.55523	0.00461658	2.4199	0.186426	-0.195536	NA	-0.424118	NA	-0.0387138	0.976026	-3.78545	0.00609294
Solyc01g079870	0.528906	0.910366	1.22307	0.581302	2.03374	0.0662827	2.31303	0.0243115	1.25867	0.140067	1.09279	0.25864	2.13764	0.000378014	0.690148	0.771985	0.422325	0.309565	0.378169	0.250669	-0.089836	0.866941	-0.227169	0.592155
Solyc01g079880	0.265145	0.752779	0.0336786	0.981858	0.366815	0.307664	0.994589	0.000279478	0.872748	0.0420684	0.547417	0.351669	1.54013	2.67e-06	-4.42183	0.0149523	-0.364164	0.440888	-0.616431	0.0680379	-0.604847	0.0771648	-3.67048	3.27707e-31
Solyc01g079940	2.48253	0.000240338	2.62081	0.000438287	1.24809	0.0712803	4.17789	1.16e-13	-1.49843	0.166617	-1.3259	0.270456	-3.71569	9.3e-07	-1.37261	0.523895	-0.993549	0.389008	-0.587292	0.557408	-3.50204	9.72428e-06	-1.60854	0.0683574
Solyc01g079950	2.06561	1.59e-06	1.7486	0.000453223	2.06412	5.03e-08	2.61842	4.22e-12	-1.10477	0.195885	-1.47415	0.0473302	0.14995	0.831733	-0.925209	0.67264	-0.0682372	0.9495	-0.0762655	0.92837	-0.0954459	0.920896	-1.13304	0.0850839
Solyc01g079960	5.10661	2.03e-05	3.93636	0.00434175	3.42785	0.00391	0.639745	0.714587	1.32863	0.495109	2.35573	0.092422	2.75275	0.00814077	4.77219	0.0246542	-2.7645	NA	-1.22676	NA	-0.631065	0.617996	-1.29828	0.305236
Solyc01g079980	1.32944	0.013935	1.0702	0.0998226	0.462993	0.461797	-1.65739	0.00278379	0.261786	0.887062	0.36354	0.860922	0.999385	0.13169	3.07742	0.0931747	-1.31932	NA	-1.32853	NA	0.594503	0.645824	-3.04545	0.0476411
Solyc01g080010	0.442103	0.201065	0.426043	0.247941	-1.14352	1.98e-07	2.16244	2.02e-28	-0.716846	0.35943	-0.579717	0.553228	-1.95544	2.87e-05	-0.852464	0.691604	-0.0671373	0.967798	-0.121616	0.924449	-1.77736	0.0269269	0.276554	0.765362
Solyc01g080020	-0.567404	0.657671	-0.0125909	0.997334	-2.81863	2.77e-09	0.182709	0.804703	-0.616476	0.229835	-0.59439	0.274869	-3.24244	3.33e-23	-1.90328	0.285287	0.808533	0.417286	0.817285	0.289978	-2.42403	0.000187411	-6.80839	1.04797e-08
Solyc01g080040	1.63106	0.888561	3.19721	0.584953	2.12848	0.592589	3.34578	0.269484	1.22225	0.712647	1.28485	0.745938	1.89962	0.242627	3.04594	0.243503	0.692869	NA	0.549179	NA	-0.646387	0.763965	-3.75587	0.0363853
Solyc01g080070	0.440437	0.236542	0.212374	0.73745	0.200149	0.557897	-1.61494	1.6e-11	0.193786	0.778157	0.30957	0.643529	1.26715	3.23e-06	-1.24259	0.512727	-0.472173	0.322739	-0.734033	0.0367266	0.566724	0.112244	-6.58772	3.64189e-07
Solyc01g080080	0.261128	0.808619	0.285356	0.734667	-0.0701499	0.90828	0.456831	0.189186	0.0163389	0.992073	0.127654	0.923529	-0.130683	0.745938	-0.585003	0.797427	-0.438528	0.300303	-0.503267	0.116975	-1.07982	0.000200193	-6.63307	2.57874e-07
Solyc01g080100	0.693099	NA	2.74065	NA	0.823178	0.768443	1.40165	0.486829	-0.172418	0.961458	0.130195	0.979223	-1.15727	0.302358	2.88282	0.162603	0.0639064	NA	0.72195	NA	-0.00747463	0.996951	-1.28424	0.411639
Solyc01g080110	0.213924	0.836715	-0.00121056	1	-0.188774	0.67316	-0.228151	0.526346	0.0400767	0.979637	0.213575	0.876133	0.424403	0.334977	0.0246797	1	0.0189124	0.977441	-0.318272	0.42579	0.0915738	0.876388	-0.395791	0.454489
Solyc01g080130	-0.567512	0.282062	0.18898	0.860378	-0.731506	0.0291541	-0.807239	0.0127723	-0.387916	0.65217	-0.164842	0.915704	-0.220874	0.636595	-0.546152	0.816512	0.126181	0.891087	-0.104114	0.892874	-0.0630545	0.948066	-2.94477	0.00244587
Solyc01g080140	0.869915	0.907081	0.892646	0.879364	0.914438	0.727627	-1.09005	0.603414	-0.101001	0.966222	-0.512085	0.763176	0.673573	0.329987	0.252289	0.940196	-1.52442	0.47866	0.109133	0.966048	-0.452209	0.858145	-5.45793	0.00301878
Solyc01g080150	0.725545	NA	0.072572	NA	-2.27578	0.546638	2.14459	0.458301	-1.3935	0.506682	-2.14389	0.227636	-2.52867	0.0425875	1.43708	0.561381	-0.974908	NA	-1.01896	NA	-1.52586	0.0983388	-2.0003	0.0964491
Solyc01g080160	-0.0546632	0.993054	0.211405	0.860998	-0.193254	0.737818	-0.0947234	0.86247	-0.0355808	0.980765	-0.162857	0.908575	0.126776	0.778295	0.440969	0.858249	0.129952	0.877166	-0.0725164	0.921171	-0.0175913	0.984807	-0.539545	0.410697
Solyc01g080170	0.0857617	0.975233	0.363105	0.615906	-0.12191	0.831582	0.840687	0.00748947	0.227461	0.819293	0.187622	0.89754	0.0233591	0.963026	0.1968	0.956527	0.123384	0.842627	-0.081134	0.88135	-1.62845	1.44081e-06	-6.28214	1.27202e-06
Solyc01g080180	-0.243871	0.979211	0.12732	0.980232	0.225426	0.905297	0.71566	0.563376	0.350524	0.796503	0.320491	0.86241	0.458032	0.463985	1.69936	0.371232	-0.255651	NA	-0.437145	NA	-0.784457	0.344683	-4.00856	0.00415793
Solyc01g080190	0.115967	0.995066	0.178427	0.967128	0.609872	0.629106	1.32948	0.12639	-0.268587	0.911544	0.52486	0.804333	1.1198	0.143894	3.19851	0.0879728	0.364961	NA	-0.0335072	NA	0.77824	0.492699	0.59523	0.625698
Solyc01g080200	-0.0786214	0.984824	0.307425	0.78615	-1.25383	0.00130276	-0.82836	0.0437109	1.46888	0.000111117	1.24381	0.00141	-0.192139	0.650229	-1.02786	0.606698	0.17828	0.662143	-0.108302	0.759068	-0.308502	0.323223	-3.79109	1.93631e-07
Solyc01g080210	0.233328	0.9593	0.433361	0.843406	0.00222025	1	1.93254	0.00185489	0.547132	0.656484	0.225247	0.921583	0.128925	0.860518	1.97175	0.291906	0.104307	NA	0.0882507	NA	-0.0183016	0.989252	-0.300555	0.787336
Solyc01g080220	1.05291	0.31566	1.4151	0.119314	1.96976	0.000975292	3.44236	5.27e-10	0.503357	0.688208	0.491534	0.748193	2.30072	2.04e-05	1.71184	0.37089	0.128498	NA	-0.0775927	0.95373	-0.0248699	0.98795	-4.24087	0.00348458
Solyc01g080240	0.0966401	0.929049	0.0412844	0.970194	-0.327305	0.204741	-0.115073	0.686259	0.181641	0.77503	0.124347	0.899751	0.473113	0.0939544	-1.03167	0.596745	-0.28392	0.429675	-0.105856	0.751803	-0.307246	0.296551	-6.82836	9.01627e-08
Solyc01g080250	0.0539002	0.95028	-0.327607	0.135625	-0.129689	0.522875	-0.26518	0.0860965	0.0626529	0.934583	-0.113275	0.889974	0.373814	0.123854	-1.95261	0.260967	-0.121926	NA	-0.353041	NA	-0.427798	NA	-1.55949	NA
Solyc01g080260	1.78296	0.4204	1.77655	0.424878	2.67006	0.0338949	-0.421956	0.820066	1.84308	0.0293489	1.70949	0.0557632	2.31067	0.000614964	3.22989	0.0842934	-0.344825	NA	-0.47448	NA	2.63084	0.293612	-1.52952	0.565933
Solyc01g080270	-0.114107	0.864809	-0.327702	0.226373	-0.0958097	0.717918	0.367022	0.0265768	0.108307	0.911618	-0.167798	0.876178	0.347194	0.313093	-1.69471	0.346488	-0.343438	0.639036	-0.278702	0.638934	-0.202831	0.786676	-2.1902	2.39081e-05
Solyc01g080280	-0.134152	0.878431	-0.332591	0.380709	-0.41511	0.0692123	0.227704	0.344799	-0.346551	0.372107	-0.239755	0.664911	0.00243345	0.993351	-2.17184	0.20932	0.0860429	0.975858	-0.136015	0.954249	1.94998	0.216651	1.03884	0.481561
Solyc01g080290	0.755982	0.911082	3.09737	0.115606	2.57871	0.0992636	1.43351	0.38989	0.894013	0.780332	0.777078	0.860922	2.19482	0.119989	3.86662	0.103386	-0.654842	NA	0.492509	NA	1.4131	0.54033	-0.945945	0.690996
Solyc01g080310	2.5636	NA	-0.779163	NA	2.07271	0.379161	2.29305	0.249526	0.957143	0.736404	0.595241	0.897934	1.46482	0.279578	3.9943	0.0794441	-0.835814	NA	0.67728	NA	0.878377	0.373779	-2.30522	0.127134
Solyc01g080330	0.0311992	0.981757	0.0628698	0.905157	-0.37197	0.00798438	0.00615343	0.986246	-0.242182	0.581649	-0.16346	0.798132	-0.122325	0.634743	-0.835604	0.540399	-0.305355	0.393218	-0.380433	0.156082	-0.644405	0.00902586	-0.958981	0.000335965
Solyc01g080340	0.0859583	0.965904	-0.017605	0.991021	-0.243663	0.538403	-0.161178	0.654552	0.0596177	0.96477	0.191025	0.877966	0.27957	0.493383	-0.335786	0.900844	-0.120834	0.813466	-0.0887903	0.831441	-0.198462	0.625214	-0.130366	0.725821
Solyc01g080350	-0.820099	0.888561	-0.100341	0.988516	0.0245491	0.99569	-0.682844	0.705766	-1.86621	0.47263	0.256926	0.967593	0.922043	0.563544	1.7383	0.525332	-0.309888	NA	-0.205851	NA	0.0324967	0.99584	1.96024	0.477911
Solyc01g080360	-0.884598	0.932558	-0.346587	0.972323	-0.628709	0.864564	-1.82832	0.465938	1.6545	0.48723	1.64147	0.53789	1.06355	0.472946	2.5862	0.291102	3.1528	NA	2.50207	0.0182513	2.97938	0.00214453	-2.0737	0.216412
Solyc01g080400	0.712147	0.798065	0.503957	0.863357	0.844779	0.467948	-0.703253	0.515012	-0.202384	0.888391	-0.0650472	0.980159	0.342263	0.535806	0.834505	0.698626	0.128819	NA	-0.0860006	0.933399	0.611691	0.425993	-4.01532	0.00370106
Solyc01g080410	0.280465	0.814207	0.361155	0.657705	1.36999	1.1e-05	0.34	0.408726	-0.373884	0.655114	-0.0364741	0.987329	0.888778	0.022773	0.41885	0.867839	-0.0214777	0.98415	-0.0130766	0.990514	0.210892	0.804438	-5.60078	3.0441e-05
Solyc01g080430	-0.0124313	0.999568	0.250547	0.563699	0.429175	0.0487543	0.884711	2.27e-06	0.265688	0.47039	0.195871	0.703295	0.622952	0.00217035	-1.47347	0.413793	-0.0330023	0.923133	-0.0387422	0.88701	-0.337772	0.064187	0.305945	0.131666
Solyc01g080460	-1.5664	0.0141838	0.126906	0.956312	-0.460385	0.519098	0.946298	0.0706108	0.353578	0.686195	0.23688	0.858242	0.131754	0.788555	0.248865	0.935662	0.501199	0.545804	0.656249	0.282561	-0.498678	0.498506	-2.45393	0.00316842
Solyc01g080470	0.0897155	0.989245	0.930592	0.229731	0.689299	0.253618	0.985066	0.0505108	0.25615	0.792511	0.399011	0.679992	0.123075	0.802215	0.440417	0.859572	0.205332	0.720728	0.0440298	0.938424	-0.831557	0.0203113	-2.5234	7.10211e-05
Solyc01g080480	3.28725	0.0221631	2.27591	0.215903	3.13764	0.00982379	3.65434	0.00120568	5.14344	2.33e-11	4.40019	2.03e-08	4.36411	6.63e-09	4.37076	0.0268864	3.97396	3.66215e-05	2.21398	0.0259079	3.84601	5.27078e-06	0.820685	0.536965
Solyc01g080490	0.535262	0.861444	1.08047	0.467679	1.83883	0.0199842	0.796867	0.380294	1.15696	0.260114	1.10798	0.324692	2.84068	5.18e-06	2.53548	0.180716	-0.503554	NA	-0.684965	0.383259	1.25689	0.0576142	-1.12143	0.261821
Solyc01g080500	0.529924	0.108859	0.807535	0.00824945	1.04083	1.94e-06	1.72945	5.03e-16	0.0147311	0.988574	-0.221647	0.733396	0.16982	0.546608	0.291396	0.775301	0.133431	0.563638	0.0316656	0.895574	-1.03468	4.45638e-15	-3.33653	4.41319e-52
Solyc01g080510	0.0582256	0.987169	0.474586	0.37528	0.294728	0.475468	1.08871	0.000101921	0.223777	0.765974	0.231816	0.800922	0.335888	0.339863	-0.462111	0.847878	0.0476618	0.9495	-0.19609	0.683005	-0.969404	0.00754276	-6.43671	7.47881e-07
Solyc01g080530	-0.358708	0.967153	0.352789	0.944083	0.317716	0.885715	-0.13961	0.94577	0.208451	0.91134	0.189224	0.94035	0.961704	0.133655	0.442187	0.868316	-0.232535	0.60405	-0.345345	0.284421	-0.00279308	0.996578	-1.85759	0.00194702
Solyc01g080540	-0.0453258	0.993054	0.379902	0.547233	-0.0366934	0.952143	0.417401	0.20537	-0.029667	0.972284	-0.022723	0.986052	0.166951	0.498271	-3.23079	0.0549139	-0.220341	0.632055	-0.345118	0.291503	-0.818089	0.00387446	-5.79869	1.19196e-17
Solyc01g080580	-1.18864	0.362324	0.467584	0.838738	-1.82144	0.0188921	-1.98643	0.00999495	-0.819681	0.792511	-0.230395	0.968239	-1.29003	0.373192	2.24244	0.358183	2.02978	NA	1.8641	NA	4.55561	NA	0	1
Solyc01g080590	-0.473269	0.817423	-0.118266	0.969322	0.314339	0.745256	0.329455	0.671002	-0.224144	0.813159	-0.0349421	0.987585	1.13546	0.00190108	0.0166973	1	0.0379414	0.973323	-0.204601	0.795833	0.881659	0.139929	-0.47205	0.526903
Solyc01g080610	0.18386	0.952627	0.0355858	0.98958	0.591984	0.3752	-3.12079	3.08e-10	0.622136	0.572799	0.539735	0.706306	2.48235	4.07e-06	0.020663	1	-1.41991	0.558154	-1.23286	0.528141	2.28263	0.200739	0.345333	0.867143
Solyc01g080620	0.261729	0.964908	0.203516	0.95692	0.297507	0.833499	0.182522	0.886054	0.762693	0.574378	0.322859	0.901145	0.63072	0.418926	1.46089	0.479791	-0.520167	NA	-0.407663	0.479064	-0.820049	0.123908	-5.00106	0.000168359
Solyc01g080640	-0.417678	0.203708	-0.571385	0.0627958	0.673728	0.000993414	-1.29299	2.1e-10	-0.343205	0.564509	-0.290413	0.707374	1.11779	0.000149458	-1.43621	0.437301	-0.745851	0.428324	-0.641024	0.393943	0.47303	0.602292	-0.869304	0.204995
Solyc01g080660	-1.10965	0.81202	-0.752999	0.878396	0.101858	0.975124	-1.03349	0.546807	0.543222	0.824875	0.348042	0.929186	1.23191	0.243248	0.620284	0.828148	-0.251062	0.918805	-0.399955	0.821582	0.0553889	0.98316	-6.05406	0.000345516
Solyc01g080670	-0.00359565	1	-0.197348	0.812162	0.00214126	0.999558	0.121107	0.742496	0.429332	0.310862	0.172837	0.831893	0.424369	0.137087	-1.48548	0.414088	-0.35252	0.459984	-0.647373	0.0554977	-0.945413	0.00267185	-3.93199	8.30032e-12
Solyc01g080680	-0.398716	0.824619	-0.0591105	0.982061	-1.06145	0.061208	-0.870829	0.119418	-2.94393	0.0796321	-1.92142	0.392086	-4.88193	0.000247712	-0.563206	0.867832	1.35226	0.349998	1.39199	0.213648	-2.80589	0.00808421	-5.45552	0.000543494
Solyc01g080690	0.127206	0.959291	0.21535	0.864771	0.341606	0.507586	1.39981	3.65e-05	0.212428	0.836813	0.29083	0.798105	0.622974	0.142135	0.102164	0.992111	-0.11556	0.811729	-0.188969	0.577559	-0.789118	0.00332541	-6.43894	5.07763e-07
Solyc01g080700	-0.47869	0.921528	-1.29326	0.547233	-1.18328	0.366586	-2.34275	0.028681	-0.0834063	0.97712	-0.261311	0.932995	0.247837	0.785803	1.80511	0.372087	-1.6607	NA	-1.33628	NA	-0.0355317	0.995273	-2.8998	0.288555
Solyc01g080720	2.50445	NA	0	NA	3.5774	NA	2.59126	0.600158	-0.491184	0.936998	-1.36159	NA	-0.0269045	0.991422	3.94724	0.174668	1.4362	NA	1.23259	NA	1.1118	NA	2.40024	0.469865
Solyc01g080750	0.605572	0.92287	0.487808	0.927179	1.4418	0.392453	-3.12193	0.0203403	0.73621	0.768575	1.46784	0.458648	2.63462	0.0151096	1.55605	0.516188	3.89797	NA	2.49968	NA	7.61445	0.00536452	0	1
Solyc01g080760	0.34582	0.898832	0.244938	0.919177	-0.281094	0.784523	0.188271	0.836133	-0.380694	0.719698	-0.444531	0.71001	0.0288255	0.961407	0.333837	0.903776	0.515915	0.363007	0.66684	0.115806	0.650837	0.135102	1.464	0.000402504
Solyc01g080770	-0.0224658	0.999867	0.14652	0.954096	0.318084	0.722895	-1.23173	0.0450012	-0.0238029	0.99522	0.294314	0.895754	1.2165	0.0575205	1.46487	0.464828	-0.74608	NA	-0.692449	NA	1.91545	0.193897	-3.04072	0.0934851
Solyc01g080780	0.427522	0.888561	0.917812	0.500113	1.1557	0.144174	1.92897	0.00332353	1.0673	0.285767	0.811621	0.533401	1.4498	0.0274493	2.25166	0.233058	0.400665	NA	0.765559	0.0964277	0.590587	0.243178	1.40035	0.00377819
Solyc01g080810	0.608401	0.98248	2.58093	0.718715	1.85393	0.660108	0.0787847	0.995212	-0.469605	0.929237	-0.302321	0.966373	0.379339	0.848317	1.32375	0.679282	-0.131902	NA	-0.0444326	NA	0.173022	0.978484	-3.07993	0.36654
Solyc01g080830	-0.19832	0.992444	0.0598136	0.992782	-0.129421	0.961108	-0.0819814	0.974823	-0.808733	0.817362	-0.533906	0.921609	0.972237	0.538983	0.973237	0.754731	-1.87309	NA	-0.68126	0.877269	-0.839923	0.866482	-4.90435	0.103376
Solyc01g080840	1.31157	0.967901	-4.19051	0.730759	1.06242	0.898669	1.53299	0.80975	0.662597	0.895936	-0.296403	0.970303	-0.278064	0.896656	1.15099	0.740837	1.50591	NA	1.83491	0.610916	0.925139	0.850801	1.68293	0.582145
Solyc01g080850	-0.118449	0.93811	-0.327211	0.614857	-0.468636	0.16028	-0.431263	0.170052	-0.398675	0.360238	-0.256195	0.68869	-0.0192135	0.953206	-1.37072	0.458587	-0.673066	0.0418755	-0.739816	0.00488589	-1.39127	1.11959e-09	-7.59876	2.58836e-09
Solyc01g080860	-0.067409	0.984473	-0.133946	0.914892	0.0932918	0.872591	0.161783	0.702824	0.00607945	0.998233	-0.15832	0.897354	0.282075	0.449264	-0.721378	0.73854	0.0996817	0.799423	0.0948461	0.751803	-0.301594	0.246221	-2.70626	2.59971e-07
Solyc01g080870	4.50588	0.133204	0	1	4.79218	0.0337067	6.52254	0.00133353	1.40998	0.817362	4.74903	0.12396	6.58607	0.00250865	0	1	0.494567	NA	0.754147	NA	1.51966	0.225426	-2.63544	0.1174
Solyc01g080880	0.441247	0.26331	0.0449289	0.970328	0.266729	0.412991	0.417992	0.107723	-0.221577	0.75266	-0.426201	0.45692	0.3368	0.306855	-0.889916	0.662023	-0.11889	0.811729	-0.290452	0.364161	0.0173758	0.976267	-6.24355	1.13194e-06
Solyc01g080890	0.208858	0.87973	0.201966	0.857239	-0.659988	0.0708183	0.472141	0.187353	-0.595895	0.416065	-0.699824	0.326758	-1.27414	0.00338859	-0.517089	0.829821	-0.48282	0.453006	-0.182988	0.76071	-1.53581	0.000279319	-4.35371	5.2208e-06
Solyc01g080900	0.259979	0.883191	0.804336	0.232513	-0.165856	0.81883	0.818225	0.0597051	-0.253126	0.754412	-0.0793002	0.957602	-1.50199	2.64e-05	-0.734462	0.73354	-0.174698	0.849135	0.378648	0.539102	-0.833028	0.144641	-2.04341	0.0109081
Solyc01g080910	0.370328	0.864016	0.420049	0.787449	1.60448	0.00164095	-0.167519	0.843244	0.379096	0.761538	-0.458845	0.754758	0.839578	0.138978	1.26492	0.527161	-0.0531868	0.965915	-0.0758461	0.936491	1.00475	0.0784191	3.79912	1.26786e-15
Solyc01g080920	2.90601	NA	2.98271	NA	2.19107	0.468864	4.05384	0.065699	2.39499	NA	3.0236	NA	3.13948	NA	0	1	-2.24006	NA	-3.1565	NA	-1.08764	0.656016	1.49403	0.38375
Solyc01g080930	0	NA	0	NA	0	NA	2.83148	NA	-0.972913	NA	-0.717893	NA	0.756061	0.796298	4.86481	0.170169	3.85951	NA	4.66796	NA	2.00295	0.602779	0	1
Solyc01g080940	0.370709	0.764135	0.136967	0.937167	0.610456	0.209435	0.868537	0.0362578	0.317341	0.678495	0.234214	0.826894	0.622108	0.0983856	-0.555441	0.811289	-0.0651296	0.897744	-0.402965	0.152534	-1.01328	4.77662e-05	-1.20655	0.000453836
Solyc01g080990	-1.66747	NA	3.23977	NA	3.39109	0.236824	1.52545	0.617802	3.98485	0.260394	3.06288	NA	4.71398	0.0499446	0	1	0	NA	1.29431	NA	1.0765	NA	0	NA
Solyc01g081000	0.755012	NA	-0.480901	NA	0.154872	0.965446	0.250768	0.92599	-0.493625	0.91285	0.578801	NA	0.571335	0.722473	4.60189	0.0488405	-0.630222	NA	0.455454	NA	-0.755339	0.710346	-1.21587	0.505106
Solyc01g081010	0.274311	0.523762	-0.0772454	0.930007	-0.344207	0.154975	0.682258	0.000674361	-0.164106	0.755579	-0.235754	0.664012	0.0415413	0.8844	-2.01022	0.0565893	-0.317312	0.505047	-0.3388	0.352223	-0.77862	0.0140529	-3.14416	2.76211e-23
Solyc01g081030	-0.307807	0.590489	-0.468647	0.264069	-0.142018	0.723376	-0.916975	0.000187848	-0.441352	0.421395	-0.342531	0.64237	0.7407	0.0230837	-2.08315	0.236044	-0.579645	0.284329	-0.875331	0.0304605	-0.141742	0.830847	-7.87925	1.55125e-09
Solyc01g081040	0.241941	0.967901	0.0243875	0.99621	-0.947821	0.395134	-0.60115	0.566089	1.99552	0.0433883	1.64415	0.150599	0.600302	0.523202	3.53411	0.0661731	0.667067	NA	-0.507469	NA	0.538847	0.849276	-0.908344	0.691011
Solyc01g081070	-0.0824367	0.973767	0.00344005	0.999906	0.00735674	0.993909	0.445283	0.162785	0.135292	0.900704	0.142228	0.920428	0.506022	0.188024	0.0242557	1	0.192847	0.650174	-0.0570207	0.895348	-0.083081	0.861261	-2.31297	0.000576136
Solyc01g081110	-0.220631	NA	-0.917292	NA	-0.0965197	0.970613	0.479111	0.74784	-0.437033	0.911992	-0.450091	NA	0.491804	0.730645	3.99431	0.0720402	1.34816	NA	1.99449	NA	1.81683	0.342553	2.72601	0.0938721
Solyc01g081150	0.0363253	0.993715	-0.644548	0.0746541	-0.00498083	0.994948	-0.574536	0.0242017	-0.601762	0.138815	-0.527595	0.245539	0.0540514	0.882058	-2.74915	0.109215	-0.827414	0.169278	-1.28452	0.00584558	-0.777862	0.108282	-4.79245	6.42926e-13
Solyc01g081190	0.668625	0.578534	0.494359	0.727231	2.13642	1.46e-05	3.10944	7.02e-11	0.982599	0.0548683	0.633511	0.366253	1.90525	4.27e-07	0.203276	0.954742	-0.129037	0.834822	-0.362951	0.354489	-0.783897	0.0248709	-2.5372	4.81483e-07
Solyc01g081200	-0.198299	0.774728	-0.616972	0.0521916	-0.313739	0.249862	-0.57288	0.0117812	-0.134724	0.896654	0.0133614	0.996834	0.605408	0.0995754	-1.44405	0.438724	-0.436692	0.579217	-0.669251	0.232581	0.0115436	0.991677	-2.45653	5.04318e-05
Solyc01g081210	3.6228	0.263015	1.94395	0.707751	1.67963	0.573387	-3.00372	0.251536	1.91988	0.645866	1.42131	0.808474	4.47596	0.029047	4.95509	0.103637	1.12671	NA	1.83091	NA	4.38147	0.306003	0.460433	0.936167
Solyc01g081240	-0.16696	NA	-1.41324	NA	-0.755911	NA	-2.22916	NA	-1.80094	NA	-0.286046	NA	0.212689	NA	6.33087	0.207977	-1.41312	NA	-1.62077	NA	-0.060706	NA	2.37414	NA
Solyc01g081250	2.69128	0.0319978	0.423905	0.914892	4.33541	2.55e-06	4.07743	1.51e-05	3.70944	0.0619424	3.25685	0.138772	6.45864	1.31e-05	7.01204	0.00366557	0.401684	0.841062	-1.06039	0.422155	1.88048	0.118048	-3.08288	0.0298568
Solyc01g081270	5.13704	0.000535595	4.05487	0.0187388	5.99927	3.39e-06	7.97891	8.83e-11	2.25163	0.00744188	2.03295	0.0208573	3.53919	2.12e-07	2.67528	0.166816	0.79547	0.133854	0.408503	0.383226	-0.137062	0.846837	-5.78236	1.05151e-05
Solyc01g081290	0.553833	0.910312	0.871664	0.768876	0.196915	0.924857	-1.4991	0.257172	0.568822	0.757552	0.613454	0.776299	1.53504	0.0573604	3.22338	0.0920285	0.455629	NA	0.550182	NA	0.685354	0.48833	-3.29785	0.0238898
Solyc01g081310	0.103595	0.984753	0.114776	0.961735	1.60461	0.000408831	2.88927	4.56e-12	0.668825	0.687711	0.796068	0.662304	2.32852	0.00195852	2.0969	0.291546	0.492687	0.49189	0.135703	0.856504	0.47381	0.443475	1.4883	0.00244644
Solyc01g081380	-0.0772664	0.994132	-0.399099	0.810219	-0.0455393	0.970843	-2.77563	1.02e-06	-0.284592	0.8752	0.130046	0.962631	0.9675	0.155066	0.877631	0.696164	-0.682682	NA	-2.2066	NA	1.10477	0.812694	-3.35386	0.282355
Solyc01g081400	-0.0950649	0.998897	0.707437	0.899144	1.19447	0.580102	0.636946	0.755917	1.46457	0.562718	1.1573	0.737632	2.56641	0.062128	3.1095	0.196958	-0.503643	NA	0.605131	NA	1.2388	0.632964	-2.70083	0.227005
Solyc01g081410	1.58199	0.915633	-4.3314	0.555072	0.911746	0.878293	1.18174	0.798039	1.91312	0.45436	1.66097	0.602627	2.57188	0.0942114	3.38929	0.182204	0.710601	NA	0.311972	NA	-0.160465	0.980002	-2.60111	0.446296
Solyc01g081430	0.338928	0.544251	-0.241054	0.733881	0.345738	0.287961	0.0249723	0.957818	0.68022	0.545277	0.464275	0.771505	1.20443	0.0524936	-0.4627	0.860147	0.0141968	0.973239	-0.152092	0.546251	0.0435528	0.90759	-7.0578	2.77021e-08
Solyc01g081440	-0.127955	0.90404	-0.187347	0.784622	-0.0485996	0.913061	-1.02014	8.01e-06	0.380734	0.52448	0.452042	0.447686	1.29349	2.65e-05	-1.52468	0.404828	0.493749	0.362928	0.135509	0.804916	1.39433	6.98367e-05	-0.254353	0.611664
Solyc01g081450	-0.232903	0.629739	-0.518099	0.0769366	0.294624	0.224	-0.733874	0.000169877	0.0898633	0.922802	-0.0344499	0.982847	1.12912	6.49e-05	-3.44336	0.0437389	-0.771047	0.120869	-1.03036	0.00824128	-0.0282759	0.970557	-4.43897	2.0351e-19
Solyc01g081460	0	NA	0	NA	1.0921	NA	1.58105	NA	1.7281	NA	1.23929	NA	2.17084	0.450333	6.08681	0.0951333	3.19237	NA	3.98329	NA	3.38276	0.334535	0	1
Solyc01g081470	-0.363567	0.984611	-2.23363	0.555072	-0.0731136	0.987078	-1.37861	0.525452	0.00594324	1	-0.104177	0.989134	0.974996	0.458218	2.38325	0.305078	-0.549746	NA	0.0252473	NA	1.85428	0.706662	-1.79002	0.637006
Solyc01g081490	0.681765	0.875691	0.745159	0.819123	-0.474652	0.789343	-0.568412	0.687086	0.178811	0.90947	0.201692	0.920349	-1.14944	0.0451454	1.12696	0.57796	0.91039	NA	1.17747	NA	1.28806	0.224477	-0.227603	0.891126
Solyc01g081500	0.555601	0.0382639	0.54542	0.0643578	0.725263	0.000271102	0.72049	0.000315731	0.435599	0.17018	0.379649	0.291195	1.09744	9.88e-08	-1.19026	0.528019	0.171864	0.673706	0.412865	0.119054	0.384135	0.167716	-7.00935	4.16903e-08
Solyc01g081510	-0.03131	0.999824	-0.586261	0.740764	0.124922	0.918537	-0.0776058	0.944488	-0.234085	0.898318	-0.201403	0.936953	0.692159	0.285621	1.73015	0.367903	-0.891272	NA	-0.764546	NA	-1.15679	0.0600645	-0.816479	0.315752
Solyc01g081520	0.288208	0.762926	0.112741	0.931651	0.404563	0.305206	0.422402	0.225597	-0.279167	0.80569	-0.304935	0.824686	0.696819	0.146193	0.518444	0.82983	-0.421496	NA	0.072902	0.901521	0.402432	0.360417	-4.68838	0.000313744
Solyc01g081540	-0.649029	0.786311	-0.240234	0.94084	-1.11784	0.221778	-0.822284	0.352368	-0.322345	0.380115	-0.303229	0.458648	-1.41139	4.28e-11	-1.91171	0.27172	-0.16483	0.819585	-0.228341	0.668366	-0.406038	0.43255	-6.73862	2.74422e-07
Solyc01g081560	-1.58337	NA	-1.67718	NA	-0.318887	NA	-2.4931	NA	0.597778	NA	0	NA	0.545939	NA	0	1	-0.945391	NA	0.145378	NA	1.29001	NA	3.11138	NA
Solyc01g081570	-0.437692	0.023462	-0.230062	0.43986	-1.33375	1.54e-22	-1.63946	2.83e-30	-0.190653	0.683219	-0.226978	0.655139	-0.565197	0.0110079	-1.6719	0.174162	-0.453396	0.109125	-0.616656	0.00584558	-0.206596	0.458136	-9.04946	7.77649e-13
Solyc01g081600	0.183631	0.997372	-2.6924	0.592755	1.68438	0.575108	-1.06249	0.707487	4.67046	2.01e-13	3.76137	9.18e-09	3.93237	3.05e-10	3.70249	0.0467343	7.48615	NA	5.24345	0.000450341	7.28201	1.38873e-09	0	1
Solyc01g081610	0.32766	0.888561	0.303778	0.872746	1.18397	0.0383961	0.363401	0.598128	0.228926	0.834326	0.315063	0.793044	1.1647	0.00626589	-0.0264778	1	-0.817571	0.625577	-1.77222	0.119344	0.307541	0.86882	-5.24643	0.000980112
Solyc01g081620	0.507606	0.836888	1.02893	0.399379	1.15586	0.130708	0.0181314	0.996348	0.968099	0.344231	0.048817	0.990725	0.716119	0.300334	1.41553	0.48512	1.07786	NA	0.453157	0.768536	2.04996	0.0746045	-3.40826	0.0397873
Solyc01g081630	1.85843	NA	-1.97661	NA	2.46306	NA	-1.83075	0.719569	4.08322	0.242816	0.829926	NA	2.828	0.26729	6.84879	0.0416677	2.24626	NA	0	NA	2.93617	NA	0	NA
Solyc01g086640	-0.270082	0.974709	0.394154	0.921803	-0.916243	0.535283	0.114759	0.947483	0.143995	0.943534	-0.135965	0.958918	-1.95504	0.00413605	1.06286	0.616293	1.29897	0.342605	1.31371	0.215082	-1.57185	0.163054	-4.60515	0.0030893
Solyc01g086650	0.63657	0.467046	0.68748	0.405649	-0.591033	0.314072	0.671054	0.17065	-0.662838	0.401743	-1.07535	0.0868344	-0.235736	0.655872	0.315225	0.911362	-0.372145	0.641905	-0.272771	0.681293	-1.02591	0.0567234	-5.1623	0.000112519
Solyc01g086660	3.56963	0.0162773	2.43552	0.199272	4.60082	0.000101478	4.58843	7.04e-05	2.15406	0.254798	0.587921	0.906112	3.2683	0.0076748	5.57721	0.0175104	0.493843	NA	-0.149379	NA	0.28133	0.894475	-1.81097	0.299374
Solyc01g086670	5.13805	0.000134697	4.09144	0.00861397	6.77678	5.05e-09	6.34302	3.93e-08	0.236497	0.938433	-1.06005	0.639058	1.76706	0.0596031	2.84383	0.163403	0.762722	NA	-0.674022	NA	0.486261	0.823076	-2.89963	0.107021
Solyc01g086690	1.42473	0.372228	1.11529	0.562761	1.42509	0.180707	2.60021	0.00293781	-0.0137779	1	-0.572672	0.955638	1.4995	0.579687	3.78931	0.291543	0	NA	0.866672	NA	0	NA	0	NA
Solyc01g086710	-0.0039866	1	-0.194008	0.867396	0.0126937	0.987858	0.200033	0.63799	0.0196895	0.989992	-0.0873908	0.955638	0.951365	0.0072312	0.577282	0.800639	0.296306	0.806543	0.176665	0.866394	0.50097	0.59475	-4.64491	0.000951272
Solyc01g086720	-0.0432082	0.998454	0.0616063	0.984248	0.719636	0.351491	-0.986711	0.19714	-0.240655	0.909405	0.0958955	0.977535	1.26114	0.0613965	2.48124	0.187301	0.368856	NA	0.489154	NA	1.95755	0.00472889	-0.965172	0.537354
Solyc01g086730	3.09535	0.253756	3.03737	0.266798	1.87611	0.428582	5.38021	0.000873095	1.54123	NA	0.22786	NA	1.18039	0.503336	5.77626	0.0233544	-0.770159	NA	-1.02448	NA	-3.51859	0.0199422	-0.52722	0.749706
Solyc01g086740	-0.430818	0.880616	-0.604635	0.744804	-0.367335	0.740328	-0.950023	0.212163	0.0880843	0.926265	0.00838273	0.998054	0.870193	0.00271242	-1.34327	0.472	-0.397792	0.342216	-0.314493	0.351721	-0.0830987	0.874983	-0.0177181	0.983655
Solyc01g086750	0.260027	0.68627	-0.202107	0.776254	0.173759	0.642687	-0.371027	0.172227	-0.21451	0.69151	-0.20733	0.754156	0.371213	0.163753	-2.76945	0.104115	-0.34511	0.364816	-0.453668	0.112235	-0.313302	0.340843	-1.30577	7.24347e-06
Solyc01g086810	0.132109	0.964908	0.819302	0.163181	0.683904	0.127769	0.7888	0.0510995	0.912597	0.214486	0.546416	0.638898	1.19967	0.0188147	1.88629	0.307428	0.323944	0.428851	-0.108798	0.792158	0.246812	0.509678	-3.52562	0.000666348
Solyc01g086820	0.746328	0.0155432	0.36425	0.466264	0.983834	3.76e-05	-2.38371	8.72e-21	0.130586	0.853388	0.180685	0.817051	1.7757	3.64e-14	0.771558	0.662629	-0.212192	0.84115	-0.710577	0.286329	1.91343	0.000395838	-1.46142	0.0482998
Solyc01g086850	0.0219566	1	0.221183	0.954991	0.885673	0.438915	0.904157	0.361816	0.120638	0.93557	0.0159769	0.997426	0.452974	0.35831	-0.106295	0.991055	-0.22689	0.707792	-0.380953	0.36622	0.104138	0.8691	-5.36805	3.59848e-05
Solyc01g086860	0.180751	0.856878	-0.0694316	0.950605	0.218413	0.551593	0.478804	0.0710751	0.0484258	0.966192	-0.0057142	0.998691	-0.0484547	0.898165	-0.559599	0.806904	-0.202684	0.705535	-0.453348	0.202196	-1.14514	0.000293319	-6.39113	7.60728e-07
Solyc01g086870	-0.135107	0.927433	0.351481	0.586692	-0.708177	0.0224995	0.935699	0.00096792	0.0903263	0.94077	-0.133218	0.927189	-0.632798	0.106731	-2.47336	0.159176	0.105637	0.87383	-0.0375082	0.949005	-1.61369	4.6575e-07	-4.67194	1.92193e-14
Solyc01g086890	0.222746	0.48458	-0.118062	0.810607	0.231274	0.23183	0.042585	0.862606	0.277794	0.522517	0.0520531	0.958697	0.448536	0.0685232	-2.59413	0.129336	-0.363279	0.292756	-0.570217	0.0267577	-0.84085	0.000330064	-2.5224	4.33514e-16
Solyc01g086900	-0.725382	0.752779	-0.402388	0.886118	-0.673465	0.543448	-2.22999	0.00560521	-0.943392	0.442181	-0.312919	0.901878	0.293166	0.714249	0.799753	0.73371	-1.55079	NA	-0.984066	0.469187	-0.282538	0.891931	0.421518	0.75529
Solyc01g086920	-0.594019	0.453648	-0.612567	0.44197	-1.38529	0.000518903	-8.01784	2.46e-76	-1.58557	3.9e-09	-0.530374	0.192579	-0.733567	0.00902575	-0.537403	0.477633	-1.93292	0.0749087	-2.13882	0.0124562	0.577419	0.625658	-6.12156	1.73048e-08
Solyc01g086930	0.389116	0.756321	0.110575	0.953274	-0.204558	0.774098	-4.32175	5.23e-08	0.725631	0.718463	0.168201	0.967593	0.91513	0.357409	2.61369	0.203649	0.161177	NA	-1.5989	NA	2.70372	0.0568808	-1.3193	0.511916
Solyc01g086940	-0.501008	NA	0.360937	NA	-0.504906	0.882507	0.244963	0.936694	1.8128	0.634481	1.04628	NA	-0.0643249	0.978752	4.74286	0.0997188	1.40628	NA	2.3603	NA	1.76873	0.242359	-0.751338	0.716803
Solyc01g086950	-0.329698	0.68875	-0.536966	0.321873	0.085229	0.878374	-0.816225	0.0114941	-0.15328	0.911846	-0.0598305	0.979599	0.604676	0.200438	0.27081	0.927772	-0.14966	0.769943	-0.147487	0.705089	-0.0905178	0.857619	-5.58649	1.36197e-05
Solyc01g086960	-0.281746	0.850892	0.0757939	0.970328	-0.070809	0.927963	0.647342	0.130053	0.140834	0.896654	-0.100136	0.947383	-1.07928	0.00314207	-1.63267	0.0370491	0.304956	0.609025	0.17646	0.731237	-1.60819	3.53843e-06	-3.65216	7.9051e-24
Solyc01g086970	-0.291697	0.572217	-0.617564	0.0655719	0.371393	0.171408	0.658916	0.00383424	0.503804	0.355033	0.277475	0.7515	0.934957	0.00531057	-0.761241	0.540188	-0.446438	0.415475	-0.502587	0.225449	-0.984835	0.0081336	-0.375723	0.335505
Solyc01g086980	-0.280169	0.392018	-0.421454	0.112786	-0.230813	0.299495	-0.309499	0.105664	-0.0197291	0.982002	-0.0987938	0.903538	0.492733	0.0295759	-1.65315	0.352201	0.116289	0.804304	-0.0220685	0.962816	0.051969	0.915718	-2.20788	3.4527e-08
Solyc01g086990	0.0633801	0.980423	0.226811	0.74591	0.162192	0.695029	0.295725	0.328132	0.198351	0.807602	0.0817402	0.954668	0.648565	0.0582807	-0.130674	0.979877	-0.0127239	0.975802	-0.102429	0.705518	-0.133778	0.646736	-2.54961	7.36333e-06
Solyc01g087020	-0.374638	0.897069	0.750949	0.584953	1.6938	0.00689836	0.875676	0.207529	0.580175	0.631485	0.207053	0.931354	0.726865	0.25484	0.927804	0.671273	0.197097	NA	0.0596211	NA	0.886058	0.22544	-2.64017	0.0567956
Solyc01g087030	0.0149823	1	0.827499	0.531585	0.444932	0.653861	1.6455	0.00931458	0.805812	0.170318	0.47531	0.602627	0.740181	0.091317	0.831519	0.693684	0.481415	0.242331	0.567906	0.0725535	-0.200956	0.661535	-5.56779	1.55359e-05
Solyc01g087040	-0.563337	0.206948	-0.16349	0.871248	-1.56816	5.87e-09	-0.803495	0.0057148	0.0518684	0.970104	-0.0372172	0.986032	-0.774492	0.0406956	0.0252089	1	0.0793073	0.913782	-0.117036	0.830913	-1.26356	0.000419566	-6.38057	3.94895e-07
Solyc01g087070	0.76492	0.853238	-1.56945	0.51292	0.958986	0.53254	0.454099	0.765052	0.688109	0.711192	0.852842	0.670301	1.47703	0.0924546	2.98045	0.131996	-0.297714	NA	-1.10559	NA	-0.0354511	0.98795	-2.93181	0.0776307
Solyc01g087090	0.0923432	0.965088	0.327169	0.6109	0.0875338	0.866977	1.19834	5.31e-06	0.637878	0.0438797	0.533049	0.132299	0.762615	0.00251688	0.535156	0.78122	0.37916	0.371969	0.405924	0.214682	-0.601115	0.0574102	-5.67331	3.83881e-10
Solyc01g087120	0.22283	0.691103	0.557982	0.0596724	0.629389	0.00233886	0.431206	0.0483086	0.239128	0.613784	0.107045	0.901759	0.94423	2.6e-05	-1.94157	0.264764	-0.277178	0.477169	-0.170729	0.610423	0.0578454	0.905602	-1.14286	0.000244309
Solyc01g087140	1.00754	0.545902	0.555364	0.821331	1.05986	0.274939	-2.55591	0.00397364	2.29222	0.00625069	2.16179	0.0117875	3.06932	1.06e-05	2.87943	0.134686	3.4501	NA	3.31714	NA	7.21731	0.0029794	0	1
Solyc01g087160	0.445903	0.184015	0.614818	0.0391751	1.07551	4.89e-08	1.47329	2.33e-14	0.39519	0.43116	0.0205544	0.991508	0.785426	0.00699653	-0.730841	0.731789	-0.353846	0.322616	-0.346484	0.210687	-0.470885	0.08033	-3.10208	2.79832e-08
Solyc01g087170	1.94954	NA	3.34538	NA	3.92091	0.429245	5.05832	0.212776	2.28959	0.665483	-0.328301	NA	-0.00715938	0.998354	4.5915	0.212361	4.09847	NA	4.41566	NA	2.53353	0.526569	0.744555	0.851747
Solyc01g087180	0	NA	0	NA	3.75527	NA	0	NA	5.52702	0.154739	0.963589	NA	5.13567	0.0796578	0	1	3.1491	NA	2.62259	0.13793	2.45023	0.18878	5.29261	0.000391288
Solyc01g087190	2.4498	NA	4.36494	NA	3.31948	0.506651	3.16901	0.462928	-0.00418444	1	0.604979	0.94243	0.228867	0.929233	3.58219	0.25831	-1.66895	NA	0.0229348	NA	-0.467681	0.9172	-2.5395	0.364546
Solyc01g087200	0	1	0	1	4.91635	0.00918285	6.35108	0.000264167	0.87911	0.782313	0.921604	0.816772	2.13297	0.133333	2.98754	0.220186	0.251663	NA	0.097535	NA	-0.793973	0.764735	-3.92625	0.052497
Solyc01g087210	-0.237025	0.574252	-0.287943	0.423254	-0.854071	1.21e-06	-1.45236	1.11e-16	-0.265581	0.635827	-0.221133	0.760533	-0.0602254	0.857427	-3.45176	0.0427007	-0.431519	0.549872	-0.79596	0.115299	-0.0960517	0.914081	-1.99546	5.39739e-05
Solyc01g087230	-0.455318	0.90649	0.787971	0.712421	0.696494	0.562962	0.52131	0.625637	0.760132	0.512698	0.740996	0.58187	1.58212	0.0128935	1.46335	0.46711	0.0753699	0.954963	0.330696	0.692666	0.185993	0.867484	-4.83417	0.000485797
Solyc01g087240	0.380729	0.914264	0.0231335	0.99607	1.75366	0.0244691	0.29701	0.779718	-0.14044	0.926265	-0.270732	0.860922	1.01041	0.0375645	-0.960603	0.645804	-0.505738	0.544062	-0.65109	0.290659	0.00685909	0.995747	-7.13675	1.3448e-07
Solyc01g087250	0.481376	0.962885	0.813609	0.875861	1.5177	0.444795	0.667158	0.740215	0.877961	0.667988	0.45646	0.894835	1.51539	0.139045	0.181074	0.973188	-0.257021	0.938989	-0.808534	0.710129	0.274383	0.929567	-6.31814	0.00128712
Solyc01g087290	4.54693	0.0153224	5.87845	0.00095346	4.65822	0.00299289	5.82025	6.06e-05	-0.0788788	0.991609	-0.489081	0.941482	0.190659	0.923939	1.94047	0.507247	-0.669549	NA	-0.0216243	NA	-0.847647	0.813904	-3.04867	0.223075
Solyc01g087300	-0.0137612	1	0.17098	0.984248	0.986436	0.714573	0.782992	0.733581	0.782883	0.792821	1.11656	0.725714	1.79796	0.171294	3.07981	0.186242	-0.0387634	NA	0.283303	NA	0.0250337	0.994808	-3.00909	0.127473
Solyc01g087320	0.481497	0.974709	0.284501	0.974568	0.316135	0.930195	-0.24572	0.937213	0.751953	0.181561	0.0974137	0.954844	0.270915	0.547844	0.530081	0.822927	0.403814	0.288136	0.543225	0.0557887	-0.597467	0.0451523	-5.98049	3.15595e-06
Solyc01g087370	1.72908	0.759317	1.88519	0.686279	1.29052	0.657248	3.13995	0.117517	1.02984	0.706927	1.60444	0.515321	2.38663	0.0658654	3.40666	0.141053	-0.612251	NA	-0.398227	0.549298	-1.25177	0.0281283	-4.7384	0.000436035
Solyc01g087400	0.11603	0.969341	0.155645	0.916604	0.52268	0.260505	1.22447	0.000479184	0.997355	0.0351779	0.708006	0.233412	0.958948	0.0147657	0.704051	0.747959	-0.0993594	0.864406	-0.0423375	0.934911	-1.33244	1.09665e-05	-6.54963	3.88426e-07
Solyc01g087420	0.29222	0.971746	0.456995	0.906888	0.596627	0.710725	1.37314	0.218871	0.67488	0.657389	0.663866	0.718293	1.65098	0.0247734	1.76897	0.376937	-0.076611	0.962831	0.0710427	0.957427	-2.01556	0.00938634	-1.40742	0.0915286
Solyc01g087430	0.143842	0.914316	-0.0621694	0.965717	-0.0772456	0.883943	0.312985	0.33256	0.95183	0.301831	0.83419	0.43919	1.20919	0.0476241	0.554256	0.824003	0.0549415	0.922619	-0.0188368	0.971452	-0.154372	0.726774	-0.866439	0.0375925
Solyc01g087450	-0.898774	0.862126	-0.395241	0.942777	0.801119	0.682342	-2.23397	0.149638	-1.11388	0.814901	0.611546	NA	1.47636	0.442125	4.69707	0.0853231	1.74105	NA	0	NA	1.96764	NA	0	NA
Solyc01g087470	1.9311	0.0732187	1.6692	0.185438	1.48958	0.100935	1.77438	0.0315909	0.213638	0.762066	0.0780917	0.952977	0.0505284	0.894242	-0.664886	0.760428	0.108615	0.818155	0.183863	0.575453	-0.54621	0.048769	-2.45982	2.82571e-07
Solyc01g087490	0.631227	0.0936343	0.305596	0.633673	0.813208	0.00257882	1.12988	1.02e-05	0.557185	0.131987	0.0769589	0.944985	0.509118	0.0729036	-1.59068	0.376308	0.322607	0.15241	0.367709	0.0350209	0.455574	0.00517217	0.329667	0.120105
Solyc01g087500	0.594173	0.208984	0.0623249	0.969322	0.85787	0.0053372	-2.71353	2.97e-16	0.686194	0.0584992	0.80543	0.0157059	1.31283	8.08e-07	-0.669831	0.758402	-0.458174	0.834341	-0.865841	0.568847	2.73937	0.022557	-1.27033	0.36848
Solyc01g087520	0.0499955	0.995994	0.61667	0.41168	0.448494	0.404269	1.57594	3.02e-05	0.606874	0.156899	0.33621	0.633098	0.373215	0.262796	0.708339	0.742676	0.191053	0.768705	0.122272	0.82032	-0.834637	0.0336164	0.324801	0.471588
Solyc01g087530	0.396946	0.590892	0.634476	0.206021	0.66358	0.0557894	0.588489	0.0821463	0.118893	0.908438	0.0863696	0.952992	0.857645	0.0101475	0.337972	0.898834	-0.0594824	0.943442	0.056408	0.931455	0.0803093	0.913179	-0.872311	0.131564
Solyc01g087540	0.513646	0.170023	0.183152	0.815605	0.421466	0.150983	-1.99549	2.59e-17	-0.332278	0.572799	0.174619	0.860919	1.09216	0.000210702	-2.65423	0.124823	-0.0119507	0.992907	-0.81516	0.227753	2.11116	0.000175905	-1.74412	0.015719
Solyc01g087550	-0.781257	0.909026	-0.59884	0.918602	0.615169	0.802808	1.31081	0.455294	0.0278364	0.997035	0.31317	0.943396	1.19727	0.305996	2.23246	0.319371	-0.234646	NA	-0.198129	0.876764	-0.874566	0.402704	-4.48438	0.00225942
Solyc01g087560	0.0466383	0.997489	-0.219728	0.931651	-1.09047	0.116404	-2.9093	5.89e-07	-1.24019	1.03e-05	-0.905593	0.00206488	-0.924129	0.000560849	-2.41164	0.162603	-0.541855	0.21923	-0.643492	0.0577634	0.279758	0.500547	-6.17341	1.7229e-06
Solyc01g087570	0.748226	0.453648	0.722275	0.483477	0.540843	0.442722	1.17604	0.0254925	-0.918034	0.156913	-0.559619	0.54674	0.206811	0.691412	-0.332771	0.903776	-0.53657	0.511827	-0.765533	0.199532	-0.317682	0.701216	-4.12669	0.000238585
Solyc01g087580	1.87597	0.607416	2.38627	0.395873	0.692262	0.801784	2.93942	0.0697435	0.577673	0.89704	1.90055	NA	3.2018	0.0193171	5.95208	0.0149523	-1.39041	NA	-1.39945	NA	-3.49232	0.000175905	-4.31424	0.00296211
Solyc01g087590	-0.868201	0.620965	-0.746297	0.682445	-0.540464	0.621176	-1.73855	0.0257523	-0.761102	0.700986	-0.384425	0.908831	-3.09266	0.000899954	-0.649932	0.812057	-0.306911	0.835352	-0.5801	0.570314	-2.58183	0.00182177	0.87215	0.304191
Solyc01g087600	-0.0376628	0.997372	-0.192002	0.875005	-0.523126	0.21196	-1.15617	0.00108139	0.226358	0.793232	0.2955	0.755705	0.395958	0.309597	0.223576	0.945085	-0.171177	NA	-0.45675	0.37717	0.160659	0.82587	-1.89415	0.0197851
Solyc01g087610	0.0631144	0.996002	0.224388	0.913062	0.427802	0.572721	0.033829	0.975099	-0.147702	0.927184	-0.344715	0.815362	0.284283	0.610734	0.984366	0.635923	-0.842137	0.291578	-0.628387	0.327343	-0.23541	0.796228	1.2478	0.0253909
Solyc01g087620	-0.112137	0.901465	-0.201448	0.694901	0.192436	0.494203	-0.0964643	0.724373	-0.313364	0.570353	-0.43058	0.398211	0.495747	0.102963	-5.24361	0.00284037	-0.385485	0.784531	-0.747037	0.425647	-0.000587742	1	-0.0895139	0.943411
Solyc01g087640	-0.00680036	1	0.387527	0.60302	0.149615	0.79251	0.884073	0.00689769	0.00773794	0.997585	0.0663764	0.963937	0.538125	0.127297	0.357387	0.891421	0.315614	0.515194	0.354294	0.334989	0.0821035	0.891058	-5.10079	7.86399e-05
Solyc01g087650	-0.297599	0.950801	0.653073	0.774561	-0.013845	0.996097	0.295467	0.796422	0.186318	0.932788	0.463271	0.810259	0.774832	0.282186	1.51281	0.454202	0.999478	NA	0.637538	NA	1.21494	0.140234	-3.13579	0.0326447
Solyc01g087660	0	NA	0.953158	NA	-0.135248	NA	2.16799	NA	0.680258	NA	0.313398	NA	1.77776	NA	7.43128	0.038984	0.197586	NA	-1.13339	NA	-1.07536	NA	0.752488	NA
Solyc01g087670	0.212698	0.893661	-0.164976	0.90646	0.246834	0.653448	-0.11397	0.83368	-0.266784	0.739489	-0.218191	0.843865	0.602723	0.0962798	0.406692	0.871445	-0.238441	0.744617	-0.232042	0.683005	0.111863	0.883696	-1.79496	0.0172624
Solyc01g087680	-0.0885064	0.997372	0.158517	0.972323	0.554838	0.7073	2.05539	0.0302237	0.87938	0.406557	0.799192	0.522367	0.895034	0.182145	0.0841986	1	0.223564	0.887278	-0.0542844	0.971889	-0.461585	0.723768	-0.0349074	0.993386
Solyc01g087720	0.390003	0.460798	0.551617	0.186462	0.592789	0.0384381	0.607403	0.0268493	1.1638	3.23e-06	0.746562	0.00921113	1.29655	1.81e-08	-0.599221	0.787662	0.0795148	0.832332	0.247862	0.280217	0.118341	0.707732	-1.33938	1.14794e-05
Solyc01g087740	1.9224	NA	1.74975	NA	0.645767	0.805179	0.808709	0.688732	0.0835758	NA	-0.0245139	NA	0.68287	0.726786	5.21401	0.0449515	-0.81513	NA	-0.489916	NA	0.24862	0.920143	-1.4287	0.453924
Solyc01g087750	-2.45812	0.291292	0.746554	0.868981	-2.54003	0.100857	2.22641	0.106316	-5.16518	0.166824	-0.27001	0.983179	-0.147402	0.960799	2.96666	0.423474	1.32921	NA	0.0137599	NA	-0.552373	NA	-0.0976303	NA
Solyc01g087780	-0.866434	0.304333	-0.148959	0.944083	-1.90812	8.98e-05	0.100678	0.896946	-1.67816	0.0265183	-0.633591	0.658173	-2.09738	0.000754789	-0.589726	0.811373	-0.262217	0.879902	0.186784	0.898316	-1.25899	0.242622	-2.50291	0.0330653
Solyc01g087790	-0.00771133	1	0.671094	0.491865	-0.834013	0.181108	0.853519	0.102235	-0.689682	0.492153	0.16291	0.940944	-1.53591	0.0110341	3.23102	0.0407758	0.983097	NA	0.65726	NA	0.127199	0.942838	-1.70354	0.275796
Solyc01g087800	1.9214	0.656984	1.71789	NA	-1.43363	0.634205	5.37095	0.000532316	-1.40777	0.440515	-0.298966	0.940944	-4.63429	0.00220989	2.82805	0.172114	1.25563	NA	1.03012	NA	-2.35684	0.154673	-2.18818	0.218577
Solyc01g087810	2.79812	0.000931603	3.44752	7.42e-05	2.08501	0.00767448	3.28691	3.81e-06	-1.1099	0.309877	-0.875596	0.518658	-2.58262	0.000385357	0.494708	0.85205	0.920862	0.408875	1.0783	0.200898	-1.75585	0.0367365	-4.8998	0.000733288
Solyc01g087820	1.13643	0.0704871	1.71249	0.00348532	2.20068	2.72e-07	2.0401	3.42e-06	-0.587846	0.235746	-0.287039	0.737082	0.748063	0.0244333	-0.220558	0.945975	-0.255951	0.637847	-0.39405	0.309382	-0.632021	0.0833222	-7.65856	3.23061e-09
Solyc01g087840	0.330766	0.898832	0.494634	0.750074	-0.331468	0.730599	1.29671	0.0229955	-0.38673	0.821358	-0.687413	0.675925	0.054732	0.948345	1.15004	0.590447	-0.339503	NA	-0.537062	0.227933	-0.855735	0.0462622	-5.06347	0.000107366
Solyc01g087850	0.720782	0.314269	1.48389	0.00640159	0.591248	0.259419	1.12659	0.0078631	-1.38923	0.0105935	-1.15186	0.0506449	-1.92605	1.84e-05	-0.827854	0.46458	-0.459959	0.618048	-0.475682	0.507325	-1.60857	0.00508751	-4.99312	1.2678e-09
Solyc01g087860	-0.969802	0.48998	-0.462093	0.812274	-0.749229	0.380225	0.318356	0.688004	0.959248	0.616003	0.67854	0.807184	0.643175	0.555158	3.53304	0.0813116	0.86012	NA	0.737442	NA	0.749629	0.46083	-2.03518	0.178117
Solyc01g087870	-0.0838359	0.997436	-0.281025	0.944685	0.218486	0.904041	-0.873229	0.454597	-0.228453	0.824875	-0.604093	0.424599	0.226425	0.623717	0.0167739	1	-0.122982	0.82306	-0.412903	0.226693	0.0755159	0.890922	-5.40131	2.68776e-05
Solyc01g087880	0.120626	0.954244	0.284906	0.744591	0.257288	0.596584	0.44775	0.215811	-0.402907	0.675661	-0.314677	0.805571	0.53944	0.246461	0.849679	0.686904	0.252386	NA	-0.0237667	0.984884	-0.653031	0.429021	-4.37428	0.00161641
Solyc01g087890	-0.158976	0.929339	0.0764158	0.966894	-1.27178	0.00026027	-0.235401	0.603191	0.228532	0.706184	-0.0448358	0.97273	-1.31406	1.76e-06	-1.62596	0.365276	0.202948	0.799886	0.229557	0.702693	-1.66149	9.30041e-05	-3.1081	8.10526e-08
Solyc01g087900	-0.841315	0.944381	-0.0588682	0.996734	0.750908	0.841173	1.13554	0.688159	0.84676	0.701222	0.922089	0.721785	1.42774	0.189859	0.429397	0.895445	-0.179228	0.946789	0.235452	0.91141	-1.17184	0.48833	-6.3737	0.000219082
Solyc01g087910	0.428588	0.818384	0.566758	0.667211	0.0927391	0.931765	1.03702	0.0677817	0.113811	0.926265	-0.135625	0.929534	-0.0636088	0.894065	-1.38696	0.464734	-0.166722	0.863216	-0.350304	0.600031	-0.648457	0.304036	-1.60047	0.00511934
Solyc01g088000	7.21901	0.294603	0	1	7.408	0.118317	0	1	-0.658037	0.967212	0.70384	0.972072	-8.26859	0.0806835	-0.08495	1	1.17928	0.891351	2.14591	0.723341	-22.6177	6.50762e-08	-18.6727	1.49417e-05
Solyc01g088020	-0.295033	0.260183	-0.38533	0.107071	-0.510737	0.00123534	-0.347347	0.0372404	-0.0776053	0.904673	-0.0684644	0.93903	0.63822	0.00254604	-2.20714	0.200339	-0.159206	0.580201	-0.156792	0.484557	0.0293731	0.933436	-7.75349	9.19805e-10
Solyc01g088030	-0.0943409	1	1.83339	0.814033	1.46089	0.720509	2.53312	0.398958	0.722582	0.817362	0.379573	0.941971	1.65513	0.215288	3.59004	0.118874	0.492001	NA	0.218522	NA	-0.172406	0.9634	-2.55493	0.26046
Solyc01g088050	0.167752	0.888561	-0.158401	0.870352	-0.358329	0.311733	-0.797067	0.00554567	0.571128	0.363095	0.348133	0.721663	0.812852	0.0397881	-0.32939	0.903202	-0.219607	0.714367	-0.628011	0.10645	0.229248	0.652454	0.901929	0.0182875
Solyc01g088060	0.639753	NA	0.540956	NA	-2.39521	NA	1.88919	0.811037	0.507843	0.924771	1.12187	NA	0.644422	0.741983	4.99298	0.0548057	1.01754	NA	0.94226	NA	1.24155	0.734916	-0.709902	0.825387
Solyc01g088080	-0.0327848	0.988257	-0.325365	0.286221	-0.141617	0.592188	-0.781616	5e-06	-0.344361	0.328412	-0.266301	0.554286	0.549378	0.0132582	-3.08415	0.0674547	-0.494404	0.178616	-0.540965	0.0577867	-0.166765	0.683932	-4.27113	6.68368e-19
Solyc01g088090	-1.10364	0.64849	-0.125341	0.980147	-0.549866	0.719778	1.23178	0.24077	0.942652	0.40719	0.513883	0.783616	0.922113	0.201293	2.32256	0.222175	0.330955	NA	0.257512	0.871572	0.444299	0.788944	1.66876	0.10403
Solyc01g088100	0.0227821	0.994132	0.190216	0.586218	-0.15831	0.466066	-0.883199	2.43e-09	0.365664	0.448355	0.331478	0.562103	0.835999	0.00234867	-4.0663	0.0222038	-0.0584933	0.942167	-0.151749	0.779242	0.316099	0.548565	-1.75438	3.41407e-06
Solyc01g088140	0.0389273	0.992523	-0.296851	0.596032	0.0902679	0.834541	-0.160629	0.61748	0.0393834	0.972851	0.0598116	0.963561	0.901195	0.00234963	-1.15748	0.546385	-0.49453	0.333713	-0.712288	0.0594686	-0.370816	0.419955	-3.18598	1.37566e-08
Solyc01g088150	-0.151971	0.910366	-0.558052	0.250463	-0.0228043	0.973333	-0.48859	0.124158	0.125625	0.898211	-0.139945	0.909512	0.759827	0.0234567	-0.337816	0.898876	-0.460133	0.442582	-0.469668	0.309785	0.375378	0.469144	-2.80297	0.00037686
Solyc01g088160	-0.442362	0.754195	-0.344968	0.811907	-0.623453	0.294092	-1.39685	0.00438007	-1.25271	0.700112	-2.18284	0.434806	-1.04453	0.535838	1.8674	0.501536	-2.49456	NA	-2.55795	NA	2.14285	NA	-0.0949971	NA
Solyc01g088170	0.0506636	0.994132	0.44698	0.548698	0.660518	0.0945898	1.23721	0.00020683	0.107594	0.929237	0.273905	0.791486	0.608325	0.118231	0.101544	0.992111	-0.134631	0.828254	0.0585352	0.915688	0.246821	0.59475	-5.28285	4.46238e-05
Solyc01g088200	0.620342	NA	0.987843	NA	2.87809	0.102457	2.70039	0.0989237	0.791013	0.762968	0.787038	NA	0.929512	0.456917	4.47756	0.0361643	-0.863486	NA	0.104928	NA	0.352852	0.837717	-2.06255	0.206377
Solyc01g088240	-1.46652	0.688191	-0.529249	0.926951	0.0398849	0.992334	-0.896541	0.612959	-0.00605485	0.999136	0.0170727	0.996414	1.06292	0.0117876	0.183824	0.962339	-0.334295	0.544618	-0.511157	0.197722	-0.00912639	0.990222	-5.89902	5.6118e-06
Solyc01g088250	-1.28544	0.139968	-0.471623	0.794438	-2.3172	5.85e-05	-4.49669	2.09e-14	-0.747021	0.12294	-0.38284	0.638118	-1.40536	5.1e-05	-2.19541	0.213692	-1.59752	0.42234	-1.78219	0.236309	0.0878887	0.975763	-6.02686	0.000712422
Solyc01g088310	-0.432673	0.899638	-0.170451	0.963934	-0.640366	0.567837	-0.0295164	0.989605	-0.354176	0.858612	-0.361858	0.891628	0.78647	0.309549	2.50148	0.191783	-1.29476	NA	0.19764	NA	1.35307	0.238771	1.46378	0.184147
Solyc01g088350	-0.0352076	0.994478	-0.558412	0.163574	-0.428597	0.14997	-1.59397	9.91e-10	-0.633759	0.328695	-0.379129	0.702759	0.1457	0.755124	-0.469252	0.847694	-0.389734	0.692152	-0.98028	0.128664	0.340323	0.708098	-1.2749	0.0858768
Solyc01g088370	-0.0592912	0.982064	0.0558472	0.967128	-0.0453468	0.931406	-0.0979096	0.797356	-0.0271237	0.972284	-0.145595	0.798857	0.440552	0.0314711	-1.73164	0.324766	0.0703539	0.830591	0.397644	0.030441	0.347465	0.0606389	0.600997	0.0028535
Solyc01g088440	0.568634	NA	1.09047	NA	1.5716	0.520167	3.19396	0.0641051	-0.810864	0.775608	-0.815075	NA	-0.585147	0.668086	3.63307	0.0914308	0.57409	NA	0.640098	NA	-0.112819	0.966862	-1.03044	0.590956
Solyc01g088470	0.0808454	0.993152	0.803677	0.394128	0.123894	0.90226	0.00220822	1	0.0767104	0.98122	0.0454145	0.994212	0.509861	0.589549	1.66154	0.433409	-0.17928	NA	-0.765195	NA	-0.23009	0.940254	-0.241156	0.9237
Solyc01g088480	-0.143483	0.863832	-0.148175	0.821729	-0.656275	0.00172038	-1.74283	9.59e-17	-0.0730583	0.977714	0.082993	0.982284	0.54244	0.477278	-0.521204	0.84296	-0.580095	0.352028	-0.794464	0.0884496	0.606273	0.193598	-4.88953	0.000201545
Solyc01g088500	0.754598	0.911082	1.48146	0.676984	1.45074	0.466904	-2.64006	0.163838	1.0814	0.617086	0.609548	0.86624	2.0102	0.0714628	3.32686	0.123101	-2.51254	NA	-2.57593	NA	2.11675	NA	-0.112976	NA
Solyc01g088530	0.0534046	0.995534	0.665245	0.354961	0.0983544	0.901519	-0.0394692	0.959126	0.134252	0.926265	0.272394	0.84583	0.0502298	0.929233	0.914627	0.661227	-0.351873	NA	-0.0184528	0.986158	-0.204306	0.819361	-4.37706	0.00117499
Solyc01g088550	-0.0937807	0.991089	0.397393	0.812162	0.144466	0.889754	0.845805	0.150552	0.0840585	0.974278	0.317353	0.899751	0.299599	0.708343	0.838843	0.717335	-0.518056	0.580201	-0.355816	0.651954	-1.47635	0.0191345	-1.25936	0.105358
Solyc01g088560	-0.597226	0.0162773	-0.77679	0.00226237	-0.980337	1.5e-07	-1.23511	8.06e-11	-0.514393	0.564058	-0.684018	0.416889	-0.632552	0.206122	-3.16749	0.0737064	-0.914437	0.0749087	-0.937343	0.0206064	-0.43701	0.365373	-7.56275	6.8622e-09
Solyc01g088570	0.199171	0.58477	0.134824	0.762754	0.592072	7.77e-05	-0.24603	0.173745	-0.380875	0.397713	-0.222618	0.749182	0.848619	0.000880943	-1.28085	0.494257	-0.314069	0.6659	-0.50645	0.323472	0.314809	0.619444	-1.83783	0.00133297
Solyc01g088590	1.00412	0.691103	1.80842	0.190226	2.29653	0.014697	1.23076	0.240546	1.25692	0.50427	0.213114	NA	1.90204	0.0710656	4.70622	0.0243145	-0.20425	NA	-0.138301	NA	1.61241	0.288809	2.24853	0.0991902
Solyc01g088600	-0.523564	0.379835	-0.12431	0.928748	-0.316755	0.492362	-0.110586	0.820066	-0.425243	0.16405	-0.188834	0.734436	0.580636	0.00618662	-1.95079	0.260079	-0.32549	0.481934	-0.342156	0.334408	-0.221159	0.616653	-2.04055	4.53217e-07
Solyc01g088620	0.0936127	NA	0.462083	NA	-0.557396	0.958133	-4.16596	0.524091	1.22645	0.8636	0.181369	NA	0.958648	0.760195	4.99603	0.191226	0	NA	0	NA	5.11796	NA	0	1
Solyc01g088640	-0.0874033	0.995066	0.0557918	0.986698	0.261177	0.816299	0.832533	0.256101	0.925782	0.0371704	0.516902	0.439892	0.465737	0.238007	0.600561	0.791657	0.218682	0.648192	0.2781	0.433017	-0.723926	0.0221783	-6.07394	2.39938e-06
Solyc01g088650	1.30493	0.839001	1.59827	0.734873	1.10061	0.691805	0.00624355	1	0.924655	0.548291	0.85162	0.653969	1.18761	0.170637	1.88331	0.360163	1.1217	NA	1.12341	0.528956	0.108718	0.970557	-3.93929	0.0366292
Solyc01g088660	-0.87051	0.00243489	-0.878179	0.00616004	0.262747	0.423211	-2.03519	1.56e-17	0.807073	0.021256	0.263762	0.72935	0.968964	0.000770992	-2.10852	0.228296	0.0546149	0.93471	-0.112627	0.805429	0.49499	0.168625	-2.05515	7.89016e-08
Solyc01g088670	1.17105	NA	0.214543	NA	-1.00084	NA	0.974151	NA	0.624785	NA	-0.431634	NA	1.19968	0.44689	5.35062	0.0259692	0.685598	NA	0.104963	NA	0.710825	0.709275	0.649611	0.71304
Solyc01g088680	1.02668	NA	2.2811	NA	0.380042	NA	0.869836	0.896044	1.30638	0.81978	2.6867	NA	3.43436	0.142489	6.81621	0.0341186	-0.0218105	NA	0.316738	NA	-2.96395	NA	-0.414762	NA
Solyc01g088690	1.18738	0.284393	1.23241	0.264082	0.998685	0.221531	2.18196	0.000660852	-0.295645	0.754436	-0.30811	0.787303	0.060668	0.90469	0.17725	0.964282	-0.258673	0.597626	-0.497608	0.14233	-1.00651	0.00125688	-1.40656	0.00353655
Solyc01g088700	0.141682	0.84774	0.054585	0.948171	0.0374543	0.921744	-0.0229481	0.946525	0.321693	0.271176	-0.0518268	0.94776	0.254071	0.215418	-3.06543	0.0684731	0.47673	0.154347	0.490513	0.0618499	0.564698	0.0268307	1.2239	3.18538e-07
Solyc01g088710	-0.0444886	0.997372	0.330272	0.75215	-0.0218929	0.982735	0.272862	0.575603	-0.317065	0.763191	-0.0950452	0.961235	-0.168898	0.750124	0.403462	0.876053	-0.41197	NA	-0.527013	0.348867	-0.88855	0.0987225	-4.98443	0.000183378
Solyc01g088720	-0.371868	0.959412	0.359141	0.938733	0.186318	0.931679	-0.818612	0.552358	0.295029	0.798653	0.160423	0.934327	0.4324	0.410552	0.868015	0.683118	-0.313305	0.561813	0.0567302	0.919797	-0.184668	0.733453	-5.04946	9.63544e-05
Solyc01g088730	0.116587	0.961406	-0.0887553	0.955521	-0.0720647	0.914119	0.576173	0.113594	0.125677	0.929237	-0.107767	0.954668	0.0206433	0.969887	-0.0429801	1	-0.157121	0.796688	-0.312004	0.442295	-1.17489	0.000491832	-6.0651	2.8243e-06
Solyc01g088740	-0.14657	0.914536	-0.140179	0.897947	-0.437776	0.216471	-0.488037	0.127486	-0.250352	0.738014	-0.247149	0.78774	0.26195	0.471883	-0.368466	0.887473	-0.479978	0.293994	-0.599802	0.0821826	-0.487186	0.187071	-6.04806	2.80883e-06
Solyc01g088750	0.810742	NA	1.41016	NA	0.249439	NA	2.11785	NA	2.09862	NA	1.15599	NA	1.27877	NA	6.8669	0.0283895	1.58717	NA	1.88678	NA	1.79222	NA	1.45419	NA
Solyc01g088770	0.344854	0.684401	0.251838	0.786838	0.671598	0.0488605	0.838685	0.00718302	0.0656659	0.965881	-0.258691	0.840101	1.1963	0.00250368	0.395551	0.878118	0.357266	0.783429	0.10747	0.929603	0.50534	0.631433	-4.96687	0.000518675
Solyc01g088780	-0.860537	0.0836366	-0.892624	0.0952763	-0.568707	0.179949	-3.42617	4.74e-18	-0.243237	0.83116	-0.133153	0.941971	-0.0559888	0.920077	-0.889091	0.674137	-2.27424	0.347312	-2.43663	0.189174	0.33111	0.916753	-5.81307	0.00404092
Solyc01g088800	0.0309464	0.995534	-0.125804	0.889352	0.290465	0.353443	0.185681	0.541051	0.496093	0.380346	0.185394	0.872814	1.22505	0.00017347	-0.373585	0.886254	-0.42005	0.122275	-0.126913	0.624642	-0.175472	0.513815	0.0808225	0.793799
Solyc01g088820	-0.124773	0.984008	0.0889924	0.974545	0.575446	0.452872	-0.532309	0.467054	-0.0178134	0.996303	0.295657	0.887945	0.486914	0.458973	1.62815	0.399445	-0.637731	NA	-0.287609	0.501249	-0.78595	0.0368371	-0.636353	0.267835
Solyc01g089870	0.0880518	0.984753	0.219192	0.885009	0.230291	0.735865	1.15868	0.00432376	-0.234406	0.937057	-0.0161704	0.998703	0.655902	0.516523	0.778314	0.764002	1.08724	0.206464	0.690821	0.351797	0.648668	0.433683	-0.304755	0.751823
Solyc01g089880	2.92352	0.000946326	2.28933	0.0284885	3.94726	7.32e-08	2.24155	0.00504522	0.914649	0.58745	1.21049	0.439892	2.82816	0.000400493	3.79013	0.0509022	-1.41224	NA	-1.58597	NA	-0.0676378	0.954808	-1.02991	0.309313
Solyc01g089890	4.78596	0.00327676	3.87367	0.0405002	6.34368	2.54e-06	5.43261	5.55e-05	1.09919	0.651114	1.34749	0.589618	2.84612	0.0137767	3.94527	0.071549	-1.31564	NA	-0.467502	NA	-0.503692	0.692147	-3.20395	0.0311907
Solyc01g089900	-0.973521	0.928938	0.586453	0.948844	1.14529	0.739359	-5.41336	0.0290755	1.97324	0.399259	2.49709	0.245539	2.99679	0.036347	4.23154	0.0795717	-1.81465	NA	-0.692637	NA	-0.127	0.980611	-3.37434	0.227889
Solyc01g089950	-0.732537	NA	-1.55374	NA	-3.1647	0.192763	-5.69969	0.011668	0.78109	0.8752	0.265626	0.976774	0.647242	0.759666	4.10524	0.146164	0.0925297	NA	1.40401	NA	2.75102	0.24498	-0.133943	0.981869
Solyc01g089970	0.044631	0.971981	0.0167992	0.983635	0.228741	0.222335	0.156086	0.396901	-0.559618	0.00718469	-0.304861	0.297924	1.13667	5.7e-12	-1.55697	0.141151	-0.569716	0.203409	-0.58185	0.0976388	-0.158578	0.767999	-3.65312	9.96133e-25
Solyc01g089980	-0.530335	0.262236	-0.214309	0.81046	-1.46918	5.51e-08	-1.48565	9.98e-08	0.128362	0.856642	0.162963	0.845779	-0.32879	0.261454	-1.96732	0.259758	-0.868591	0.205467	-1.28358	0.0153231	-0.456051	0.498513	-4.33851	3.04757e-07
Solyc01g090120	3.38774	0.45271	4.11385	NA	5.14332	0.0385901	3.83891	0.126086	4.63393	0.0859609	2.35387	0.642624	7.36788	0.00018509	0	1	-0.173941	NA	-0.334045	NA	0.596921	0.913903	-2.48475	0.460042
Solyc01g090170	-5.03789	0.161294	-1.60722	0.814678	-0.044593	0.994948	-0.00935456	1	2.55464	0.236103	2.20732	0.388592	2.75655	0.0683632	4.54122	0.0642768	0.646484	NA	0.0838277	0.963948	0.48726	0.769107	-3.90921	0.0143872
Solyc01g090180	0.334358	0.629231	0.166518	0.866874	0.633807	0.0343943	-1.32994	2.47e-05	0.735507	0.306311	0.131871	0.944781	0.443413	0.380724	0.696787	0.755776	-0.566593	NA	-1.11986	NA	1.34734	0.0698997	-0.939561	0.434951
Solyc01g090190	0.103779	0.837636	0.173053	0.548825	0.266133	0.0783224	0.557533	1.34e-05	0.223015	0.493524	0.23161	0.513647	0.795595	2.42e-06	-2.51722	0.139131	-0.132779	0.828847	0.0520703	0.925485	-0.581977	0.113331	-1.03937	0.00227711
Solyc01g090200	0.820619	0.518998	0.527166	0.757193	0.435604	0.645531	1.12227	0.0828121	-0.0101782	0.997585	-0.012576	0.998054	0.283992	0.572842	0.961287	0.640256	0.231198	NA	0.176668	0.938424	0.536307	0.816487	-4.05212	0.0267804
Solyc01g090210	-0.92173	0.937948	-0.424163	0.970328	1.72561	0.588218	-1.45243	0.609013	0.135231	0.982043	-0.294032	0.96517	1.91083	0.2401	2.82737	0.281701	-0.370117	NA	0.315822	NA	-0.266563	0.944211	-3.13813	0.17202
Solyc01g090220	-1.6534	NA	-1.48444	NA	-2.31885	0.738693	-0.834804	0.900676	0.887468	0.673517	0.204361	0.962606	-0.222649	0.860025	3.20086	0.124254	2.23967	NA	1.42065	NA	0.33286	0.944917	3.56976	0.125052
Solyc01g090230	0.152194	0.944422	0.185091	0.896835	0.268263	0.644444	0.663579	0.0968924	0.318709	0.687928	0.0281919	0.990725	0.603137	0.120124	0.350245	0.895445	0.334177	0.520275	0.144701	0.763729	-0.0851445	0.894876	-5.7284	1.01311e-05
Solyc01g090240	-0.0209847	0.999824	-0.422486	0.757209	0.383919	0.590912	-0.437427	0.467481	0.127069	0.922802	-0.0531205	0.980389	1.23192	0.00199471	0.651104	0.772271	-0.986803	NA	-0.458	0.578934	1.09273	0.10888	-0.413266	0.642796
Solyc01g090260	6.06097	0.011304	4.59122	0.119993	5.66833	0.00562467	5.06743	0.0122603	0.691352	0.614358	0.793399	0.589618	1.11344	0.122259	1.9654	0.31153	0.898116	NA	0.812183	NA	0.995794	0.0710682	-3.39064	0.0129794
Solyc01g090270	0.863896	0.923993	0.771018	0.914892	-0.272378	0.942993	-0.0304571	1	0.297413	0.799426	0.0886564	0.967682	-0.134926	0.821144	1.26043	0.522127	1.19801	NA	1.53502	0.0113382	1.28039	0.031774	-3.1292	0.0249279
Solyc01g090280	-0.353725	0.994132	1.25624	0.890735	0.401683	0.935523	1.72312	0.57924	0.88671	0.710227	-0.291835	0.950223	0.917776	0.449264	1.96919	0.391752	-0.227596	NA	0.0720425	NA	-0.448948	0.942629	-3.71219	0.280485
Solyc01g090290	0.0665084	0.972432	-0.221997	0.711768	0.00944658	0.9875	-0.650977	0.00723812	-0.262811	0.753723	-0.435291	0.569582	0.545861	0.152781	-0.311382	0.910311	-0.403697	0.342619	-0.489411	0.125817	-0.161328	0.725032	-5.91611	4.18079e-06
Solyc01g090380	-3.9891	NA	1.39807	NA	1.1742	0.841542	-1.47313	0.755465	0.732498	0.824025	0.628566	0.893963	1.7239	0.219964	2.53843	0.298047	-0.01573	NA	-0.228699	NA	0.421871	0.796902	-3.78635	0.0165952
Solyc01g090390	2.46277	NA	0	NA	3.46086	0.380241	3.55675	0.300013	1.02737	NA	0.853145	NA	1.2782	0.560089	5.84171	0.0419884	-0.621032	NA	0.985422	NA	1.70829	0.254534	-0.248447	0.924111
Solyc01g090400	-0.480649	0.925297	1.12197	0.61445	1.54541	0.182735	-1.60764	0.180576	-0.0860143	0.972331	-0.224316	0.931318	0.691254	0.309549	1.6311	0.404809	-0.170729	NA	-0.953368	NA	0.963506	0.277252	-3.57463	0.0140971
Solyc01g090420	0.136022	0.976916	0.388803	0.811243	0.0600391	0.956551	0.741757	0.205217	0.0552883	0.972851	0.2781	0.820224	0.621005	0.156615	0.562492	0.81035	-0.177099	0.774655	-0.420154	0.293975	-0.454205	0.281268	-2.70911	0.00113699
Solyc01g090430	0.215139	0.897069	0.202281	0.879364	0.410872	0.402763	0.474103	0.256162	0.254207	0.775608	-0.0511306	0.979599	-0.246843	0.569789	-0.430742	0.863064	0.186214	0.703417	-0.00275143	0.996402	0.125586	0.794902	-1.17819	0.0211688
Solyc01g090440	0.281975	0.862086	0.267995	0.843406	0.131298	0.85903	-3.99241	1.99e-10	1.05583	0.0479288	0.451787	0.654835	0.39104	0.415132	0.798992	0.709236	-0.406421	NA	-1.18453	NA	0.704338	0.395048	-0.499923	0.621257
Solyc01g090450	-0.853514	0.550042	-0.642746	0.707386	-0.551197	0.567346	-1.62043	0.0166194	-0.0742929	0.946628	-0.215861	0.825299	0.303677	0.3972	-0.845083	0.682485	-0.620659	0.251214	-0.686102	0.0987571	-0.121632	0.857263	-2.49896	0.00027282
Solyc01g090460	-3.40642	NA	-0.309427	NA	-0.810543	NA	-3.5948	NA	0.330284	0.951835	0.415411	0.952419	0.690936	0.711306	3.17186	0.23839	0.186625	NA	0.161607	NA	-1.1007	0.679295	-2.4894	0.25173
Solyc01g090470	0.278692	0.603214	0.271743	0.590023	0.067294	0.874564	0.496164	0.0340362	0.331812	0.48629	0.24363	0.71565	0.36922	0.191973	-0.901165	0.654433	0.264315	0.568528	0.511176	0.107241	-0.155525	0.747333	-0.551755	0.146117
Solyc01g090480	-0.24313	0.846151	-0.997584	0.0317693	-0.681995	0.063955	-0.784392	0.0230524	-0.461632	0.493524	-0.595785	0.342181	-0.322289	0.435064	-2.15311	0.225097	-0.719503	0.249274	-0.836028	0.0804872	-1.58653	0.000219406	-3.4223	1.58004e-10
Solyc01g090490	-0.907968	NA	-0.224388	NA	-0.263837	NA	-0.0790131	NA	0.275702	NA	-0.144061	NA	0.224822	NA	5.96603	0.0203939	0.245217	NA	0.183079	NA	0.0912584	NA	0.205982	NA
Solyc01g090500	0.766602	0.0912262	0.732464	0.134452	0.570788	0.135711	0.916277	0.00465286	0.29098	0.787711	0.455981	0.670301	1.16453	0.00974297	0.720465	0.745761	-0.00666972	0.994869	-0.551646	0.3489	-0.328518	0.661535	-0.00786139	1
Solyc01g090550	-0.397639	0.95996	0.246772	0.967602	0.579096	0.765234	0.918541	0.5271	0.510742	0.326533	0.540423	0.307693	1.08695	0.000526406	0.0259599	1	-0.213331	0.579067	-0.299165	0.284895	-0.375115	0.183572	-6.54692	3.03285e-07
Solyc01g090590	0.691085	0.618187	0.903233	0.374375	1.16556	0.0621455	2.0197	0.000131102	0.365788	0.750953	-0.14339	0.945396	0.752209	0.157941	1.1764	0.557141	-0.151236	0.788374	-0.511967	0.140972	-0.68861	0.0429186	-5.20026	5.45096e-05
Solyc01g090630	2.29922	0.447694	1.89236	0.580706	3.53467	0.0358601	-2.76015	0.200656	3.81297	0.0575991	2.21186	0.461278	4.12613	0.0101452	5.03513	0.0523128	3.52048	NA	1.23495	NA	3.85805	0.0561903	-0.448326	0.884249
Solyc01g090670	-0.275468	0.87022	-0.39966	0.706005	-0.38862	0.498026	-0.76544	0.0849255	-0.0681063	0.966705	0.0544072	0.980729	0.748216	0.0936142	0.728736	0.74035	-0.629828	NA	-0.228202	0.697225	0.33355	0.56848	-4.57382	0.000519003
Solyc01g090680	0.709764	0.691103	0.27687	0.917238	-0.308483	0.792456	2.97097	1.02e-06	0.819313	0.522768	1.22859	0.251086	-0.138696	0.874724	1.36416	0.514931	-0.300151	0.750157	-0.621909	0.318238	-2.53889	3.53843e-06	-5.7609	2.054e-05
Solyc01g090690	0.322784	0.852013	0.699781	0.383096	0.330689	0.627471	1.51588	0.000302751	1.02145	0.0177971	0.627747	0.281905	0.910525	0.0141021	0.468748	0.846613	0.94089	0.00650067	1.15668	4.62345e-05	0.438575	0.180381	-1.64455	0.00232533
Solyc01g090693	-3.20908	NA	0.941636	NA	0.302336	0.979005	-3.39746	0.572819	-0.270177	0.979637	0.511403	NA	2.59089	0.376023	5.57292	0.143685	-3.32147	NA	1.95738	NA	1.70038	0.646632	3.28551	0.195334
Solyc01g090710	4.88188	0.0718376	4.00893	0.209589	6.49027	0.00113962	0	1	0.575232	0.911846	2.26371	0.459628	3.02601	0.0786845	4.43004	0.096685	-3.83534	NA	-0.906806	NA	2.02076	0.480357	-1.43575	0.602791
Solyc01g090720	-0.519194	0.693012	0.295982	0.852721	-0.0564528	0.953748	0.254064	0.684689	-0.329869	0.745791	-0.0947554	0.96093	-0.103597	0.84907	0.537156	0.822126	-0.460719	0.529303	-0.821874	0.112756	-1.55014	0.00137056	-5.56049	2.93941e-05
Solyc01g090740	1.15278	0.893661	0.641016	0.938733	0.270847	0.946454	0.929157	0.726055	0.654127	0.697835	0.390373	0.887932	-1.20821	0.176912	2.00338	0.318574	1.14892	NA	0.812606	NA	-5.20887	0.00141452	-2.65966	0.121721
Solyc01g090750	-0.0231557	0.997372	-0.641086	0.0313683	-0.258914	0.357719	-1.33227	4.93e-11	-0.677871	0.0493667	-0.475631	0.270456	0.383065	0.189528	-3.21434	0.058142	-0.654745	0.244947	-0.939286	0.0279394	0.271361	0.649302	-4.18402	6.2134e-12
Solyc01g090760	0	NA	1.49319	NA	0	NA	0	NA	1.41415	0.758823	0.888639	0.904559	3.3386	0.106849	5.38746	0.0703037	-2.53692	NA	-0.847848	NA	-0.196557	0.965777	1.75629	0.454471
Solyc01g090770	-0.0712623	0.997372	-0.118231	0.97346	0.0529362	0.97621	-1.7949	0.0217358	-0.017238	0.997035	-0.355133	0.873796	0.479824	0.514083	0.451398	0.867412	-0.602682	NA	-0.729005	0.710628	-0.230757	0.935096	-4.71494	0.0117865
Solyc01g090780	-0.0144408	0.999824	-0.577072	0.229633	-0.0705306	0.899063	-0.0868018	0.845	0.0157839	0.989522	-0.200978	0.802562	0.332262	0.274018	-2.61787	0.128556	-0.488887	0.622657	-0.700436	0.328323	-0.79078	0.292717	-3.06492	1.43396e-06
Solyc01g090800	-1.51834	0.00031277	-1.7465	0.000141289	-1.77008	4.7e-07	-7.88921	5.46e-13	-0.420158	0.753445	0.0597674	0.985718	0.737654	0.227769	0.828628	0.709175	-1.46368	NA	-2.05486	NA	-0.340776	0.821781	-4.48077	0.00300755
Solyc01g090810	4.65209	0.0521346	-1.46371	0.833352	7.02141	6.4e-05	3.3615	0.0863217	5.83304	0.000430489	6.14108	0.000176329	9.82462	2.5e-12	0	1	3.90315	0.0231475	2.44041	0.0918918	6.42394	2.68559e-08	2.92259	0.0344031
Solyc01g090840	1.45225	0.425772	1.17386	0.575356	1.45245	0.219647	-0.562367	0.699552	0.951115	0.736345	1.01414	0.761376	1.53361	0.252535	3.875	0.0882754	0.951295	NA	0.895896	NA	0.784277	0.497215	-1.99195	0.203271
Solyc01g090850	-0.11312	0.94807	-0.0501852	0.971935	0.0237519	0.97156	-0.396911	0.238792	-0.120395	0.91545	-0.00203516	0.999579	0.200703	0.624832	0.130784	0.979995	-0.26104	0.628431	-0.213086	0.625034	0.148211	0.780998	-2.47973	0.00273737
Solyc01g090860	0.283494	0.976158	-0.0419552	0.994057	0.131261	0.953748	-0.813168	0.559724	0.364136	0.437697	0.0803588	0.942241	0.28811	0.331279	-1.63996	0.359867	1.0748	0.626965	1.09083	0.527074	0.858768	0.682129	-2.35522	0.107841
Solyc01g090870	-0.0337462	0.999824	-0.156143	0.96929	-1.57416	0.0875784	-2.70946	0.00421028	1.83801	0.00539596	1.74978	0.00897301	-0.168018	0.82226	1.93326	0.305794	0.658532	NA	-0.330801	NA	0.150899	0.952605	-0.611753	0.758823
Solyc01g090880	-0.339882	0.899556	-0.668012	0.642382	-0.922724	0.207539	-1.13051	0.0845079	1.10262	0.488816	0.86047	0.688461	1.02031	0.287852	1.24203	0.588812	-0.636182	0.400205	-0.960727	0.0831875	-1.28777	0.0154846	-3.90745	8.42954e-05
Solyc01g090900	0.388098	0.832795	0.568309	0.619569	0.623819	0.334579	1.28568	0.00950065	0.00970358	0.998233	0.147107	0.941971	0.715522	0.167237	0.897568	0.672668	-0.455573	NA	-0.247457	0.578313	-0.75343	0.0482028	-2.04564	0.00739969
Solyc01g090910	-0.0426877	0.984753	-0.509317	0.093063	-0.0621472	0.867014	-0.0885225	0.755281	-0.0675008	0.94747	-0.32216	0.643918	-0.169872	0.621787	-1.11286	0.500836	-0.322107	0.569111	-0.616933	0.115103	-1.25578	0.000306902	-2.1127	3.19534e-08
Solyc01g090920	-4.07575	NA	-0.38001	NA	-3.28651	NA	-4.26414	0.426499	1.06162	0.828048	0.496899	0.952962	-0.575315	0.809371	3.76442	0.213922	0.71699	NA	-3.68434	NA	-0.128618	0.96141	-2.37552	0.191712
Solyc01g090940	0.363392	0.752779	0.540582	0.458894	0.470973	0.338383	0.748317	0.0577911	-0.0877775	0.941298	-0.130044	0.927315	-0.296899	0.467347	0.27742	0.923607	-0.0649417	0.917783	0.0976201	0.830058	-0.82159	0.0120066	-5.4737	2.1605e-05
Solyc01g090950	-0.388276	0.300654	-0.438982	0.216266	-0.842803	8.48e-05	-1.00678	4.81e-06	-0.268013	0.73109	-0.26539	0.77662	0.271241	0.478513	0.146125	0.974309	-0.127445	0.806543	-0.296913	0.378334	0.314993	0.362572	-2.11535	0.000426637
Solyc01g090965	-2.6237	6.33e-05	-1.12037	0.274633	-6.28134	1.32e-28	-5.37327	1.71e-20	-2.61764	2.77e-08	-1.59082	0.00191298	-4.73704	1.66e-24	-2.89741	0.103787	-1.38861	NA	-1.21805	NA	0.0387902	0.990198	-1.56808	0.407391
Solyc01g090990	0.180721	0.871828	0.0195774	0.988941	0.273725	0.458682	-0.023143	0.963168	-0.370022	0.562111	-0.509534	0.379933	0.237808	0.518177	-0.815112	0.695587	-0.0995526	0.841062	-0.224894	0.507491	0.223463	0.539035	-5.82063	5.59764e-06
Solyc01g091020	0.100182	0.97375	0.175356	0.896835	-0.0373677	0.960836	-0.452731	0.279026	-0.411767	0.569455	-0.178651	0.892985	0.38277	0.339651	-0.077534	1	-0.0353828	NA	-0.254538	NA	0.011514	NA	0.737097	NA
Solyc01g091030	-0.320567	NA	-0.745285	NA	-0.450067	0.807072	2.27926	0.0148417	-1.00469	0.674806	-1.06653	NA	-1.08812	0.378564	3.35314	0.109055	0.206319	NA	-0.419658	NA	0.200753	0.929572	-0.338913	0.864811
Solyc01g091040	-0.639725	0.901465	-0.0915089	0.987403	-0.345596	0.869811	-0.0214593	1	-0.440055	0.61516	-0.240993	0.867173	0.313914	0.511432	0.162975	0.969852	-0.638877	0.575718	-0.259651	0.803161	-0.424743	0.708054	-5.17383	0.000288813
Solyc01g091050	-0.964972	0.589991	-0.339761	0.913375	-3.85967	3.84e-07	-3.24258	3.35e-05	1.81879	0.000158204	1.31443	0.0137876	-1.80174	8.01e-05	-1.73956	0.349243	-0.0648298	0.961148	0.0189411	0.988785	-3.28179	5.22112e-09	-8.13898	3.34227e-09
Solyc01g091090	-0.201429	0.517546	-0.318179	0.167601	-0.159079	0.420918	-0.134559	0.45444	-0.386522	0.263851	-0.445917	0.170756	0.494128	0.0296036	-1.59523	0.371409	-0.377605	0.225738	-0.441343	0.066236	-0.299085	0.265452	-7.29285	1.0249e-08
Solyc01g091100	6.53312	0.000877369	3.39399	0.235439	3.96617	0.0426979	-1.24644	0.650183	1.92138	0.154637	0.486038	0.88836	1.35048	0.193681	1.999	0.358968	-0.105809	0.946789	0.539692	0.567339	-0.910659	0.328519	-4.42906	0.00162061
Solyc01g091120	0.358587	0.100033	0.16999	0.645542	0.338533	0.0437373	0.261824	0.122272	-0.154879	0.807549	-0.299144	0.591966	0.554191	0.0363157	-1.74371	0.325213	-0.370247	0.171079	-0.478871	0.0212735	-0.489184	0.0146244	-3.13963	8.6994e-12
Solyc01g091160	0.16766	0.997372	0.807651	0.891414	1.05028	0.67335	4.23174	0.00744019	0.130852	0.935038	-0.0393157	0.990103	-1.1094	0.0320287	-0.151509	0.974173	0.254782	0.880011	0.240779	0.86029	-4.13244	5.96272e-07	-3.7502	7.90112e-05
Solyc01g091190	0.315548	0.624103	0.424651	0.383475	0.445723	0.153572	1.00453	7.41e-05	0.201826	0.809967	-0.292011	0.74641	0.490095	0.178228	-1.0576	0.5914	-0.391583	0.542111	-0.248955	0.648316	0.0572981	0.944206	-3.52943	0.000200571
Solyc01g091210	-0.373909	0.932126	-0.57843	0.83527	-0.648847	0.611777	-0.645676	0.547335	-0.218985	0.850559	-0.259128	0.851883	0.0152344	0.977289	0.751568	0.730303	-0.0347828	NA	-0.12515	0.819089	-0.271232	0.616286	-4.68669	0.000319996
Solyc01g091220	-0.478391	0.108688	-0.527411	0.0914276	-0.148565	0.644859	-0.643197	0.00225576	-0.367278	0.279074	-0.2858	0.5027	0.913695	6.76e-06	-1.91695	0.270464	-0.664179	0.526435	-0.753388	0.341608	-0.0218621	0.988161	-1.85144	0.00927984
Solyc01g091230	-1.30857	0.138843	-1.38598	0.139106	-1.23035	0.0655338	-8.49777	2.48e-12	0.087425	0.987612	0.718037	0.87545	1.57108	0.281782	1.6341	0.543627	-2.44656	NA	-7.38788	NA	-0.402477	0.893611	-4.9249	0.0132646
Solyc01g091240	1.2643	NA	0.106677	NA	-0.796234	0.665331	-0.944386	0.541246	-0.152425	0.972851	0.0344013	NA	0.865528	0.481448	4.06509	0.0548229	-1.26167	NA	0.0319355	NA	0.178641	0.931288	-1.47035	0.391101
Solyc01g091250	2.63566	0.688191	4.17599	NA	5.74775	0.024522	0	1	0	1	0	1	8.1332	0.160092	0	1	1.1416	NA	0	NA	6.76068	0.215233	0	1
Solyc01g091260	-1.03974	0.897069	-0.393233	0.966894	0.446331	0.896649	-2.22167	0.287242	5.95022	0.0182593	5.73044	0.0273127	7.71442	0.00016706	0	1	-0.390711	0.878371	-2.69389	0.0594686	1.5192	0.354826	-5.45376	0.00208889
Solyc01g091270	-1.21871	0.835255	-1.4614	0.738777	0.366142	0.904888	-2.65289	0.131666	1.15447	0.572502	1.61979	0.381255	3.13794	0.0028992	1.3778	0.571933	0.324195	0.919876	0.423471	0.863581	1.46051	0.486255	-5.57006	0.00435192
Solyc01g091280	5.45672	0.161393	6.03187	0.125814	5.30245	0.0726841	4.92882	0.0793201	-0.830042	0.883049	0.536958	0.947532	0.908042	0.689228	2.40695	0.46458	5.5125	NA	4.81966	NA	4.67826	0.500243	0	1
Solyc01g091310	0.102348	0.998459	0.523883	0.934041	0.867041	0.718743	0.858496	0.660256	-0.0114606	0.999837	0.946842	0.703433	1.89153	0.0694322	2.26019	0.296046	-0.0291445	NA	-0.253467	0.855535	-0.0336196	0.986302	-1.01159	0.373228
Solyc01g091320	-0.418795	0.770936	0.309053	0.843406	1.34529	0.00393035	-7.5349	8.97e-32	-0.686062	0.296265	-0.15196	0.926217	1.33474	0.00100712	-1.3924	0.46564	-1.27927	0.516529	-1.2058	0.437321	2.5163	0.0639285	3.68728	0.00211235
Solyc01g091340	-0.194983	0.892497	-0.462308	0.479735	-0.176088	0.737722	-0.955896	0.00486093	-0.376406	0.698069	-0.446881	0.674237	0.868115	0.052943	0.566493	0.810102	-0.506462	NA	-0.571394	0.391247	0.6701	0.308298	-0.3943	0.622815
Solyc01g091350	1.13442	0.846151	0.689507	0.911421	1.70966	0.413683	0.266609	0.917658	-1.01106	0.581766	-0.133572	0.977083	0.652891	0.531213	0.966936	0.69622	-1.66719	NA	-2.75143	NA	0.489616	0.909894	-4.16358	0.108668
Solyc01g091360	1.67278	0.62108	0.801867	0.874195	1.92959	0.279657	-0.39205	0.859009	-0.864335	0.398518	-0.494402	0.756553	1.11198	0.0768001	-0.511629	0.841711	-2.643	NA	-2.22617	0.475338	0.393701	0.937334	-5.10618	0.0681935
Solyc01g091380	0.397729	0.908177	-0.458362	0.861969	0.304949	0.812309	-1.3487	0.107683	0.497328	0.884222	0.626771	0.877966	1.50976	0.239222	2.18206	0.357233	-0.452684	NA	-0.610127	NA	0.876328	0.74164	-3.71909	0.0728382
Solyc01g091390	1.75341	NA	3.67156	NA	2.98708	NA	1.07363	0.830508	0.568097	0.828023	0.0648171	0.99281	1.29956	0.232731	3.56193	0.0871093	4.70178	NA	4.86782	NA	4.71435	0.00131232	7.05826	1.65059e-07
Solyc01g091460	-0.168717	0.897069	-0.847728	0.037005	-0.668217	0.0313616	-1.36106	9.8e-07	-0.614963	0.0826736	-0.681188	0.0432469	-0.0872881	0.786792	-3.05786	0.0720402	-0.17251	0.796688	-0.539631	0.184813	0.281742	0.589989	1.42473	4.32583e-05
Solyc01g091470	4.80329	0.437476	4.78494	0.44665	6.11771	0.0977227	3.38599	0.385156	3.90265	0.141087	1.71978	0.744367	5.39038	0.00492481	6.46375	0.0287422	-0.177292	NA	-0.943971	NA	1.57647	0.729777	-2.56386	0.441827
Solyc01g091480	-0.0383895	1	0.368947	0.932259	0.149931	0.944177	-1.2438	0.307634	-0.0838661	0.973013	-0.0789582	0.982284	0.0882819	0.914362	0.650434	0.79114	0.522646	NA	0.546531	0.699787	0.909972	0.519891	-0.765089	0.593474
Solyc01g091490	1.52108	0.257355	1.6353	0.215885	1.35615	0.168879	2.89398	0.000248981	-1.97843	0.00137685	-1.59539	0.011653	-1.68157	0.00227554	2.08545	0.200335	-0.205035	0.831964	-0.403255	0.540283	-4.13797	6.06599e-11	-2.32793	0.00273607
Solyc01g091500	-0.147309	0.914316	0.196317	0.821729	-0.41744	0.242375	-0.24667	0.490646	1.02414	0.676123	0.709457	0.843233	1.17346	0.350552	1.45882	0.560711	0.420724	0.382355	0.29847	0.464004	0.683158	0.0448185	-2.55662	0.00566903
Solyc01g091520	-0.22767	0.933383	0.317403	0.859654	-0.592162	0.39812	1.32364	0.0101239	0.199832	0.882082	0.55905	0.572735	0.172164	0.759501	0.0580366	1	-0.128198	0.908185	-0.0854648	0.927233	-1.90725	0.000516195	-6.80702	5.75797e-07
Solyc01g091530	-0.712123	0.042447	-0.344837	0.551683	-2.20246	8.46e-20	-2.67411	1.37e-25	-0.612981	0.111448	-0.531386	0.214233	-0.658667	0.0255079	-1.44639	0.431417	-0.715131	0.456215	-1.11006	0.108725	-0.131422	0.914081	-7.0345	4.37159e-07
Solyc01g091550	0.481687	0.815278	0.29023	0.897947	0.445441	0.621176	-0.0646456	0.951722	-0.386372	0.731453	-0.251817	0.8839	0.275671	0.621316	0.435624	0.865918	-0.418475	0.56621	-0.490348	0.370465	-0.815966	0.120076	-5.25189	7.6576e-05
Solyc01g091570	0.305248	0.932558	0.296106	0.914892	0.84107	0.356678	0.467364	0.603223	0.3119	0.847027	0.142316	0.957115	1.06979	0.100148	-0.838818	0.710998	0.0593773	0.972474	-0.155537	0.906038	-0.0951797	0.953496	-6.52661	7.93735e-06
Solyc01g091580	0.522241	0.965088	0.62003	0.928202	0.0442921	0.993121	1.87432	0.322085	-0.101601	0.947467	-0.0132938	0.998054	0.131928	0.808138	0.488322	0.842455	-0.17324	0.79041	0.00734467	0.992162	-0.245644	0.642546	-5.0764	9.33659e-05
Solyc01g091590	5.20167	0.0223648	4.63952	0.0753382	4.97923	0.00926185	6.84967	9.32e-05	-2.27054	NA	-1.71072	NA	0.507585	0.745938	4.41066	0.0546704	-1.22826	NA	-1.56566	NA	-2.78564	0.00687117	-3.21009	0.0338872
Solyc01g091600	-0.666564	0.705156	-0.756558	0.609926	-0.11739	0.926728	-0.394853	0.639208	-0.207255	0.830016	-0.491101	0.51496	0.222983	0.603923	-1.36008	0.47375	-0.808238	0.0415586	-1.00756	0.00149716	-0.645269	0.0352432	-7.12236	3.02518e-08
Solyc01g091620	0.711315	2.04e-05	0.571216	0.00331496	1.07138	3.2e-15	1.33487	2.02e-22	0.38442	0.399951	0.142128	0.878492	0.696757	0.0112664	-1.79445	0.310495	-0.185529	0.641785	-0.335685	0.222063	0.102448	0.803398	0.874418	0.000442532
Solyc01g091630	-0.519467	0.352213	-0.102493	0.938055	-0.989786	0.00173771	0.517803	0.112322	0.155402	0.815644	0.0733119	0.94776	0.119921	0.701195	-0.910582	0.650506	-0.660525	0.0842255	-0.435503	0.161433	-1.16519	1.80182e-05	-7.33579	1.09976e-08
Solyc01g091640	-0.118456	0.90728	-0.164164	0.805655	-0.636884	0.00453488	-1.36666	5.91e-10	-0.444027	0.497852	-0.387098	0.639058	0.309388	0.428883	-0.478221	0.842744	-0.887913	0.42959	-0.94846	0.271418	0.173308	0.901861	-0.329031	0.736791
Solyc01g091650	0.117272	0.901465	-0.517582	0.104654	-0.135402	0.683807	-0.788425	0.000197077	-0.0724724	0.942361	-0.261397	0.742859	0.300947	0.363186	-1.30726	0.486611	-0.378674	0.349518	-0.333092	0.299506	-0.168597	0.693729	-1.92267	9.15555e-06
Solyc01g091660	-0.274233	0.950801	0.21981	0.944083	0.449321	0.698187	-7.17693	2.55e-08	0.738812	0.889224	3.77892	0.122737	3.89146	0.0336924	4.81962	0.0854098	-2.5402	NA	1.17915	NA	3.91404	0.222898	-0.140616	0.989523
Solyc01g091690	0.462579	0.682718	0.267518	0.854848	-0.148196	0.851953	2.50138	7.8e-12	1.45852	0.0136196	1.12779	0.0992917	0.881888	0.104061	1.71298	0.360279	0.272044	NA	0.310796	0.638039	-1.34357	0.0154528	-4.70773	0.00045939
Solyc01g091705	0.565463	0.994998	0.380784	0.986464	-5.51089	0.320686	0.115365	0.995734	0.153418	0.972304	0.685345	0.846818	1.38113	0.257404	2.14035	0.354966	0.311851	NA	-0.486273	NA	-0.357369	0.889005	-4.15861	0.0229506
Solyc01g091710	0.223693	0.974709	0.677925	0.783135	0.112242	0.948293	-0.507929	0.644883	-0.330683	0.723213	-0.228212	0.870524	-0.227534	0.632926	0.0198442	1	-0.256881	0.683466	-0.312729	0.505346	-0.956317	0.0159261	-5.55339	2.06054e-05
Solyc01g091720	0.258615	0.957229	0.792595	0.635033	0.488623	0.665476	0.717496	0.406142	0.0995624	0.959517	0.168814	0.94035	0.546262	0.348723	1.84186	0.322138	-0.0203668	NA	0.139475	NA	-0.755603	0.120276	-4.24972	0.00122229
Solyc01g091730	0.190225	0.832795	0.265707	0.657137	0.292516	0.369867	1.58267	2.15e-12	0.0362555	0.974278	0.111396	0.923062	0.277124	0.395967	-2.43108	0.161072	-0.0215584	0.981927	-0.0525881	0.946288	-1.96252	3.88532e-06	-2.27211	9.74925e-07
Solyc01g091740	-0.158645	0.94779	-0.0951416	0.962181	-0.558874	0.280939	-0.140356	0.815194	0.441736	0.570418	0.237895	0.85536	0.450672	0.306465	1.68159	0.357804	-0.172271	0.732702	-0.323465	0.348867	-0.63767	0.045047	-2.53315	0.00052006
Solyc01g091750	0.159152	0.862086	-0.0140729	0.991681	0.119196	0.752744	-0.300602	0.26218	0.0877826	0.935653	-0.0696433	0.961385	0.598118	0.0815347	-0.658914	0.76468	-0.0572508	0.973239	-0.259279	0.829192	-0.390309	0.767576	-6.20066	2.29994e-05
Solyc01g091770	0.0156995	1	0.423429	0.860998	-0.537788	0.615189	-0.687009	0.429616	-0.110892	0.962124	0.487881	0.76562	0.225995	0.758174	1.78111	0.354574	0.133625	NA	-0.18861	NA	-0.300602	0.70125	-3.93516	0.00336372
Solyc01g091780	0	NA	2.98243	NA	2.54602	NA	3.34128	0.58973	1.09742	0.879244	-0.586787	0.958327	1.79458	0.535806	4.33297	0.25034	0.422421	NA	0.277151	NA	-0.203235	0.961081	-1.80884	0.471555
Solyc01g091800	-2.74137	0.176242	-0.403802	0.940709	-0.856966	0.66138	1.15098	0.448108	0.5433	0.713273	0.263804	0.920946	1.18413	0.0895764	2.16344	0.255609	0.98896	NA	0.866898	NA	1.12722	0.846394	-1.55565	0.699346
Solyc01g091820	-1.00099	0.917652	-0.505583	0.95904	-0.215586	0.95929	-0.0179918	1	-0.00303504	1	-0.192447	0.908575	0.264103	0.602122	0.405333	0.875256	-0.0675597	0.905118	-0.261552	0.453089	-0.886696	0.00255909	-5.85766	5.10355e-06
Solyc01g091830	0	1	2.32968	0.473595	5.65833	0.000202412	6.74465	3.2e-06	0.632007	0.94069	-3.81755	NA	1.37373	0.637315	4.42574	0.237311	-0.46866	NA	0.606013	NA	-0.508403	0.894896	-2.20104	0.380211
Solyc01g091860	0.35318	0.808866	0.104358	0.959895	0.639462	0.207182	0.429572	0.396795	0.556057	0.597357	0.315451	0.8549	0.935923	0.0942955	1.51191	0.433167	-0.275749	NA	-0.515349	0.338312	-0.564348	0.3237	-4.85006	0.000254781
Solyc01g091880	-0.514889	0.293886	-0.069784	0.956894	-0.142116	0.757674	0.343733	0.268747	0.406836	0.60712	0.281599	0.806027	0.643579	0.124895	0.378343	0.885903	-0.174742	0.762046	-0.0714997	0.891449	-0.27643	0.537676	-2.24861	0.000317207
Solyc01g091890	0.14624	0.909191	0.219436	0.785552	0.615934	0.0334656	0.192059	0.582486	-0.0156671	0.989251	0.0620656	0.957333	0.582399	0.035559	-1.01605	0.603715	-0.237008	0.616969	-0.637758	0.0432952	-0.356774	0.330276	-6.73438	1.67902e-07
Solyc01g091900	-0.22936	0.932126	0.417319	0.750074	0.468118	0.490631	0.808042	0.115057	0.221884	0.903812	0.25192	0.911794	0.385711	0.576034	1.53029	0.438118	-0.285204	NA	-0.185577	NA	-1.07237	0.0147795	-4.4037	0.000761207
Solyc01g091910	-0.31343	0.676806	-0.410324	0.466852	-0.00337938	0.998148	-0.0401059	0.933698	0.010614	0.998982	-0.687114	0.670301	-0.634934	0.39838	-0.643005	0.795898	-0.212867	NA	-0.662243	0.19634	0.252187	0.708482	-4.31091	0.0011152
Solyc01g091920	0.845489	0.628047	1.67867	0.100061	2.17982	0.00167059	0.995365	0.213952	1.34236	0.363122	1.80556	0.154871	3.25055	9.4e-05	4.00947	0.0427179	-1.35927	NA	-0.851415	NA	0.925249	0.555218	1.13871	0.378246
Solyc01g091930	0.393755	0.735837	0.757133	0.249351	0.685919	0.141544	-1.04135	0.0191573	1.06114	0.0690328	0.838166	0.227366	1.46578	0.000888369	1.26743	0.517167	-0.388061	NA	-1.23381	NA	2.49913	0.0672109	-2.40588	0.194305
Solyc01g091940	-0.0193514	0.999824	0.149468	0.932497	0.077311	0.926868	-0.724134	0.151388	0.601679	0.498497	0.322572	0.828493	0.686714	0.188408	1.73723	0.34899	-0.072784	NA	-0.618186	0.286635	0.353727	0.606868	-4.2735	0.00140796
Solyc01g091950	0.283069	0.88013	0.346598	0.789505	0.554362	0.322986	1.23839	0.00395012	0.636311	0.245938	0.596181	0.324692	0.824094	0.02747	-0.0237454	1	-0.0694792	0.923576	-0.0605872	0.919703	-0.96204	0.00878117	-6.65175	3.22321e-07
Solyc01g092950	1.18117	NA	1.13676	NA	1.26454	0.820574	-1.27856	0.789213	0.283151	0.974508	-0.577336	0.955015	1.60844	0.544261	3.67129	0.302524	-0.15082	NA	0.0197903	NA	0.316772	0.94424	-3.14833	0.232951
Solyc01g093965	-0.977698	0.931262	0.555484	0.956195	-0.345277	0.938127	1.10893	0.703768	-0.0285086	0.998793	1.23362	0.803058	-0.165931	0.939813	2.59723	0.374882	-0.376121	NA	-0.287563	NA	-1.57443	0.479371	-4.04344	0.0477268
Solyc01g093970	-0.424056	0.581494	-0.596453	0.317301	-0.925168	0.00802868	-1.30405	0.000109416	-0.388861	0.455211	-0.456025	0.373209	0.0945064	0.786138	-0.800221	0.69977	-0.0185653	0.975802	-0.118812	0.772706	0.53809	0.068356	-5.57987	1.40927e-05
Solyc01g094000	-0.0539809	0.962885	-0.116652	0.81732	0.0631707	0.820287	-0.155034	0.432275	0.198841	0.687441	-0.0817392	0.929534	0.589204	0.0113263	-2.2433	0.19425	-0.304296	0.377425	-0.257391	0.352227	-0.323536	0.252435	-2.62315	9.06905e-13
Solyc01g094010	-1.00291	0.383018	-0.872516	0.500113	-1.30209	0.0628373	-2.03416	0.00133297	-0.484085	0.474312	-0.308585	0.756553	-0.801667	0.0441787	-0.771991	0.71767	-0.0025451	NA	0.322026	0.889436	1.06337	0.604122	-1.58427	0.367634
Solyc01g094020	-0.967538	0.0447796	-0.424479	0.613649	-1.62346	3.33e-06	-1.32614	0.00025638	-0.723371	0.0685125	-0.16076	0.8761	-0.591072	0.0665651	-1.70253	0.342589	-0.849062	0.308984	-0.168273	0.852526	-0.986949	0.131533	-0.094782	0.913635
Solyc01g094030	-0.562749	0.0685632	-0.49025	0.166711	-0.73727	0.000979592	-0.977092	1.02e-05	-0.129521	0.86295	0.0381327	0.978549	0.260088	0.392997	-1.33216	0.474788	-0.443567	0.200529	-0.36479	0.189913	-0.221221	0.515591	-0.42294	0.196799
Solyc01g094040	0.144042	0.984753	0.700106	0.672291	0.967542	0.24572	2.44974	0.00010238	0.524148	0.838073	0.486483	0.891476	1.24716	0.243438	2.08849	0.339603	-0.436981	NA	-0.230893	NA	-0.702825	0.496823	-4.21647	0.00357694
Solyc01g094050	-1.23287	0.904965	0.230604	0.983907	-1.15106	0.758665	-0.438257	0.902774	0.19552	0.981522	-0.675437	0.940944	0.762501	0.765765	3.12899	0.357842	1.57335	NA	1.22259	NA	0.699127	0.854503	-1.58328	0.558242
Solyc01g094060	0.829888	NA	0.40315	NA	0.0924597	NA	-1.96498	NA	0.81725	0.670191	0.663019	0.794208	0.746798	0.458218	-0.284428	0.937607	0.605287	0.548207	0.455037	0.589176	0.975847	0.1928	-4.99661	0.000363653
Solyc01g094080	0.428604	0.969547	2.00477	0.488744	1.52101	0.438313	2.43849	0.115581	-0.672263	0.638644	-0.182652	0.949766	0.205993	0.803061	0.34031	0.909823	0.376039	0.920654	0.19644	0.95029	-0.136815	0.971544	-4.8513	0.0259982
Solyc01g094150	0.261812	0.964908	-0.165557	0.969082	0.111482	0.946632	-1.54122	0.0798937	-0.762025	0.542354	0.0314702	0.995251	0.702475	0.326415	-0.329923	0.91312	0.276892	0.81384	0.0508756	0.965057	0.296008	0.780998	-5.52874	7.39203e-05
Solyc01g094170	-0.828361	0.44262	-0.125966	0.961474	0.462055	0.541737	-1.2409	0.037236	-0.00736514	0.999363	-0.181667	0.941971	1.20588	0.0526123	0.782893	0.731984	-0.623155	0.324526	-0.83817	0.075797	-0.240108	0.730693	-6.55828	7.0832e-07
Solyc01g094190	-0.614118	0.903722	-0.602616	0.88021	-0.119031	0.958615	-1.66397	0.189665	0.822771	0.851914	1.37636	0.750088	2.93237	0.0874111	4.29764	0.10664	0.263895	NA	-0.0483069	NA	1.18826	0.763694	-1.85959	0.5291
Solyc01g094200	-0.0484975	0.981462	0.179442	0.756655	0.0110592	0.983908	0.493879	0.0192808	-0.432101	0.425725	-0.208449	0.822474	0.667159	0.0384495	-1.46529	0.426632	-0.145437	0.797215	-0.340516	0.3489	0.345775	0.370373	-1.01863	0.0130377
Solyc01g094210	0.825538	0.824619	1.40715	0.506385	-0.372316	0.847304	1.58708	0.166688	0.0502063	0.993307	0.400999	0.926992	-0.685013	0.596909	2.64288	0.233058	-0.989448	NA	-0.402065	NA	-1.994	0.0092594	-4.16407	0.00324059
Solyc01g094220	-0.854712	0.927433	-0.00708002	1	-0.133255	0.976368	-1.69296	0.459062	1.08122	0.455211	1.18086	0.434382	1.62562	0.058736	1.39699	0.524662	-0.544071	0.791741	-0.817895	0.575302	-0.186082	0.933281	-5.32366	0.00129354
Solyc01g094260	5.03137	0.347299	5.73198	0.25756	4.386	0.251171	5.94102	0.0659304	-1.67928	0.771216	-0.28947	NA	2.79894	0.231092	5.73121	0.0728722	0.614486	NA	-2.18682	NA	-2.27305	0.818373	3.28201	0.600559
Solyc01g094280	0.243229	0.784043	-0.218664	0.795443	-0.00140648	1	-0.169684	0.64477	-0.968721	0.327412	-0.537928	0.734436	0.859303	0.181241	0.0407971	1	0.658672	0.654839	0.330555	0.800609	0.783253	0.527488	0.198257	0.87946
Solyc01g094290	0.197355	0.880326	0.14845	0.898211	0.238404	0.603818	0.382764	0.274382	0.0771235	0.940297	0.0630253	0.962604	0.791642	0.0106921	-0.663906	0.760991	-0.0437912	0.956511	0.253528	0.588694	0.719221	0.0598863	2.1787	2.24211e-10
Solyc01g094330	0.164042	0.99888	1.1079	0.911421	-0.526158	0.914994	2.05394	0.508103	-0.512373	0.792511	0.166461	0.961385	-0.554545	0.546572	2.20868	0.264344	-0.23556	NA	0.252963	NA	-2.05056	0.0674196	-4.05453	0.00992122
Solyc01g094340	-1.08789	0.0301932	-0.015369	0.993178	-2.76028	1.18e-13	0.410985	0.364498	0.363323	0.463856	0.282956	0.670301	-1.90942	1.27e-12	-2.42386	0.161236	0.109742	0.888294	0.0883741	0.893136	-2.29699	7.00567e-10	-8.41977	1.21149e-10
Solyc01g094350	-0.167585	0.848279	-0.268576	0.607906	-0.172009	0.619301	-0.643409	0.00648675	-0.281739	0.680156	-0.336801	0.647868	0.49772	0.137399	-1.29055	0.495072	-0.69632	0.174262	-0.82243	0.0364475	-0.523092	0.235119	-7.32662	1.88741e-08
Solyc01g094370	-0.443279	0.572217	0.104314	0.944298	0.732932	0.0516465	-0.959276	0.00708178	-0.214847	0.849942	-0.169329	0.920225	0.428039	0.361725	-1.89174	0.297762	-0.178175	0.79041	-0.221172	0.654625	0.900684	0.0130855	-1.44933	0.00609294
Solyc01g094410	0.421057	0.36606	0.581059	0.142746	0.85572	0.000708979	0.967559	9.96e-05	0.283723	0.742856	-0.130273	0.932995	-0.689539	0.0920384	-2.23709	0.20751	-0.104757	0.860712	-0.201387	0.630636	-1.12635	0.000264355	-2.25161	1.98957e-08
Solyc01g094420	-0.012506	0.999483	0.0651374	0.937196	-0.000923779	1	-0.119449	0.643504	0.0743201	0.933373	0.0825165	0.940953	0.205938	0.494491	-0.932867	0.640466	-0.0296155	0.953388	-0.17556	0.557383	-0.191721	0.558874	-2.98176	3.61109e-07
Solyc01g094460	0.955718	0.0549206	0.930401	0.0951527	-1.65915	9.03e-06	0.985112	0.00970227	-0.899588	0.0239848	-0.77612	0.0685152	-2.82816	4.37e-19	-2.34679	0.180257	0.209482	0.886071	0.101179	0.936634	-3.04772	2.82166e-05	-7.80296	6.50233e-08
Solyc01g094480	0.462145	0.305347	0.0329998	0.981026	0.194971	0.633947	0.691663	0.00997785	0.179845	0.770251	0.0933741	0.929186	0.380447	0.175158	-2.19036	0.207165	-0.0368262	0.948253	-0.107402	0.774558	-0.922735	0.000279586	-5.52842	5.3322e-15
Solyc01g094500	1.41745	0.870976	1.0717	0.892507	1.96395	0.514565	-0.174542	0.96574	1.41829	0.830841	0.268783	0.986285	2.55336	0.373192	4.35385	0.255349	-0.696875	NA	-0.584079	NA	0.827097	NA	-0.676396	0.942928
Solyc01g094520	-0.331635	0.944867	-0.854596	0.690632	-0.971134	0.385014	-0.256103	0.840032	-0.0951588	0.947936	0.102588	0.955041	0.61916	0.165186	0.872866	0.67708	0.213794	NA	0.122349	0.845561	0.410654	0.428452	-4.22626	0.0013102
Solyc01g094530	0.0658225	0.997372	-0.357696	0.866874	0.477174	0.594163	-1.12924	0.0871482	0.310433	0.858334	0.385595	0.853122	1.15658	0.0928925	0.224779	0.952231	-1.07486	0.561852	-1.24426	0.372656	-0.289624	0.896049	-6.14571	0.000254689
Solyc01g094540	-0.428015	0.94779	-0.333778	0.944298	-0.523741	0.77831	-0.29514	0.863014	-1.51409	0.211953	0.127288	0.972753	0.863679	0.313974	0.99318	0.66957	-1.0216	NA	-0.472679	0.736268	-0.359016	0.842165	-2.28635	0.0810819
Solyc01g094560	0.20409	0.58156	0.122647	0.804054	0.29898	0.103719	0.0562215	0.815177	-0.182876	0.780568	-0.0656778	0.955638	0.296583	0.324604	-2.01124	0.24997	-0.498503	0.0995337	-0.656398	0.00625968	-0.582809	0.0102843	-3.73064	1.45359e-12
Solyc01g094570	0.429433	0.950801	0.173134	0.97677	0.46516	0.814987	0.323518	0.854954	0.204696	0.880493	0.0585311	0.982284	0.0566264	0.925179	0.71438	0.749425	-0.619349	0.257789	-0.841921	0.0422504	-0.893145	0.0287546	-5.5843	1.9034e-05
Solyc01g094580	-0.057336	0.983149	0.176249	0.825029	0.508924	0.0639075	0.577544	0.0233414	0.251408	0.737122	0.195938	0.853122	0.704094	0.0379565	0.110889	0.988237	-0.200302	0.739783	-0.330043	0.432536	-0.767799	0.0382799	-3.11308	3.79879e-06
Solyc01g094610	0.0781323	0.973057	-0.149395	0.880016	-0.0143814	0.983974	0.00153065	1	0.0333214	0.978612	-0.156466	0.892098	0.325724	0.355905	-1.47242	0.425192	-0.202214	0.822774	-0.535827	0.352227	-0.681152	0.246165	-2.58946	8.46474e-06
Solyc01g094620	0.326835	0.965895	0.20389	0.970194	-0.0937483	0.968442	0.361315	0.811358	0.26815	0.684063	-0.193128	0.840621	-0.119259	0.742751	-1.1538	0.548428	0.519047	0.253056	0.4942	0.167201	0.102685	0.861289	0.429626	0.246531
Solyc01g094630	0.115453	0.927433	-0.431467	0.339863	0.155672	0.689801	-0.193869	0.541246	0.596626	0.344231	0.137972	0.930586	1.24583	0.00107757	-0.358675	0.892915	0.0879422	0.905118	-0.221447	0.656241	0.0619958	0.931262	-2.67434	1.06609e-05
Solyc01g094640	-0.0234864	0.997489	0.10345	0.923947	0.675868	0.0123042	0.195598	0.557368	0.703836	0.0551808	0.559249	0.189866	0.711152	0.0165697	-1.746	0.327498	0.11778	0.84429	-0.0656162	0.903073	0.755245	0.0234857	0.785192	0.0191004
Solyc01g094660	0.081605	0.997372	0.0257085	0.994918	0.341139	0.780613	-0.0690876	0.958424	0.198036	0.855818	0.136266	0.935007	0.503196	0.254266	0.012159	1	-0.0369467	0.956323	0.020378	0.971889	-0.337863	0.396836	-0.718096	0.0929428
Solyc01g094670	-0.0276921	0.999824	0.273321	0.890318	-0.106837	0.919463	-0.195183	0.806965	0.405546	0.775608	0.171583	0.945104	1.08113	0.0815454	2.04306	0.274415	-0.358844	NA	-0.644023	NA	-0.280687	0.723961	-0.15733	0.864427
Solyc01g094680	-0.40335	0.815278	-0.0398193	0.987111	0.336667	0.656263	0.431156	0.473047	0.282133	0.705838	0.098632	0.94362	0.751331	0.0311709	-0.0345402	1	-0.319333	0.382959	-0.548993	0.040938	-0.471369	0.0852033	-6.09312	1.86988e-06
Solyc01g094690	-0.445943	0.26536	-0.306982	0.568693	-1.25893	2.39e-08	-3.71847	1.41e-61	-0.0819057	0.916432	0.0583517	0.9571	-0.552694	0.0339016	-4.90245	0.00566688	-0.971123	0.412412	-1.80925	0.031909	-0.198307	0.895108	-5.01271	9.28015e-09
Solyc01g094700	-0.61764	0.0318723	-0.487373	0.162905	-1.65258	6.37e-16	-2.65633	3.43e-31	1.09495	0.488144	0.90656	0.658952	1.20589	0.199723	0.0194324	1	1.21644	0.160845	0.930614	0.189895	1.6347	0.0106772	-2.11004	0.0287152
Solyc01g094720	-0.240491	0.87973	-0.138189	0.929921	-0.483735	0.308651	-1.911	7.41e-07	-0.429339	0.703489	-0.194749	0.920967	0.409394	0.46379	0.941179	0.654862	-0.0624151	NA	-0.600782	NA	0.480801	0.617049	-3.74697	0.00813878
Solyc01g094750	-0.589827	0.842061	-1.62162	0.244303	-2.76938	0.00246035	-2.31378	0.0114333	0.474622	0.785293	0.569052	0.7717	-0.00778074	0.993351	2.54944	0.185662	2.31743	NA	2.08983	NA	2.97868	0.00920358	-0.518331	0.803154
Solyc01g094760	0.0547035	0.999568	-0.652786	0.812274	0.119844	0.946861	-1.62566	0.101649	-0.45598	0.927337	-0.190495	0.981753	0.454961	0.805113	2.47644	0.358026	1.4576	NA	0.557884	NA	3.06175	0.19351	-0.149547	0.977296
Solyc01g094790	-1.53312	0.888931	-1.4638	0.870352	-1.93815	0.610821	-0.789857	0.835069	-0.100071	0.99522	0.776092	0.946025	1.53543	0.629835	0.836967	0.890123	-7.18	NA	-0.736443	0.794706	0.585464	0.86882	-4.78042	0.0370144
Solyc01g094800	0.392398	0.146603	0.15204	0.777456	0.270987	0.231999	0.538298	0.00325117	0.311055	0.426531	0.0621988	0.94776	0.434335	0.0694028	-2.66692	0.117796	0.0951151	0.61601	0.0393486	0.822508	0.150231	0.292481	0.0826639	0.627436
Solyc01g094810	0.49588	0.364755	0.727554	0.11253	-0.0501462	0.936454	0.179505	0.657112	0.108334	0.883049	0.247486	0.695876	-0.023855	0.941529	-2.14454	0.217179	0.136193	0.736885	-0.119676	0.710363	-1.07878	1.33452e-06	-2.7947	5.0675e-14
Solyc01g094820	-0.249718	0.982246	0.00236081	1	-0.151955	0.946923	-1.25729	0.341862	0.577485	0.675711	0.413645	0.833258	1.78334	0.00479384	1.89688	0.324074	0.0780037	NA	0.451081	0.442991	0.433399	0.509978	-4.40845	0.00100363
Solyc01g094830	0.789195	0.422331	0.61322	0.605463	0.325844	0.697838	-0.0885816	0.920343	0.53449	0.522768	0.383786	0.747534	1.11951	0.013888	0.77143	0.723222	0.548516	NA	0.240077	0.64916	1.69533	1.6412e-07	-1.65985	0.0854504
Solyc01g094840	0.65319	0.839629	0.948507	0.654351	0.760065	0.55078	2.14751	0.0158855	-0.152956	0.890433	-0.305772	0.762198	-0.220339	0.61064	-1.01167	0.61393	0.387344	0.426258	0.309367	0.435574	-0.870617	0.0104474	-6.93674	8.49386e-08
Solyc01g094850	0	NA	0	NA	-0.135236	NA	2.7714	NA	-1.44814	NA	-1.31062	NA	-2.87744	NA	5.30623	0.173418	0.66453	NA	0.69949	NA	-1.33508	NA	-0.146028	NA
Solyc01g094860	-0.081569	0.991046	-0.322147	0.83842	0.504821	0.41333	1.23741	0.00537857	-0.000652957	1	-0.177821	0.949033	0.471352	0.521773	1.50701	0.453861	0.654819	NA	0.234491	NA	0.352483	0.727926	-3.60973	0.0101435
Solyc01g094880	-0.255141	0.754844	-0.319533	0.596032	-0.309613	0.38233	-0.246029	0.455072	0.395267	0.788317	0.300719	0.891628	0.950387	0.147569	0.268073	0.933796	0.317657	0.786365	0.334885	0.705518	0.801791	0.31079	-5.278	0.00016121
Solyc01g094890	-0.464794	0.596858	-0.244885	0.848695	0.151872	0.815097	-0.651115	0.113652	1.27052	0.003147	1.03564	0.0269594	1.97974	3.02e-08	0.218218	0.947812	0.0320819	0.990274	-1.47017	0.310776	2.45031	0.055591	2.66741	0.02294
Solyc01g094910	1.64228	NA	1.93088	NA	4.87686	0.183124	1.78244	0.670118	0	1	0	NA	6.27941	0.0293732	0	1	-1.62338	NA	-1.68676	NA	4.51633	0.351674	2.3972	0.58379
Solyc01g094920	-0.0493356	0.997372	0.79714	0.328277	0.30413	0.680468	0.920628	0.0595082	0.156411	0.928013	0.432979	0.760531	0.0630745	0.924643	-0.139491	0.979065	-0.219716	0.855325	-0.220084	0.817432	-0.836057	0.294039	-0.476752	0.546084
Solyc01g094930	-0.091829	0.903444	-0.561683	0.0113245	-0.0338934	0.914748	-0.171157	0.38608	-0.275143	0.610566	-0.252271	0.708421	0.749827	0.00515662	-2.01157	0.249247	-0.776375	0.13792	-0.752895	0.0679419	-0.115134	0.868684	-7.67755	4.11429e-09
Solyc01g094940	0.759346	0.768621	1.2652	0.424878	0.425168	0.76141	1.24989	0.175648	0.465878	0.844589	0.871432	0.695841	0.990883	0.317303	0.729725	0.78358	-0.671435	0.176157	-0.571875	0.14568	-0.879258	0.01834	-6.04416	3.33288e-06
Solyc01g094950	0.11761	0.880326	-0.0704868	0.9273	0.0941322	0.757337	0.576725	0.00142242	-0.171424	0.821358	-0.389783	0.519053	-0.241434	0.478841	-2.52526	0.023559	-0.113934	0.761575	-0.361168	0.113209	-0.709652	0.000466715	-2.7081	2.88028e-36
Solyc01g094960	0.685992	0.0384902	0.0178639	0.990048	0.68085	0.00960429	0.981897	5.88e-05	1.19988	0.00012476	0.646826	0.11898	1.21927	1.96e-05	-0.414461	0.867412	0.399451	0.699321	-0.259699	0.765466	0.543981	0.514224	-0.132454	0.882451
Solyc01g095000	-0.550359	0.33254	-0.602838	0.264011	-0.80909	0.0169646	0.898189	0.00211677	0.439818	0.689693	0.0594084	0.983154	0.864698	0.106674	1.23115	0.536862	-0.19032	0.785347	-0.560515	0.200438	-0.247506	0.671509	-5.1988	6.90769e-05
Solyc01g095020	0.342681	0.342799	0.0055338	0.996942	0.130327	0.690438	0.332753	0.137199	0.297425	0.664712	0.0143032	0.995866	1.06284	0.000742612	-0.883879	0.666233	-0.486088	0.450365	-0.58964	0.219709	-0.84036	0.0697036	-2.96601	9.17313e-08
Solyc01g095030	-0.693358	0.117243	-1.16608	0.0036562	-0.422758	0.273341	-0.560257	0.0921197	0.622733	0.437672	0.462332	0.675122	1.57803	0.000440453	-0.104231	0.992013	-0.252896	0.755697	-0.620375	0.227217	-0.973412	0.0448601	-4.43519	2.17251e-12
Solyc01g095040	0.0147411	0.999334	-0.0565952	0.960129	-0.0591303	0.893488	0.0154136	0.974502	-0.303114	0.583535	-0.198226	0.808266	0.086723	0.798063	-1.8032	0.308589	-0.587414	0.288483	-0.759215	0.0691555	-0.551213	0.232258	-1.7859	7.86588e-05
Solyc01g095050	-0.158351	0.455193	-0.19011	0.32085	-0.0331914	0.867498	-0.0293061	0.86165	-0.0120645	0.990392	-0.0712813	0.94035	0.68845	0.00246071	-4.96799	0.00476934	-0.232525	0.633727	-0.290185	0.423097	-0.0710933	0.901049	-1.47987	4.83974e-07
Solyc01g095070	0.4353	0.168985	0.652009	0.0215907	-0.107242	0.762519	0.376402	0.0979217	0.0471147	0.961283	-0.227005	0.744367	-0.537663	0.0533338	-1.11467	0.495645	-0.230867	0.576226	-0.344815	0.243468	-0.25028	0.476821	-0.422502	0.156956
Solyc01g095080	3.63806	0.292304	3.27135	0.383309	4.58168	0.0416779	4.89349	0.0201633	4.76861	0.300161	0	1	6.02016	0.0481672	0	1	-1.90463	NA	-3.53457	NA	0.661786	0.925067	2.5999	0.513249
Solyc01g095090	-5.09805	NA	-0.208829	NA	-1.44968	0.622432	-2.44815	0.294591	-1.02024	0.892191	-1.84472	NA	0.393354	0.900068	3.74947	0.319244	0	NA	0	NA	4.00306	NA	0	NA
Solyc01g095100	5.62284	0.139798	5.95376	0.134072	5.2468	0.0774211	5.0622	0.0705411	0.628276	0.729069	-0.112417	0.978549	-0.361447	0.703784	0.563891	0.835282	0.645294	NA	-0.321	0.912238	-1.21703	0.63454	-4.45456	0.0346968
Solyc01g095110	-1.29287	NA	0.200821	NA	0.813812	0.700088	0.00284685	1	-0.119714	0.982842	0.352139	NA	0.868414	0.562713	4.59805	0.0455867	0.862551	NA	1.12015	NA	0.981057	0.628544	2.34176	0.113291
Solyc01g095130	0.797947	0.900122	1.21279	0.762754	1.47465	0.44837	0.683444	0.724501	0.398727	0.800201	0.322131	0.888385	1.1938	0.0795584	0.474038	0.858384	-0.471197	0.336652	-0.947851	0.0100533	-0.536724	0.164637	-5.84327	6.40968e-06
Solyc01g095140	-2.64481	0.452217	-3.32482	0.291581	-2.81237	0.197383	-5.45887	0.00510897	-0.491305	0.916704	-0.493656	0.936953	-3.74409	0.0163979	-1.74048	0.544442	-1.4149	NA	-1.93119	NA	-2.31275	0.263001	-4.59287	0.0265365
Solyc01g095150	-0.711374	0.0685632	-0.844899	0.0364731	-0.631548	0.044209	-1.31884	1.74e-06	-0.233237	0.930243	-0.570734	0.809554	-1.40363	0.105536	-1.49209	0.242237	-0.49511	0.503241	-1.1865	0.0205086	-0.94843	0.0693985	-0.28373	0.600559
Solyc01g095160	-2.26272	NA	-1.0243	NA	-1.69371	NA	-3.17245	NA	0.6527	NA	1.28606	NA	2.3357	NA	7.43129	0.0247134	0.542251	NA	0.661571	NA	1.37114	NA	3.09428	NA
Solyc01g095180	-0.42093	0.669583	-0.603513	0.394707	-1.01557	0.0112612	-1.04377	0.00925381	-0.102675	0.949696	-0.034952	0.99095	0.81773	0.0944458	2.897	0.0610173	-0.483565	NA	-0.731633	0.36883	0.54182	0.56021	-2.00636	0.0718958
Solyc01g095190	0.314031	NA	-0.284201	NA	-0.396022	0.883448	-0.165373	0.947091	3.17084	NA	2.80918	NA	3.02024	0.095334	7.4313	0.00661663	-0.970343	NA	-0.0480241	NA	1.67912	NA	3.16411	0.12601
Solyc01g095200	-0.176985	0.772941	-0.715346	0.00498313	0.0869038	0.795755	-0.283636	0.199002	-0.131878	0.876274	-0.225478	0.789769	0.547894	0.0870022	-4.95706	0.00556204	-0.392859	0.700206	-0.714082	0.304618	-0.121287	0.916692	-4.26837	1.28303e-12
Solyc01g095210	-0.0942226	0.935873	-0.0933232	0.914892	-0.38179	0.137034	-0.249331	0.335866	-0.00529056	0.996281	0.0073321	0.996156	0.201905	0.27276	-2.14059	0.212638	0.259828	0.552853	0.16704	0.660162	0.558225	0.0620289	0.589222	0.053813
Solyc01g095220	-0.122916	0.986077	-0.170028	0.949844	-0.810938	0.309429	-0.448967	0.56837	-0.289771	0.738151	-0.494729	0.517306	-0.225423	0.604912	-0.176377	0.964282	-0.607091	0.194041	-0.833921	0.021172	-0.810047	0.0211359	-5.79424	7.59841e-06
Solyc01g095230	0.197693	0.973767	0.0416787	0.992388	0.275806	0.822828	-0.151862	0.893824	0.337001	0.792166	-0.0499129	0.987585	0.966938	0.080644	1.23336	0.53856	0.694726	0.514779	0.470582	0.607554	1.68739	0.0143469	2.08422	0.002538
Solyc01g095240	0.429308	0.917403	0.314927	0.930859	0.668231	0.600935	0.495003	0.661353	1.04939	0.55596	0.775835	0.757485	0.889873	0.390637	3.96285	0.0471168	0.86684	NA	1.7267	NA	0.571024	0.676237	0.4833	0.73443
Solyc01g095270	0.315165	0.666041	0.303073	0.654998	-0.317559	0.418244	0.463494	0.131395	0.633922	0.677787	0.606792	0.745938	0.500576	0.535128	-0.478632	0.860599	-0.530055	0.253068	-0.536907	0.135114	-0.905004	0.00679133	-6.75454	1.80174e-07
Solyc01g095280	0.371512	0.853238	0.459805	0.744804	-0.0648329	0.952374	-0.681486	0.267964	0.933585	0.0570933	0.360322	0.718996	0.843838	0.0358576	0.742388	0.731843	-0.314349	NA	-0.40784	0.399493	0.12287	0.861289	-1.53606	0.0392592
Solyc01g095290	-0.172077	0.997372	0.771676	0.911539	0.282726	0.936706	-1.18697	0.602229	-1.10417	0.742856	-0.224991	0.975267	0.984441	0.551378	2.10821	0.434513	-4.58048	NA	-4.64388	NA	1.04532	0.919733	-2.18091	0.73558
Solyc01g095300	-0.0378258	0.995534	0.0249698	0.986698	-0.381796	0.323482	-0.195105	0.614976	-0.0953906	0.922796	-0.045603	0.976721	0.264544	0.435123	-0.0511571	1	-0.27767	0.729717	-0.0953162	0.899658	0.399146	0.525447	1.39709	0.0024367
Solyc01g095310	0.793866	NA	0.285787	NA	1.90431	NA	-1.24643	NA	-0.337233	NA	-0.753537	NA	0.334119	NA	5.85137	0.0335654	-0.965595	NA	0.678753	NA	-0.325152	NA	2.35399	NA
Solyc01g095320	-0.956954	0.538399	-1.86969	0.0836478	0.0145607	0.994992	-0.897544	0.284651	-0.98449	0.104504	-1.72167	0.000255893	-0.873967	0.0663589	-3.27986	0.0621167	-2.30338	1.91635e-06	-2.33731	2.60496e-07	-1.91758	1.73703e-05	-2.48016	1.91398e-07
Solyc01g095330	-1.34265	0.102514	-2.90884	3.76e-05	-0.40384	0.657323	-1.92081	0.000938183	-1.91806	0.0101698	-2.40947	0.000304077	-1.41923	0.0332563	-4.68977	0.0169315	-3.2846	7.41855e-05	-3.83798	1.7015e-07	-2.82577	0.000113065	-6.9207	2.72047e-15
Solyc01g095360	-1.29243	0.263024	-0.643419	0.700041	-1.9636	0.00847864	-5.16933	4.02e-05	0.0629258	0.989356	-0.812738	NA	-0.011511	0.993351	3.98362	0.0565893	-1.69465	NA	0.933038	NA	2.1449	NA	0.704933	NA
Solyc01g095370	-1.63143	0.106653	-1.05909	0.454817	-1.1432	0.183633	-2.45572	0.00053527	-0.0496673	0.964534	0.0403542	0.979718	-0.387235	0.237144	-2.56837	0.137878	0.387431	0.863216	0.155353	0.938424	0.852039	0.624571	0.745627	0.569753
Solyc01g095390	0.337728	0.91582	0.527191	0.78615	2.40824	7.8e-05	1.39994	0.0361389	0.525534	0.632978	0.322875	0.84957	1.6536	0.0013325	1.64033	0.387283	0.909819	0.243234	-0.103469	0.91684	1.60464	0.00287032	2.80836	1.43754e-07
Solyc01g095400	0.0149275	0.999568	-0.302453	0.568774	0.284879	0.366234	-0.358504	0.186336	-0.482264	0.467598	-0.563481	0.392613	-0.214487	0.612766	-1.99529	0.262378	-0.848952	0.0368342	-1.01693	0.00168106	-1.2147	2.0959e-05	-7.93529	6.59482e-10
Solyc01g095410	-0.104634	0.997759	0.463679	0.941483	0.680665	0.781581	-0.227408	0.926334	0.164241	0.799547	0.166064	0.841765	0.914249	0.000381715	-1.17228	0.538334	0.812684	0.726145	1.08063	0.526462	1.54636	0.366814	1.74356	0.20377
Solyc01g095420	0.123363	0.879186	-0.0673548	0.933159	0.834351	2.21e-06	0.171663	0.462335	0.0808579	0.90604	-0.00833301	0.997323	1.12194	1.05e-07	-2.73508	0.107553	-0.392338	0.192562	-0.595615	0.0103617	0.0676104	0.862591	-3.22311	4.41753e-17
Solyc01g095430	-0.678234	0.0693026	-0.098649	0.931839	-1.27924	7.14e-07	0.578735	0.041544	0.0793916	0.929866	0.227255	0.756553	-0.669102	0.0202567	-2.29278	0.187627	-0.390071	0.702341	-0.348029	0.669066	-1.86712	0.00162772	-3.42869	5.71633e-07
Solyc01g095440	-0.231838	NA	-0.220036	NA	-0.977923	NA	-1.2188	NA	0.875804	NA	1.11188	NA	-0.0310502	NA	7.43127	0.0597687	0.474965	NA	0.67452	NA	2.20765	NA	1.45419	NA
Solyc01g095460	0.28196	0.974709	0.300777	0.947518	2.15938	0.0625533	1.8817	0.0955034	0.102165	0.954491	-0.213374	0.913301	-0.0620288	0.923585	-0.919414	0.668314	-0.251749	0.669856	-0.557734	0.156968	-0.211729	0.703135	-4.28902	3.87169e-06
Solyc01g095470	-0.439051	0.490515	-1.54656	5.04e-05	-0.64081	0.0658875	-2.65578	5.58e-18	-0.247021	0.769401	-0.355666	0.678937	0.954187	0.00772986	-1.36954	0.467868	-1.1772	0.601495	-1.75321	0.277728	1.12703	0.570193	-0.183812	0.93286
Solyc01g095490	-0.0674354	0.995066	0.21749	0.91399	0.686157	0.276553	1.19719	0.0188057	0.0336895	0.985169	-0.119332	0.945115	0.793557	0.0646192	0.91467	0.658202	-0.348966	0.671561	-0.424704	0.488895	-0.274568	0.72723	-0.556999	0.40833
Solyc01g095500	-1.48858	0.0897559	-0.0185966	0.994918	-0.150315	0.881726	-0.44566	0.519899	-0.954648	0.54089	-0.199671	0.95325	0.234941	0.80171	2.44605	0.210483	1.28082	NA	0.0674838	NA	1.58506	0.332397	-1.20665	0.545627
Solyc01g095510	-1.40795	0.842288	1.02712	0.872186	0.708241	0.821759	-0.66227	0.806608	3.88895	0.211095	2.03304	NA	5.7568	0.00601476	0	1	3.56966	NA	4.11029	NA	4.46096	0.0771987	0	1
Solyc01g095515	0.495187	0.965088	1.04018	0.837172	-0.612693	0.820396	-5.86586	0.00212607	-0.703781	0.850871	0.374751	0.94776	1.30487	0.38688	2.80236	0.256598	2.11471	NA	0	NA	5.53162	0.0634813	0	1
Solyc01g095530	-0.296939	0.766677	0.560434	0.33614	-0.708079	0.0458876	0.361058	0.34824	-0.055296	0.9451	-0.023565	0.986901	-0.255303	0.330933	-0.31089	0.671273	-0.602796	0.552814	-0.501723	0.54504	0.296806	0.785078	-2.21055	0.00049372
Solyc01g095540	-0.218528	0.929049	-0.358551	0.808078	-0.881073	0.111836	-0.922555	0.0766077	-0.966082	0.334777	-0.50763	0.750088	-0.100253	0.893149	1.00882	0.637601	-0.335007	NA	-0.520275	NA	-0.203206	0.840782	-4.17803	0.00227896
Solyc01g095560	-0.501249	0.972432	-0.209248	0.981352	1.0139	0.706476	1.19806	0.572134	2.82952	0.550417	1.94638	NA	3.29539	0.218166	6.84844	0.0515999	-1.65389	NA	1.41893	NA	1.42324	NA	0.745679	NA
Solyc01g095570	-0.134238	0.929339	-0.195026	0.843785	-0.277351	0.508394	-0.475262	0.147764	-1.05522	0.0419524	-1.0681	0.0351401	0.418709	0.328636	0.118892	0.985933	-0.7848	0.139154	-1.16092	0.00604955	-0.408071	0.408902	1.09777	0.00495473
Solyc01g095580	0.380529	0.54385	0.319272	0.636503	-0.00148798	1	0.361921	0.275737	-0.466289	0.416284	-0.376634	0.607752	-0.0275202	0.946936	-0.828896	0.689591	-0.027771	0.951486	-0.479539	0.037099	-0.463927	0.042936	-0.760717	0.0176279
Solyc01g095590	0.420093	0.423552	0.0453678	0.972987	0.471122	0.144839	0.206722	0.557706	0.538693	0.363177	0.189605	0.878492	0.951687	0.00868703	-0.388259	0.880278	-0.217106	0.788374	-0.383325	0.487381	1.26906	0.00287641	-0.583941	0.309669
Solyc01g095610	-0.576497	0.360941	-0.167227	0.897947	-2.40375	1.97e-11	-0.525594	0.176694	0.197181	0.842104	0.210639	0.869249	-2.008	3.37e-07	-0.538401	0.818883	0.319235	0.673545	-0.0733516	0.924449	-1.59039	0.000944921	-5.371	5.32695e-05
Solyc01g095620	1.40587	6.87e-07	1.43288	5.73e-06	1.06203	4.21e-05	2.12902	5.83e-18	1.21261	0.00173145	0.751738	0.122673	0.514934	0.174179	0.770318	0.542118	0.401739	0.17563	0.0783542	0.803829	-0.390004	0.107747	0.665572	0.00280366
Solyc01g095630	2.01714	0.0089376	1.55647	0.10571	3.23976	4.4e-08	2.38378	0.000128956	-0.222237	0.872872	-0.506341	0.670301	0.751394	0.156683	-0.822207	0.705926	-0.157209	0.911558	-1.15888	0.134923	-1.22981	0.12133	-1.84728	0.0125693
Solyc01g095670	-1.53993	0.880326	-0.255082	0.983635	-0.93911	0.821759	-0.760896	0.832614	0.447951	0.931755	1.39666	0.734436	1.2566	0.478076	1.92174	0.50993	-0.90861	NA	-2.844	NA	-1.21122	0.858457	-3.82171	0.359331
Solyc01g095680	-0.562964	0.316762	-0.941605	0.0429997	-1.08489	0.000866581	-0.0759027	0.879218	-0.572655	0.556871	-0.339218	0.821374	-0.0807216	0.897637	-0.0449992	1	-0.270822	0.732702	-0.462764	0.401717	-0.200073	0.794448	-1.50383	0.0253657
Solyc01g095690	-3.46482	NA	1.08309	NA	-3.84041	NA	-3.65321	0.601367	-0.0638023	0.990265	-0.0574712	0.995251	-2.6393	0.0809445	3.08272	0.173299	-0.387952	NA	-0.179615	NA	-2.03617	0.223314	-2.36296	0.190313
Solyc01g095700	0.185524	0.871649	0.477377	0.326033	0.704866	0.0133091	0.98291	0.000225545	0.737897	0.0157076	0.544538	0.129756	0.938624	0.000183924	-2.41677	0.161109	0.24245	0.404043	0.130728	0.614392	0.27075	0.249135	-2.9408	3.98578e-16
Solyc01g095710	0.474999	0.310608	0.126383	0.90646	0.356878	0.310154	-0.00788743	0.995591	0.0835851	0.926265	0.165561	0.851883	0.298475	0.326778	-1.01995	0.602844	0.0658224	0.873865	0.0121494	0.97643	0.012609	0.978058	-6.72986	1.25418e-07
Solyc01g095720	2.99736	NA	0	NA	4.01483	NA	0	1	2.13634	0.128261	1.44345	0.460884	2.05297	0.056817	4.22405	0.0433002	3.09456	NA	1.34921	NA	3.04347	0.197322	1.98426	0.386971
Solyc01g095730	1.73024	0.477676	1.67629	0.491846	1.56349	0.325785	3.04741	0.0124601	1.02203	0.440574	0.698498	0.722479	0.746092	0.377269	2.67042	0.169792	1.27798	NA	1.07049	NA	1.03892	0.577487	1.50038	0.296131
Solyc01g095740	-0.0597215	0.997372	-0.136904	0.962181	-0.148466	0.894355	-0.823518	0.214585	-0.298117	0.665483	-0.370472	0.601136	0.25787	0.468602	-0.39655	0.874765	-0.104535	0.840263	-0.174681	0.638934	0.236569	0.529649	-0.491726	0.256619
Solyc01g095750	2.92946	NA	0	NA	4.43916	0.578718	3.65334	0.599439	8.36802	1.8e-13	7.1973	1.35e-09	7.14973	1.33e-10	0	1	5.6362	NA	3.46849	NA	5.75458	0.00259346	0.743209	0.788676
Solyc01g095890	0.897493	0.612105	1.04671	0.482385	1.09232	0.233291	1.46336	0.0616617	0.728809	0.184326	0.499537	0.507737	0.228832	0.604562	0.596083	0.794391	0.238717	0.549872	0.30307	0.307065	-0.282155	0.413567	-5.60823	1.1963e-05
Solyc01g095900	-0.0974874	0.977976	0.553264	0.430273	-0.388498	0.467557	1.9505	4.28e-09	0.964075	0.252193	0.828621	0.407385	0.447629	0.475682	0.771383	0.733163	0.637852	0.17525	0.827091	0.021984	-0.0492443	0.945315	-5.30264	4.50605e-05
Solyc01g095970	0.00975737	0.999824	0.139441	0.843785	0.00366926	0.99623	-0.579279	0.0102529	-0.598088	0.346872	-0.503355	0.512762	0.1203	0.795246	-0.828846	0.69364	-0.224583	0.877809	-1.12199	0.182431	0.115141	0.937875	-5.59181	0.000104499
Solyc01g095980	-0.261087	0.944923	-0.583683	0.750074	-0.523365	0.594846	-2.16298	0.0027075	-1.52846	0.466596	-0.36157	0.93903	0.3419	0.801218	2.09345	0.36472	-2.37385	NA	-2.38223	NA	-0.507357	0.847182	-3.6985	0.0555954
Solyc01g095990	0.458747	0.16765	0.430304	0.233345	0.902218	1.3e-05	0.716452	0.000903943	-0.0449541	0.966705	-0.0711849	0.954668	-0.0119751	0.974089	-1.74288	0.328173	-0.0185338	0.990274	-0.360601	0.705089	-0.448065	0.671651	0.13869	0.885072
Solyc01g096000	0.0933734	0.938218	0.103179	0.903117	0.654373	0.00248801	-0.453504	0.0600932	0.0875349	0.932788	0.0337743	0.985307	1.12801	0.000184193	-0.440198	0.857137	-0.851057	0.1188	-1.06611	0.012477	0.298014	0.60185	-4.77913	4.42866e-07
Solyc01g096010	-0.0756578	0.965446	0.256592	0.615076	-0.0323441	0.946382	0.555841	0.0138377	0.183015	0.848548	0.167253	0.899751	0.450322	0.247169	-0.0623501	1	0.453341	0.444728	0.67376	0.115299	0.613404	0.174463	-1.14061	0.0592159
Solyc01g096020	0.368779	0.94779	0.75358	0.791278	0.90631	0.498522	0.454516	0.72661	-0.115837	0.903812	-0.262169	0.756553	-0.319537	0.363122	-1.75545	0.327008	-0.234411	0.688961	-0.491679	0.207735	-1.00458	0.0042043	-6.99792	7.13516e-08
Solyc01g096030	-0.113978	0.965921	-0.109823	0.943305	-0.262111	0.634591	0.316817	0.459353	0.360423	0.669203	0.321251	0.761376	0.109988	0.820584	0.686602	0.755776	0.561386	0.175883	0.484842	0.147153	-0.0509002	0.934226	1.8222	5.01071e-09
Solyc01g096040	0.0497895	0.992444	-0.176491	0.876634	-0.0647169	0.916124	-3.57336	5.3e-33	-0.922128	0.00130092	-0.702627	0.0261223	0.133102	0.658438	-0.190687	0.86133	-0.996937	0.211417	-1.24515	0.0422941	1.51949	0.0083863	0.0170976	1
Solyc01g096050	0.132846	0.952627	0.32818	0.732361	-0.114196	0.863602	-0.332017	0.465526	0.146759	0.926265	-0.0580596	0.98259	-0.944086	0.0727044	-0.59738	0.800432	-0.367569	0.317861	-0.595356	0.0297941	-0.930977	0.000273904	-1.87624	0.000243433
Solyc01g096060	-0.269997	0.534066	-0.654339	0.0175709	-0.338188	0.15632	-0.9313	2.78e-06	-0.473394	0.350227	-0.462156	0.406139	0.621854	0.0512198	-1.47324	0.423438	-0.481364	0.152326	-0.473292	0.0721111	0.27077	0.365991	-4.34968	8.97456e-07
Solyc01g096070	-0.12158	0.897069	-0.0717638	0.93438	0.12845	0.6939	-0.700978	0.000996669	0.164722	0.824313	-0.160755	0.872814	1.10165	9.9e-05	-1.52805	0.401006	-0.602332	0.189029	-0.656334	0.0647752	0.355331	0.400108	-5.62991	8.11565e-08
Solyc01g096080	0.279183	0.848794	0.383781	0.695286	0.652726	0.144416	0.468328	0.291481	0.0604825	0.963334	0.0647344	0.968239	0.00317825	0.994385	-1.08772	0.580527	0.405274	0.618776	0.40599	0.525257	-0.738423	0.220203	-2.117	0.000515869
Solyc01g096090	0.0309037	0.992444	0.248387	0.547189	0.269005	0.265064	-0.00937902	0.984619	-0.031777	0.971724	0.0230629	0.986458	0.788482	0.000407855	-1.94011	0.264739	-0.461213	0.452563	-0.624946	0.16651	-0.0851864	0.913179	-0.0653623	0.918523
Solyc01g096100	-0.54789	0.253655	-0.405113	0.502769	-1.01196	0.000473356	0.185421	0.626844	0.216153	0.689814	0.217718	0.740236	-0.0460675	0.883475	-3.15247	0.062237	-0.0467959	0.921108	-0.119485	0.702326	-0.933015	1.56329e-05	-2.81711	4.48431e-21
Solyc01g096110	0.166958	0.893661	0.0977574	0.933012	-0.19646	0.653184	0.168154	0.643036	0.678591	0.201714	0.0269198	0.99095	0.443291	0.265515	0.0575337	1	-0.164415	0.676281	-0.445731	0.0855209	-0.178473	0.595833	-5.92421	3.44004e-06
Solyc01g096120	1.81347	0.770936	2.11483	0.669083	0.643151	0.861491	1.44571	0.571459	1.90151	0.22275	1.69998	0.338748	1.27167	0.267489	1.91633	0.401164	-0.167476	0.957835	-0.802114	0.678955	-2.29061	0.164805	-5.75738	0.00186031
Solyc01g096130	0.689517	0.642876	1.08893	0.292513	0.684808	0.396586	1.93231	0.00103391	0.365956	0.387424	0.518046	0.14472	0.416208	0.121506	-0.70775	0.74035	0.160831	0.82547	0.130049	0.82461	-0.917317	0.0282782	-3.09654	1.64461e-06
Solyc01g096150	-0.0574474	0.974987	-0.373967	0.336473	0.596998	0.00613112	-1.40135	4.96e-11	-0.0454954	0.96488	-0.00343042	0.999061	0.607123	0.0351628	-2.08247	0.233011	-0.958472	0.123003	-1.36661	0.00547021	-0.427606	0.490631	-8.13034	8.68211e-10
Solyc01g096190	0.205108	0.969341	-0.109085	0.974545	0.617049	0.528129	-0.644349	0.449929	-0.169418	0.91704	-0.259122	0.888385	1.05584	0.0450395	0.923047	0.664299	-0.0876162	NA	0.165701	NA	1.86521	0.158284	-2.66886	0.127885
Solyc01g096200	0.148463	0.988774	-0.704728	0.769875	0.643922	0.599459	-0.15092	0.910655	0.941322	0.6952	0.321615	0.943396	-0.0428303	0.975714	0.413268	0.904341	0.459268	0.47563	-0.0555691	0.939972	0.290661	0.645816	-5.04754	0.00013241
Solyc01g096210	0	NA	3.82892	NA	2.04953	NA	2.16793	NA	0.668735	NA	1.03019	NA	1.39825	0.710086	5.94181	0.185482	-0.190466	NA	-0.372089	NA	-0.359245	0.895505	-2.57475	0.186646
Solyc01g096220	-0.615338	0.0561992	-1.23342	2.13e-05	-1.04655	4.61e-06	-4.64551	1.17e-63	0.137759	0.905008	0.0946478	0.954668	0.86956	0.02749	-2.0211	0.256841	-0.856921	0.711587	-2.95959	0.0422504	1.34567	0.456276	-6.69679	0.000195821
Solyc01g096230	-0.227236	0.948854	0.706216	0.525961	0.74226	0.279778	1.62377	0.00166157	0.924876	0.436721	0.362399	0.879836	0.893926	0.227254	2.35463	0.217388	-0.0120974	0.992866	-0.257317	0.763094	-0.0345207	0.97845	2.85836	1.32346e-07
Solyc01g096240	-0.558803	0.107698	-0.2894	0.595014	-0.556203	0.032678	-0.422984	0.108887	0.0505358	0.962856	-0.0573539	0.96517	-0.131663	0.706484	-0.954315	0.633236	0.0421147	0.967172	0.181838	0.788608	0.442525	0.478845	-0.473392	0.464751
Solyc01g096250	-0.923465	0.0610172	-0.000667067	1	0.488935	0.2707	-2.66647	2e-12	-0.408916	0.633802	-0.362629	0.738251	1.35305	0.000741092	0.39592	0.878512	-0.762986	0.122623	-1.01232	0.00986253	0.948425	0.00535645	-4.13036	9.15699e-05
Solyc01g096260	0	1	6.84183	0.555807	2.66208	0.769771	0	1	-1.35507	0.777514	-0.669417	0.935353	-3.16449	0.150841	0.458826	0.932035	-4.96374	NA	-1.48766	NA	-2.43655	0.802043	-2.56417	0.700278
Solyc01g096270	0.0580717	0.981795	-0.653908	0.0825443	0.367195	0.243	-0.378761	0.182102	-0.117204	0.876431	-0.0900542	0.93471	1.20515	2.27e-06	-4.02076	0.0226515	-0.617551	0.10868	-0.777376	0.0103617	-0.159876	0.726741	-5.05703	4.5082e-36
Solyc01g096280	-3.02139	0.34214	-1.7133	0.712738	-0.493205	0.881774	-3.37136	0.0851695	-0.998347	0.88781	-1.7861	0.802562	2.22493	0.394339	3.98309	0.262154	0	NA	0	NA	3.39374	NA	0	NA
Solyc01g096290	0.235502	0.347951	-0.116625	0.783084	0.19064	0.292084	-0.453954	0.00143501	-0.499859	0.164754	-0.375584	0.413469	0.639701	0.0132959	-3.93539	0.0238646	-0.830439	0.0493066	-0.849218	0.0113979	-0.652043	0.054547	-2.23652	1.45134e-11
Solyc01g096300	-0.679101	0.910312	-0.00337735	1	1.17996	0.515451	-6.63863	6.94e-05	0.660768	0.655114	0.430813	0.845425	0.836176	0.272	1.35178	0.520386	0.139103	NA	-0.938271	NA	0.80879	0.758268	-3.66261	0.0727777
Solyc01g096320	1.15876	0.609341	0.0491102	0.992782	5.2076	2.03e-09	1.43152	0.178986	2.1788	0.00576266	1.79514	0.037336	4.24925	1.71e-11	2.08368	0.283795	-0.305328	0.913855	-3.90861	0.0201662	3.17175	0.0270566	1.92669	0.173545
Solyc01g096340	-0.972157	0.00246957	-0.729901	0.0583643	0.31081	0.3536	0.423247	0.12843	-0.257029	0.815644	0.208326	0.895543	0.764898	0.0995754	1.28538	0.441119	-0.571805	0.301059	-0.812816	0.0492749	-0.30579	0.574868	-4.35164	2.59155e-06
Solyc01g096350	-0.278063	0.724436	0.0777058	0.944298	0.470646	0.106003	0.401532	0.155513	0.231031	0.777817	0.179044	0.880422	0.561838	0.122021	0.37085	0.887186	0.13709	NA	-0.249138	NA	-0.260685	NA	0.549171	NA
Solyc01g096360	-1.19412	0.109095	-0.776591	0.44488	-1.85849	0.000345903	-3.38213	2.42e-09	-0.389184	0.627094	-0.451978	0.594324	-0.182018	0.686468	0.200834	0.955165	-1.16041	NA	-0.883948	0.364829	0.541318	0.650713	-0.793102	0.464084
Solyc01g096370	0.597081	0.899393	0.561679	0.883016	1.33579	0.320069	-5.59001	0.000231687	0.45916	0.913132	0.311135	0.957602	1.64166	0.262651	3.10919	0.203649	-0.90818	NA	-0.791565	NA	1.99458	0.537082	-1.56096	0.595527
Solyc01g096390	0.978512	0.422602	0.613947	0.721641	0.890773	0.27443	0.292962	0.747792	0.302214	0.609317	-0.0821466	0.947578	0.383988	0.227365	-0.230245	0.941036	-0.180298	0.762859	-0.414294	0.283832	-0.0925474	0.880907	-6.1768	1.86462e-06
Solyc01g096410	3.51235	NA	0	NA	1.38458	NA	0	NA	-1.30675	0.711174	-3.87452	NA	-1.08329	0.547639	3.18911	0.222212	1.21947	NA	2.25555	NA	2.6968	NA	0	NA
Solyc01g096420	0.988277	0.00202222	0.818795	0.0334911	2.07227	2.25e-17	2.59896	1.92e-25	0.026673	0.980765	-0.17895	0.841147	1.33095	5.57e-07	-1.60643	0.372697	-0.230191	0.731273	-0.700765	0.0991583	0.847611	0.0325322	-6.18762	2.26945e-06
Solyc01g096430	0.0213371	0.997372	0.00962536	0.992782	0.359922	0.16087	1.08894	7.26e-08	-0.331298	0.619328	-0.430547	0.506103	0.115738	0.765918	-2.1675	0.217693	-0.359947	0.417286	-0.585005	0.0689162	0.0749721	0.892856	-4.00451	8.47386e-08
Solyc01g096440	0.355713	NA	-0.475492	NA	-0.0862844	0.97621	-1.41602	0.385529	0.557705	0.842776	-0.328511	NA	0.121562	0.929737	3.89686	0.0628376	1.32203	NA	1.9691	NA	1.41628	0.250845	2.36839	0.0362365
Solyc01g096450	-0.490204	0.810306	-0.442325	0.813409	-0.984664	0.166197	-4.88725	2.61e-18	-0.784416	0.0331572	-0.474547	0.351336	0.339732	0.295744	-3.44238	0.0440162	-0.897549	0.591404	-1.9227	0.0898867	1.68072	0.158659	-5.41161	0.000139283
Solyc01g096460	0.316937	0.274804	0.519818	0.0226429	0.476585	0.00657209	0.677094	3.53e-05	0.279135	0.593145	0.213088	0.762936	0.371222	0.192437	-0.634555	0.772993	0.113581	0.757365	0.157796	0.5482	-0.378561	0.101446	-0.65123	0.0142495
Solyc01g096470	-0.089101	0.998461	-1.13777	0.757573	0.537649	0.812817	-0.153544	0.946831	0.73212	0.537332	0.488399	0.77394	1.03756	0.122835	-0.959623	0.664393	0.671129	0.561607	-0.267587	0.803844	0.648199	0.524789	-6.10626	2.17678e-05
Solyc01g096480	0.0492334	0.994132	0.20361	0.866412	-0.251323	0.634637	-0.449051	0.254431	-0.508669	0.205405	-0.389029	0.439892	0.362063	0.218489	-3.02911	0.0750912	-0.691449	0.455224	-0.674853	0.3489	0.0581265	0.9634	-0.0862205	0.926229
Solyc01g096490	0.597706	0.965893	-0.147934	0.987895	0.745111	0.819106	-1.22417	0.623165	2.09369	0.103676	1.56872	0.3352	1.1376	0.281796	2.66814	0.206105	0.635388	0.719985	1.14685	0.342275	0.759171	0.614506	-4.08985	0.0113092
Solyc01g096500	0.177424	0.593087	0.158454	0.635437	-0.0151745	0.96002	-0.224619	0.165476	0.0965817	0.901836	-0.173427	0.823736	-0.0523421	0.872455	-2.27486	0.190095	-0.0871836	0.788769	-0.359055	0.0628391	-0.495758	0.00637743	-1.08061	1.95945e-05
Solyc01g096510	6.63196	9.4e-05	6.56692	0.000354898	6.6969	1.02e-05	7.2642	9.56e-07	0.550751	0.705251	0.0953773	0.97836	1.5362	0.0203429	2.43516	0.19623	-0.80735	NA	-1.27939	NA	-2.35038	NA	-3.21906	NA
Solyc01g096520	0.0656424	0.969411	0.130497	0.862597	0.355836	0.161031	0.223174	0.388561	-0.00587531	0.997358	-0.00149188	0.99945	0.958103	2.07e-05	-0.841973	0.678863	-0.259653	0.53135	-0.389219	0.193193	0.0181466	0.974749	-6.467	4.58491e-07
Solyc01g096530	-0.0485109	0.994861	-0.605996	0.343409	-0.520636	0.233572	-1.01136	0.0053253	-0.189389	0.834514	-0.261899	0.792572	0.654456	0.074722	-0.695743	0.749624	-0.698789	0.197494	-1.16701	0.0060198	-0.532618	0.256028	-6.40899	9.87873e-07
Solyc01g096540	0.161088	0.927433	-0.256524	0.815777	0.00795017	0.994482	-0.484454	0.225406	-0.323816	0.636017	-0.302685	0.718996	0.0577527	0.887553	-0.924771	0.648486	0.504486	0.594326	0.262793	0.754171	1.17609	0.0623963	0.26603	0.736208
Solyc01g096550	0.178327	0.97338	-1.02931	0.40242	0.0874267	0.946454	-0.367096	0.662435	-1.54711	0.441264	-0.99794	0.736886	0.726418	0.567804	1.30027	0.608286	-1.17252	NA	-0.718932	NA	1.28956	0.673855	-3.01388	0.216745
Solyc01g096560	-1.96304	NA	0.874643	NA	1.96721	0.70528	1.03105	0.833179	3.15821	NA	2.47184	NA	4.32705	0.0777962	0	1	2.09266	NA	0	NA	1.07649	NA	0	NA
Solyc01g096570	-0.0110261	0.997372	-0.346486	0.0416027	0.0142179	0.953801	-0.118527	0.418251	-0.147114	0.838579	-0.144402	0.880789	0.3365	0.267063	-2.8794	0.0913005	-0.418714	0.444258	-0.474794	0.250669	-0.719368	0.0678082	-1.60136	2.45065e-05
Solyc01g096580	-0.0520088	0.986729	-0.146855	0.880016	0.210189	0.602581	-0.307705	0.32949	-0.318858	0.372224	-0.13234	0.844827	0.987054	1.21e-06	-3.9774	0.0228265	-0.565653	0.232147	-0.543813	0.146772	-0.206416	0.699052	-2.38955	1.94504e-11
Solyc01g096590	-0.400351	0.619458	-0.305888	0.741068	-0.0466385	0.946511	-0.556229	0.131274	-0.657307	0.0220805	-0.38806	0.329808	1.04273	3.81e-06	-3.69884	0.0306036	-0.517952	0.349518	-0.568482	0.179194	0.27879	0.615718	-3.25228	1.18297e-13
Solyc01g096600	-0.268534	0.686948	-0.476006	0.256884	-0.512119	0.0648187	0.0960125	0.787125	0.0296322	0.979637	-0.0112138	0.997323	0.0591752	0.876565	-1.3678	0.464483	0.114107	0.775421	0.192229	0.480887	0.0860003	0.822022	-6.85159	7.72853e-08
Solyc01g096610	0.256958	0.898832	0.515169	0.606005	0.358793	0.588242	0.501169	0.335044	0.389604	0.683583	-0.0170713	0.996971	0.768098	0.0987795	0.969289	0.637601	0.109102	NA	-0.0474455	0.980351	-0.752422	0.595883	-2.55954	0.0530301
Solyc01g096630	0.30716	0.958654	0.191815	0.967128	-0.0223556	0.993909	0.333817	0.794568	0.759632	0.824875	-0.104453	0.990725	0.421414	0.79901	2.52565	0.313578	-0.285545	0.822774	-0.0776404	0.947651	-0.44976	0.669128	-5.17026	0.000260644
Solyc01g096650	-0.171691	NA	-1.35051	NA	-1.77656	NA	-2.16644	NA	2.4254	NA	2.44262	NA	1.21676	NA	0	1	0	NA	0	NA	0.347624	NA	3.12252	NA
Solyc01g096660	-1.08973	0.204951	-0.145499	0.953121	-0.531135	0.487704	0.557942	0.386484	0.444949	0.845676	0.490606	0.865387	1.02831	0.274384	1.44505	0.516188	0.239686	NA	-0.200318	0.856478	0.27555	0.817408	-4.37585	0.00214099
Solyc01g096670	0.067041	0.98313	0.241231	0.78615	0.0121166	0.987676	0.185057	0.638731	1.87792	1.32e-07	1.11405	0.00682361	1.06564	0.00341192	-0.182554	0.962169	0.367962	0.690266	-0.598648	0.375388	1.69765	0.000930202	1.57638	0.00487467
Solyc01g096680	5.50491	9.75e-05	5.47343	0.000213375	5.94215	2.42e-06	0	1	1.57674	0.749876	1.03949	0.894084	1.46446	0.551542	4.53674	0.165033	-1.62008	NA	-1.68347	NA	3.40813	NA	0.779478	0.925345
Solyc01g096700	0.269506	0.294603	-0.0936936	0.862005	-0.132725	0.551889	0.446154	0.00338364	0.0152333	0.986831	-0.178854	0.763176	0.525097	0.0221587	-1.08302	0.231053	-0.213094	0.628431	-0.272003	0.402064	-0.113866	0.80623	-1.37619	5.71737e-07
Solyc01g096740	0.940549	0.922764	1.007	0.890318	1.63582	0.568655	-0.173628	0.962737	-0.361374	0.965755	-0.994009	0.905341	2.65351	0.262799	4.16571	0.210483	-0.065508	NA	0.492912	NA	1.33549	0.712311	-1.57499	0.585671
Solyc01g096760	-0.0596526	0.984232	-0.855026	0.0295854	-0.457446	0.171291	-1.09947	8.5e-05	-0.438329	0.426531	-0.482243	0.396041	0.0109715	0.977833	-1.75352	0.327571	-0.459177	0.193198	-0.539067	0.0475656	-0.628671	0.016638	-7.34491	9.20342e-09
Solyc01g096770	-1.15943	NA	0.704442	NA	-0.317349	NA	-0.501321	NA	0.173518	NA	-1.15003	NA	0.464808	0.804745	5.04179	0.0419884	0.666566	NA	0.982566	NA	0.49343	0.800169	2.03561	0.100517
Solyc01g096790	1.22974	0.716012	1.39781	NA	2.3653	0.0731814	1.68633	0.204084	0.815589	0.561041	0.874755	0.565746	2.36195	0.000470018	3.50854	0.0589138	0.477868	NA	0.265097	NA	0.471672	0.638105	-1.83551	0.204096
Solyc01g096800	-0.0636599	0.984008	0.0879925	0.944083	0.201599	0.654936	0.0253859	0.962896	-0.545909	0.243763	-0.537609	0.270456	0.636921	0.038709	-0.404463	0.871375	-0.10857	0.954763	-0.144415	0.921855	0.839019	0.473685	0.967897	0.297571
Solyc01g096810	0.542264	0.075091	0.287645	0.549577	0.239222	0.436028	0.977848	3.8e-06	-0.108642	0.901429	-0.249756	0.744999	-0.441475	0.159427	-0.968993	0.47366	-0.162996	0.608106	-0.112029	0.67714	-1.2432	4.78851e-12	-3.08297	1.48249e-29
Solyc01g096830	0.157563	0.761888	-0.252148	0.454782	-0.189104	0.414198	-0.196384	0.332191	-0.228634	0.64708	-0.273679	0.59915	0.230084	0.37628	-1.65732	0.352126	-0.559774	0.606383	-0.725667	0.361733	-0.351936	0.748848	-0.760791	0.305342
Solyc01g096840	0.208348	NA	0.0210372	NA	0.489223	0.689801	-4.47696	0.000831842	1.07422	0.624018	1.46025	0.465342	1.6071	0.15483	4.62469	0.0288055	-0.236716	NA	-2.73073	NA	1.81177	0.372251	1.86079	0.316119
Solyc01g096850	0.0404232	0.999627	-0.0811998	0.983457	-0.548241	0.627138	-0.341455	0.737989	0.38009	0.753723	0.0126098	0.99842	0.636106	0.262815	1.60723	0.396751	0.366385	NA	0.81163	0.0865822	0.772248	0.109186	-3.74041	0.00501336
Solyc01g096870	0.243073	0.976158	0.445212	0.903399	0.485588	0.756375	0.877437	0.446411	-0.262637	0.687928	-0.355157	0.583899	0.128495	0.713519	-0.831658	0.686655	-0.0295462	0.961531	-0.0292965	0.951872	-0.229939	0.559972	-6.15881	1.62428e-06
Solyc01g096880	-0.992117	0.168985	-0.750626	0.411011	-2.43309	5.71e-08	-1.6832	0.000373536	-1.31213	0.00184765	-1.2285	0.00346785	-2.25974	3.83e-10	-2.54924	0.146746	-0.153373	0.908589	-0.0910247	0.936489	-2.21187	0.000793858	-7.54064	8.18838e-08
Solyc01g096890	0.600069	0.418073	0.876625	0.122329	0.633643	0.172332	0.935009	0.0169923	0.0712454	0.966705	0.0797461	0.969037	0.773846	0.0966506	1.34432	0.484586	0.093704	NA	0.0691667	0.949124	0.341264	0.732913	-4.11531	0.00317706
Solyc01g096900	-0.19188	0.887732	-0.431331	0.495055	0.0231759	0.97445	-0.0626946	0.897156	0.304206	0.77347	0.0952434	0.961385	1.0455	0.0198672	0.942251	0.649392	-0.434053	NA	-0.599679	0.189362	0.186766	0.772414	-1.93088	0.0149877
Solyc01g096910	-0.511377	0.824619	0.238651	0.93012	0.394085	0.699504	0.763401	0.300849	0.0950736	0.941716	0.182181	0.899751	0.299585	0.495805	0.523354	0.824931	0.00921167	0.990274	-0.224295	0.615187	-0.720815	0.0521631	-5.64481	1.33121e-05
Solyc01g096920	-0.426575	0.620965	-0.351129	0.695632	-0.126178	0.837216	0.255598	0.553565	-0.0829885	0.953585	-0.225424	0.872509	0.626857	0.146723	0.470125	0.847549	-0.148304	0.832332	-0.117041	0.836959	-0.319636	0.542003	-5.4048	3.41427e-05
Solyc01g096930	1.88363	0.650783	1.11544	0.842326	2.52289	0.21411	4.05604	0.0171893	0.23741	0.838395	-0.0285781	0.992414	-0.0430209	0.939959	0.244759	0.938314	0.521408	0.709344	0.41891	0.710234	-0.368555	0.790825	0.650647	0.478552
Solyc01g096940	-1.29889	0.951767	-1.87036	0.885731	-0.72004	0.916124	-5.89274	0.145774	3.37964	0.693749	3.24054	0.760531	8.02432	0.0504834	0	1	-4.51192	NA	-4.57531	NA	3.07873	0.428452	0.51466	0.906398
Solyc01g096960	0.535165	0.929339	0.738341	0.858705	1.07083	0.529053	-0.0475881	0.989399	1.15855	0.340827	1.31244	0.269779	2.00091	0.00837898	1.04737	0.643513	0.446439	0.675985	-0.490718	0.558503	1.96927	0.00134705	-2.9978	0.0117765
Solyc01g096970	-0.176051	NA	-5.21606	NA	-1.3475	0.676561	-5.0702	0.0347418	1.03666	0.838182	1.64947	0.748982	0.887802	0.699156	4.54196	0.132224	-1.32434	NA	-1.97218	NA	-4.89147	0.00775037	-4.32303	0.0261224
Solyc01g096980	0.655793	0.97375	1.17445	0.895713	2.46435	0.443727	-0.535504	0.886054	-0.902873	0.744372	-0.421692	0.931354	1.50601	0.252188	0.195187	0.974173	-0.276774	NA	0.382754	0.921855	0.332074	0.943903	-3.48184	0.193282
Solyc01g096990	0.259055	0.8678	0.705366	0.235529	0.350715	0.510774	0.834868	0.0272021	0.385603	0.655425	0.32265	0.769631	0.99211	0.0155763	1.10393	0.576079	0.427798	0.459662	0.0726832	0.912238	0.202328	0.746491	-1.97755	0.0124272
Solyc01g097000	0.612768	0.932126	0.943212	0.83527	0.902944	0.679286	-6.89971	7.98e-05	-0.208477	0.967959	0.0995538	0.991099	1.17057	0.449452	1.28311	0.658029	3.76401	NA	0	NA	6.53578	0.142102	0	1
Solyc01g097010	-0.0959581	0.919288	-0.355746	0.294026	0.126276	0.680622	-0.403169	0.0528292	-0.0360659	0.972925	0.0496257	0.968886	0.594854	0.0406956	-2.26245	0.193833	-0.474507	0.227716	-0.426813	0.17365	-0.89557	0.00128807	-3.52289	1.06369e-16
Solyc01g097020	0.0105421	0.997986	0.130296	0.744804	0.295835	0.067185	-0.49486	0.000901748	-0.0472539	0.941298	0.039595	0.962604	0.859853	1.93e-06	-1.73274	0.323926	-0.344981	0.686513	-0.339621	0.609645	0.502135	0.452305	-0.24901	0.695108
Solyc01g097040	1.21815	0.0194981	1.40931	0.00828238	0.973835	0.0313699	2.23513	4.93e-09	-0.0516966	0.973072	-0.219171	0.873823	-1.02144	0.0183147	-0.167921	0.967658	0.315372	0.81384	0.329416	0.745074	-0.729892	0.45626	-5.41368	0.000159981
Solyc01g097070	-0.856138	0.416995	-0.81877	0.454586	-0.642976	0.379346	-7.65978	1.56e-10	0.566058	0.854641	0.474277	0.914351	1.59662	0.197805	2.08774	0.37421	0	NA	0	NA	5.90595	0.439238	0	1
Solyc01g097120	0.281201	0.405074	-0.186383	0.687137	0.167807	0.515951	-0.331396	0.0979965	0.42511	0.370528	0.387547	0.476963	0.395257	0.201475	-1.37554	0.459283	-0.454024	0.333571	-0.479703	0.18155	-0.466226	0.221879	-0.583973	0.129136
Solyc01g097130	-0.200858	0.86154	-0.7102	0.112229	-1.08147	0.000279263	-1.83628	4.83e-08	0.695373	0.32969	0.663586	0.404617	0.426304	0.388851	1.13679	0.566555	-0.537116	NA	-0.906313	NA	0.0832336	0.935411	-2.11067	0.038403
Solyc01g097150	0	NA	3.04642	NA	2.1526	0.727169	4.47716	0.300242	2.75508	0.517549	5.00987	NA	3.27184	0.179042	0	1	3.45601	NA	3.45106	NA	1.43481	0.683165	0.74368	0.80933
Solyc01g097160	3.25009	NA	4.14233	NA	1.51088	0.88387	3.42875	0.625637	1.20281	0.850137	1.48289	0.84329	0.00262048	0.999455	3.93099	0.274004	1.56671	NA	0.573789	NA	-0.930881	0.845276	-1.55328	0.631488
Solyc01g097170	-0.3038	0.779559	-0.116626	0.932829	-0.0933306	0.879983	-0.197262	0.653109	0.0699005	0.961236	-0.0230167	0.993775	0.312505	0.470532	0.552242	0.812597	0.0221198	0.970016	-0.307594	0.341297	-0.291496	0.414132	-2.40348	0.000373552
Solyc01g097190	-0.0461623	0.994132	-0.318091	0.709105	-0.119667	0.834541	-0.226491	0.587891	0.346977	0.522455	0.228412	0.7717	0.770785	0.00860283	-0.54775	0.811371	0.348662	0.232386	0.439945	0.0489673	0.347267	0.142081	-6.60767	2.14383e-07
Solyc01g097200	2.59316	NA	2.49836	NA	3.81467	0.41257	5.461	0.14503	2.37013	0.672847	1.11085	0.909512	2.45846	0.3975	4.83019	0.207472	0.391972	NA	0.250406	0.892102	-0.336086	0.871377	-4.20031	0.0119059
Solyc01g097230	-1.76621	NA	1.27699	NA	0.371456	NA	-1.9546	NA	0.0518866	0.99522	0.877768	NA	1.30345	0.400214	4.39555	0.0670794	-2.61258	NA	-1.17099	NA	-0.417027	0.924983	-2.10265	0.451332
Solyc01g097240	4.50318	2.45e-05	4.34879	0.000261304	5.24705	1.44e-08	6.43096	2.77e-12	3.71498	0.00407692	3.52449	0.00761023	5.80311	5.92e-08	4.3492	0.0486617	-0.248585	NA	0.544537	0.767809	0.606717	0.778764	2.69365	0.0327331
Solyc01g097250	-0.0316926	0.999671	0.066969	0.983457	-0.356189	0.710656	-0.97236	0.144434	-0.214442	0.817362	-0.347309	0.712164	-0.242861	0.567791	0.149272	0.973569	-0.0597823	NA	-0.251972	0.610829	-0.152424	0.810356	-2.64581	0.00470639
Solyc01g097260	4.03808	NA	5.09984	NA	0	1	3.00696	0.503084	0.416522	0.931781	0.565527	0.920967	-1.07785	0.536243	3.28035	0.197268	1.25098	NA	0.278197	NA	0.710768	0.816913	-2.11222	0.360128
Solyc01g097280	-0.413737	0.981023	2.30423	0.51768	-0.672285	0.826799	2.71906	0.150025	-1.60882	0.737122	-0.833098	0.917904	0.371289	0.885175	2.85314	0.389173	-0.169247	0.946789	0.280123	0.881737	-6.04103	0.00018841	2.1173	0.0669246
Solyc01g097290	-0.208892	0.977472	1.34686	0.369014	-0.0376111	0.986108	-0.921096	0.347195	0.170102	0.921927	0.0307628	0.993775	0.487197	0.41917	-0.726047	0.750963	0.314306	0.849135	0.195513	0.893136	1.27868	0.218289	-0.34812	0.766898
Solyc01g097300	0.122767	0.989913	-0.102099	0.978577	-0.0825902	0.954718	-0.487565	0.590083	-0.333135	0.366709	-0.436308	0.18125	0.294149	0.213115	-1.65523	0.35165	0.219329	0.922619	0.0325307	0.989163	0.407882	0.831801	-0.982567	0.419788
Solyc01g097310	-0.204483	0.620881	-0.375978	0.160322	-0.457482	0.00953154	-0.0766319	0.746437	-0.423277	0.397619	-0.57481	0.186267	-0.0311746	0.932207	-1.63751	0.362839	-0.333419	0.496768	-0.5798	0.0964277	-0.489155	0.191064	-1.7502	7.46059e-05
Solyc01g097320	0.370037	0.728258	-0.292753	0.797915	-0.273525	0.636999	-0.510101	0.234126	-0.0868861	0.93613	-0.247364	0.78409	-0.817247	0.0158933	-2.14516	0.22281	0.0759203	0.90611	-0.337786	0.376308	-0.177091	0.732814	-3.64	3.61188e-10
Solyc01g097330	0.650476	0.179771	0.63523	0.219088	-0.693862	0.058053	0.207294	0.621777	-0.66579	0.233954	-0.746807	0.164781	-1.71792	2.73e-06	-1.40749	0.454202	0.365327	0.832556	0.127375	0.935692	-1.56313	0.140107	-2.5874	0.0146487
Solyc01g097340	-0.360318	0.452864	-0.583785	0.119144	-1.71432	1.22e-14	-2.51892	3.67e-27	-0.861919	0.0318004	-0.790226	0.0583423	-0.945292	0.00415144	-2.40256	0.169478	-1.10692	0.0149364	-0.832585	0.0220248	-0.147123	0.796135	-6.71655	2.25234e-07
Solyc01g097350	0.587556	0.20181	0.649495	0.162253	0.595078	0.0734565	1.35961	1.2e-06	0.188412	0.770622	-0.0196133	0.991167	0.13377	0.674815	-1.73607	0.329082	-0.586094	0.0928525	-0.726209	0.00826803	-0.856299	0.000681188	-3.31955	2.15537e-10
Solyc01g097360	0.375387	0.494063	0.327178	0.574181	0.284075	0.439479	0.824464	0.00146014	0.155903	0.881988	0.0754869	0.962569	0.436933	0.272718	-0.184436	0.961488	-0.482759	0.232322	-0.214465	0.558625	-0.729787	0.0148057	-2.26696	2.3206e-05
Solyc01g097390	0.945987	0.940787	1.32116	0.868981	2.04422	0.530759	2.14833	0.434343	3.58677	NA	0	NA	4.82117	0.128372	0	1	0	NA	0	NA	3.69691	NA	0	NA
Solyc01g097440	0.0896185	0.997372	0.308629	0.931676	0.34402	0.815607	0.408385	0.725204	0.473016	0.731643	0.394448	0.831796	0.979223	0.131611	0.448377	0.866597	0.0614868	0.926876	-0.457804	0.220723	-0.253174	0.591242	-5.56751	1.67564e-05
Solyc01g097460	-0.380366	0.486466	0.00272142	1	-0.120227	0.789513	0.0360117	0.937334	0.554297	0.28533	0.340142	0.670301	0.893756	0.00772244	0.465178	0.847315	-0.344993	0.497477	-0.358147	0.359292	-0.186596	0.722827	-0.992584	0.0334002
Solyc01g097470	3.92539	NA	0	NA	5.12508	0.274857	1.60212	0.767314	5.39127	0.0167367	5.16985	0.0269594	6.69042	0.000280188	0	1	5.57697	NA	3.98091	NA	6.13135	1.33041e-05	0	1
Solyc01g097500	-0.131286	0.899125	0.0678488	0.944083	0.212861	0.499977	-0.60289	0.0123418	-0.111881	0.91704	-0.237631	0.815221	0.58026	0.105594	-0.332888	0.901173	-0.482421	0.412874	-0.499664	0.268623	0.190992	0.762894	-5.61377	1.79764e-05
Solyc01g097510	-1.29641	0.172481	-1.03001	0.372068	0.653513	0.442387	-1.95429	0.00204527	-0.645886	0.363122	-0.242771	0.863544	0.360266	0.448568	-1.19341	0.544084	-0.79732	0.242227	-0.893493	0.0886901	0.673432	0.221705	-5.48458	3.93128e-05
Solyc01g097540	1.3627	0.839001	0.680186	0.930237	1.67848	0.517789	2.17031	0.303454	0.620724	0.89138	0.995827	0.832043	2.08157	0.210558	2.13911	0.445583	1.0084	NA	0.970487	NA	0.604653	0.825429	-1.04373	0.611623
Solyc01g097570	3.81596	0.0424984	3.25157	0.127667	4.40384	0.00311622	5.61638	4.61e-05	0.463133	0.854708	0.596211	0.838618	2.00044	0.0326961	3.72362	0.0621167	1.3723	NA	0.722205	NA	0.807409	0.532246	-1.39242	0.400621
Solyc01g097600	-0.154399	0.990956	-0.985189	0.662087	0.100486	0.957371	0.093529	0.953468	0.154669	0.941298	3.93e-05	1	1.22814	0.0592912	1.88761	0.324719	0.059717	NA	0.32482	NA	1.60711	0.537526	-2.89277	0.213577
Solyc01g097610	-0.709983	0.89448	0.160431	0.98001	0.484814	0.813597	-0.0731981	0.977252	0.974514	0.533711	0.736991	0.73722	1.73034	0.0449765	2.41384	0.231053	-0.157419	NA	0.0322504	NA	-0.407508	0.779608	-3.81788	0.0115773
Solyc01g097640	0.385115	0.616712	-0.00733043	0.997478	-0.00195115	1	-0.270685	0.508756	0.0703503	0.952182	-0.190861	0.869687	0.631575	0.0760993	-0.288373	0.919249	0.344702	NA	0.431681	NA	0.766244	NA	0.0136593	NA
Solyc01g097650	0.754246	0.550888	0.859635	0.43418	1.2217	0.0514035	0.105045	0.913621	0.410437	0.731695	0.223114	0.910483	1.00758	0.0653316	1.69116	0.3697	-0.12538	NA	0.130676	NA	1.14071	0.103455	-3.16502	0.0258909
Solyc01g097670	0.799575	0.748471	0.509666	0.861312	1.22689	0.22594	0.303824	0.808585	-0.513241	0.781338	-0.236418	0.940944	0.554281	0.50639	2.4283	0.209933	1.18299	NA	0.54799	NA	1.94995	0.0364978	4.03409	1.13775e-06
Solyc01g097730	-0.0328231	1	-1.16687	0.779332	-0.756233	0.744724	-1.81171	0.274924	-0.387466	0.878351	0.00948694	0.999092	0.866907	0.364488	2.43809	0.231437	0.0276028	NA	-0.0930221	NA	0.452937	0.47327	-3.6594	0.0064065
Solyc01g097740	0.0824229	0.963885	-0.137536	0.880016	-0.161071	0.686562	-0.429382	0.120502	0.0928904	0.895298	-0.00829782	0.997609	0.649484	0.00618737	-1.25897	0.501746	0.0764719	0.843814	0.114173	0.688709	0.57293	0.00443703	-6.4488	4.14384e-07
Solyc01g097760	0.000723738	1	-0.0743207	0.933012	0.00761783	0.989218	-0.387838	0.0834507	-0.363147	0.297539	-0.220465	0.677136	0.725874	0.000846208	-3.68221	0.030962	-0.619474	0.0959958	-0.61475	0.0346992	-0.34708	0.305022	-5.27575	1.38022e-23
Solyc01g097770	-0.668004	0.945076	0.625908	0.930859	-1.91387	0.401143	0.608353	0.805797	-0.292328	0.883269	-0.157034	0.957829	-1.0584	0.161554	-0.02091	1	0.233847	0.897649	0.335806	0.800144	-0.0961127	0.95959	0.125978	0.931321
Solyc01g097790	0.757811	0.720629	0.942281	0.558631	0.489646	0.683884	0.887585	0.31064	0.410849	0.689348	0.127579	0.950237	0.221931	0.690835	1.44473	0.449285	0.616528	NA	0.11033	0.884459	-0.0301844	0.976371	0.37635	0.576993
Solyc01g097800	-0.627332	0.564264	0.0251115	0.992647	0.398072	0.550653	0.429355	0.443204	-0.403627	0.815644	0.102179	0.976426	1.08079	0.133173	1.40659	0.495913	-0.488916	NA	-0.489252	0.426169	-0.754718	0.213684	-4.82049	0.00032926
Solyc01g097810	-0.330692	0.58156	-0.0268855	0.983635	0.038912	0.941853	0.691662	0.00674953	0.306034	0.666491	0.0795138	0.955638	0.639603	0.066342	-0.47915	0.841713	0.148965	0.937878	0.227438	0.874424	0.353642	0.819073	-1.16199	0.2634
Solyc01g097820	-0.496214	0.696509	-0.398757	0.75275	-0.318269	0.648616	0.0156657	0.991797	0.419721	0.653209	0.536981	0.556501	0.627553	0.186062	0.927523	0.655095	0.431275	0.705535	0.433881	0.625341	0.253702	0.828926	-1.97383	0.059849
Solyc01g097840	-0.137551	0.914237	0.0827889	0.940478	-0.58471	0.0459585	0.0374684	0.933323	-0.239958	0.733491	-0.177797	0.860922	0.0816958	0.82593	-0.198966	0.954815	0.33801	0.501618	0.34446	0.376264	-0.452502	0.272409	-5.59721	1.55557e-05
Solyc01g097860	-0.0694252	0.997372	0.541733	0.810219	-0.453979	0.702848	1.005	0.217122	0.719646	0.572799	0.661148	0.675122	0.279711	0.719444	1.31448	0.527008	0.16805	NA	0.200997	0.828222	-0.795684	0.313082	-4.3574	0.00171062
Solyc01g097870	0.0121979	0.997489	-0.277307	0.226072	-0.541211	5.09e-05	-0.641232	1.52e-06	-0.501943	0.0415443	-0.394032	0.167507	0.11458	0.61064	-0.982592	0.163403	-0.412498	0.673706	-0.534735	0.456804	-0.280031	0.774688	-3.45036	3.04849e-09
Solyc01g097880	1.02603	0.29381	0.971831	0.356907	1.04628	0.118422	1.07387	0.0849305	-0.390322	0.561041	-0.37884	0.638157	0.151047	0.709511	-1.53733	0.402757	0.119741	0.922619	0.158613	0.869608	-1.04219	0.128348	-2.96576	7.82516e-05
Solyc01g097890	0.403416	0.420106	0.20192	0.802582	0.663373	0.0152979	-0.147517	0.683686	0.0677219	0.94698	-0.00249808	0.999092	0.9778	0.00077578	1.00091	0.550512	-0.607646	0.153306	-0.780431	0.0184418	-0.201434	0.665303	-3.20377	7.05499e-08
Solyc01g097910	-0.384579	0.51983	-0.0647876	0.962181	-1.37162	6.97e-07	-0.249212	0.473186	0.154489	0.877801	-0.0176486	0.995174	-0.624698	0.105788	-1.00139	0.616477	0.107332	0.882744	-0.0780781	0.89989	-1.35656	0.000351179	-2.29983	7.16357e-05
Solyc01g097920	4.86293	0.542059	5.11214	NA	0	1	4.79576	0.258589	0.0309151	0.999363	-2.35395	0.724402	-0.117962	0.970328	3.10322	0.42617	3.70623	NA	3.60272	NA	2.71154	NA	0	1
Solyc01g097970	-0.120622	0.966876	-0.413357	0.665979	-0.0945261	0.897955	-2.41932	6.15e-08	-0.724241	0.873976	0.85674	0.874254	2.71058	0.106674	3.19847	0.234075	0.00375814	NA	0.190748	NA	2.57599	0.687887	-0.656952	0.917334
Solyc01g097980	0.0532889	0.997489	0.153515	0.95692	0.554449	0.519888	0.585433	0.423362	0.582466	0.0525754	0.108153	0.902347	0.645649	0.00713938	-0.977778	0.618344	0.158927	0.56621	-0.0558634	0.837275	-0.0438044	0.895482	-2.2675	3.86842e-08
Solyc01g097990	-0.112925	0.984753	-1.06564	0.288883	-0.498471	0.524016	-2.73577	0.000348062	-0.332903	0.876078	-0.253853	0.933699	0.593899	0.462112	2.77558	0.143685	-1.42008	NA	-0.961778	NA	1.62491	0.403383	3.02955	0.0428633
Solyc01g098000	0.0496592	0.998268	0.416862	0.868083	0.224199	0.862388	-0.92575	0.25555	-0.107791	0.886553	-0.172452	0.825299	0.878995	0.000469487	-1.2959	0.48751	-0.402907	0.35964	-0.18584	0.641785	0.0328076	0.957885	-6.91423	8.11521e-08
Solyc01g098010	3.72158	0.246949	4.38268	NA	5.33614	0.00903664	3.10609	0.163585	1.91261	0.736205	0.407548	0.97366	3.40627	0.204806	5.32737	0.143187	0.223812	NA	0.381489	NA	1.05433	0.745278	-1.70684	0.504285
Solyc01g098020	0.752922	0.328335	1.12367	0.0657146	1.42106	0.000818525	2.74581	4.86e-13	0.529346	0.561955	0.642982	0.46997	1.5915	0.000421274	1.4404	0.451195	0.75064	0.121283	0.677503	0.0804872	-0.242087	0.673287	-1.30657	0.0485753
Solyc01g098040	-0.0617811	0.973468	-0.22672	0.680199	-0.831481	9.86e-05	-0.887834	4.03e-05	-0.276819	0.562089	-0.230936	0.709997	-0.640634	0.0123136	-2.04444	0.239979	-0.845032	0.0253679	-0.96972	0.0013345	-0.742225	0.00818833	-1.264	0.000738645
Solyc01g098060	-0.241228	NA	-1.96561	NA	-2.00696	NA	-1.81975	NA	-0.0237528	NA	-0.280414	NA	-2.12731	0.374246	4.65829	0.105926	-0.945382	NA	-1.00877	NA	-0.373663	NA	1.45418	NA
Solyc01g098080	-0.811564	0.849847	0.17401	0.975212	-0.491942	0.797097	-0.898014	0.52527	-0.266757	0.815674	-0.0827388	0.96814	0.304708	0.550324	0.872772	0.678884	-0.144722	NA	-0.0987472	0.899658	0.359435	0.589248	-1.10635	0.173545
Solyc01g098090	-0.176619	0.740968	-0.152569	0.757264	-0.0977448	0.735865	0.440371	0.0110202	-0.0765278	0.946702	-0.164449	0.891628	0.381206	0.295161	-0.777334	0.712991	-0.316437	0.417836	-0.300733	0.324196	-0.624318	0.0225245	-0.202376	0.568673
Solyc01g098100	-0.27865	0.837405	-0.476405	0.547189	-0.0491496	0.948026	-0.48274	0.251386	-0.303901	0.635587	-0.428108	0.460558	1.41591	4.95e-07	0.368029	0.887356	-0.70179	0.108625	-0.620681	0.0716169	0.260979	0.54742	-2.0085	0.000123414
Solyc01g098110	0.38376	0.7428	0.760254	0.25636	-1.43226	0.000257936	1.68084	1.06e-05	0.102866	0.874478	0.00534203	0.99842	-1.13224	4.01e-07	-1.48548	0.232105	0.242116	0.756395	0.440278	0.40098	-1.22032	0.0055079	-3.8162	2.87194e-15
Solyc01g098140	1.13107	0.897069	2.6707	0.463302	1.89259	0.478789	4.14509	0.0311004	1.3592	0.474629	1.26153	0.577696	1.19122	0.307043	4.04237	0.054641	0.371823	NA	-0.0774081	NA	-0.519982	0.836347	1.75782	0.235423
Solyc01g098160	0.212242	0.642172	-0.175186	0.72424	-0.0744619	0.817925	-0.0255175	0.936694	-0.044094	0.960876	-0.0453136	0.967162	0.437462	0.0913604	-2.55834	0.135853	-0.2212	0.358306	-0.150766	0.45458	-0.0894346	0.73546	-0.374644	0.0749186
Solyc01g098170	-0.0306413	0.997372	-0.352859	0.536941	0.253484	0.493453	-0.419708	0.164535	-0.0447276	0.975308	-0.177857	0.899751	0.711754	0.0714298	-0.0153411	1	-0.179553	0.810342	-0.401785	0.410778	0.256457	0.671047	1.57072	7.73178e-05
Solyc01g098180	0.511642	0.890711	0.869191	0.681258	0.98933	0.377293	1.47296	0.105243	0.301958	0.761088	0.259526	0.846695	1.05403	0.0138214	0.626338	0.784141	-0.0566345	0.904172	-0.0800518	0.815612	-0.310466	0.279794	-2.25061	0.000258224
Solyc01g098190	-1.11956	0.0897559	-1.4448	0.0279864	-1.23814	0.0114366	-0.498084	0.372826	0.340797	0.583778	0.37632	0.574454	-0.68672	0.0434164	-1.25835	0.508624	0.365143	0.67526	0.27998	0.696015	-0.475983	0.508807	-3.09185	9.15404e-06
Solyc01g098200	-0.407974	0.666041	-0.73577	0.224223	-1.11448	0.00287051	-4.97603	1.93e-19	0.651147	0.166966	0.345386	0.661672	0.238582	0.529598	-0.38548	0.880579	-1.12866	0.505691	-1.37189	0.280389	0.277333	0.893596	0.980455	0.40535
Solyc01g098210	0.0981224	0.967153	0.385778	0.563066	0.368247	0.369678	0.706743	0.0255009	0.263062	0.735601	0.373538	0.635705	0.865601	0.0120481	0.0727862	1	0.120206	0.812985	-0.0774518	0.859367	-0.206286	0.611533	-5.83716	5.44115e-06
Solyc01g098230	0.34342	0.977497	1.14435	0.765753	1.07093	0.595841	0.990901	0.562391	0.725235	0.703189	0.51532	0.854128	1.34317	0.146245	2.03369	0.3289	0.225782	NA	0.369897	0.814041	0.210018	0.918369	-4.10404	0.0120908
Solyc01g098250	0.272471	0.76563	0.478409	0.371049	0.299252	0.465357	0.740666	0.0128989	0.509544	0.192366	0.0627187	0.957333	0.546816	0.0526244	-1.0491	0.589396	-0.0664987	0.865543	-0.133151	0.624753	-0.172993	0.54763	-1.08158	0.000423225
Solyc01g098320	-0.676781	0.530699	-1.11735	0.166711	-0.254502	0.759025	-0.217714	0.7556	-0.154446	0.912476	-0.0235497	0.995172	0.476386	0.332636	0.526734	0.826586	0.172454	NA	-0.566809	0.630657	-0.213732	0.898773	-4.34778	0.00418576
Solyc01g098340	0.612763	0.897069	0.347062	0.939231	0.926512	0.544494	-0.435786	0.77699	0.389376	0.742856	0.286499	0.871893	0.946105	0.0842339	1.19454	0.552427	-0.439066	NA	-0.409855	0.357173	-0.783069	0.0604349	-4.95859	0.000142254
Solyc01g098350	-0.0495748	0.992336	-0.118057	0.925675	-0.0152641	0.985416	0.2327	0.5409	0.0592882	0.965755	-0.0281242	0.990725	0.33243	0.412897	-0.52401	0.824328	-0.101851	0.833964	-0.187811	0.578165	-0.368654	0.240391	-3.85563	1.67972e-05
Solyc01g098380	-0.0154858	0.999671	-0.0394003	0.97969	-0.0129894	0.986108	-0.59758	0.0540013	-0.593618	0.658234	-0.333825	0.877388	1.02719	0.123237	0.0289846	1	-0.818391	NA	-0.616834	0.471634	0.64791	0.480648	-4.82661	0.000658776
Solyc01g098390	0.473857	0.446292	0.301925	0.722182	0.744161	0.0280547	0.878306	0.00578852	0.398209	0.555224	0.369417	0.654835	0.585938	0.118183	-1.02915	0.605077	-0.141134	0.778148	-0.201406	0.574392	-0.542421	0.0741546	-1.74968	7.85192e-06
Solyc01g098400	0.190717	0.917572	0.188769	0.897947	-1.5075	7.85e-05	1.23749	0.00103134	-0.276764	0.632484	-0.0080578	0.998054	-0.75361	0.009782	-1.23967	0.512939	0.170861	0.874784	0.245182	0.752708	-1.69464	0.00225126	-7.55412	2.83401e-08
Solyc01g098430	1.38453	NA	1.71715	NA	1.77566	NA	1.54259	NA	0.167021	0.753647	0.114294	0.889308	0.427185	0.077753	-1.16091	0.540399	0.492352	0.803687	0.464193	0.761158	0.129184	0.95387	-2.22668	0.0565233
Solyc01g098450	-0.842702	NA	-1.12056	NA	-1.99702	NA	-1.85933	0.444574	1.88092	0.301357	1.35616	NA	0.651725	0.641664	4.99384	0.0241814	0.596356	NA	1.32855	NA	-0.492237	0.753072	-0.589626	0.731917
Solyc01g098460	1.27603	0.0794589	1.14823	0.160253	1.61799	0.00219627	1.34463	0.0124704	0.62301	0.472022	0.368845	0.785837	1.1171	0.0231886	1.43343	0.4556	0.0975896	NA	0.0596352	0.940382	-0.242788	0.752836	-4.55008	0.000632711
Solyc01g098500	-0.756447	0.858636	-0.957427	0.749044	-0.261455	0.899063	-3.83269	0.00061752	0.944919	0.00883544	0.625602	0.168257	1.09148	0.000342985	-0.340895	0.897947	-0.657345	0.491905	-1.27032	0.0594686	-0.0182302	0.989326	-2.08122	0.00427291
Solyc01g098540	-2.05929	0.51983	-0.303886	0.9688	-0.157196	0.959353	0.399312	0.860991	0.268342	0.85097	0.00764771	0.999019	0.158157	0.808138	0.978954	0.643002	0.268041	0.575685	-0.181949	0.66866	-0.770801	0.0238691	-5.09228	7.80017e-05
Solyc01g098550	-0.388492	0.653821	0.416195	0.556818	0.235695	0.645892	0.0754653	0.886684	0.295478	0.769937	0.255933	0.851664	0.557904	0.225645	0.560492	0.811416	-0.903822	0.573127	-0.417186	0.773445	-0.106661	0.95933	-0.251504	0.857508
Solyc01g098560	-0.851834	0.885277	0.74428	0.880016	0.650417	0.776595	-0.277293	0.89915	-0.406276	0.80569	-0.0920159	0.978549	0.45432	0.544544	0.713626	0.765653	-0.141486	NA	-0.156179	0.793963	-0.192285	0.779331	-4.83936	0.000230635
Solyc01g098570	0.258929	NA	-1.91351	NA	-1.10875	0.778052	-1.23612	0.69749	2.72967	NA	3.71502	NA	4.06782	0.281501	0	1	1.27558	NA	1.78189	NA	1.97897	0.499379	-0.216349	0.961251
Solyc01g098580	1.65599	0.429905	1.82716	0.361224	1.93436	0.132637	2.44741	0.0324305	0.192902	0.932788	0.248094	0.927825	0.303746	0.707126	1.45769	0.478233	-1.90164	NA	-2.30438	NA	-0.563185	0.837818	0.955628	0.585863
Solyc01g098590	3.85864	0.00820508	3.82024	0.0153727	5.5	2.28e-06	6.70408	2.83e-09	-0.972543	0.69915	-0.14008	0.982284	1.14479	0.357804	1.4526	0.560594	-0.990423	0.294366	-1.25364	0.0789362	-0.541569	0.555218	-1.69437	0.0402588
Solyc01g098600	0.138482	0.942803	-0.0794939	0.962181	0.0382775	0.957021	-1.13886	0.00169939	0.0836952	0.94839	-0.209614	0.872116	0.682538	0.0839922	0.489759	0.838517	-0.763101	NA	-0.861936	0.188253	0.453394	0.561236	0.0178367	1
Solyc01g098610	0.253687	0.821163	0.387163	0.57829	0.878464	0.00589369	0.69593	0.0331585	-0.452537	0.546203	-0.140734	0.927315	1.1522	0.00240501	-0.171969	0.965672	-0.511042	0.506269	-0.443473	0.468355	0.423054	0.533873	-1.11186	0.0827154
Solyc01g098620	-0.0712032	0.997489	1.20899	0.455918	1.31672	0.196574	-0.864882	0.470498	0.865399	0.700986	1.24342	0.55463	2.57957	0.00927257	4.45164	0.0314477	-0.0142273	NA	-0.0695066	NA	1.47779	0.198621	3.17953	0.000901909
Solyc01g098630	-0.527013	0.972496	-0.634987	0.935578	-0.578579	0.862642	-0.157783	0.962896	-0.51089	0.878993	-0.740106	0.843233	0.756828	0.572748	1.44496	0.570853	-0.378866	NA	-0.710946	0.293252	-0.198578	0.846235	-4.76177	0.000503392
Solyc01g098640	4.88093	0.262819	2.4998	NA	3.16728	0.380878	5.0842	0.0737628	-1.08791	0.870074	-0.304594	NA	-0.979016	0.729362	3.57438	0.320424	2.9158	NA	0.988316	NA	0.00997554	0.999577	-0.121538	1
Solyc01g098670	-0.991086	0.000149764	-0.498254	0.180156	-1.3737	2.01e-10	-0.272142	0.320412	-0.0614192	0.947964	0.0370163	0.979837	-0.150314	0.636922	-2.47789	0.150923	-0.316462	0.611591	-0.420082	0.357411	-0.866297	0.0343754	-7.84544	1.92887e-09
Solyc01g098690	-0.579708	0.818149	0.214016	0.938102	0.89985	0.24572	1.21066	0.0617659	1.34625	0.443766	0.617822	0.847446	0.661293	0.569244	2.89152	0.175092	0.175917	NA	-1.08251	NA	-0.221572	0.900671	-3.01435	0.0535187
Solyc01g098700	0.0200705	0.999671	0.11156	0.943967	1.14595	0.000970379	1.74574	7.75e-08	0.436575	0.538646	0.308674	0.760531	2.13658	1.25e-10	0.83856	0.68713	-0.357396	0.373258	-0.0470059	0.919047	-0.674217	0.017998	-7.16458	2.32051e-08
Solyc01g098710	1.7407	0.687002	0.989566	0.862608	3.02842	0.101818	1.68036	0.388973	0.57545	0.654133	0.0140907	0.99842	1.74633	0.0031564	2.14301	0.25129	-0.457285	NA	-0.557175	NA	0.482076	0.649411	-3.76032	0.00900073
Solyc01g098720	-2.78402	0.402391	-0.995939	0.871248	1.39205	0.583735	-6.50076	0.00149123	-0.418977	0.935431	-0.729422	0.897934	3.77983	0.0147732	2.81393	0.288154	-3.07041	NA	-3.13379	NA	5.28411	0.101781	-0.670826	0.874345
Solyc01g098730	1.46386	0.517277	1.41259	0.506935	1.38332	0.328433	3.54794	0.000319354	1.64982	0.310156	1.02227	0.696588	1.68385	0.12242	4.79975	0.0233544	0.958923	NA	0.487435	NA	-0.580979	0.714066	-2.54473	0.111372
Solyc01g098740	3.90313	0.204951	4.04834	0.20217	3.72507	0.105159	3.53865	0.100746	-4.12687	0.352	0.200973	0.990103	3.16146	0.230137	4.00497	0.273302	-3.95784	NA	-4.02123	NA	1.88485	0.846152	-1.55827	0.821889
Solyc01g098750	-0.573233	0.869386	0.140596	0.972323	0.406363	0.77322	1.32186	0.149491	0.525458	0.73843	0.308494	0.904348	0.336344	0.678052	-0.222484	0.954248	-0.248128	0.542223	-0.619409	0.0278325	-0.751788	0.00473936	-6.47798	4.29997e-07
Solyc01g098760	-0.203957	0.888561	0.106729	0.940864	-0.199734	0.709724	-1.24339	0.000159249	0.144576	0.781103	0.139489	0.835492	0.213093	0.377863	-2.74831	0.105276	-0.388866	0.627065	-0.523734	0.368339	0.489821	0.452537	0.0644203	0.935557
Solyc01g098780	-0.122483	0.989052	0.215388	0.942777	0.608832	0.53966	0.304924	0.751312	0.0658315	0.926265	-0.063311	0.94362	0.915051	7.91e-06	-1.40594	0.441783	-0.103204	0.816791	-0.295465	0.290659	-0.274308	0.374033	-1.91499	1.13239e-06
Solyc01g098800	-0.249684	0.997489	0.767486	0.958104	-1.5723	0.758194	-0.276126	0.961143	-0.62234	0.94069	-0.10212	0.99628	-1.15864	0.693568	1.96935	0.646799	-0.642924	NA	0.317002	NA	-0.931369	0.895908	-2.32185	0.596809
Solyc01g098810	-0.333706	0.716269	-0.329568	0.690931	0.168636	0.750929	-0.770268	0.0266482	-0.141832	0.928013	-0.286305	0.853122	0.817632	0.102876	0.481386	0.846253	-0.781347	NA	-0.928318	0.0965194	-0.200368	0.812184	-4.60674	0.000583397
Solyc01g098830	0.106971	0.996002	-0.0142156	0.998501	0.338638	0.827603	-0.0064128	1	0.0435321	0.980765	-0.235782	0.887694	0.740002	0.129329	0.727141	0.744233	-0.242993	0.701272	-0.179617	0.724718	-0.439338	0.350885	-5.24725	5.64997e-05
Solyc01g098840	0.686218	0.704927	1.47483	0.142616	1.59626	0.0210098	2.57525	3.97e-05	0.229579	0.835093	0.0819476	0.966021	0.478974	0.30606	0.538451	0.821123	0.2071	0.763072	0.0809736	0.898496	0.221026	0.715661	-5.20319	6.98735e-05
Solyc01g098870	-0.256673	0.58477	-0.42232	0.20217	-0.665093	0.00114002	-1.00433	5.68e-07	-0.413992	0.11675	-0.353517	0.229479	0.182535	0.380569	-1.57451	0.375802	-0.366367	0.414809	-0.44512	0.185518	-0.0754991	0.893611	-3.98714	6.46142e-07
Solyc01g098880	0.227185	0.610403	-0.176871	0.727466	0.0321708	0.932822	-0.363198	0.0767559	-0.455293	0.381038	-0.564538	0.240136	0.34532	0.303996	-1.6049	0.375032	-0.308609	0.466032	-0.546573	0.0710102	-0.172527	0.687484	-6.75234	1.45817e-07
Solyc01g098890	1.63989	NA	-1.36106	NA	0.058107	0.986108	0.0364512	0.995549	-0.436617	0.903812	-0.576532	0.892985	-0.389165	0.78581	3.37478	0.12748	1.77655	NA	2.24187	NA	0.320706	NA	1.45419	NA
Solyc01g098900	-0.316812	0.467046	-0.389706	0.310087	-0.444472	0.0684305	-1.2417	5.72e-09	-0.415778	0.363122	-0.221577	0.762064	0.634067	0.0226464	-1.26779	0.500854	-0.518145	0.401465	-0.644012	0.163973	0.333746	0.562653	-0.517061	0.325366
Solyc01g098910	0.683696	0.691428	1.05275	0.359395	1.13593	0.123734	2.16577	0.000427376	-0.563737	0.731643	-0.836011	0.59953	-1.21055	0.122639	-0.211186	0.958566	-0.118317	0.921411	-0.00195479	0.999162	-1.25696	0.0467501	-1.04289	0.144056
Solyc01g098920	-0.0360896	0.995534	0.0225897	0.98735	0.0471821	0.934596	1.2662	1.18e-06	0.0250238	0.985488	0.106501	0.937668	0.63751	0.060422	-0.918562	0.651076	0.00605377	0.99392	0.137025	0.805266	-0.68593	0.111019	-0.721559	0.104725
Solyc01g098930	0.266178	0.981056	1.13676	0.691582	0.626157	0.734726	0.0965149	0.963182	-0.699332	0.288532	-0.421943	0.670301	-0.330622	0.478116	-0.0299258	1	-0.352339	NA	-0.710692	0.462036	-0.118937	0.939352	-4.81024	0.000988535
Solyc01g098980	0.0166038	1	0.271831	0.97969	1.31753	0.67293	-2.90893	0.217357	-0.46107	0.947727	1.32208	0.828515	2.11029	0.341043	3.72093	0.238253	0	NA	1.67409	NA	0	NA	0	NA
Solyc01g098990	0.0775881	0.997372	-0.0654283	0.986464	-0.543615	0.629596	1.24004	0.110705	0.049761	0.977706	0.00272387	0.999499	-0.0978961	0.866227	1.20153	0.541572	-0.164821	NA	-0.0861679	0.887459	-0.664256	0.133472	-4.54339	0.000494376
Solyc01g099000	1.12136	NA	-0.430492	NA	-0.271022	NA	-1.24642	NA	0.0207833	NA	0.827949	NA	-0.0310568	NA	7.43126	0.101922	-0.928257	NA	-0.558836	NA	-1.07788	NA	1.69879	NA
Solyc01g099030	0.961611	0.832795	0.232644	0.970395	1.28629	0.457377	-6.25465	0.000167991	0.424284	0.946685	-1.2104	0.839349	3.13368	0.109828	3.47058	0.243503	-3.83507	NA	-3.89845	NA	2.76167	0.350131	-1.43548	0.632906
Solyc01g099070	0.384623	NA	1.67647	NA	0	NA	0	NA	0.597845	NA	1.85791	NA	1.2115	NA	0	1	-0.113725	NA	-1.62665	NA	-0.877062	NA	0.259245	NA
Solyc01g099090	1.5786	0.632526	2.08545	0.421852	1.55648	0.392117	1.91369	0.210655	0.752606	0.717796	0.1397	0.976463	0.0507203	0.965974	-0.034802	1	0.277753	0.629227	0.439946	0.280217	-0.357005	0.459556	-1.73315	0.00169182
Solyc01g099100	-0.0315814	0.998599	1.00801	0.148657	0.814785	0.1226	1.96416	4.21e-06	0.162221	0.879244	0.0174912	0.995695	0.276515	0.515599	0.425328	0.865559	0.635619	0.629055	0.655835	0.523856	-0.508441	0.688739	-5.40041	0.000255243
Solyc01g099110	-0.809985	0.698174	0.948728	0.548257	0.0848959	0.95654	1.19091	0.139627	1.14503	0.397101	0.929571	0.594324	1.31021	0.124523	1.84647	0.37002	0.52456	NA	0.301717	0.761461	-0.188599	0.887884	-4.29399	0.00264968
Solyc01g099120	0.0390218	1	-0.054411	0.992782	-0.258418	0.908871	-3.14282	0.0127428	-0.531728	0.815277	0.0926631	0.986285	0.899244	0.363777	0.978885	0.689013	-0.247775	NA	-0.597276	NA	1.3125	0.520847	-3.45579	0.0777945
Solyc01g099130	0.205602	0.815869	0.46494	0.262842	0.273593	0.422964	0.713851	0.00390582	0.375852	0.547045	0.386139	0.581923	0.791365	0.0182848	-0.641841	0.772484	-0.00847143	0.988856	-0.256375	0.460663	-0.456939	0.162215	-1.13756	0.00348184
Solyc01g099140	0.72372	0.677931	0.661073	0.695522	1.01852	0.203531	-0.458381	0.612238	1.38114	0.497307	0.958429	0.746334	1.93116	0.10219	2.89581	0.194396	-1.10777	NA	-0.766328	NA	-0.214073	0.859707	-4.20471	0.00287838
Solyc01g099160	0.413043	0.42745	0.0917924	0.938439	0.893959	0.000826029	1.39785	3.37e-08	0.636688	0.214486	0.118855	0.933189	1.19556	0.000449844	-1.30032	0.494488	0.532114	0.206464	0.266207	0.48386	0.739996	0.0179024	-0.767164	0.0457536
Solyc01g099220	-0.44926	0.929339	-0.907355	0.739445	0.567694	0.719045	1.20699	0.279254	0.553742	0.557904	-0.33665	0.828509	0.740594	0.15798	1.6631	0.373244	0.0609978	NA	-0.276957	0.686841	0.327794	0.65013	-4.19183	0.0017949
Solyc01g099230	0.373845	0.950801	0.364675	0.931414	0.14703	0.943823	-0.634252	0.632622	0.3998	0.736205	0.119081	0.958327	0.962078	0.0759571	1.65633	0.379402	0.154624	NA	0.200859	0.740267	0.330947	0.591065	-4.17733	0.00161499
Solyc01g099240	0.0386195	0.995994	0.0799011	0.955521	0.393627	0.31892	0.455269	0.181892	0.225155	0.719684	0.129888	0.900385	0.954452	0.000412737	0.627003	0.776268	-0.445389	0.395969	-0.604472	0.120563	-0.322938	0.501829	-0.781372	0.0974597
Solyc01g099260	-0.21949	0.98313	0.412121	0.915021	-0.715536	0.642358	1.2011	0.283435	-0.318786	0.889492	-0.128958	0.971545	0.0407911	0.966824	2.0398	0.30573	-1.49093	NA	-0.236842	NA	0.0849003	0.983817	-2.79991	0.243011
Solyc01g099280	-0.325132	0.770936	-0.58705	0.375038	-0.407337	0.393263	-0.750693	0.0501388	-0.263837	0.730258	-0.226596	0.821116	0.836665	0.0120274	-0.0781661	1	-0.308963	0.661741	-0.506534	0.310507	0.34328	0.560596	1.685	4.57609e-05
Solyc01g099290	0.0631431	0.999483	-0.633059	0.858705	1.13674	0.382244	-0.889883	0.48684	1.09985	0.334777	0.0733391	0.986458	1.2119	0.105268	2.51505	0.190095	-2.36827	NA	-2.69608	NA	1.2096	0.705259	-2.43286	0.333504
Solyc01g099300	0.078695	0.991046	-0.0672098	0.977915	0.0543359	0.954125	0.04907	0.952007	0.428668	0.699781	0.452967	0.733955	0.920743	0.0835732	1.37907	0.479126	-0.386681	NA	-0.435923	0.389919	-0.522539	0.324432	-4.8814	0.000208285
Solyc01g099310	-0.156157	0.962885	-0.0383451	0.986698	-0.179297	0.823989	-4.81513	3.04e-05	0.860557	0.766046	0.482257	0.920967	1.63879	0.215283	3.44712	0.133813	0.282948	NA	0.25278	NA	1.15222	0.440226	-2.38665	0.170363
Solyc01g099320	1.27384	NA	0.290824	NA	0	NA	0	NA	2.04672	NA	0.677942	NA	1.67495	0.583116	6.80391	0.0644195	-1.33078	NA	-1.66103	NA	-1.05573	NA	-1.65425	0.380143
Solyc01g099340	0.393878	0.743057	0.750988	0.253754	0.515677	0.322986	2.17073	1.53e-09	-0.153707	0.947964	0.154057	0.958697	0.248761	0.761755	0.307135	0.922654	0.273974	0.597169	0.352379	0.354195	-0.215691	0.665303	-5.92444	4.72694e-06
Solyc01g099350	-0.396467	0.510659	-0.814236	0.0504891	-0.701139	0.0224196	-0.947961	0.00106455	-0.594738	0.102341	-0.638275	0.0696112	0.164165	0.588437	-1.59247	0.375363	0.0700751	0.914963	-0.172121	0.699107	0.374685	0.352661	0.971698	0.00352462
Solyc01g099360	0.346823	0.68875	-0.0328632	0.98436	0.0620146	0.923003	-0.0063339	1	0.46338	0.290122	0.165603	0.8549	0.593454	0.0414747	-0.788046	0.704753	0.054052	0.900999	0.0789425	0.803829	0.193143	0.514608	-0.2807	0.381321
Solyc01g099370	0.337914	0.910312	1.38677	0.142616	1.81037	0.00375612	1.47437	0.0205146	-0.287839	0.909961	-0.438627	0.8761	0.130068	0.899194	-0.290647	0.932789	-0.252678	0.835598	-0.334335	0.710234	-1.06054	0.160886	-0.571454	0.455865
Solyc01g099380	0.340492	0.984008	0.469427	0.944404	1.12869	0.639472	0.0311653	1	0.840043	0.583778	0.110255	0.978549	1.09556	0.191513	2.52792	0.198529	0.230748	NA	0.229476	NA	0.169752	0.895963	-3.73837	0.00879369
Solyc01g099385	NA	NA	NA	NA	NA	NA	NA	NA	1.10018	NA	-0.234952	NA	-0.0310709	NA	7.43123	0.160489	1.78083	NA	2.3875	NA	1.37899	NA	1.45419	NA
Solyc01g099400	-0.235208	0.761234	-0.358536	0.484648	-0.376215	0.226168	-0.25271	0.409885	-0.234185	0.76911	-0.165104	0.891675	0.206547	0.591894	-2.10399	0.233058	-0.225383	0.43952	-0.373206	0.0746706	-0.661696	0.000483182	-5.01976	1.05368e-14
Solyc01g099410	0.409196	0.279147	0.444093	0.240023	0.654642	0.00451351	-1.61538	5.35e-14	0.0662515	0.932788	0.261892	0.626652	1.46739	1.3e-11	-2.99529	0.0768721	-0.408832	0.329478	-0.59945	0.0526217	1.08828	5.41366e-05	-2.19535	5.96111e-09
Solyc01g099440	-3.67551	NA	-0.463727	NA	-0.15733	0.985784	-1.15807	0.811828	4.86938	0.403183	3.51941	NA	3.39058	0.376325	0	1	2.85655	NA	3.31199	NA	4.51405	0.127672	0	1
Solyc01g099450	0.314685	0.964908	0.909667	0.702901	1.21367	0.310154	0.1942	0.900295	0.783703	0.780332	0.964195	0.759296	1.9415	0.109352	4.46929	0.0402919	-1.4737	NA	0.260831	NA	0.958204	0.680692	2.95869	0.0489787
Solyc01g099470	0.985492	NA	1.14028	NA	0.292933	0.947702	-1.90692	0.523706	-0.466299	0.953585	-2.25654	NA	1.74672	0.485467	4.79382	0.150189	2.02779	NA	0.866608	NA	2.9496	NA	0	NA
Solyc01g099520	-0.708986	0.000956734	-0.445285	0.107674	-1.12708	5.39e-11	-0.153292	0.501521	-0.304157	0.71127	-0.267637	0.802473	-0.573358	0.153815	-1.79581	0.320203	-0.0658694	0.940658	-0.345024	0.506798	-0.531965	0.295793	-4.8452	1.72784e-07
Solyc01g099530	1.32111	0.843503	-0.0299423	0.998411	0.465414	0.892463	-0.404599	0.889212	-0.834492	0.675711	-0.0213202	0.99842	0.322471	0.757029	2.67722	0.186242	0.59515	NA	-0.812006	NA	1.50027	0.28712	2.80196	0.0145923
Solyc01g099590	3.56204	0.294603	3.82821	0.238058	3.70571	0.112588	6.17579	0.00151621	1.06523	0.631141	1.29043	0.567285	1.50468	0.191513	3.61102	0.090544	0.63378	NA	0.615699	NA	0.213592	0.921736	-2.7582	0.107004
Solyc01g099600	-0.0208708	0.999568	0.306815	0.741087	0.393896	0.38146	-0.0769589	0.886684	0.478363	0.462686	0.510635	0.455886	1.22131	0.000711147	-1.86966	0.297341	-0.650049	0.0983157	-0.640542	0.037099	0.309543	0.407287	-2.72728	4.72235e-12
Solyc01g099620	4.83539	0.58477	3.3452	NA	5.10375	0.307407	0	1	1.50922	0.830815	-0.120174	0.99628	2.90573	0.337298	5.1742	0.194385	-0.82245	NA	0.204528	NA	-3.59377	0.12537	-1.03463	0.666246
Solyc01g099670	-0.158231	0.870687	-0.508475	0.172783	-0.201987	0.557674	-1.11702	6.47e-07	-0.664594	0.0236998	-0.582244	0.0627937	0.738558	0.0022543	-2.58979	0.0795053	-0.785855	0.0983408	-0.814458	0.029298	-0.223307	0.679354	-4.43313	6.35351e-26
Solyc01g099680	-0.631036	0.104972	-0.965814	0.00806596	-0.342971	0.340438	-0.417339	0.17493	-0.472835	0.329538	-0.548519	0.236088	-0.0113746	0.975959	-1.38781	0.217388	-0.625847	0.197494	-0.734893	0.0503277	-1.00257	0.00434023	-3.95595	4.22617e-23
Solyc01g099690	0.00247121	1	0.073811	0.946925	0.0768299	0.872864	1.56722	9.78e-12	-0.0827161	0.942063	-0.0644492	0.966168	0.225882	0.561427	-0.67318	0.759473	-0.0807208	0.893488	-0.180085	0.662697	-0.701476	0.0306841	-6.57513	3.47919e-07
Solyc01g099700	0.282821	0.94807	0.85847	0.602959	0.794013	0.421476	1.09272	0.174333	0.093817	0.974278	0.474729	0.843605	1.0412	0.205502	0.950713	0.682485	-0.324325	0.64652	-0.478748	0.347894	-0.322783	0.605038	-5.35188	5.00944e-05
Solyc01g099710	0.245358	0.632526	0.111795	0.882267	-0.0394885	0.924745	0.603659	0.00308667	0.125779	0.854641	0.0878898	0.932903	0.821335	0.000950036	-0.710485	0.739213	0.0979625	0.830211	-0.054123	0.893136	-0.344625	0.244993	-3.72924	3.01765e-07
Solyc01g099730	-6.15943	0.000205387	-0.51689	0.887337	0.204499	0.913393	0.718558	0.558076	0.948083	0.795646	0.878897	0.858575	2.071	0.201415	2.83611	0.281275	-0.591816	NA	-0.022653	NA	-0.109127	0.952827	-4.00913	0.00844731
Solyc01g099750	1.60195	0.666041	1.1107	0.800425	2.1392	0.227841	1.58558	0.354142	2.02279	0.0537574	2.1657	0.0345241	2.91189	0.000281453	3.2201	0.101753	-0.826918	NA	-0.592611	0.375337	-1.22969	0.0446144	-5.32243	9.36089e-05
Solyc01g099760	-0.2844	0.49518	-0.754727	0.00429728	0.0825315	0.816373	-0.636721	0.00178455	-0.256979	0.685631	-0.31794	0.639058	0.804	0.0068616	-4.51424	0.0120169	-0.51311	0.271134	-0.684037	0.0522258	-0.628383	0.0806301	-4.22311	1.00397e-31
Solyc01g099770	-0.0901943	0.858249	-0.131986	0.683197	-0.459749	0.000216046	0.622206	2.82e-07	-0.0864465	0.916704	-0.110231	0.910483	0.319247	0.266682	-1.74711	0.000280571	-0.596255	0.195911	-0.631893	0.0789362	-0.993642	0.00264036	-5.95423	1.662e-74
Solyc01g099780	-0.421396	0.932126	0.0492146	0.992782	0.257925	0.887309	1.1912	0.276212	-0.12382	0.912476	-0.21301	0.857776	1.13131	0.00152081	-0.858772	0.679282	-0.0501821	0.967798	-0.26834	0.734052	0.547903	0.469838	1.79039	0.00101784
Solyc01g099790	-0.261881	0.618418	-0.706762	0.0173129	-0.468913	0.0510833	-1.04349	7.55e-07	-0.436832	0.378255	-0.477221	0.344306	0.0307067	0.934223	-3.54422	0.0387562	-0.701177	0.147826	-0.909552	0.015898	-0.829571	0.0248709	-2.79108	6.7979e-13
Solyc01g099800	-0.103385	0.995066	-0.128464	0.972987	2.54291	0.000855899	1.75944	0.0285194	1.30498	0.0104543	0.843947	0.197676	2.50717	4.2e-10	0.437085	0.8629	-0.0451195	0.954385	-0.252356	0.591262	0.350371	0.460947	-4.90952	3.45989e-06
Solyc01g099830	0.237503	0.358891	-0.0871363	0.864398	0.0525856	0.838908	-0.229688	0.154545	-0.474724	0.174104	-0.430338	0.264151	0.601129	0.0159578	-3.77719	0.0279732	-0.808634	0.520285	-0.861443	0.370472	-0.720028	0.522526	-3.16633	7.33936e-05
[truncated: 15,511 more rows]

## Sheet: Table S9
Table S9: Pepper Wald Test output. Log fold change calculated between ungrafted stem tissue and grafted tissue specified, p-values adjusted by Benjamini and Hochberg method via DESeq2, NA values are those excluded by default DEseq2 parameters.
[truncated: 11,916 more rows]

[truncated: 13 more sheets: Table S10, Table S11, Table S12, Table S13, Table S14, Table S15, Table S16, Table S17, Table S18, Table S19, Table S20, Table S21, Table S22]
